# Supplementary material for: Trimerization of 1,2‐Diaminocyclohexane Catalyzed by a Metal–Organic Cage Tandem Catalyst with Dual Biomimetic Active Sites
Source: Adv Sci (Weinh). 2025 May 8;12(27):2501872. doi: 10.1002/advs.202501872 (PMC12279243; doi:10.1002/advs.202501872)
Supplement: Supplementary file 2 — Supporting Information [file ADVS-12-2501872-s001.zip]

Archive with 7 entries (7 files):
- Zn20-MOC.cif
- Compound 2.cif
- Inter-5.cif
- Mixed 1 and 2.cif
- Zn-1.cif
- Zn-2-MOF.cif
- Zn-6.cif
