# Supplementary material for: Trimerization of 1,2‐Diaminocyclohexane Catalyzed by a Metal–Organic Cage Tandem Catalyst with Dual Biomimetic Active Sites
Source: Adv Sci (Weinh). 2025 May 8;12(27):2501872. doi: 10.1002/advs.202501872 (PMC12279243; doi:10.1002/advs.202501872)
Supplement: Supplementary file 2 — Supporting Information [file ADVS-12-2501872-s001.zip › Zn20-MOC.cif]

data_nza_cxj_30w_auto
_audit_creation_date               2024-07-10
_audit_creation_method
;
Olex2 1.5
(compiled 2024.02.16 svn.r378c4104 for OlexSys, GUI svn.r6928)
;
_shelx_SHELXL_version_number       '2018/3'
_audit_contact_author_address      ?
_audit_contact_author_email        ?
_audit_contact_author_name         ''
_audit_contact_author_phone        ?
_publ_contact_author_id_orcid      ?
_publ_section_references
;
D. Kratzert, I. Krossing, (2018), J. Appl. Cryst. 51, 928-934.

Dolomanov, O.V., Bourhis, L.J., Gildea, R.J, Howard, J.A.K. & Puschmann, H.
 (2009), J. Appl. Cryst. 42, 339-341.

Kratzert, D., Holstein, J.J. & Krossing, I. (2015). J. Appl. Cryst. 48, 933-938.
;
_chemical_name_common              ?
_chemical_name_systematic          ?
_chemical_formula_moiety          
 'C198 H172 N56 O26 Zn20, 8(H2 O), 2(Cl), 2(Cl O4), 14(C3 H7 N O)'
_chemical_formula_sum              'C240 H302 Cl4 N70 O56 Zn20'
_chemical_formula_weight           6492.54
_chemical_absolute_configuration   ?
_chemical_melting_point            ?
loop_
  _atom_type_symbol
  _atom_type_description
  _atom_type_scat_dispersion_real
  _atom_type_scat_dispersion_imag
  _atom_type_scat_source
 'C' 'C' 0.0181 0.0091 'International Tables Vol C Tables 4.2.6.8 and 6.1.1.4'
 'H' 'H' 0.0000 0.0000 'International Tables Vol C Tables 4.2.6.8 and 6.1.1.4'
 'Cl' 'Cl' 0.3639 0.7018 'International Tables Vol C Tables 4.2.6.8 and 6.1.1.4'
 'N' 'N' 0.0311 0.0180 'International Tables Vol C Tables 4.2.6.8 and 6.1.1.4'
 'O' 'O' 0.0492 0.0322 'International Tables Vol C Tables 4.2.6.8 and 6.1.1.4'
 'Zn' 'Zn' -1.5491 0.6778
 'International Tables Vol C Tables 4.2.6.8 and 6.1.1.4'

_shelx_space_group_comment
;
The symmetry employed for this shelxl refinement is uniquely defined
by the following loop, which should always be used as a source of
symmetry information in preference to the above space-group names.
They are only intended as comments.
;
_space_group_crystal_system        'cubic'
_space_group_IT_number             219
_space_group_name_H-M_alt          'F -4 3 c'
_space_group_name_Hall             'F -4c 2 3'
loop_
  _space_group_symop_operation_xyz
 'x, y, z'
 '-x, -y, z'
 '-x, y, -z'
 'x, -y, -z'
 'z, x, y'
 'z, -x, -y'
 '-z, -x, y'
 '-z, x, -y'
 'y, z, x'
 '-y, z, -x'
 'y, -z, -x'
 '-y, -z, x'
 'y+1/2, x+1/2, z+1/2'
 '-y+1/2, -x+1/2, z+1/2'
 'y+1/2, -x+1/2, -z+1/2'
 '-y+1/2, x+1/2, -z+1/2'
 'x+1/2, z+1/2, y+1/2'
 '-x+1/2, z+1/2, -y+1/2'
 '-x+1/2, -z+1/2, y+1/2'
 'x+1/2, -z+1/2, -y+1/2'
 'z+1/2, y+1/2, x+1/2'
 'z+1/2, -y+1/2, -x+1/2'
 '-z+1/2, y+1/2, -x+1/2'
 '-z+1/2, -y+1/2, x+1/2'
 'x, y+1/2, z+1/2'
 '-x, -y+1/2, z+1/2'
 '-x, y+1/2, -z+1/2'
 'x, -y+1/2, -z+1/2'
 'z, x+1/2, y+1/2'
 'z, -x+1/2, -y+1/2'
 '-z, -x+1/2, y+1/2'
 '-z, x+1/2, -y+1/2'
 'y, z+1/2, x+1/2'
 '-y, z+1/2, -x+1/2'
 'y, -z+1/2, -x+1/2'
 '-y, -z+1/2, x+1/2'
 'y+1/2, x+1, z+1'
 '-y+1/2, -x+1, z+1'
 'y+1/2, -x+1, -z+1'
 '-y+1/2, x+1, -z+1'
 'x+1/2, z+1, y+1'
 '-x+1/2, z+1, -y+1'
 '-x+1/2, -z+1, y+1'
 'x+1/2, -z+1, -y+1'
 'z+1/2, y+1, x+1'
 'z+1/2, -y+1, -x+1'
 '-z+1/2, y+1, -x+1'
 '-z+1/2, -y+1, x+1'
 'x+1/2, y, z+1/2'
 '-x+1/2, -y, z+1/2'
 '-x+1/2, y, -z+1/2'
 'x+1/2, -y, -z+1/2'
 'z+1/2, x, y+1/2'
 'z+1/2, -x, -y+1/2'
 '-z+1/2, -x, y+1/2'
 '-z+1/2, x, -y+1/2'
 'y+1/2, z, x+1/2'
 '-y+1/2, z, -x+1/2'
 'y+1/2, -z, -x+1/2'
 '-y+1/2, -z, x+1/2'
 'y+1, x+1/2, z+1'
 '-y+1, -x+1/2, z+1'
 'y+1, -x+1/2, -z+1'
 '-y+1, x+1/2, -z+1'
 'x+1, z+1/2, y+1'
 '-x+1, z+1/2, -y+1'
 '-x+1, -z+1/2, y+1'
 'x+1, -z+1/2, -y+1'
 'z+1, y+1/2, x+1'
 'z+1, -y+1/2, -x+1'
 '-z+1, y+1/2, -x+1'
 '-z+1, -y+1/2, x+1'
 'x+1/2, y+1/2, z'
 '-x+1/2, -y+1/2, z'
 '-x+1/2, y+1/2, -z'
 'x+1/2, -y+1/2, -z'
 'z+1/2, x+1/2, y'
 'z+1/2, -x+1/2, -y'
 '-z+1/2, -x+1/2, y'
 '-z+1/2, x+1/2, -y'
 'y+1/2, z+1/2, x'
 '-y+1/2, z+1/2, -x'
 'y+1/2, -z+1/2, -x'
 '-y+1/2, -z+1/2, x'
 'y+1, x+1, z+1/2'
 '-y+1, -x+1, z+1/2'
 'y+1, -x+1, -z+1/2'
 '-y+1, x+1, -z+1/2'
 'x+1, z+1, y+1/2'
 '-x+1, z+1, -y+1/2'
 '-x+1, -z+1, y+1/2'
 'x+1, -z+1, -y+1/2'
 'z+1, y+1, x+1/2'
 'z+1, -y+1, -x+1/2'
 '-z+1, y+1, -x+1/2'
 '-z+1, -y+1, x+1/2'

_cell_length_a                     66.57639(10)
_cell_length_b                     66.57639(10)
_cell_length_c                     66.57639(10)
_cell_angle_alpha                  90
_cell_angle_beta                   90
_cell_angle_gamma                  90
_cell_volume                       295094.3(13)
_cell_formula_units_Z              24
_cell_measurement_reflns_used      264708
_cell_measurement_temperature      100.15
_cell_measurement_theta_max        75.7700
_cell_measurement_theta_min        2.9450
_shelx_estimated_absorpt_T_max     0.795
_shelx_estimated_absorpt_T_min     0.646
_exptl_absorpt_coefficient_mu      1.640
_exptl_absorpt_correction_T_max    1.00000
_exptl_absorpt_correction_T_min    0.75419
_exptl_absorpt_correction_type     multi-scan
_exptl_absorpt_process_details
;
CrysAlisPro 1.171.42.90a (Rigaku Oxford Diffraction, 2023)
Empirical absorption correction using spherical harmonics,
implemented in SCALE3 ABSPACK scaling algorithm.
;
_exptl_absorpt_special_details     ?
_exptl_crystal_colour              'light yellow'
_exptl_crystal_colour_modifier     light
_exptl_crystal_colour_primary      yellow
_exptl_crystal_density_diffrn      0.877
_exptl_crystal_density_meas        ?
_exptl_crystal_density_method      ?
_exptl_crystal_description         block
_exptl_crystal_F_000               79872
_exptl_crystal_size_max            0.292
_exptl_crystal_size_mid            0.259
_exptl_crystal_size_min            0.147
_exptl_transmission_factor_max     ?
_exptl_transmission_factor_min     ?
_diffrn_reflns_av_R_equivalents    0.0303
_diffrn_reflns_av_unetI/netI       0.0102
_diffrn_reflns_Laue_measured_fraction_full  0.999
_diffrn_reflns_Laue_measured_fraction_max  0.995
_diffrn_reflns_limit_h_max         82
_diffrn_reflns_limit_h_min         -82
_diffrn_reflns_limit_k_max         83
_diffrn_reflns_limit_k_min         -60
_diffrn_reflns_limit_l_max         69
_diffrn_reflns_limit_l_min         -84
_diffrn_reflns_number              412341
_diffrn_reflns_point_group_measured_fraction_full  0.999
_diffrn_reflns_point_group_measured_fraction_max  0.985
_diffrn_reflns_theta_full          67.684
_diffrn_reflns_theta_max           76.920
_diffrn_reflns_theta_min           2.968
_diffrn_ambient_temperature        100.15
_diffrn_detector                   'Hybrid Pixel Array Detector'
_diffrn_detector_area_resol_mean   10.0000
_diffrn_detector_type              HyPix
_diffrn_measured_fraction_theta_full  0.999
_diffrn_measured_fraction_theta_max  0.995
_diffrn_measurement_details
;
List of Runs (angles in degrees, time in seconds):

  # Type    Start    End  Width  t~exp~   \w     \q     \k     \f   Frames
--------------------------------------------------------------------------
  1  \w    -60.00 -12.00   0.50    5.00    --  -47.75 112.00 -83.00   96
  2  \w   -107.00 -71.00   0.50   14.00    --  -99.00 108.00  11.00   72
  3  \w   -149.00 -94.00   0.50   14.00    --  -99.00 -23.00  18.00  110
  4  \w     42.00  68.00   0.50   14.00    --  104.69-112.00-176.00   52
  5  \w     75.00 103.00   0.50   14.00    --  104.69-112.00-176.00   56
  6  \w    -18.00  25.00   0.50    5.00    --  -47.75  19.00-150.00   86
  7  \w     40.00 118.00   0.50    5.00    --   47.75  19.00  30.00  156
  8  \w    -16.00  28.00   0.50    5.00    --   47.75 -23.00  18.00   88
  9  \w    -64.00 -30.00   0.50   14.00    --  -99.00  61.00 -60.00   68
 10  \w   -170.00 -91.00   0.50   14.00    --  -99.00 -45.00   0.00  158
 11  \w    -59.00 -34.00   0.50   14.00    --  -99.00 108.00  11.00   50
 12  \w    -61.00 -30.00   0.50   14.00    --  -99.00  61.00  30.00   62
 13  \w    -66.00 -34.00   0.50   14.00    --  -99.00  61.00 150.00   64
 14  \w     43.00  75.00   0.50   14.00    --  104.69 -95.00-180.00   64
 15  \w     34.00 103.00   0.50   14.00    --  104.69 -77.00 -60.00  138
 16  \w     33.00  58.00   0.50   14.00    --  104.69 -61.00 -90.00   50
 17  \w     95.00 177.00   0.50   14.00    --  104.69  45.00-120.00  164
 18  \w     71.00 108.00   0.50   14.00    --  104.69-125.00 -60.00   74
;
_diffrn_measurement_device         'four-circle diffractometer'
_diffrn_measurement_device_type    'XtaLAB Synergy R, DW system, HyPix'
_diffrn_measurement_method         '\w scans'
_diffrn_orient_matrix_type        
 'CrysAlisPro convention (1999,Acta A55,543-557)'
_diffrn_orient_matrix_UB_11        0.0145374000
_diffrn_orient_matrix_UB_12        0.0013113000
_diffrn_orient_matrix_UB_13        0.0179785000
_diffrn_orient_matrix_UB_21        0.0174133000
_diffrn_orient_matrix_UB_22        -0.0069181000
_diffrn_orient_matrix_UB_23        -0.0135738000
_diffrn_orient_matrix_UB_31        0.0045845000
_diffrn_orient_matrix_UB_32        0.0220327000
_diffrn_orient_matrix_UB_33        -0.0053328000
_diffrn_radiation_monochromator    mirror
_diffrn_radiation_probe            x-ray
_diffrn_radiation_type             'Cu K\a'
_diffrn_radiation_wavelength       1.54184
_diffrn_source                     'Rotating-anode X-ray tube'
_diffrn_source_type                'Rigaku (Cu) X-ray Source'
_reflns_Friedel_coverage           0.926
_reflns_Friedel_fraction_full      0.999
_reflns_Friedel_fraction_max       0.974
_reflns_number_gt                  23416
_reflns_number_total               25639
_reflns_special_details
;
 Reflections were merged by SHELXL according to the crystal
 class for the calculation of statistics and refinement.
 
 Structure factors included contributions from the .fab file.
 
 _reflns_Friedel_fraction is defined as the number of unique
 Friedel pairs measured divided by the number that would be
 possible theoretically, ignoring centric projections and
 systematic absences.
;
_reflns_threshold_expression       'I > 2\s(I)'
_computing_cell_refinement         'CrysAlisPro 1.171.42.90a (Rigaku OD, 2023)'
_computing_data_collection         'CrysAlisPro 1.171.42.90a (Rigaku OD, 2023)'
_computing_data_reduction          'CrysAlisPro 1.171.42.90a (Rigaku OD, 2023)'
_computing_molecular_graphics      'Olex2 1.5 (Dolomanov et al., 2009)'
_computing_publication_material    'Olex2 1.5 (Dolomanov et al., 2009)'
_computing_structure_refinement    'SHELXL 2018/3 (Sheldrick, 2015)'
_computing_structure_solution      'SHELXT 2018/2 (Sheldrick, 2018)'
_refine_diff_density_max           0.123
_refine_diff_density_min           -0.100
_refine_diff_density_rms           0.023
_refine_ls_abs_structure_details
;
 Flack x determined using 10647 quotients [(I+)-(I-)]/[(I+)+(I-)]
 (Parsons, Flack and Wagner, Acta Cryst. B69 (2013) 249-259).
;
_refine_ls_abs_structure_Flack     0.4553(17)
_refine_ls_extinction_coef         .
_refine_ls_extinction_method       none
_refine_ls_goodness_of_fit_ref     1.028
_refine_ls_hydrogen_treatment      mixed
_refine_ls_matrix_type             full
_refine_ls_number_parameters       936
_refine_ls_number_reflns           25639
_refine_ls_number_restraints       73
_refine_ls_R_factor_all            0.0296
_refine_ls_R_factor_gt             0.0269
_refine_ls_restrained_S_all        1.042
_refine_ls_shift/su_max            0.005
_refine_ls_shift/su_mean           0.000
_refine_ls_structure_factor_coef   Fsqd
_refine_ls_weighting_details      
 'w=1/[\s^2^(Fo^2^)+(0.0627P)^2^+35.9513P] where P=(Fo^2^+2Fc^2^)/3'
_refine_ls_weighting_scheme        calc
_refine_ls_wR_factor_gt            0.0849
_refine_ls_wR_factor_ref           0.0874
_refine_special_details            ?
_olex2_refinement_description
;
1. Fixed Uiso
 At 1.2 times of:
  All C(H) groups, All C(H,H) groups
 At 1.5 times of:
  All C(H,H,H) groups, All C(H,H,H,H) groups, All O(H,H) groups, All Zn(H)
  groups
2. Restrained distances
 C1-O3
 1.225 with sigma of 0.02
 N4-C1
 1.364 with sigma of 0.02
 N4-C5
 1.452 with sigma of 0.02
 C6-N4
 1.455 with sigma of 0.02
 N4-O3
 2.304 with sigma of 0.02
 C1-C6
 2.448 with sigma of 0.02
 C6-C5
 2.489 with sigma of 0.02
 C5-C1
 2.46 with sigma of 0.02
 H00F-O00F
 0.881 with sigma of 0.02
 H00A-O00A
 0.868 with sigma of 0.02
 H00F-Zn04
 2.496 with sigma of 0.02
 H00A-Zn02
 2.481 with sigma of 0.02
 H5A-C1
 2.582 with sigma of 0.01
 H00A-Zn01
 2.514 with sigma of 0.02
 H2D-O00A
 3.374 with sigma of 0.02
 H2E-O00A
 3.374 with sigma of 0.02
3. Restrained planarity
 N4, O3, C1, H1, C5, C6
 with sigma of 0.1
4. Uiso/Uaniso restraints and constraints
O3 \\sim N4 \\sim C1 \\sim C5 \\sim C6: within 2A with sigma of 0.01 and sigma
for terminal atoms of 0.02 within 2A
C14 \\sim C029 \\sim O01H \\sim N01T \\sim C02P: within 2A with sigma of 0.01
and sigma for terminal atoms of 0.02 within 2A
Uanis(O1) \\sim Ueq: with sigma of 0.005 and sigma for terminal atoms of 0.01
5. Others
 Fixed Sof: O2(0.5) H2D(0.5) H2E(0.5) Cl1(0.5) O1(0.5) O3(0.5) N4(0.5) C1(0.5)
 H1(0.5) C5(0.5) H5A(0.5) H5B(0.5) H5C(0.5) C6(0.5) H6A(0.5) H6B(0.5) H6C(0.5)
6.a Free rotating group:
 O2(H2D,H2E), O01Y(H01J,H01K)
6.b Rotating group:
 O00D(H00B,H00C), O011(H01A,H01B)
6.c Secondary CH2 refined with riding coordinates:
 C00T(H00D,H00E), C00Y(H00G,H00H), C00Z(H00J,H00K), C01K(H01C,H01E), C01M(H01F,
 H01G), C013(H01H,H01I)
6.d Aromatic/amide H refined with riding coordinates:
 C00I(H00I), C01D(H01D), C01Q(H01Q), C01R(H01R), C01U(H01U), C01Z(H01Z),
 C02A(H02A), C02B(H02B), C02E(H02E), C02G(H02G), C02H(H02H), C02K(H02K),
 C02L(H02L), C02N(H02N), C010(H010), C017(H017), C018(H018), C020(H020),
 C021(H021), C022(H022), C023(H023), C024(H024), C025(H025), C026(H026),
 C027(H027), C028(H028), C01S(H01S), C029(H029), C02D(H02O), C1(H1)
6.e Idealised Me refined as rotating group:
 C2(H2A,H2B,H2C), C02M(H02C,H02D,H02F), C02P(H02I,H02J,H02M), C14(H14A,H14B,
 H14C), C02F(H02P,H02Q,H02R), C02Q(H02S,H02T,H02U), C5(H5A,H5B,H5C), C6(H6A,H6B,
 H6C)
;
_atom_sites_solution_hydrogens     mixed
_atom_sites_solution_primary       dual
_atom_sites_solution_secondary     ?
loop_
  _atom_site_label
  _atom_site_type_symbol
  _atom_site_fract_x
  _atom_site_fract_y
  _atom_site_fract_z
  _atom_site_U_iso_or_equiv
  _atom_site_adp_type
  _atom_site_occupancy
  _atom_site_site_symmetry_order
  _atom_site_calc_flag
  _atom_site_refinement_flags_posn
  _atom_site_refinement_flags_adp
  _atom_site_refinement_flags_occupancy
  _atom_site_disorder_assembly
  _atom_site_disorder_group
 Zn01 Zn 0.26971(2) 0.53255(2) 0.57977(2) 0.06676(9) Uani 1 1 d D . . . .
 H00A H 0.2440(4) 0.5398(6) 0.6060(3) 0.100 Uiso 1 1 d D U . . .
 Zn02 Zn 0.22093(2) 0.53572(2) 0.57721(2) 0.06771(9) Uani 1 1 d D . . . .
 Zn03 Zn 0.33011(2) 0.46727(2) 0.59189(2) 0.07590(11) Uani 1 1 d . . . . .
 Zn04 Zn 0.36832(2) 0.50603(2) 0.52414(2) 0.09644(16) Uani 1 1 d D . . . .
 Zn05 Zn 0.32806(2) 0.58485(2) 0.53878(2) 0.09324(15) Uani 1 1 d . . . . .
 O2 O 0.24227(9) 0.55033(10) 0.63279(8) 0.1036(15) Uani 0.5 1 d G . P A 1
 H2D H 0.237812 0.543653 0.643102 0.155 Uiso 0.5 1 d DG U P A 1
 H2E H 0.248565 0.560541 0.637991 0.155 Uiso 0.5 1 d DG U P A 1
 O00A O 0.24471(3) 0.53747(3) 0.59339(3) 0.0720(4) Uani 1 1 d D . . . .
 O00D O 0.34116(4) 0.46055(5) 0.61995(3) 0.0985(7) Uani 1 1 d . . . . .
 H00B H 0.331209 0.456883 0.628001 0.148 Uiso 1 1 d R U . . .
 H00C H 0.348880 0.449710 0.619478 0.148 Uiso 1 1 d R U . . .
 O00F O 0.35361(4) 0.500000 0.500000 0.0871(9) Uani 1 2 d DS T P . .
 O00R O 0.39760(3) 0.50757(8) 0.51538(4) 0.1446(16) Uani 1 1 d . . . . .
 O007 O 0.26247(2) 0.51947(3) 0.55418(3) 0.0711(5) Uani 1 1 d . . . . .
 O008 O 0.23043(2) 0.52718(3) 0.54992(3) 0.0697(4) Uani 1 1 d . . . . .
 O011 O 0.34031(4) 0.61063(5) 0.55044(5) 0.1123(9) Uani 1 1 d . . . . .
 H01A H 0.351179 0.614374 0.543623 0.168 Uiso 1 1 d R U . . .
 H01B H 0.344983 0.608412 0.562762 0.168 Uiso 1 1 d R U . . .
 N00B N 0.31332(3) 0.55502(4) 0.52656(4) 0.0724(6) Uani 1 1 d . . . . .
 N00C N 0.31553(3) 0.47747(4) 0.56160(4) 0.0703(5) Uani 1 1 d . . . . .
 N00E N 0.29305(3) 0.42751(4) 0.56175(4) 0.0756(6) Uani 1 1 d . . . . .
 N00G N 0.28935(3) 0.51480(4) 0.59296(3) 0.0691(5) Uani 1 1 d . . . . .
 N00H N 0.29854(3) 0.58738(4) 0.48435(4) 0.0743(6) Uani 1 1 d . . . . .
 N00J N 0.28382(4) 0.55831(5) 0.57267(4) 0.0810(6) Uani 1 1 d . . . . .
 N00K N 0.31295(4) 0.44360(4) 0.58446(4) 0.0777(6) Uani 1 1 d . . . . .
 N00L N 0.36763(3) 0.48674(5) 0.54654(4) 0.0820(7) Uani 1 1 d . . . . .
 N00M N 0.35443(4) 0.47145(5) 0.57406(4) 0.0817(7) Uani 1 1 d . . . . .
 N00N N 0.30559(5) 0.57935(5) 0.55862(4) 0.0889(7) Uani 1 1 d . . . . .
 N00O N 0.36304(4) 0.53352(6) 0.53451(4) 0.0951(9) Uani 1 1 d . . . . .
 N00P N 0.31458(4) 0.49257(4) 0.59914(3) 0.0753(6) Uani 1 1 d . . . . .
 N00Q N 0.31831(4) 0.59320(6) 0.51065(4) 0.0939(9) Uani 1 1 d . . . . .
 N00U N 0.35008(4) 0.56421(5) 0.54122(4) 0.0922(8) Uani 1 1 d . . . . .
 C00I C 0.24632(3) 0.52025(4) 0.54398(4) 0.0623(5) Uani 1 1 d . . . . .
 H00I H 0.246659 0.515022 0.530703 0.075 Uiso 1 1 calc R U . . .
 C00T C 0.33107(3) 0.49031(5) 0.55214(4) 0.0736(7) Uani 1 1 d . . . . .
 H00D H 0.329307 0.490261 0.537375 0.088 Uiso 1 1 calc R U . . .
 H00E H 0.329609 0.504313 0.556940 0.088 Uiso 1 1 calc R U . . .
 C00V C 0.29762(5) 0.51903(5) 0.61173(4) 0.0783(7) Uani 1 1 d . . . . .
 C00X C 0.31302(5) 0.50508(6) 0.61603(5) 0.0842(8) Uani 1 1 d . . . . .
 C00Y C 0.29874(4) 0.56109(5) 0.51088(4) 0.0771(7) Uani 1 1 d . . . . .
 H00G H 0.285331 0.563086 0.516983 0.093 Uiso 1 1 calc R U . . .
 H00H H 0.297644 0.550392 0.500616 0.093 Uiso 1 1 calc R U . . .
 C00Z C 0.30471(4) 0.54502(5) 0.54347(4) 0.0696(6) Uani 1 1 d . . . . .
 H00J H 0.314842 0.536244 0.549907 0.083 Uiso 1 1 calc R U . . .
 H00K H 0.293263 0.536589 0.539128 0.083 Uiso 1 1 calc R U . . .
 C01A C 0.30484(5) 0.42630(6) 0.59332(5) 0.0844(8) Uani 1 1 d . . . . .
 C01B C 0.29245(5) 0.41722(5) 0.57985(5) 0.0813(7) Uani 1 1 d . . . . .
 C01C C 0.37564(6) 0.54306(9) 0.54746(6) 0.1057(14) Uani 1 1 d . . . . .
 C01D C 0.40697(5) 0.45461(6) 0.58359(6) 0.0905(10) Uani 1 1 d . . . . .
 H01D H 0.415422 0.447591 0.592692 0.109 Uiso 1 1 calc R U . . .
 C01E C 0.35120(4) 0.48272(5) 0.55728(5) 0.0761(7) Uani 1 1 d . . . . .
 C01F C 0.30560(4) 0.58011(5) 0.50129(4) 0.0763(7) Uani 1 1 d . . . . .
 C01G C 0.36823(7) 0.56120(11) 0.55152(6) 0.128(2) Uani 1 1 d . . . . .
 C01I C 0.28399(5) 0.57588(5) 0.58323(5) 0.0842(8) Uani 1 1 d . . . . .
 C01K C 0.33067(4) 0.54392(6) 0.51768(5) 0.0835(8) Uani 1 1 d . . . . .
 H01C H 0.327273 0.529502 0.516385 0.100 Uiso 1 1 calc R U . . .
 H01E H 0.333615 0.549234 0.504104 0.100 Uiso 1 1 calc R U . . .
 C01L C 0.29711(6) 0.58923(6) 0.57460(7) 0.0977(10) Uani 1 1 d . . . . .
 C01M C 0.31205(4) 0.45863(5) 0.55029(4) 0.0753(7) Uani 1 1 d . . . . .
 H01F H 0.324570 0.454142 0.543635 0.090 Uiso 1 1 calc R U . . .
 H01G H 0.301580 0.460617 0.539919 0.090 Uiso 1 1 calc R U . . .
 C01O C 0.32039(6) 0.60885(6) 0.49717(7) 0.1031(12) Uani 1 1 d . . . . .
 C01Q C 0.27083(6) 0.58162(7) 0.59956(7) 0.1089(13) Uani 1 1 d . . . . .
 H01Q H 0.260722 0.573015 0.604806 0.131 Uiso 1 1 calc R U . . .
 C01R C 0.37589(8) 0.57527(10) 0.56711(7) 0.153(3) Uani 1 1 d . . . . .
 H01R H 0.370482 0.588075 0.570337 0.184 Uiso 1 1 calc R U . . .
 C01U C 0.40082(8) 0.54837(11) 0.57303(11) 0.157(3) Uani 1 1 d . . . . .
 H01U H 0.411709 0.543822 0.581049 0.189 Uiso 1 1 calc R U . . .
 C01W C 0.30801(5) 0.60593(5) 0.48194(6) 0.0885(9) Uani 1 1 d . . . . .
 C01X C 0.34836(5) 0.54625(7) 0.53056(5) 0.0919(10) Uani 1 1 d . . . . .
 C01Z C 0.40572(7) 0.500000 0.500000 0.171(5) Uani 1 2 d S T P . .
 H01Z H 0.419987 0.500001 0.499999 0.205 Uiso 1 2 calc R U P . .
 C02A C 0.31815(7) 0.63665(8) 0.46693(8) 0.1224(16) Uani 1 1 d . . . . .
 H02A H 0.317943 0.645929 0.456087 0.147 Uiso 1 1 calc R U . . .
 C02B C 0.32511(6) 0.50660(7) 0.63247(5) 0.0990(11) Uani 1 1 d . . . . .
 H02B H 0.336347 0.497972 0.634170 0.119 Uiso 1 1 calc R U . . .
 C02E C 0.27439(9) 0.60117(8) 0.60699(9) 0.1363(19) Uani 1 1 d . . . . .
 H02E H 0.266646 0.605907 0.618002 0.164 Uiso 1 1 calc R U . . .
 C02G C 0.30660(9) 0.41858(10) 0.61330(8) 0.1337(19) Uani 1 1 d . . . . .
 H02G H 0.314333 0.425152 0.623334 0.160 Uiso 1 1 calc R U . . .
 C02H C 0.32045(9) 0.52128(9) 0.64675(7) 0.1272(17) Uani 1 1 d . . . . .
 H02H H 0.327742 0.521816 0.659000 0.153 Uiso 1 1 calc R U . . .
 C02K C 0.29698(8) 0.40204(8) 0.61681(7) 0.1216(16) Uani 1 1 d . . . . .
 H02K H 0.298513 0.396274 0.629771 0.146 Uiso 1 1 calc R U . . .
 C02L C 0.30403(8) 0.53616(10) 0.64287(7) 0.1315(19) Uani 1 1 d . . . . .
 H02L H 0.301312 0.546850 0.651922 0.158 Uiso 1 1 calc R U . . .
 C02N C 0.28848(14) 0.61332(12) 0.59890(12) 0.175(3) Uani 1 1 d . . . . .
 H02N H 0.290201 0.626450 0.604208 0.210 Uiso 1 1 calc R U . . .
 C010 C 0.40412(5) 0.47492(7) 0.55330(6) 0.0926(10) Uani 1 1 d . . . . .
 H010 H 0.410258 0.481053 0.541975 0.111 Uiso 1 1 calc R U . . .
 C012 C 0.30520(4) 0.44323(5) 0.56584(5) 0.0763(7) Uani 1 1 d . . . . .
 C013 C 0.29729(4) 0.48836(5) 0.56682(4) 0.0682(6) Uani 1 1 d . . . . .
 H01H H 0.285903 0.478846 0.567840 0.082 Uiso 1 1 calc R U . . .
 H01I H 0.294132 0.498234 0.556157 0.082 Uiso 1 1 calc R U . . .
 C014 C 0.38344(4) 0.47673(6) 0.55739(5) 0.0828(8) Uani 1 1 d . . . . .
 C015 C 0.37474(4) 0.46712(6) 0.57430(4) 0.0795(8) Uani 1 1 d . . . . .
 C016 C 0.29733(4) 0.56150(5) 0.55878(4) 0.0726(7) Uani 1 1 d . . . . .
 C017 C 0.41490(5) 0.46347(6) 0.56709(5) 0.0849(8) Uani 1 1 d . . . . .
 H017 H 0.428866 0.461747 0.564754 0.102 Uiso 1 1 calc R U . . .
 C018 C 0.38642(5) 0.45579(7) 0.58719(5) 0.0896(10) Uani 1 1 d . . . . .
 H018 H 0.380549 0.448953 0.598252 0.108 Uiso 1 1 calc R U . . .
 C019 C 0.29997(4) 0.49886(5) 0.58613(4) 0.0683(6) Uani 1 1 d . . . . .
 C020 C 0.30672(6) 0.62045(7) 0.46573(7) 0.1048(12) Uani 1 1 d . . . . .
 H020 H 0.297973 0.618386 0.454649 0.126 Uiso 1 1 calc R U . . .
 C021 C 0.28256(7) 0.39915(7) 0.58425(7) 0.1062(11) Uani 1 1 d . . . . .
 H021 H 0.274766 0.392154 0.574557 0.127 Uiso 1 1 calc R U . . .
 C022 C 0.33254(6) 0.62656(7) 0.49933(7) 0.1120(13) Uani 1 1 d . . . . .
 H022 H 0.341251 0.628784 0.510417 0.134 Uiso 1 1 calc R U . . .
 C023 C 0.39331(8) 0.56573(9) 0.57655(8) 0.132(2) Uani 1 1 d . . . . .
 H023 H 0.399912 0.573423 0.586602 0.158 Uiso 1 1 calc R U . . .
 C024 C 0.29273(6) 0.53349(6) 0.62499(5) 0.0951(10) Uani 1 1 d . . . . .
 H024 H 0.281591 0.542011 0.622346 0.114 Uiso 1 1 calc R U . . .
 C025 C 0.33021(7) 0.64066(8) 0.48298(7) 0.1180(16) Uani 1 1 d . . . . .
 H025 H 0.337265 0.653058 0.483437 0.142 Uiso 1 1 calc R U . . .
 C026 C 0.28493(9) 0.39221(9) 0.60370(9) 0.1310(17) Uani 1 1 d . . . . .
 H026 H 0.278040 0.380445 0.607900 0.157 Uiso 1 1 calc R U . . .
 C027 C 0.30056(8) 0.60711(8) 0.58295(9) 0.1277(17) Uani 1 1 d . . . . .
 H027 H 0.311063 0.615465 0.578114 0.153 Uiso 1 1 calc R U . . .
 C028 C 0.39321(8) 0.53533(12) 0.55712(10) 0.184(4) Uani 1 1 d . . . . .
 H028 H 0.399327 0.522949 0.553540 0.221 Uiso 1 1 calc R U . . .
 Cl1 Cl 0.24261(8) 0.55956(11) 0.65280(8) 0.217(2) Uani 0.5 1 d . . P B 2
 Cl06 Cl 0.29305(2) 0.500000 0.500000 0.06489(18) Uani 1 2 d S T P . .
 O00W O 0.30564(6) 0.48993(5) 0.51223(6) 0.1409(14) Uani 1 1 d . . . . .
 O009 O 0.28195(4) 0.51370(5) 0.51104(4) 0.1031(8) Uani 1 1 d . . . . .
 O00S O 0.37276(5) 0.62401(6) 0.53572(6) 0.1311(11) Uani 1 1 d . . . . .
 N01N N 0.39738(6) 0.64618(6) 0.53827(10) 0.150(2) Uani 1 1 d . . . . .
 C01S C 0.38194(7) 0.63654(8) 0.54432(8) 0.1159(14) Uani 1 1 d . . . . .
 H01S H 0.377243 0.639856 0.557378 0.139 Uiso 1 1 calc R U . . .
 C2 C 0.40757(13) 0.64124(12) 0.52020(17) 0.226(6) Uani 1 1 d . . . . .
 H2A H 0.403553 0.627775 0.515825 0.339 Uiso 1 1 calc R U . . .
 H2B H 0.422100 0.641518 0.522529 0.339 Uiso 1 1 calc R U . . .
 H2C H 0.404087 0.651031 0.509770 0.339 Uiso 1 1 calc R U . . .
 C02M C 0.40611(10) 0.66269(8) 0.55028(15) 0.213(5) Uani 1 1 d . . . . .
 H02C H 0.395548 0.668968 0.558387 0.320 Uiso 1 1 calc R U . . .
 H02D H 0.412003 0.672724 0.541272 0.320 Uiso 1 1 calc R U . . .
 H02F H 0.416554 0.657308 0.559145 0.320 Uiso 1 1 calc R U . . .
 O1 O 0.2440(4) 0.5989(4) 0.5448(4) 0.239(8) Uani 0.5 1 d . U P C 2
 O01H O 0.37094(6) 0.36645(5) 0.56810(5) 0.1278(11) Uani 1 1 d . U . . .
 N01T N 0.35677(7) 0.39704(7) 0.56894(9) 0.1329(14) Uani 1 1 d . U . . .
 C02P C 0.34761(12) 0.41360(10) 0.56055(17) 0.193(3) Uani 1 1 d . U . . .
 H02I H 0.357779 0.422111 0.554152 0.289 Uiso 1 1 calc R U . . .
 H02J H 0.340719 0.421251 0.571064 0.289 Uiso 1 1 calc R U . . .
 H02M H 0.337833 0.409214 0.550459 0.289 Uiso 1 1 calc R U . . .
 C14 C 0.3699(2) 0.40680(19) 0.5846(2) 0.300(7) Uani 1 1 d . U . . .
 H14A H 0.362510 0.407874 0.597279 0.450 Uiso 1 1 calc R U . . .
 H14B H 0.373845 0.420235 0.580059 0.450 Uiso 1 1 calc R U . . .
 H14C H 0.381996 0.398612 0.586679 0.450 Uiso 1 1 calc R U . . .
 C029 C 0.36217(7) 0.38006(9) 0.56134(8) 0.1179(15) Uani 1 1 d . U . . .
 H029 H 0.358304 0.378296 0.547713 0.142 Uiso 1 1 calc R U . . .
 O01P O 0.35423(5) 0.55798(7) 0.47662(5) 0.1365(13) Uani 1 1 d . . . . .
 N01J N 0.38131(7) 0.56822(10) 0.49458(6) 0.1415(19) Uani 1 1 d . . . . .
 C02D C 0.37216(9) 0.55350(10) 0.48489(8) 0.1269(17) Uani 1 1 d . . . . .
 H02O H 0.377904 0.540485 0.483822 0.152 Uiso 1 1 calc R U . . .
 C02F C 0.40155(16) 0.56288(17) 0.50139(15) 0.234(6) Uani 1 1 d . . . . .
 H02P H 0.400758 0.551538 0.510734 0.352 Uiso 1 1 calc R U . . .
 H02Q H 0.407646 0.574427 0.508189 0.352 Uiso 1 1 calc R U . . .
 H02R H 0.409795 0.559112 0.489787 0.352 Uiso 1 1 calc R U . . .
 C02Q C 0.37687(18) 0.58756(12) 0.49867(14) 0.214(5) Uani 1 1 d . . . . .
 H02S H 0.384093 0.596337 0.489324 0.321 Uiso 1 1 calc R U . . .
 H02T H 0.380909 0.590707 0.512475 0.321 Uiso 1 1 calc R U . . .
 H02U H 0.362379 0.589683 0.497198 0.321 Uiso 1 1 calc R U . . .
 O01Y O 0.31499(9) 0.45918(10) 0.65018(9) 0.1766(18) Uani 1 1 d G . . . .
 H01J H 0.312312 0.467434 0.659948 0.265 Uiso 1 1 d G U . . .
 H01K H 0.306705 0.449073 0.650654 0.265 Uiso 1 1 d G U . . .
 O3 O 0.2352(3) 0.6199(3) 0.5334(3) 0.296(11) Uani 0.5 1 d D U P D 1
 N4 N 0.2486(4) 0.5916(4) 0.5434(4) 0.273(11) Uani 0.5 1 d D U P D 1
 C1 C 0.2452(4) 0.6037(4) 0.5266(4) 0.275(11) Uani 0.5 1 d D U P D 1
 H1 H 0.249138 0.600974 0.513183 0.331 Uiso 0.5 1 calc R U P D 1
 C5 C 0.2555(4) 0.5720(4) 0.5420(5) 0.310(13) Uani 0.5 1 d D U P D 1
 H5A H 0.265891 0.571161 0.531642 0.465 Uiso 0.5 1 calc DR U P D 1
 H5B H 0.244301 0.563080 0.538451 0.465 Uiso 0.5 1 calc R U P D 1
 H5C H 0.261113 0.567825 0.554963 0.465 Uiso 0.5 1 calc R U P D 1
 C6 C 0.2413(3) 0.6010(4) 0.5612(3) 0.250(11) Uani 0.5 1 d D U P D 1
 H6A H 0.234337 0.591012 0.569505 0.375 Uiso 0.5 1 calc R U P D 1
 H6B H 0.231951 0.611765 0.557613 0.375 Uiso 0.5 1 calc R U P D 1
 H6C H 0.252614 0.606607 0.568759 0.375 Uiso 0.5 1 calc R U P D 1
 H00F H 0.3403(3) 0.500000 0.500000 0.375 Uiso 1 2 d DS U P . .

loop_
  _atom_site_aniso_label
  _atom_site_aniso_U_11
  _atom_site_aniso_U_22
  _atom_site_aniso_U_33
  _atom_site_aniso_U_23
  _atom_site_aniso_U_13
  _atom_site_aniso_U_12
 Zn01 0.05108(15) 0.0845(2) 0.06465(18) -0.00063(15) 0.00249(13) -0.00157(14)
 Zn02 0.05002(15) 0.0785(2) 0.0745(2) -0.00006(16) 0.01230(14) 0.00078(14)
 Zn03 0.05913(18) 0.1024(3) 0.06613(19) 0.00424(18) -0.01048(14) 0.00933(17)
 Zn04 0.04087(15) 0.1713(5) 0.0772(2) 0.0207(3) -0.00600(15) -0.0098(2)
 Zn05 0.0821(3) 0.1218(4) 0.0758(2) -0.0027(2) -0.00666(19) -0.0483(3)
 O2 0.105(4) 0.127(4) 0.079(3) 0.006(3) 0.014(3) -0.010(3)
 O00A 0.0577(9) 0.0954(13) 0.0629(9) -0.0022(9) 0.0069(7) -0.0007(8)
 O00D 0.0958(15) 0.137(2) 0.0625(11) -0.0007(12) -0.0213(10) 0.0200(14)
 O00F 0.0440(11) 0.149(3) 0.0680(15) -0.0035(16) 0.000 0.000
 O00R 0.0366(9) 0.295(5) 0.1023(18) 0.043(2) 0.0024(11) -0.0071(16)
 O007 0.0438(8) 0.0973(13) 0.0722(10) -0.0106(9) -0.0080(7) 0.0049(8)
 O008 0.0488(8) 0.0927(12) 0.0676(10) -0.0014(9) 0.0019(7) 0.0042(8)
 O011 0.0999(18) 0.127(2) 0.1103(19) -0.0110(16) -0.0035(15) -0.0510(16)
 N00B 0.0574(11) 0.0905(15) 0.0694(12) 0.0000(11) -0.0017(9) -0.0204(10)
 N00C 0.0468(10) 0.0937(15) 0.0705(12) 0.0057(11) -0.0059(8) 0.0020(10)
 N00E 0.0557(11) 0.0857(15) 0.0854(15) 0.0108(12) -0.0045(10) 0.0083(10)
 N00G 0.0664(12) 0.0836(14) 0.0575(10) -0.0059(10) -0.0020(9) 0.0029(10)
 N00H 0.0619(11) 0.0840(15) 0.0769(14) -0.0019(11) -0.0004(10) -0.0256(11)
 N00J 0.0670(13) 0.1007(18) 0.0754(14) -0.0079(13) 0.0031(11) -0.0053(12)
 N00K 0.0734(13) 0.0901(16) 0.0697(13) 0.0008(11) -0.0104(11) 0.0084(12)
 N00L 0.0516(11) 0.123(2) 0.0717(13) 0.0002(13) -0.0066(10) 0.0063(12)
 N00M 0.0592(12) 0.1139(19) 0.0719(13) 0.0096(13) -0.0073(10) 0.0014(12)
 N00N 0.0854(16) 0.0981(19) 0.0832(16) -0.0104(14) -0.0003(13) -0.0278(14)
 N00O 0.0532(12) 0.141(3) 0.0911(17) 0.0281(16) -0.0166(11) -0.0220(14)
 N00P 0.0701(13) 0.1010(17) 0.0549(11) 0.0004(11) -0.0101(9) 0.0125(12)
 N00Q 0.0722(14) 0.134(2) 0.0754(15) -0.0022(15) -0.0009(12) -0.0376(16)
 N00U 0.0630(13) 0.133(2) 0.0806(15) 0.0105(16) -0.0139(11) -0.0370(14)
 C00I 0.0481(11) 0.0725(14) 0.0662(13) 0.0027(11) 0.0067(10) -0.0008(10)
 C00T 0.0400(10) 0.110(2) 0.0710(14) 0.0091(14) -0.0063(10) -0.0063(12)
 C00V 0.0757(16) 0.099(2) 0.0603(14) 0.0050(13) -0.0064(12) -0.0035(15)
 C00X 0.0823(18) 0.110(2) 0.0608(14) -0.0205(15) -0.0066(13) 0.0061(16)
 C00Y 0.0539(13) 0.107(2) 0.0706(15) -0.0067(14) -0.0037(11) -0.0205(13)
 C00Z 0.0506(11) 0.0844(17) 0.0737(15) -0.0019(12) -0.0040(10) -0.0094(11)
 C01A 0.0701(16) 0.097(2) 0.0863(19) 0.0173(16) -0.0125(14) 0.0034(15)
 C01B 0.0771(16) 0.0885(19) 0.0783(17) 0.0158(15) 0.0016(14) 0.0052(14)
 C01C 0.075(2) 0.149(4) 0.093(2) 0.043(3) -0.0304(17) -0.046(2)
 C01D 0.0562(14) 0.113(2) 0.102(2) -0.0173(19) -0.0258(15) 0.0170(15)
 C01E 0.0448(11) 0.105(2) 0.0788(16) -0.0028(15) -0.0111(11) 0.0022(12)
 C01F 0.0557(12) 0.101(2) 0.0722(15) -0.0005(14) -0.0067(11) -0.0265(13)
 C01G 0.094(3) 0.197(5) 0.092(2) 0.063(3) -0.047(2) -0.093(3)
 C01I 0.093(2) 0.0700(16) 0.0894(19) -0.0060(14) 0.0044(16) -0.0091(14)
 C01K 0.0448(12) 0.118(2) 0.0875(18) -0.0019(17) 0.0043(12) -0.0112(13)
 C01L 0.100(2) 0.086(2) 0.108(3) -0.0227(18) 0.016(2) -0.0092(18)
 C01M 0.0549(12) 0.109(2) 0.0624(13) -0.0062(13) -0.0078(10) 0.0159(13)
 C01O 0.086(2) 0.103(2) 0.120(3) 0.016(2) -0.024(2) -0.0527(19)
 C01Q 0.084(2) 0.107(3) 0.135(3) -0.044(2) 0.029(2) -0.0077(19)
 C01R 0.156(4) 0.204(5) 0.100(3) 0.062(3) -0.064(3) -0.130(4)
 C01U 0.105(3) 0.159(5) 0.207(6) 0.056(5) -0.072(4) -0.078(4)
 C01W 0.0805(18) 0.088(2) 0.097(2) 0.0119(16) -0.0228(16) -0.0367(16)
 C01X 0.0578(15) 0.135(3) 0.0828(19) 0.0153(19) 0.0097(13) -0.0232(17)
 C01Z 0.0360(19) 0.371(15) 0.106(4) 0.051(6) 0.000 0.000
 C02A 0.109(3) 0.118(3) 0.140(4) 0.028(3) -0.008(3) -0.054(3)
 C02B 0.105(2) 0.122(3) 0.0700(17) 0.0051(18) -0.0116(17) 0.021(2)
 C02E 0.162(5) 0.116(3) 0.131(4) -0.044(3) 0.054(4) -0.017(3)
 C02G 0.121(3) 0.166(5) 0.114(3) 0.046(3) -0.037(3) -0.017(3)
 C02H 0.141(4) 0.160(4) 0.081(2) -0.025(3) -0.046(2) 0.014(3)
 C02K 0.141(4) 0.121(3) 0.103(3) 0.035(2) -0.019(3) -0.043(3)
 C02L 0.133(4) 0.163(5) 0.098(3) -0.037(3) -0.039(3) 0.047(3)
 C02N 0.205(7) 0.150(5) 0.171(6) -0.027(5) 0.038(6) -0.054(5)
 C010 0.0611(16) 0.128(3) 0.089(2) -0.0025(19) -0.0103(14) 0.0088(16)
 C012 0.0558(13) 0.102(2) 0.0715(15) -0.0069(14) -0.0052(11) 0.0089(13)
 C013 0.0458(11) 0.0886(17) 0.0701(14) -0.0011(12) -0.0055(10) 0.0040(11)
 C014 0.0442(12) 0.118(2) 0.0859(18) -0.0019(17) -0.0147(12) 0.0017(13)
 C015 0.0525(12) 0.118(2) 0.0678(15) 0.0037(15) -0.0093(11) 0.0028(13)
 C016 0.0547(12) 0.0912(18) 0.0719(15) 0.0059(13) 0.0016(11) -0.0165(12)
 C017 0.0606(14) 0.109(2) 0.0857(19) -0.0037(17) -0.0133(13) 0.0183(15)
 C018 0.0604(15) 0.137(3) 0.0716(17) -0.0090(17) -0.0140(12) 0.0192(16)
 C019 0.0612(13) 0.0863(16) 0.0575(12) 0.0077(11) 0.0001(10) 0.0085(12)
 C020 0.097(2) 0.113(3) 0.104(3) 0.034(2) -0.023(2) -0.038(2)
 C021 0.108(3) 0.112(3) 0.099(3) 0.012(2) -0.013(2) -0.001(2)
 C022 0.097(2) 0.112(3) 0.127(3) -0.023(2) -0.026(2) -0.051(2)
 C023 0.131(4) 0.127(4) 0.137(4) 0.046(3) -0.070(3) -0.071(3)
 C024 0.098(2) 0.106(2) 0.0812(19) -0.0226(18) -0.0100(17) 0.0165(19)
 C025 0.126(3) 0.129(3) 0.100(2) 0.030(2) -0.021(2) -0.072(3)
 C026 0.128(4) 0.131(4) 0.134(4) 0.050(3) 0.012(3) 0.012(3)
 C027 0.135(4) 0.107(3) 0.141(4) -0.030(3) 0.026(3) -0.046(3)
 C028 0.119(3) 0.251(7) 0.182(5) 0.125(5) -0.110(4) -0.116(4)
 Cl1 0.194(4) 0.287(7) 0.169(4) 0.003(4) 0.010(3) -0.046(4)
 Cl06 0.0418(3) 0.0901(5) 0.0628(4) -0.0031(4) 0.000 0.000
 O00W 0.175(3) 0.119(2) 0.129(2) -0.0223(18) -0.079(2) 0.044(2)
 O009 0.0826(13) 0.136(2) 0.0901(15) -0.0463(15) 0.0182(12) -0.0105(14)
 O00S 0.110(2) 0.143(3) 0.140(3) -0.007(2) -0.0050(18) -0.058(2)
 N01N 0.091(2) 0.104(2) 0.254(6) 0.099(3) -0.061(3) -0.0449(19)
 C01S 0.088(2) 0.130(3) 0.131(3) 0.021(3) 0.000(2) -0.037(2)
 C2 0.190(7) 0.154(6) 0.334(13) 0.111(7) 0.158(9) 0.041(5)
 C02M 0.150(4) 0.103(3) 0.388(12) 0.122(5) -0.162(7) -0.058(3)
 O1 0.237(13) 0.232(12) 0.247(12) 0.039(11) -0.020(11) -0.023(10)
 O01H 0.143(3) 0.112(2) 0.129(2) -0.0294(18) -0.016(2) 0.040(2)
 N01T 0.106(2) 0.111(3) 0.182(4) -0.014(3) 0.009(3) 0.028(2)
 C02P 0.162(6) 0.125(4) 0.291(10) 0.008(5) -0.035(6) 0.063(4)
 C14 0.430(17) 0.213(9) 0.257(11) -0.135(9) -0.087(12) 0.072(11)
 C029 0.085(2) 0.152(4) 0.117(3) -0.035(3) -0.008(2) 0.039(3)
 O01P 0.0803(17) 0.214(4) 0.116(2) -0.030(2) 0.0115(15) -0.048(2)
 N01J 0.114(3) 0.215(5) 0.095(2) -0.010(3) 0.006(2) -0.083(3)
 C02D 0.136(4) 0.143(4) 0.102(3) -0.003(3) 0.030(3) -0.032(3)
 C02F 0.216(10) 0.283(12) 0.204(9) -0.089(8) 0.080(8) -0.126(9)
 C02Q 0.314(12) 0.146(5) 0.183(7) -0.036(5) 0.101(8) -0.119(7)
 O01Y 0.166(4) 0.186(5) 0.178(5) -0.001(4) -0.011(3) -0.019(4)
 O3 0.273(19) 0.40(3) 0.216(14) 0.004(16) -0.028(13) -0.175(19)
 N4 0.192(16) 0.34(3) 0.285(18) -0.04(2) 0.000(14) -0.109(18)
 C1 0.206(17) 0.35(3) 0.271(18) -0.027(19) -0.018(15) -0.116(18)
 C5 0.174(18) 0.38(3) 0.37(3) 0.00(3) 0.023(19) -0.06(2)
 C6 0.171(15) 0.38(3) 0.201(17) -0.057(19) -0.004(13) -0.122(17)

_geom_special_details
;
 All esds (except the esd in the dihedral angle between two l.s. planes)
 are estimated using the full covariance matrix.  The cell esds are taken
 into account individually in the estimation of esds in distances, angles
 and torsion angles; correlations between esds in cell parameters are only
 used when they are defined by crystal symmetry.  An approximate (isotropic)
 treatment of cell esds is used for estimating esds involving l.s. planes.
;
loop_
  _geom_bond_atom_site_label_1
  _geom_bond_atom_site_label_2
  _geom_bond_distance
  _geom_bond_site_symmetry_2
  _geom_bond_publ_flag
 Zn01 O00A 1.9234(18) . ?
 Zn01 O007 1.9733(19) . ?
 Zn01 N00G 1.969(2) . ?
 Zn01 N00J 2.012(3) . ?
 Zn02 O00A 1.9186(19) . ?
 Zn02 O008 2.0056(19) . ?
 Zn02 N00E 1.993(3) 42_545 ?
 Zn02 N00H 1.981(2) 43_554 ?
 Zn03 O00D 2.057(2) . ?
 Zn03 N00C 2.339(2) . ?
 Zn03 N00K 2.009(3) . ?
 Zn03 N00M 2.027(3) . ?
 Zn03 N00P 2.034(3) . ?
 Zn04 O00F 1.9240(13) . ?
 Zn04 O00R 2.037(2) . ?
 Zn04 N00L 1.968(3) . ?
 Zn04 N00O 1.988(4) . ?
 Zn05 O011 2.053(3) . ?
 Zn05 N00B 2.359(2) . ?
 Zn05 N00N 2.028(3) . ?
 Zn05 N00Q 2.059(3) . ?
 Zn05 N00U 2.016(4) . ?
 O2 H2D 0.8700 . ?
 O2 H2E 0.8702 . ?
 O00A H00A 0.856(18) . ?
 O00D H00B 0.8861 . ?
 O00D H00C 0.8866 . ?
 O00F H00F 0.89(2) . ?
 O00R C01Z 1.263(4) . ?
 O007 C00I 1.273(3) . ?
 O008 C00I 1.220(3) . ?
 O011 H01A 0.8896 . ?
 O011 H01B 0.8895 . ?
 N00B C00Y 1.481(4) . ?
 N00B C00Z 1.428(4) . ?
 N00B C01K 1.494(4) . ?
 N00C C00T 1.483(4) . ?
 N00C C01M 1.481(4) . ?
 N00C C013 1.456(3) . ?
 N00E C01B 1.386(4) . ?
 N00E C012 1.350(4) . ?
 N00G C00V 1.394(4) . ?
 N00G C019 1.354(4) . ?
 N00H C01F 1.314(4) . ?
 N00H C01W 1.396(4) . ?
 N00J C01I 1.365(4) . ?
 N00J C016 1.307(4) . ?
 N00K C01A 1.402(4) . ?
 N00K C012 1.343(4) . ?
 N00L C01E 1.334(4) . ?
 N00L C014 1.440(4) . ?
 N00M C01E 1.362(4) . ?
 N00M C015 1.383(4) . ?
 N00N C01L 1.373(5) . ?
 N00N C016 1.310(4) . ?
 N00O C01C 1.360(5) . ?
 N00O C01X 1.320(5) . ?
 N00P C00X 1.404(4) . ?
 N00P C019 1.368(3) . ?
 N00Q C01F 1.365(4) . ?
 N00Q C01O 1.382(5) . ?
 N00U C01G 1.404(5) . ?
 N00U C01X 1.395(6) . ?
 C00I H00I 0.9500 . ?
 C00T H00D 0.9900 . ?
 C00T H00E 0.9900 . ?
 C00T C01E 1.473(4) . ?
 C00V C00X 1.413(5) . ?
 C00V C024 1.346(5) . ?
 C00X C02B 1.362(5) . ?
 C00Y H00G 0.9900 . ?
 C00Y H00H 0.9900 . ?
 C00Y C01F 1.490(5) . ?
 C00Z H00J 0.9900 . ?
 C00Z H00K 0.9900 . ?
 C00Z C016 1.576(4) . ?
 C01A C01B 1.360(5) . ?
 C01A C02G 1.431(6) . ?
 C01B C021 1.403(6) . ?
 C01C C01G 1.332(8) . ?
 C01C C028 1.431(6) . ?
 C01D H01D 0.9500 . ?
 C01D C017 1.354(6) . ?
 C01D C018 1.391(5) . ?
 C01G C01R 1.488(7) . ?
 C01I C01L 1.372(5) . ?
 C01I C01Q 1.448(5) . ?
 C01K H01C 0.9900 . ?
 C01K H01E 0.9900 . ?
 C01K C01X 1.465(5) . ?
 C01L C027 1.333(6) . ?
 C01M H01F 0.9900 . ?
 C01M H01G 0.9900 . ?
 C01M C012 1.527(5) . ?
 C01O C01W 1.321(5) . ?
 C01O C022 1.437(4) . ?
 C01Q H01Q 0.9500 . ?
 C01Q C02E 1.412(6) . ?
 C01R H01R 0.9500 . ?
 C01R C023 1.464(8) . ?
 C01U H01U 0.9500 . ?
 C01U C023 1.281(10) . ?
 C01U C028 1.460(10) . ?
 C01W C020 1.451(5) . ?
 C01Z H01Z 0.9500 . ?
 C02A H02A 0.9500 . ?
 C02A C020 1.322(5) . ?
 C02A C025 1.363(7) . ?
 C02B H02B 0.9500 . ?
 C02B C02H 1.399(6) . ?
 C02E H02E 0.9500 . ?
 C02E C02N 1.351(9) . ?
 C02G H02G 0.9500 . ?
 C02G C02K 1.295(7) . ?
 C02H H02H 0.9500 . ?
 C02H C02L 1.498(7) . ?
 C02K H02K 0.9500 . ?
 C02K C026 1.354(8) . ?
 C02L H02L 0.9500 . ?
 C02L C024 1.419(6) . ?
 C02N H02N 0.9500 . ?
 C02N C027 1.395(10) . ?
 C010 H010 0.9500 . ?
 C010 C014 1.408(4) . ?
 C010 C017 1.393(5) . ?
 C013 H01H 0.9900 . ?
 C013 H01I 0.9900 . ?
 C013 C019 1.474(4) . ?
 C014 C015 1.419(5) . ?
 C015 C018 1.382(5) . ?
 C017 H017 0.9500 . ?
 C018 H018 0.9500 . ?
 C020 H020 0.9500 . ?
 C021 H021 0.9500 . ?
 C021 C026 1.384(7) . ?
 C022 H022 0.9500 . ?
 C022 C025 1.446(7) . ?
 C023 H023 0.9500 . ?
 C024 H024 0.9500 . ?
 C025 H025 0.9500 . ?
 C026 H026 0.9500 . ?
 C027 H027 0.9500 . ?
 C028 H028 0.9500 . ?
 Cl06 O00W 1.347(3) 4_566 ?
 Cl06 O00W 1.347(3) . ?
 Cl06 O009 1.386(2) 4_566 ?
 Cl06 O009 1.385(2) . ?
 O00S C01S 1.182(6) . ?
 N01N C01S 1.277(5) . ?
 N01N C2 1.420(11) . ?
 N01N C02M 1.478(9) . ?
 C01S H01S 0.9500 . ?
 C2 H2A 0.9800 . ?
 C2 H2B 0.9800 . ?
 C2 H2C 0.9800 . ?
 C02M H02C 0.9800 . ?
 C02M H02D 0.9800 . ?
 C02M H02F 0.9800 . ?
 O01H C029 1.168(6) . ?
 N01T C02P 1.378(8) . ?
 N01T C14 1.510(12) . ?
 N01T C029 1.290(6) . ?
 C02P H02I 0.9800 . ?
 C02P H02J 0.9800 . ?
 C02P H02M 0.9800 . ?
 C14 H14A 0.9800 . ?
 C14 H14B 0.9800 . ?
 C14 H14C 0.9800 . ?
 C029 H029 0.9500 . ?
 O01P C02D 1.348(7) . ?
 N01J C02D 1.322(7) . ?
 N01J C02F 1.465(13) . ?
 N01J C02Q 1.349(10) . ?
 C02D H02O 0.9500 . ?
 C02F H02P 0.9800 . ?
 C02F H02Q 0.9800 . ?
 C02F H02R 0.9800 . ?
 C02Q H02S 0.9800 . ?
 C02Q H02T 0.9800 . ?
 C02Q H02U 0.9800 . ?
 O01Y H01J 0.8701 . ?
 O01Y H01K 0.8705 . ?
 O3 C1 1.35(2) . ?
 N4 C1 1.39(2) . ?
 N4 C5 1.39(2) . ?
 N4 C6 1.42(2) . ?
 C1 H1 0.9500 . ?
 C5 H5A 0.9800 . ?
 C5 H5B 0.9800 . ?
 C5 H5C 0.9800 . ?
 C6 H6A 0.9800 . ?
 C6 H6B 0.9800 . ?
 C6 H6C 0.9800 . ?

loop_
  _geom_angle_atom_site_label_1
  _geom_angle_atom_site_label_2
  _geom_angle_atom_site_label_3
  _geom_angle
  _geom_angle_site_symmetry_1
  _geom_angle_site_symmetry_3
  _geom_angle_publ_flag
 O00A Zn01 O007 105.69(8) . . ?
 O00A Zn01 N00G 117.81(9) . . ?
 O00A Zn01 N00J 111.69(10) . . ?
 O007 Zn01 N00J 106.71(10) . . ?
 N00G Zn01 O007 106.40(9) . . ?
 N00G Zn01 N00J 107.86(11) . . ?
 O00A Zn02 O008 105.41(7) . . ?
 O00A Zn02 N00E 114.90(10) . 42_545 ?
 O00A Zn02 N00H 112.89(10) . 43_554 ?
 N00E Zn02 O008 104.53(10) 42_545 . ?
 N00H Zn02 O008 108.97(9) 43_554 . ?
 N00H Zn02 N00E 109.57(10) 43_554 42_545 ?
 O00D Zn03 N00C 174.06(10) . . ?
 N00K Zn03 O00D 104.84(11) . . ?
 N00K Zn03 N00C 77.25(10) . . ?
 N00K Zn03 N00M 114.70(12) . . ?
 N00K Zn03 N00P 114.74(11) . . ?
 N00M Zn03 O00D 106.05(11) . . ?
 N00M Zn03 N00C 77.68(9) . . ?
 N00M Zn03 N00P 115.56(12) . . ?
 N00P Zn03 O00D 98.43(10) . . ?
 N00P Zn03 N00C 75.70(9) . . ?
 O00F Zn04 O00R 104.98(11) . . ?
 O00F Zn04 N00L 119.01(9) . . ?
 O00F Zn04 N00O 113.09(8) . . ?
 N00L Zn04 O00R 105.78(12) . . ?
 N00L Zn04 N00O 109.46(12) . . ?
 N00O Zn04 O00R 102.85(16) . . ?
 O011 Zn05 N00B 177.81(11) . . ?
 O011 Zn05 N00Q 104.09(13) . . ?
 N00N Zn05 O011 101.41(12) . . ?
 N00N Zn05 N00B 76.47(10) . . ?
 N00N Zn05 N00Q 114.12(12) . . ?
 N00Q Zn05 N00B 77.43(11) . . ?
 N00U Zn05 O011 104.49(13) . . ?
 N00U Zn05 N00B 75.92(10) . . ?
 N00U Zn05 N00N 111.15(13) . . ?
 N00U Zn05 N00Q 119.11(13) . . ?
 H2D O2 H2E 104.5 . . ?
 Zn01 O00A H00A 122.9(17) . . ?
 Zn02 O00A Zn01 116.05(10) . . ?
 Zn02 O00A H00A 121.0(17) . . ?
 Zn03 O00D H00B 110.0 . . ?
 Zn03 O00D H00C 110.6 . . ?
 H00B O00D H00C 103.4 . . ?
 Zn04 O00F Zn04 118.82(13) 4_566 . ?
 Zn04 O00F H00F 120.59(6) . . ?
 Zn04 O00F H00F 120.59(6) 4_566 . ?
 C01Z O00R Zn04 128.4(3) . . ?
 C00I O007 Zn01 130.48(17) . . ?
 C00I O008 Zn02 132.39(18) . . ?
 Zn05 O011 H01A 111.4 . . ?
 Zn05 O011 H01B 110.4 . . ?
 H01A O011 H01B 103.5 . . ?
 C00Y N00B Zn05 106.61(19) . . ?
 C00Y N00B C01K 111.3(2) . . ?
 C00Z N00B Zn05 106.69(17) . . ?
 C00Z N00B C00Y 114.8(2) . . ?
 C00Z N00B C01K 113.1(3) . . ?
 C01K N00B Zn05 103.38(17) . . ?
 C00T N00C Zn03 104.13(15) . . ?
 C01M N00C Zn03 104.93(17) . . ?
 C01M N00C C00T 112.4(2) . . ?
 C013 N00C Zn03 106.57(17) . . ?
 C013 N00C C00T 113.3(2) . . ?
 C013 N00C C01M 114.3(2) . . ?
 C01B N00E Zn02 131.7(2) . 43_554 ?
 C012 N00E Zn02 125.3(2) . 43_554 ?
 C012 N00E C01B 103.0(3) . . ?
 C00V N00G Zn01 122.7(2) . . ?
 C019 N00G Zn01 131.88(18) . . ?
 C019 N00G C00V 104.7(2) . . ?
 C01F N00H Zn02 133.4(2) . 42_545 ?
 C01F N00H C01W 105.2(2) . . ?
 C01W N00H Zn02 121.4(2) . 42_545 ?
 C01I N00J Zn01 127.8(2) . . ?
 C016 N00J Zn01 128.7(2) . . ?
 C016 N00J C01I 102.7(3) . . ?
 C01A N00K Zn03 139.5(2) . . ?
 C012 N00K Zn03 117.4(2) . . ?
 C012 N00K C01A 103.0(3) . . ?
 C01E N00L Zn04 123.8(2) . . ?
 C01E N00L C014 103.7(3) . . ?
 C014 N00L Zn04 131.7(2) . . ?
 C01E N00M Zn03 115.45(19) . . ?
 C01E N00M C015 106.2(2) . . ?
 C015 N00M Zn03 138.2(2) . . ?
 C01L N00N Zn05 136.2(2) . . ?
 C016 N00N Zn05 118.6(2) . . ?
 C016 N00N C01L 104.8(3) . . ?
 C01C N00O Zn04 122.8(3) . . ?
 C01X N00O Zn04 130.8(3) . . ?
 C01X N00O C01C 106.4(4) . . ?
 C00X N00P Zn03 136.0(2) . . ?
 C019 N00P Zn03 117.69(19) . . ?
 C019 N00P C00X 105.9(3) . . ?
 C01F N00Q Zn05 116.0(2) . . ?
 C01F N00Q C01O 104.3(3) . . ?
 C01O N00Q Zn05 139.7(2) . . ?
 C01G N00U Zn05 139.7(4) . . ?
 C01X N00U Zn05 118.9(2) . . ?
 C01X N00U C01G 101.3(4) . . ?
 O007 C00I H00I 117.5 . . ?
 O008 C00I O007 125.1(3) . . ?
 O008 C00I H00I 117.5 . . ?
 N00C C00T H00D 109.7 . . ?
 N00C C00T H00E 109.7 . . ?
 H00D C00T H00E 108.2 . . ?
 C01E C00T N00C 109.8(3) . . ?
 C01E C00T H00D 109.7 . . ?
 C01E C00T H00E 109.7 . . ?
 N00G C00V C00X 109.6(3) . . ?
 C024 C00V N00G 129.6(3) . . ?
 C024 C00V C00X 120.8(3) . . ?
 N00P C00X C00V 106.3(3) . . ?
 C02B C00X N00P 130.1(3) . . ?
 C02B C00X C00V 122.9(3) . . ?
 N00B C00Y H00G 109.8 . . ?
 N00B C00Y H00H 109.8 . . ?
 N00B C00Y C01F 109.5(2) . . ?
 H00G C00Y H00H 108.2 . . ?
 C01F C00Y H00G 109.8 . . ?
 C01F C00Y H00H 109.8 . . ?
 N00B C00Z H00J 110.1 . . ?
 N00B C00Z H00K 110.1 . . ?
 N00B C00Z C016 108.1(2) . . ?
 H00J C00Z H00K 108.4 . . ?
 C016 C00Z H00J 110.1 . . ?
 C016 C00Z H00K 110.1 . . ?
 N00K C01A C02G 130.9(4) . . ?
 C01B C01A N00K 108.7(3) . . ?
 C01B C01A C02G 120.2(4) . . ?
 N00E C01B C021 128.3(3) . . ?
 C01A C01B N00E 109.6(3) . . ?
 C01A C01B C021 121.9(3) . . ?
 N00O C01C C028 128.4(6) . . ?
 C01G C01C N00O 108.9(4) . . ?
 C01G C01C C028 122.5(5) . . ?
 C017 C01D H01D 120.0 . . ?
 C017 C01D C018 119.9(3) . . ?
 C018 C01D H01D 120.0 . . ?
 N00L C01E N00M 114.9(2) . . ?
 N00L C01E C00T 123.5(3) . . ?
 N00M C01E C00T 121.5(3) . . ?
 N00H C01F N00Q 112.2(3) . . ?
 N00H C01F C00Y 124.9(2) . . ?
 N00Q C01F C00Y 122.4(3) . . ?
 N00U C01G C01R 123.1(7) . . ?
 C01C C01G N00U 110.4(4) . . ?
 C01C C01G C01R 125.8(5) . . ?
 N00J C01I C01L 110.2(3) . . ?
 N00J C01I C01Q 127.4(3) . . ?
 C01L C01I C01Q 121.9(3) . . ?
 N00B C01K H01C 109.7 . . ?
 N00B C01K H01E 109.7 . . ?
 H01C C01K H01E 108.2 . . ?
 C01X C01K N00B 109.7(3) . . ?
 C01X C01K H01C 109.7 . . ?
 C01X C01K H01E 109.7 . . ?
 N00N C01L C01I 106.0(3) . . ?
 C027 C01L N00N 132.9(4) . . ?
 C027 C01L C01I 120.9(4) . . ?
 N00C C01M H01F 110.6 . . ?
 N00C C01M H01G 110.6 . . ?
 N00C C01M C012 105.7(2) . . ?
 H01F C01M H01G 108.7 . . ?
 C012 C01M H01F 110.6 . . ?
 C012 C01M H01G 110.6 . . ?
 N00Q C01O C022 127.6(4) . . ?
 C01W C01O N00Q 108.9(3) . . ?
 C01W C01O C022 123.3(4) . . ?
 C01I C01Q H01Q 123.1 . . ?
 C02E C01Q C01I 113.9(4) . . ?
 C02E C01Q H01Q 123.1 . . ?
 C01G C01R H01R 126.3 . . ?
 C023 C01R C01G 107.3(6) . . ?
 C023 C01R H01R 126.3 . . ?
 C023 C01U H01U 118.9 . . ?
 C023 C01U C028 122.3(5) . . ?
 C028 C01U H01U 118.9 . . ?
 N00H C01W C020 130.4(3) . . ?
 C01O C01W N00H 108.9(3) . . ?
 C01O C01W C020 120.6(3) . . ?
 N00O C01X N00U 112.9(3) . . ?
 N00O C01X C01K 130.0(4) . . ?
 N00U C01X C01K 117.0(4) . . ?
 O00R C01Z O00R 129.3(4) . 4_566 ?
 O00R C01Z H01Z 115.3 . . ?
 O00R C01Z H01Z 115.3 4_566 . ?
 C020 C02A H02A 118.5 . . ?
 C020 C02A C025 123.1(4) . . ?
 C025 C02A H02A 118.5 . . ?
 C00X C02B H02B 121.1 . . ?
 C00X C02B C02H 117.8(4) . . ?
 C02H C02B H02B 121.1 . . ?
 C01Q C02E H02E 119.0 . . ?
 C02N C02E C01Q 121.9(5) . . ?
 C02N C02E H02E 119.0 . . ?
 C01A C02G H02G 122.2 . . ?
 C02K C02G C01A 115.6(5) . . ?
 C02K C02G H02G 122.2 . . ?
 C02B C02H H02H 119.8 . . ?
 C02B C02H C02L 120.5(3) . . ?
 C02L C02H H02H 119.8 . . ?
 C02G C02K H02K 117.0 . . ?
 C02G C02K C026 126.0(5) . . ?
 C026 C02K H02K 117.0 . . ?
 C02H C02L H02L 121.7 . . ?
 C024 C02L C02H 116.7(4) . . ?
 C024 C02L H02L 121.7 . . ?
 C02E C02N H02N 119.1 . . ?
 C02E C02N C027 121.8(6) . . ?
 C027 C02N H02N 119.1 . . ?
 C014 C010 H010 122.5 . . ?
 C017 C010 H010 122.5 . . ?
 C017 C010 C014 115.0(4) . . ?
 N00E C012 C01M 124.3(3) . . ?
 N00K C012 N00E 115.5(3) . . ?
 N00K C012 C01M 119.9(3) . . ?
 N00C C013 H01H 109.7 . . ?
 N00C C013 H01I 109.7 . . ?
 N00C C013 C019 110.0(2) . . ?
 H01H C013 H01I 108.2 . . ?
 C019 C013 H01H 109.7 . . ?
 C019 C013 H01I 109.7 . . ?
 C010 C014 N00L 131.1(3) . . ?
 C010 C014 C015 120.9(3) . . ?
 C015 C014 N00L 107.9(2) . . ?
 N00M C015 C014 107.2(3) . . ?
 C018 C015 N00M 132.2(3) . . ?
 C018 C015 C014 120.6(3) . . ?
 N00J C016 C00Z 124.0(3) . . ?
 N00N C016 N00J 116.2(3) . . ?
 N00N C016 C00Z 119.7(2) . . ?
 C01D C017 C010 124.9(3) . . ?
 C01D C017 H017 117.5 . . ?
 C010 C017 H017 117.5 . . ?
 C01D C018 H018 120.7 . . ?
 C015 C018 C01D 118.5(4) . . ?
 C015 C018 H018 120.7 . . ?
 N00G C019 N00P 113.5(2) . . ?
 N00G C019 C013 126.9(2) . . ?
 N00P C019 C013 119.6(2) . . ?
 C01W C020 H020 121.2 . . ?
 C02A C020 C01W 117.7(4) . . ?
 C02A C020 H020 121.2 . . ?
 C01B C021 H021 122.3 . . ?
 C026 C021 C01B 115.4(5) . . ?
 C026 C021 H021 122.3 . . ?
 C01O C022 H022 123.3 . . ?
 C01O C022 C025 113.4(3) . . ?
 C025 C022 H022 123.3 . . ?
 C01R C023 H023 115.8 . . ?
 C01U C023 C01R 128.4(5) . . ?
 C01U C023 H023 115.8 . . ?
 C00V C024 C02L 120.8(4) . . ?
 C00V C024 H024 119.6 . . ?
 C02L C024 H024 119.6 . . ?
 C02A C025 C022 121.8(3) . . ?
 C02A C025 H025 119.1 . . ?
 C022 C025 H025 119.1 . . ?
 C02K C026 C021 120.6(5) . . ?
 C02K C026 H026 119.7 . . ?
 C021 C026 H026 119.7 . . ?
 C01L C027 C02N 118.9(5) . . ?
 C01L C027 H027 120.6 . . ?
 C02N C027 H027 120.6 . . ?
 C01C C028 C01U 113.3(8) . . ?
 C01C C028 H028 123.3 . . ?
 C01U C028 H028 123.3 . . ?
 O00W Cl06 O00W 103.0(4) . 4_566 ?
 O00W Cl06 O009 109.8(2) 4_566 4_566 ?
 O00W Cl06 O009 109.0(2) 4_566 . ?
 O00W Cl06 O009 109.8(2) . . ?
 O00W Cl06 O009 109.0(2) . 4_566 ?
 O009 Cl06 O009 115.5(2) . 4_566 ?
 C01S N01N C2 122.4(7) . . ?
 C01S N01N C02M 121.3(7) . . ?
 C2 N01N C02M 116.3(6) . . ?
 O00S C01S N01N 128.2(6) . . ?
 O00S C01S H01S 115.9 . . ?
 N01N C01S H01S 115.9 . . ?
 N01N C2 H2A 109.5 . . ?
 N01N C2 H2B 109.5 . . ?
 N01N C2 H2C 109.5 . . ?
 H2A C2 H2B 109.5 . . ?
 H2A C2 H2C 109.5 . . ?
 H2B C2 H2C 109.5 . . ?
 N01N C02M H02C 109.5 . . ?
 N01N C02M H02D 109.5 . . ?
 N01N C02M H02F 109.5 . . ?
 H02C C02M H02D 109.5 . . ?
 H02C C02M H02F 109.5 . . ?
 H02D C02M H02F 109.5 . . ?
 C02P N01T C14 101.1(7) . . ?
 C029 N01T C02P 131.7(7) . . ?
 C029 N01T C14 119.1(6) . . ?
 N01T C02P H02I 109.5 . . ?
 N01T C02P H02J 109.5 . . ?
 N01T C02P H02M 109.5 . . ?
 H02I C02P H02J 109.5 . . ?
 H02I C02P H02M 109.5 . . ?
 H02J C02P H02M 109.5 . . ?
 N01T C14 H14A 109.5 . . ?
 N01T C14 H14B 109.5 . . ?
 N01T C14 H14C 109.5 . . ?
 H14A C14 H14B 109.5 . . ?
 H14A C14 H14C 109.5 . . ?
 H14B C14 H14C 109.5 . . ?
 O01H C029 N01T 131.9(5) . . ?
 O01H C029 H029 114.1 . . ?
 N01T C029 H029 114.1 . . ?
 C02D N01J C02F 113.3(7) . . ?
 C02D N01J C02Q 134.8(8) . . ?
 C02Q N01J C02F 111.8(7) . . ?
 O01P C02D H02O 121.8 . . ?
 N01J C02D O01P 116.3(6) . . ?
 N01J C02D H02O 121.8 . . ?
 N01J C02F H02P 109.5 . . ?
 N01J C02F H02Q 109.5 . . ?
 N01J C02F H02R 109.5 . . ?
 H02P C02F H02Q 109.5 . . ?
 H02P C02F H02R 109.5 . . ?
 H02Q C02F H02R 109.5 . . ?
 N01J C02Q H02S 109.5 . . ?
 N01J C02Q H02T 109.5 . . ?
 N01J C02Q H02U 109.5 . . ?
 H02S C02Q H02T 109.5 . . ?
 H02S C02Q H02U 109.5 . . ?
 H02T C02Q H02U 109.5 . . ?
 H01J O01Y H01K 109.3 . . ?
 C1 N4 C5 123(2) . . ?
 C1 N4 C6 111.1(18) . . ?
 C5 N4 C6 125(2) . . ?
 O3 C1 N4 106.0(19) . . ?
 O3 C1 H1 127.0 . . ?
 N4 C1 H1 127.0 . . ?
 N4 C5 H5A 109.5 . . ?
 N4 C5 H5B 109.5 . . ?
 N4 C5 H5C 109.5 . . ?
 H5A C5 H5B 109.5 . . ?
 H5A C5 H5C 109.5 . . ?
 H5B C5 H5C 109.5 . . ?
 N4 C6 H6A 109.5 . . ?
 N4 C6 H6B 109.5 . . ?
 N4 C6 H6C 109.5 . . ?
 H6A C6 H6B 109.5 . . ?
 H6A C6 H6C 109.5 . . ?
 H6B C6 H6C 109.5 . . ?

loop_
  _geom_torsion_atom_site_label_1
  _geom_torsion_atom_site_label_2
  _geom_torsion_atom_site_label_3
  _geom_torsion_atom_site_label_4
  _geom_torsion
  _geom_torsion_site_symmetry_1
  _geom_torsion_site_symmetry_2
  _geom_torsion_site_symmetry_3
  _geom_torsion_site_symmetry_4
  _geom_torsion_publ_flag
 Zn01 O007 C00I O008 -12.3(4) . . . . ?
 Zn01 N00G C00V C00X -172.4(2) . . . . ?
 Zn01 N00G C00V C024 8.5(5) . . . . ?
 Zn01 N00G C019 N00P 169.8(2) . . . . ?
 Zn01 N00G C019 C013 -9.9(5) . . . . ?
 Zn01 N00J C01I C01L 173.3(3) . . . . ?
 Zn01 N00J C01I C01Q -14.5(6) . . . . ?
 Zn01 N00J C016 N00N -173.4(2) . . . . ?
 Zn01 N00J C016 C00Z 3.3(4) . . . . ?
 Zn02 O008 C00I O007 -11.1(4) . . . . ?
 Zn02 N00E C01B C01A 179.8(2) 43_554 . . . ?
 Zn02 N00E C01B C021 5.5(6) 43_554 . . . ?
 Zn02 N00E C012 N00K 179.4(2) 43_554 . . . ?
 Zn02 N00E C012 C01M -7.4(4) 43_554 . . . ?
 Zn02 N00H C01F N00Q -177.1(2) 42_545 . . . ?
 Zn02 N00H C01F C00Y -4.8(5) 42_545 . . . ?
 Zn02 N00H C01W C01O -178.9(3) 42_545 . . . ?
 Zn02 N00H C01W C020 -2.2(6) 42_545 . . . ?
 Zn03 N00C C00T C01E 33.6(3) . . . . ?
 Zn03 N00C C01M C012 38.8(2) . . . . ?
 Zn03 N00C C013 C019 32.2(3) . . . . ?
 Zn03 N00K C01A C01B 173.9(3) . . . . ?
 Zn03 N00K C01A C02G -1.2(7) . . . . ?
 Zn03 N00K C012 N00E -177.22(19) . . . . ?
 Zn03 N00K C012 C01M 9.2(4) . . . . ?
 Zn03 N00M C01E N00L 174.8(2) . . . . ?
 Zn03 N00M C01E C00T -3.1(4) . . . . ?
 Zn03 N00M C015 C014 -173.4(3) . . . . ?
 Zn03 N00M C015 C018 7.4(7) . . . . ?
 Zn03 N00P C00X C00V -173.6(2) . . . . ?
 Zn03 N00P C00X C02B 15.8(7) . . . . ?
 Zn03 N00P C019 N00G 174.90(19) . . . . ?
 Zn03 N00P C019 C013 -5.4(4) . . . . ?
 Zn04 O00R C01Z O00R 12.6(2) . . . 4_566 ?
 Zn04 N00L C01E N00M -170.0(2) . . . . ?
 Zn04 N00L C01E C00T 7.8(5) . . . . ?
 Zn04 N00L C014 C010 -12.3(6) . . . . ?
 Zn04 N00L C014 C015 170.1(3) . . . . ?
 Zn04 N00O C01C C01G 179.4(3) . . . . ?
 Zn04 N00O C01C C028 -5.7(6) . . . . ?
 Zn04 N00O C01X N00U 179.6(2) . . . . ?
 Zn04 N00O C01X C01K 2.6(5) . . . . ?
 Zn05 N00B C00Y C01F 29.0(3) . . . . ?
 Zn05 N00B C00Z C016 32.5(2) . . . . ?
 Zn05 N00B C01K C01X 39.8(3) . . . . ?
 Zn05 N00N C01L C01I -172.4(3) . . . . ?
 Zn05 N00N C01L C027 1.7(9) . . . . ?
 Zn05 N00N C016 N00J 175.8(2) . . . . ?
 Zn05 N00N C016 C00Z -1.0(4) . . . . ?
 Zn05 N00Q C01F N00H 173.8(2) . . . . ?
 Zn05 N00Q C01F C00Y 1.2(4) . . . . ?
 Zn05 N00Q C01O C01W -173.3(3) . . . . ?
 Zn05 N00Q C01O C022 2.0(9) . . . . ?
 Zn05 N00U C01G C01C 176.0(3) . . . . ?
 Zn05 N00U C01G C01R 4.9(6) . . . . ?
 Zn05 N00U C01X N00O -175.6(2) . . . . ?
 Zn05 N00U C01X C01K 1.8(4) . . . . ?
 N00B C00Y C01F N00H 165.5(3) . . . . ?
 N00B C00Y C01F N00Q -23.0(4) . . . . ?
 N00B C00Z C016 N00J 159.0(3) . . . . ?
 N00B C00Z C016 N00N -24.4(4) . . . . ?
 N00B C01K C01X N00O 145.6(3) . . . . ?
 N00B C01K C01X N00U -31.4(4) . . . . ?
 N00C C00T C01E N00L 158.3(3) . . . . ?
 N00C C00T C01E N00M -24.0(4) . . . . ?
 N00C C01M C012 N00E 151.6(3) . . . . ?
 N00C C01M C012 N00K -35.4(3) . . . . ?
 N00C C013 C019 N00G 158.7(3) . . . . ?
 N00C C013 C019 N00P -20.9(4) . . . . ?
 N00E C01B C021 C026 178.9(4) . . . . ?
 N00G C00V C00X N00P 2.1(4) . . . . ?
 N00G C00V C00X C02B 173.6(4) . . . . ?
 N00G C00V C024 C02L -175.6(5) . . . . ?
 N00H C01W C020 C02A -177.2(5) . . . . ?
 N00J C01I C01L N00N -1.6(5) . . . . ?
 N00J C01I C01L C027 -176.6(5) . . . . ?
 N00J C01I C01Q C02E -178.0(5) . . . . ?
 N00K C01A C01B N00E 3.4(4) . . . . ?
 N00K C01A C01B C021 178.1(4) . . . . ?
 N00K C01A C02G C02K 179.5(5) . . . . ?
 N00L C014 C015 N00M -1.2(4) . . . . ?
 N00L C014 C015 C018 178.1(3) . . . . ?
 N00M C015 C018 C01D -178.7(4) . . . . ?
 N00N C01L C027 C02N 177.2(6) . . . . ?
 N00O C01C C01G N00U 0.2(5) . . . . ?
 N00O C01C C01G C01R 171.0(3) . . . . ?
 N00O C01C C028 C01U -168.5(4) . . . . ?
 N00P C00X C02B C02H 176.8(5) . . . . ?
 N00Q C01O C01W N00H -4.4(5) . . . . ?
 N00Q C01O C01W C020 178.4(4) . . . . ?
 N00Q C01O C022 C025 -175.9(5) . . . . ?
 N00U C01G C01R C023 171.5(4) . . . . ?
 C00T N00C C01M C012 151.3(2) . . . . ?
 C00T N00C C013 C019 -81.8(3) . . . . ?
 C00V N00G C019 N00P -0.3(3) . . . . ?
 C00V N00G C019 C013 -180.0(3) . . . . ?
 C00V C00X C02B C02H 7.6(7) . . . . ?
 C00X N00P C019 N00G 1.6(4) . . . . ?
 C00X N00P C019 C013 -178.7(3) . . . . ?
 C00X C00V C024 C02L 5.4(7) . . . . ?
 C00X C02B C02H C02L -6.4(8) . . . . ?
 C00Y N00B C00Z C016 -85.4(3) . . . . ?
 C00Y N00B C01K C01X 153.9(3) . . . . ?
 C00Z N00B C00Y C01F 147.0(3) . . . . ?
 C00Z N00B C01K C01X -75.2(3) . . . . ?
 C01A N00K C012 N00E -0.3(3) . . . . ?
 C01A N00K C012 C01M -173.9(3) . . . . ?
 C01A C01B C021 C026 5.3(6) . . . . ?
 C01A C02G C02K C026 -3.2(10) . . . . ?
 C01B N00E C012 N00K 2.2(3) . . . . ?
 C01B N00E C012 C01M 175.5(3) . . . . ?
 C01B C01A C02G C02K 4.8(8) . . . . ?
 C01B C021 C026 C02K -3.4(8) . . . . ?
 C01C N00O C01X N00U -2.6(4) . . . . ?
 C01C N00O C01X C01K -179.7(3) . . . . ?
 C01C C01G C01R C023 1.8(6) . . . . ?
 C01E N00L C014 C010 178.0(4) . . . . ?
 C01E N00L C014 C015 0.3(4) . . . . ?
 C01E N00M C015 C014 1.6(4) . . . . ?
 C01E N00M C015 C018 -177.6(4) . . . . ?
 C01F N00H C01W C01O 0.8(5) . . . . ?
 C01F N00H C01W C020 177.6(5) . . . . ?
 C01F N00Q C01O C01W 6.1(5) . . . . ?
 C01F N00Q C01O C022 -178.6(5) . . . . ?
 C01G N00U C01X N00O 2.6(4) . . . . ?
 C01G N00U C01X C01K -179.9(3) . . . . ?
 C01G C01C C028 C01U 5.7(7) . . . . ?
 C01G C01R C023 C01U -1.8(8) . . . . ?
 C01I N00J C016 N00N -2.8(4) . . . . ?
 C01I N00J C016 C00Z 173.9(3) . . . . ?
 C01I C01L C027 C02N -9.5(10) . . . . ?
 C01I C01Q C02E C02N 1.9(10) . . . . ?
 C01K N00B C00Y C01F -83.0(3) . . . . ?
 C01K N00B C00Z C016 145.4(2) . . . . ?
 C01L N00N C016 N00J 1.9(4) . . . . ?
 C01L N00N C016 C00Z -175.0(3) . . . . ?
 C01L C01I C01Q C02E -6.6(7) . . . . ?
 C01M N00C C00T C01E -79.5(3) . . . . ?
 C01M N00C C013 C019 147.6(2) . . . . ?
 C01O N00Q C01F N00H -5.8(4) . . . . ?
 C01O N00Q C01F C00Y -178.3(3) . . . . ?
 C01O C01W C020 C02A -0.7(8) . . . . ?
 C01O C022 C025 C02A -2.5(8) . . . . ?
 C01Q C01I C01L N00N -174.3(4) . . . . ?
 C01Q C01I C01L C027 10.8(7) . . . . ?
 C01Q C02E C02N C027 -1.1(13) . . . . ?
 C01W N00H C01F N00Q 3.2(4) . . . . ?
 C01W N00H C01F C00Y 175.5(3) . . . . ?
 C01W C01O C022 C025 -1.3(8) . . . . ?
 C01X N00O C01C C01G 1.4(4) . . . . ?
 C01X N00O C01C C028 176.3(5) . . . . ?
 C01X N00U C01G C01C -1.6(4) . . . . ?
 C01X N00U C01G C01R -172.7(3) . . . . ?
 C02B C02H C02L C024 4.8(9) . . . . ?
 C02E C02N C027 C01L 4.8(13) . . . . ?
 C02G C01A C01B N00E 179.2(4) . . . . ?
 C02G C01A C01B C021 -6.1(6) . . . . ?
 C02G C02K C026 C021 2.7(10) . . . . ?
 C02H C02L C024 C00V -4.2(8) . . . . ?
 C010 C014 C015 N00M -179.2(4) . . . . ?
 C010 C014 C015 C018 0.1(6) . . . . ?
 C012 N00E C01B C01A -3.4(4) . . . . ?
 C012 N00E C01B C021 -177.6(4) . . . . ?
 C012 N00K C01A C01B -1.9(4) . . . . ?
 C012 N00K C01A C02G -177.1(5) . . . . ?
 C013 N00C C00T C01E 149.0(3) . . . . ?
 C013 N00C C01M C012 -77.6(3) . . . . ?
 C014 N00L C01E N00M 0.8(4) . . . . ?
 C014 N00L C01E C00T 178.7(3) . . . . ?
 C014 C010 C017 C01D -0.8(6) . . . . ?
 C014 C015 C018 C01D 2.2(6) . . . . ?
 C015 N00M C01E N00L -1.6(4) . . . . ?
 C015 N00M C01E C00T -179.5(3) . . . . ?
 C016 N00J C01I C01L 2.6(4) . . . . ?
 C016 N00J C01I C01Q 174.8(4) . . . . ?
 C016 N00N C01L C01I 0.0(4) . . . . ?
 C016 N00N C01L C027 174.0(6) . . . . ?
 C017 C01D C018 C015 -3.9(6) . . . . ?
 C017 C010 C014 N00L -178.3(4) . . . . ?
 C017 C010 C014 C015 -0.9(6) . . . . ?
 C018 C01D C017 C010 3.3(6) . . . . ?
 C019 N00G C00V C00X -1.2(3) . . . . ?
 C019 N00G C00V C024 179.7(4) . . . . ?
 C019 N00P C00X C00V -2.2(4) . . . . ?
 C019 N00P C00X C02B -172.8(4) . . . . ?
 C020 C02A C025 C022 4.9(10) . . . . ?
 C022 C01O C01W N00H -180.0(4) . . . . ?
 C022 C01O C01W C020 2.9(8) . . . . ?
 C023 C01U C028 C01C -5.7(8) . . . . ?
 C024 C00V C00X N00P -178.7(4) . . . . ?
 C024 C00V C00X C02B -7.2(6) . . . . ?
 C025 C02A C020 C01W -3.1(9) . . . . ?
 C028 C01C C01G N00U -175.0(4) . . . . ?
 C028 C01C C01G C01R -4.2(7) . . . . ?
 C028 C01U C023 C01R 4.2(10) . . . . ?
 C2 N01N C01S O00S -7.8(9) . . . . ?
 C02M N01N C01S O00S 174.8(5) . . . . ?
 C02P N01T C029 O01H 175.0(8) . . . . ?
 C14 N01T C029 O01H 32.6(13) . . . . ?
 C02F N01J C02D O01P -174.1(5) . . . . ?
 C02Q N01J C02D O01P 1.0(9) . . . . ?
 C5 N4 C1 O3 169(2) . . . . ?
 C6 N4 C1 O3 -3(2) . . . . ?

_smtbx_masks_special_details       ?
loop_
  _smtbx_masks_void_nr
  _smtbx_masks_void_average_x
  _smtbx_masks_void_average_y
  _smtbx_masks_void_average_z
  _smtbx_masks_void_volume
  _smtbx_masks_void_count_electrons
  _smtbx_masks_void_content
 1 0.000 0.000 0.000 1069.9 501.0 ?
 2 0.000 0.000 0.500 1069.9 501.0 ?
 3 -0.392 -0.087 -0.785 135376.2 13386.8 ?
 4 0.000 0.500 0.000 1069.9 501.0 ?
 5 0.000 0.500 0.500 1069.9 501.0 ?
 6 0.500 0.000 0.500 1069.9 501.0 ?
 7 0.500 0.000 0.000 1069.9 501.0 ?
 8 0.500 0.500 0.500 1069.9 501.0 ?
 9 0.500 0.500 1.000 1069.9 501.0 ?

_smtbx_masks_void_probe_radius     1.2
_smtbx_masks_void_truncation_radius  1.2
_shelx_res_file
;
TITL nza_cxj_30w_auto_a.res in F-43c
    nza_cxj_30w_auto.res
    created by SHELXL-2018/3 at 14:00:57 on 21-Nov-2023
REM Old TITL nza_cxj_30w_auto in F-43c
REM SHELXT solution in F-43c: R1 0.195, Rweak 0.042, Alpha 0.008
REM <I/s> 0.733 for 955 systematic absences, Orientation as input
REM Flack x = 0.450 ( 0.002 ) from 10660 Parsons' quotients
REM Formula found by SHELXT: C357 N94 O87 Zn30 Cl3
CELL 1.54184 66.5764 66.5764 66.5764 90 90 90
ZERR 24 0.0001 0.0001 0.0001 0 0 0
LATT -4
SYMM -X,-Y,+Z
SYMM -X,+Y,-Z
SYMM +X,-Y,-Z
SYMM +Z,+X,+Y
SYMM +Z,-X,-Y
SYMM -Z,-X,+Y
SYMM -Z,+X,-Y
SYMM +Y,+Z,+X
SYMM -Y,+Z,-X
SYMM +Y,-Z,-X
SYMM -Y,-Z,+X
SYMM 0.5+Y,0.5+X,0.5+Z
SYMM 0.5-Y,0.5-X,0.5+Z
SYMM 0.5+Y,0.5-X,0.5-Z
SYMM 0.5-Y,0.5+X,0.5-Z
SYMM 0.5+X,0.5+Z,0.5+Y
SYMM 0.5-X,0.5+Z,0.5-Y
SYMM 0.5-X,0.5-Z,0.5+Y
SYMM 0.5+X,0.5-Z,0.5-Y
SYMM 0.5+Z,0.5+Y,0.5+X
SYMM 0.5+Z,0.5-Y,0.5-X
SYMM 0.5-Z,0.5+Y,0.5-X
SYMM 0.5-Z,0.5-Y,0.5+X
SFAC C H Cl N O Zn
UNIT 5760 6768 96 1680 1344 480
DFIX 1.225 C1 O3
ISOR 0.005 0.01 O1
DFIX 1.364 N4 C1
DFIX 1.452 N4 C5
DFIX 1.455 C6 N4
DFIX 2.304 N4 O3
DFIX 2.448 C1 C6
DFIX 2.489 C6 C5
DFIX 2.46 C5 C1
SIMU 0.01 0.02 2 O3 > C6
DFIX 0.881 H00F O00F
DFIX 0.868 H00A O00A
DFIX 2.496 H00F Zn04
DFIX 2.481 H00A Zn02
DFIX 2.582 0.01 H5a C1
DFIX 2.514 H00A Zn01
FLAT N4 O3 C1 H1 C5 C6
SIMU 0.01 0.02 2 C14 C029 O01H N01T C02P
DFIX 3.374 H2d O00A
DFIX 3.374 H2e O00A

L.S. 40
PLAN  400
SIZE 0.147 0.259 0.292
TEMP -173
CONF
list 4
MORE -1
ABIN
BOND $H
fmap 2 53
acta
OMIT 0 0 6
OMIT 0 2 8
OMIT 0 8 10
REM <olex2.extras>
REM <HklSrc "%.\\nza_cxj_30w_auto.hkl">
REM </olex2.extras>

WGHT    0.062700   35.951302
FVAR       0.02325
ZN01  6    0.269715    0.532553    0.579770    11.00000    0.05108    0.08454 =
         0.06465   -0.00063    0.00249   -0.00157
H00A  2    0.243976    0.539751    0.606012    11.00000   -1.50000
ZN02  6    0.220931    0.535716    0.577206    11.00000    0.05002    0.07855 =
         0.07454   -0.00006    0.01230    0.00078
ZN03  6    0.330113    0.467275    0.591891    11.00000    0.05913    0.10243 =
         0.06613    0.00424   -0.01048    0.00933
ZN04  6    0.368320    0.506026    0.524137    11.00000    0.04087    0.17128 =
         0.07718    0.02067   -0.00600   -0.00981
ZN05  6    0.328055    0.584847    0.538781    11.00000    0.08215    0.12179 =
         0.07579   -0.00269   -0.00666   -0.04828
PART 1
AFIX   6
O2    5    0.242271    0.550333    0.632794    10.50000    0.10485    0.12670 =
         0.07924    0.00623    0.01379   -0.00963
H2D   2    0.237812    0.543653    0.643102    10.50000   -1.50000
H2E   2    0.248565    0.560541    0.637991    10.50000   -1.50000
AFIX   0

PART 0
O00A  5    0.244713    0.537470    0.593386    11.00000    0.05768    0.09542 =
         0.06287   -0.00222    0.00690   -0.00074
O00D  5    0.341158    0.460549    0.619955    11.00000    0.09581    0.13729 =
         0.06250   -0.00065   -0.02131    0.01998
AFIX   7
H00B  2    0.331209    0.456883    0.628001    11.00000   -1.50000
H00C  2    0.348880    0.449710    0.619478    11.00000   -1.50000
AFIX   0
O00F  5    0.353613    0.500000    0.500000    10.50000    0.04402    0.14916 =
         0.06797   -0.00352    0.00000    0.00000
O00R  5    0.397602    0.507568    0.515380    11.00000    0.03662    0.29484 =
         0.10228    0.04271    0.00239   -0.00710
O007  5    0.262470    0.519466    0.554182    11.00000    0.04378    0.09727 =
         0.07217   -0.01057   -0.00799    0.00485
O008  5    0.230426    0.527185    0.549920    11.00000    0.04878    0.09269 =
         0.06762   -0.00137    0.00190    0.00419
O011  5    0.340314    0.610631    0.550441    11.00000    0.09990    0.12652 =
         0.11035   -0.01096   -0.00352   -0.05097
AFIX   7
H01A  2    0.351179    0.614374    0.543623    11.00000   -1.50000
H01B  2    0.344983    0.608412    0.562762    11.00000   -1.50000
AFIX   0
N00B  4    0.313321    0.555024    0.526556    11.00000    0.05736    0.09053 =
         0.06941   -0.00001   -0.00166   -0.02035
N00C  4    0.315530    0.477473    0.561605    11.00000    0.04679    0.09367 =
         0.07046    0.00569   -0.00593    0.00196
N00E  4    0.293051    0.427510    0.561755    11.00000    0.05572    0.08569 =
         0.08542    0.01077   -0.00454    0.00829
N00G  4    0.289353    0.514803    0.592959    11.00000    0.06636    0.08357 =
         0.05745   -0.00591   -0.00198    0.00289
N00H  4    0.298540    0.587384    0.484351    11.00000    0.06186    0.08398 =
         0.07692   -0.00193   -0.00038   -0.02565
N00J  4    0.283818    0.558314    0.572666    11.00000    0.06695    0.10071 =
         0.07535   -0.00785    0.00312   -0.00527
N00K  4    0.312947    0.443600    0.584464    11.00000    0.07340    0.09011 =
         0.06974    0.00078   -0.01040    0.00844
N00L  4    0.367630    0.486743    0.546537    11.00000    0.05163    0.12269 =
         0.07169    0.00018   -0.00662    0.00630
N00M  4    0.354426    0.471453    0.574055    11.00000    0.05921    0.11388 =
         0.07191    0.00956   -0.00728    0.00138
N00N  4    0.305592    0.579346    0.558616    11.00000    0.08540    0.09805 =
         0.08320   -0.01037   -0.00026   -0.02776
N00O  4    0.363035    0.533516    0.534514    11.00000    0.05324    0.14100 =
         0.09109    0.02806   -0.01661   -0.02204
N00P  4    0.314575    0.492565    0.599138    11.00000    0.07011    0.10099 =
         0.05491    0.00037   -0.01006    0.01248
N00Q  4    0.318308    0.593197    0.510648    11.00000    0.07220    0.13423 =
         0.07539   -0.00222   -0.00094   -0.03763
N00U  4    0.350077    0.564214    0.541216    11.00000    0.06302    0.13304 =
         0.08063    0.01048   -0.01387   -0.03698
C00I  1    0.246315    0.520247    0.543977    11.00000    0.04814    0.07249 =
         0.06624    0.00268    0.00670   -0.00076
AFIX  43
H00I  2    0.246659    0.515022    0.530703    11.00000   -1.20000
AFIX   0
C00T  1    0.331067    0.490315    0.552141    11.00000    0.04001    0.10973 =
         0.07104    0.00910   -0.00628   -0.00629
AFIX  23
H00D  2    0.329307    0.490261    0.537375    11.00000   -1.20000
H00E  2    0.329609    0.504313    0.556940    11.00000   -1.20000
AFIX   0
C00V  1    0.297621    0.519034    0.611725    11.00000    0.07574    0.09893 =
         0.06029    0.00496   -0.00637   -0.00346
C00X  1    0.313022    0.505077    0.616034    11.00000    0.08234    0.10952 =
         0.06078   -0.02047   -0.00664    0.00606
C00Y  1    0.298744    0.561095    0.510881    11.00000    0.05390    0.10688 =
         0.07058   -0.00667   -0.00368   -0.02052
AFIX  23
H00G  2    0.285331    0.563086    0.516983    11.00000   -1.20000
H00H  2    0.297644    0.550392    0.500616    11.00000   -1.20000
AFIX   0
C00Z  1    0.304714    0.545024    0.543469    11.00000    0.05061    0.08441 =
         0.07367   -0.00190   -0.00399   -0.00939
AFIX  23
H00J  2    0.314842    0.536244    0.549907    11.00000   -1.20000
H00K  2    0.293263    0.536589    0.539128    11.00000   -1.20000
AFIX   0
C01A  1    0.304837    0.426304    0.593325    11.00000    0.07007    0.09673 =
         0.08632    0.01728   -0.01248    0.00339
C01B  1    0.292450    0.417223    0.579846    11.00000    0.07708    0.08850 =
         0.07831    0.01577    0.00163    0.00524
C01C  1    0.375641    0.543058    0.547456    11.00000    0.07510    0.14854 =
         0.09344    0.04313   -0.03038   -0.04604
C01D  1    0.406965    0.454606    0.583588    11.00000    0.05623    0.11345 =
         0.10173   -0.01729   -0.02577    0.01697
AFIX  43
H01D  2    0.415422    0.447591    0.592692    11.00000   -1.20000
AFIX   0
C01E  1    0.351197    0.482722    0.557284    11.00000    0.04485    0.10455 =
         0.07878   -0.00284   -0.01113    0.00218
C01F  1    0.305597    0.580112    0.501288    11.00000    0.05567    0.10091 =
         0.07223   -0.00053   -0.00669   -0.02648
C01G  1    0.368229    0.561199    0.551520    11.00000    0.09396    0.19689 =
         0.09220    0.06320   -0.04692   -0.09281
C01I  1    0.283993    0.575881    0.583231    11.00000    0.09307    0.07005 =
         0.08937   -0.00601    0.00444   -0.00911
C01K  1    0.330673    0.543921    0.517677    11.00000    0.04478    0.11814 =
         0.08751   -0.00188    0.00433   -0.01123
AFIX  23
H01C  2    0.327273    0.529502    0.516385    11.00000   -1.20000
H01E  2    0.333615    0.549234    0.504104    11.00000   -1.20000
AFIX   0
C01L  1    0.297107    0.589233    0.574599    11.00000    0.09952    0.08597 =
         0.10757   -0.02267    0.01577   -0.00924
C01M  1    0.312053    0.458634    0.550287    11.00000    0.05488    0.10879 =
         0.06237   -0.00620   -0.00776    0.01587
AFIX  23
H01F  2    0.324570    0.454142    0.543635    11.00000   -1.20000
H01G  2    0.301580    0.460617    0.539919    11.00000   -1.20000
AFIX   0
C01O  1    0.320392    0.608851    0.497174    11.00000    0.08620    0.10287 =
         0.12020    0.01592   -0.02390   -0.05269
C01Q  1    0.270829    0.581617    0.599564    11.00000    0.08363    0.10748 =
         0.13549   -0.04418    0.02868   -0.00774
AFIX  43
H01Q  2    0.260722    0.573015    0.604806    11.00000   -1.20000
AFIX   0
C01R  1    0.375894    0.575272    0.567110    11.00000    0.15577    0.20420 =
         0.10005    0.06157   -0.06388   -0.13027
AFIX  43
H01R  2    0.370482    0.588075    0.570337    11.00000   -1.20000
AFIX   0
C01U  1    0.400818    0.548373    0.573032    11.00000    0.10494    0.15908 =
         0.20744    0.05608   -0.07235   -0.07778
AFIX  43
H01U  2    0.411709    0.543822    0.581049    11.00000   -1.20000
AFIX   0
C01W  1    0.308014    0.605930    0.481942    11.00000    0.08053    0.08792 =
         0.09708    0.01187   -0.02284   -0.03673
C01X  1    0.348362    0.546254    0.530559    11.00000    0.05781    0.13521 =
         0.08279    0.01530    0.00972   -0.02315
C01Z  1    0.405718    0.500000    0.500000    10.50000    0.03604    0.37058 =
         0.10626    0.05099    0.00000    0.00000
AFIX  43
H01Z  2    0.419987    0.500001    0.499999    10.50000   -1.20000
AFIX   0
C02A  1    0.318147    0.636650    0.466925    11.00000    0.10895    0.11824 =
         0.13993    0.02800   -0.00773   -0.05434
AFIX  43
H02A  2    0.317943    0.645929    0.456087    11.00000   -1.20000
AFIX   0
C02B  1    0.325111    0.506601    0.632466    11.00000    0.10454    0.12242 =
         0.07004    0.00508   -0.01163    0.02110
AFIX  43
H02B  2    0.336347    0.497972    0.634170    11.00000   -1.20000
AFIX   0
C02E  1    0.274386    0.601165    0.606992    11.00000    0.16176    0.11641 =
         0.13060   -0.04364    0.05375   -0.01723
AFIX  43
H02E  2    0.266646    0.605907    0.618002    11.00000   -1.20000
AFIX   0
C02G  1    0.306604    0.418580    0.613300    11.00000    0.12134    0.16600 =
         0.11376    0.04640   -0.03692   -0.01723
AFIX  43
H02G  2    0.314333    0.425152    0.623334    11.00000   -1.20000
AFIX   0
C02H  1    0.320445    0.521280    0.646749    11.00000    0.14064    0.16024 =
         0.08086   -0.02533   -0.04582    0.01422
AFIX  43
H02H  2    0.327742    0.521816    0.659000    11.00000   -1.20000
AFIX   0
C02K  1    0.296977    0.402039    0.616809    11.00000    0.14140    0.12082 =
         0.10259    0.03512   -0.01926   -0.04323
AFIX  43
H02K  2    0.298513    0.396274    0.629771    11.00000   -1.20000
AFIX   0
C02L  1    0.304029    0.536161    0.642868    11.00000    0.13321    0.16292 =
         0.09823   -0.03692   -0.03942    0.04674
AFIX  43
H02L  2    0.301312    0.546850    0.651922    11.00000   -1.20000
AFIX   0
C02N  1    0.288476    0.613319    0.598896    11.00000    0.20465    0.14956 =
         0.17148   -0.02739    0.03763   -0.05446
AFIX  43
H02N  2    0.290201    0.626450    0.604208    11.00000   -1.20000
AFIX   0
C010  1    0.404118    0.474918    0.553301    11.00000    0.06115    0.12801 =
         0.08858   -0.00247   -0.01032    0.00881
AFIX  43
H010  2    0.410258    0.481053    0.541975    11.00000   -1.20000
AFIX   0
C012  1    0.305199    0.443225    0.565838    11.00000    0.05580    0.10165 =
         0.07153   -0.00692   -0.00523    0.00894
C013  1    0.297285    0.488360    0.566820    11.00000    0.04583    0.08856 =
         0.07009   -0.00112   -0.00553    0.00402
AFIX  23
H01H  2    0.285903    0.478846    0.567840    11.00000   -1.20000
H01I  2    0.294132    0.498234    0.556157    11.00000   -1.20000
AFIX   0
C014  1    0.383443    0.476729    0.557387    11.00000    0.04423    0.11826 =
         0.08587   -0.00190   -0.01472    0.00167
C015  1    0.374737    0.467123    0.574303    11.00000    0.05252    0.11827 =
         0.06781    0.00369   -0.00927    0.00285
C016  1    0.297329    0.561496    0.558779    11.00000    0.05466    0.09123 =
         0.07188    0.00592    0.00165   -0.01647
C017  1    0.414896    0.463468    0.567094    11.00000    0.06057    0.10853 =
         0.08574   -0.00374   -0.01327    0.01830
AFIX  43
H017  2    0.428866    0.461747    0.564754    11.00000   -1.20000
AFIX   0
C018  1    0.386420    0.455786    0.587186    11.00000    0.06042    0.13681 =
         0.07160   -0.00903   -0.01399    0.01919
AFIX  43
H018  2    0.380549    0.448953    0.598252    11.00000   -1.20000
AFIX   0
C019  1    0.299973    0.498855    0.586131    11.00000    0.06123    0.08627 =
         0.05754    0.00769    0.00009    0.00851
C020  1    0.306722    0.620450    0.465731    11.00000    0.09690    0.11341 =
         0.10400    0.03401   -0.02312   -0.03785
AFIX  43
H020  2    0.297973    0.618386    0.454649    11.00000   -1.20000
AFIX   0
C021  1    0.282556    0.399148    0.584252    11.00000    0.10777    0.11197 =
         0.09897    0.01225   -0.01292   -0.00129
AFIX  43
H021  2    0.274766    0.392154    0.574557    11.00000   -1.20000
AFIX   0
C022  1    0.332541    0.626560    0.499335    11.00000    0.09660    0.11204 =
         0.12732   -0.02294   -0.02644   -0.05101
AFIX  43
H022  2    0.341251    0.628784    0.510417    11.00000   -1.20000
AFIX   0
C023  1    0.393315    0.565733    0.576554    11.00000    0.13112    0.12693 =
         0.13719    0.04595   -0.07014   -0.07053
AFIX  43
H023  2    0.399912    0.573423    0.586602    11.00000   -1.20000
AFIX   0
C024  1    0.292731    0.533494    0.624986    11.00000    0.09778    0.10627 =
         0.08120   -0.02256   -0.00996    0.01648
AFIX  43
H024  2    0.281591    0.542011    0.622346    11.00000   -1.20000
AFIX   0
C025  1    0.330207    0.640664    0.482980    11.00000    0.12588    0.12851 =
         0.09958    0.02988   -0.02102   -0.07231
AFIX  43
H025  2    0.337265    0.653058    0.483437    11.00000   -1.20000
AFIX   0
C026  1    0.284931    0.392215    0.603704    11.00000    0.12839    0.13056 =
         0.13396    0.05019    0.01198    0.01151
AFIX  43
H026  2    0.278040    0.380445    0.607900    11.00000   -1.20000
AFIX   0
C027  1    0.300557    0.607105    0.582946    11.00000    0.13463    0.10709 =
         0.14133   -0.03005    0.02633   -0.04621
AFIX  43
H027  2    0.311063    0.615465    0.578114    11.00000   -1.20000
AFIX   0
C028  1    0.393212    0.535335    0.557120    11.00000    0.11947    0.25144 =
         0.18219    0.12512   -0.11043   -0.11644
AFIX  43
H028  2    0.399327    0.522949    0.553540    11.00000   -1.20000
AFIX   0

PART 2
CL1   3    0.242612    0.559557    0.652799    10.50000    0.19422    0.28666 =
         0.16932    0.00262    0.00977   -0.04572

PART 0
CL06  3    0.293053    0.500000    0.500000    10.50000    0.04181    0.09010 =
         0.06275   -0.00315    0.00000    0.00000
O00W  5    0.305644    0.489926    0.512228    11.00000    0.17480    0.11898 =
         0.12893   -0.02227   -0.07945    0.04427
O009  5    0.281948    0.513704    0.511043    11.00000    0.08265    0.13646 =
         0.09006   -0.04628    0.01816   -0.01049

O00S  5    0.372764    0.624006    0.535719    11.00000    0.10987    0.14316 =
         0.14012   -0.00693   -0.00499   -0.05780
N01N  4    0.397379    0.646181    0.538266    11.00000    0.09117    0.10415 =
         0.25433    0.09939   -0.06059   -0.04494
C01S  1    0.381943    0.636539    0.544320    11.00000    0.08755    0.12966 =
         0.13063    0.02136   -0.00020   -0.03659
AFIX  43
H01S  2    0.377243    0.639856    0.557378    11.00000   -1.20000
AFIX   0
C2    1    0.407569    0.641244    0.520199    11.00000    0.19023    0.15418 =
         0.33379    0.11067    0.15842    0.04064
AFIX 137
H2A   2    0.403553    0.627775    0.515825    11.00000   -1.50000
H2B   2    0.422100    0.641518    0.522529    11.00000   -1.50000
H2C   2    0.404087    0.651031    0.509770    11.00000   -1.50000
AFIX   0
C02M  1    0.406106    0.662685    0.550279    11.00000    0.14967    0.10280 =
         0.38788    0.12205   -0.16200   -0.05783
AFIX 137
H02C  2    0.395548    0.668968    0.558387    11.00000   -1.50000
H02D  2    0.412003    0.672724    0.541272    11.00000   -1.50000
H02F  2    0.416554    0.657308    0.559145    11.00000   -1.50000
AFIX   0

PART 2
O1    5    0.243990    0.598894    0.544839    10.50000    0.23669    0.23211 =
         0.24743    0.03864   -0.01966   -0.02286

PART 0
O01H  5    0.370938    0.366448    0.568098    11.00000    0.14266    0.11169 =
         0.12915   -0.02936   -0.01591    0.04048
N01T  4    0.356771    0.397035    0.568942    11.00000    0.10578    0.11115 =
         0.18190   -0.01405    0.00860    0.02797
C02P  1    0.347614    0.413600    0.560548    11.00000    0.16211    0.12460 =
         0.29083    0.00802   -0.03456    0.06260
AFIX 137
H02I  2    0.357779    0.422111    0.554152    11.00000   -1.50000
H02J  2    0.340719    0.421251    0.571064    11.00000   -1.50000
H02M  2    0.337833    0.409214    0.550459    11.00000   -1.50000
AFIX   0
C14   1    0.369935    0.406795    0.584614    11.00000    0.42988    0.21269 =
         0.25727   -0.13536   -0.08717    0.07178
AFIX 137
H14A  2    0.362510    0.407874    0.597279    11.00000   -1.50000
H14B  2    0.373845    0.420235    0.580059    11.00000   -1.50000
H14C  2    0.381996    0.398612    0.586679    11.00000   -1.50000
AFIX   0
C029  1    0.362171    0.380058    0.561335    11.00000    0.08475    0.15225 =
         0.11678   -0.03477   -0.00780    0.03865
AFIX  43
H029  2    0.358304    0.378296    0.547713    11.00000   -1.20000
AFIX   0

O01P  5    0.354232    0.557983    0.476615    11.00000    0.08030    0.21361 =
         0.11571   -0.02954    0.01152   -0.04763
N01J  4    0.381312    0.568217    0.494583    11.00000    0.11449    0.21501 =
         0.09493   -0.00958    0.00643   -0.08294
C02D  1    0.372162    0.553504    0.484894    11.00000    0.13551    0.14270 =
         0.10242   -0.00266    0.03034   -0.03246
AFIX  43
H02O  2    0.377904    0.540485    0.483822    11.00000   -1.20000
AFIX   0
C02F  1    0.401554    0.562882    0.501386    11.00000    0.21616    0.28279 =
         0.20430   -0.08877    0.08047   -0.12569
AFIX 137
H02P  2    0.400758    0.551538    0.510734    11.00000   -1.50000
H02Q  2    0.407646    0.574427    0.508189    11.00000   -1.50000
H02R  2    0.409795    0.559112    0.489787    11.00000   -1.50000
AFIX   0
C02Q  1    0.376869    0.587558    0.498675    11.00000    0.31441    0.14556 =
         0.18284   -0.03609    0.10073   -0.11904
AFIX 137
H02S  2    0.384093    0.596337    0.489324    11.00000   -1.50000
H02T  2    0.380909    0.590707    0.512475    11.00000   -1.50000
H02U  2    0.362379    0.589683    0.497198    11.00000   -1.50000
AFIX   6

O01Y  5    0.314988    0.459178    0.650177    11.00000    0.16570    0.18600 =
         0.17822   -0.00129   -0.01058   -0.01931
H01J  2    0.312312    0.467434    0.659948    11.00000   -1.50000
H01K  2    0.306705    0.449073    0.650654    11.00000   -1.50000
AFIX   0

PART 1
O3    5    0.235179    0.619914    0.533364    10.50000    0.27338    0.39767 =
         0.21620    0.00389   -0.02804   -0.17518
N4    4    0.248565    0.591613    0.543406    10.50000    0.19200    0.34154 =
         0.28534   -0.03505   -0.00012   -0.10850
C1    1    0.245188    0.603666    0.526628    10.50000    0.20641    0.34944 =
         0.27058   -0.02662   -0.01766   -0.11610
AFIX  43
H1    2    0.249138    0.600974    0.513183    10.50000   -1.20000
AFIX   0
C5    1    0.255476    0.571974    0.542013    10.50000    0.17369    0.38425 =
         0.37111    0.00078    0.02306   -0.06395
AFIX 137
H5A   2    0.265891    0.571161    0.531642    10.50000   -1.50000
H5B   2    0.244301    0.563080    0.538451    10.50000   -1.50000
H5C   2    0.261113    0.567825    0.554963    10.50000   -1.50000
AFIX   0
C6    1    0.241301    0.600979    0.561208    10.50000    0.17146    0.37721 =
         0.20105   -0.05709   -0.00359   -0.12197
AFIX 137
H6A   2    0.234337    0.591012    0.569505    10.50000   -1.50000
H6B   2    0.231951    0.611765    0.557613    10.50000   -1.50000
H6C   2    0.252614    0.606607    0.568759    10.50000   -1.50000
AFIX   0
PART 0
H00F  2    0.340305    0.500000    0.500000    10.50000   -1.50000
HKLF 4


REM  nza_cxj_30w_auto_a.res in F-43c
REM wR2 = 0.0874, GooF = S = 1.028, Restrained GooF = 1.042 for all data
REM R1 = 0.0269 for 23416 Fo > 4sig(Fo) and 0.0296 for all 25639 data
REM 936 parameters refined using 73 restraints

END

WGHT      0.0571     43.6557

REM Highest difference peak  0.123,  deepest hole -0.100,  1-sigma level  0.023
Q1    1   0.2161  0.5387  0.5823  11.00000  0.05    0.12
Q2    1   0.2581  0.5991  0.5279  11.00000  0.05    0.12
Q3    1   0.2557  0.5995  0.5357  11.00000  0.05    0.12
Q4    1   0.3039  0.5000  0.5000  10.50000  0.05    0.11
Q5    1   0.2509  0.5979  0.5318  11.00000  0.05    0.10
Q6    1   0.3603  0.6175  0.5579  11.00000  0.05    0.09
Q7    1   0.3997  0.5781  0.4809  11.00000  0.05    0.09
Q8    1   0.2191  0.6223  0.5425  11.00000  0.05    0.08
Q9    1   0.2550  0.5673  0.5589  11.00000  0.05    0.08
Q10   1   0.3007  0.4759  0.5226  11.00000  0.05    0.08
Q11   1   0.3027  0.5464  0.4935  11.00000  0.05    0.08
Q12   1   0.2533  0.5645  0.5594  11.00000  0.05    0.08
Q13   1   0.2451  0.5660  0.5576  11.00000  0.05    0.07
Q14   1   0.3760  0.5998  0.5217  11.00000  0.05    0.07
Q15   1   0.3746  0.6004  0.5231  11.00000  0.05    0.07
Q16   1   0.2932  0.5510  0.4983  11.00000  0.05    0.07
Q17   1   0.3313  0.5819  0.5237  11.00000  0.05    0.07
Q18   1   0.3117  0.5361  0.4850  11.00000  0.05    0.06
Q19   1   0.3768  0.4419  0.5583  11.00000  0.05    0.06
Q20   1   0.3289  0.5867  0.5200  11.00000  0.05    0.06
Q21   1   0.2615  0.5697  0.5236  11.00000  0.05    0.06
Q22   1   0.3741  0.6036  0.5222  11.00000  0.05    0.06
Q23   1   0.2420  0.5457  0.6611  11.00000  0.05    0.06
Q24   1   0.2559  0.5594  0.6609  11.00000  0.05    0.06
Q25   1   0.3969  0.4605  0.5753  11.00000  0.05    0.06
Q26   1   0.3395  0.5670  0.4634  11.00000  0.05    0.05
Q27   1   0.2410  0.5553  0.5967  11.00000  0.05    0.05
Q28   1   0.3600  0.4412  0.6158  11.00000  0.05    0.05
Q29   1   0.3807  0.4572  0.5453  11.00000  0.05    0.05
Q30   1   0.3971  0.6622  0.5621  11.00000  0.05    0.05
Q31   1   0.3019  0.4734  0.5550  11.00000  0.05    0.05
Q32   1   0.2957  0.5815  0.5371  11.00000  0.05    0.05
Q33   1   0.3226  0.5954  0.5196  11.00000  0.05    0.05
Q34   1   0.2802  0.5985  0.6158  11.00000  0.05    0.05
Q35   1   0.3015  0.4655  0.5566  11.00000  0.05    0.05
Q36   1   0.4028  0.6404  0.5246  11.00000  0.05    0.05
Q37   1   0.4145  0.5000  0.5000  10.50000  0.05    0.05
Q38   1   0.3549  0.5806  0.4783  11.00000  0.05    0.05
Q39   1   0.4029  0.5805  0.5991  11.00000  0.05    0.05
Q40   1   0.3557  0.5790  0.4749  11.00000  0.05    0.05
Q41   1   0.2995  0.5388  0.5425  11.00000  0.05    0.05
Q42   1   0.2607  0.5596  0.6164  11.00000  0.05    0.05
Q43   1   0.3770  0.5583  0.5136  11.00000  0.05    0.04
Q44   1   0.3198  0.6209  0.4384  11.00000  0.05    0.04
Q45   1   0.2764  0.5252  0.5607  11.00000  0.05    0.04
Q46   1   0.3590  0.5913  0.4725  11.00000  0.05    0.04
Q47   1   0.3391  0.5843  0.5231  11.00000  0.05    0.04
Q48   1   0.3630  0.4062  0.5366  11.00000  0.05    0.04
Q49   1   0.3766  0.5638  0.5148  11.00000  0.05    0.04
Q50   1   0.2579  0.5820  0.5990  11.00000  0.05    0.04
Q51   1   0.2767  0.5819  0.5793  11.00000  0.05    0.04
Q52   1   0.3391  0.6575  0.5004  11.00000  0.05    0.04
Q53   1   0.2391  0.5251  0.6017  11.00000  0.05    0.04
Q54   1   0.4423  0.4668  0.5398  11.00000  0.05    0.04
Q55   1   0.3729  0.5548  0.5541  11.00000  0.05    0.04
Q56   1   0.4206  0.5354  0.5779  11.00000  0.05    0.04
Q57   1   0.3779  0.5575  0.5188  11.00000  0.05    0.04
Q58   1   0.2572  0.5414  0.6033  11.00000  0.05    0.04
Q59   1   0.2660  0.5219  0.5558  11.00000  0.05    0.04
Q60   1   0.2724  0.5209  0.5571  11.00000  0.05    0.04
Q61   1   0.2221  0.6206  0.5724  11.00000  0.05    0.04
Q62   1   0.3952  0.6333  0.5307  11.00000  0.05    0.04
Q63   1   0.4181  0.5342  0.5901  11.00000  0.05    0.04
Q64   1   0.4200  0.5362  0.5753  11.00000  0.05    0.04
Q65   1   0.3851  0.5477  0.5545  11.00000  0.05    0.04
Q66   1   0.3191  0.6589  0.4845  11.00000  0.05    0.04
Q67   1   0.3245  0.4010  0.6208  11.00000  0.05    0.04
Q68   1   0.2582  0.5367  0.6041  11.00000  0.05    0.04
Q69   1   0.3388  0.5295  0.6381  11.00000  0.05    0.04
Q70   1   0.3403  0.3403  0.5824  11.00000  0.05    0.04
Q71   1   0.3809  0.6238  0.4750  11.00000  0.05    0.04
Q72   1   0.4134  0.5436  0.5680  11.00000  0.05    0.04
Q73   1   0.2399  0.4990  0.6623  11.00000  0.05    0.04
Q74   1   0.3254  0.3443  0.6575  11.00000  0.05    0.04
Q75   1   0.3158  0.4995  0.6389  11.00000  0.05    0.04
Q76   1   0.4378  0.4708  0.5457  11.00000  0.05    0.03
Q77   1   0.2442  0.5413  0.7430  11.00000  0.05    0.03
Q78   1   0.4030  0.5386  0.5621  11.00000  0.05    0.03
Q79   1   0.2961  0.5233  0.5591  11.00000  0.05    0.03
Q80   1   0.3876  0.6560  0.5595  11.00000  0.05    0.03
Q81   1   0.4038  0.5187  0.5751  11.00000  0.05    0.03
Q82   1   0.2792  0.4997  0.7185  11.00000  0.05    0.03
Q83   1   0.2382  0.4988  0.6620  11.00000  0.05    0.03
Q84   1   0.4190  0.5354  0.5706  11.00000  0.05    0.03
Q85   1   0.4420  0.5529  0.4939  11.00000  0.05    0.03
Q86   1   0.3387  0.5017  0.5524  11.00000  0.05    0.03
Q87   1   0.2832  0.6431  0.6989  11.00000  0.05    0.03
Q88   1   0.3193  0.6384  0.5278  11.00000  0.05    0.03
Q89   1   0.3004  0.4207  0.6811  11.00000  0.05    0.03
Q90   1   0.2887  0.5109  0.6837  11.00000  0.05    0.03
Q91   1   0.3828  0.4218  0.5983  11.00000  0.05    0.03
Q92   1   0.3017  0.5640  0.6363  11.00000  0.05    0.03
Q93   1   0.2910  0.6418  0.4990  11.00000  0.05    0.03
Q94   1   0.2596  0.6625  0.6212  11.00000  0.05    0.03
Q95   1   0.2402  0.5374  0.6996  11.00000  0.05    0.03
Q96   1   0.3191  0.3779  0.6009  11.00000  0.05    0.03
Q97   1   0.3040  0.6367  0.6389  11.00000  0.05    0.03
Q98   1   0.2933  0.5159  0.6811  11.00000  0.05    0.03
Q99   1   0.2880  0.6469  0.4946  11.00000  0.05    0.03
Q100  1   0.3351  0.3524  0.6574  11.00000  0.05    0.03
Q101  1   0.3568  0.4789  0.5750  11.00000  0.05    0.03
Q102  1   0.3842  0.6515  0.5599  11.00000  0.05    0.03
Q103  1   0.2595  0.3981  0.7165  11.00000  0.05    0.03
Q104  1   0.3024  0.4391  0.6594  11.00000  0.05    0.03
Q105  1   0.3222  0.6421  0.5344  11.00000  0.05    0.03
Q106  1   0.3032  0.6426  0.6260  11.00000  0.05    0.03
Q107  1   0.3388  0.5040  0.5514  11.00000  0.05    0.03
Q108  1   0.2770  0.5204  0.6967  11.00000  0.05    0.03
Q109  1   0.3003  0.3722  0.6981  11.00000  0.05    0.03
Q110  1   0.3790  0.5605  0.5241  11.00000  0.05    0.03
Q111  1   0.2425  0.5381  0.6988  11.00000  0.05    0.03
Q112  1   0.2832  0.5805  0.6824  11.00000  0.05    0.03
Q113  1   0.3058  0.6371  0.6314  11.00000  0.05    0.03
Q114  1   0.2648  0.6652  0.6610  11.00000  0.05    0.03
Q115  1   0.2850  0.5799  0.6826  11.00000  0.05    0.03
Q116  1   0.2624  0.5788  0.6967  11.00000  0.05    0.03
Q117  1   0.3222  0.3591  0.6472  11.00000  0.05    0.03
Q118  1   0.2579  0.2957  0.6579  11.00000  0.05    0.03
Q119  1   0.3226  0.6425  0.5308  11.00000  0.05    0.03
Q120  1   0.2886  0.5133  0.6899  11.00000  0.05    0.03
Q121  1   0.3588  0.5406  0.4987  11.00000  0.05    0.03
Q122  1   0.2183  0.5113  0.6426  11.00000  0.05    0.03
Q123  1   0.2742  0.3248  0.6412  11.00000  0.05    0.03
Q124  1   0.3258  0.6437  0.5373  11.00000  0.05    0.03
Q125  1   0.3756  0.3956  0.6195  11.00000  0.05    0.03
Q126  1   0.2625  0.6639  0.6629  11.00000  0.05    0.02
Q127  1   0.3445  0.5111  0.5650  11.00000  0.05    0.02
Q128  1   0.2836  0.3749  0.6418  11.00000  0.05    0.02
Q129  1   0.2731  0.3256  0.6445  11.00000  0.05    0.02
Q130  1   0.3274  0.6536  0.5825  11.00000  0.05    0.02
Q131  1   0.3079  0.6357  0.6355  11.00000  0.05    0.02
Q132  1   0.3011  0.5643  0.6391  11.00000  0.05    0.02
Q133  1   0.3187  0.6421  0.6561  11.00000  0.05    0.02
Q134  1   0.2989  0.6596  0.6774  11.00000  0.05    0.02
Q135  1   0.2758  0.6729  0.5802  11.00000  0.05    0.02
Q136  1   0.4755  0.5201  0.4789  11.00000  0.05    0.02
Q137  1   0.2901  0.6256  0.5755  11.00000  0.05    0.02
Q138  1   0.3329  0.5858  0.6684  11.00000  0.05    0.02
Q139  1   0.3969  0.4177  0.5848  11.00000  0.05    0.02
Q140  1   0.2618  0.6762  0.5359  11.00000  0.05    0.02
Q141  1   0.3202  0.5209  0.7189  11.00000  0.05    0.02
Q142  1   0.2763  0.6756  0.5804  11.00000  0.05    0.02
Q143  1   0.3533  0.4755  0.5777  11.00000  0.05    0.02
Q144  1   0.2583  0.6922  0.6589  11.00000  0.05    0.02
Q145  1   0.2475  0.5368  0.6945  11.00000  0.05    0.02
Q146  1   0.2908  0.5811  0.6811  11.00000  0.05    0.02
Q147  1   0.2264  0.5177  0.6813  11.00000  0.05    0.02
Q148  1   0.2617  0.5534  0.7197  11.00000  0.05    0.02
Q149  1   0.3316  0.5889  0.6650  11.00000  0.05    0.02
Q150  1   0.3025  0.6601  0.5987  11.00000  0.05    0.02
Q151  1   0.2896  0.3737  0.6419  11.00000  0.05    0.02
Q152  1   0.2767  0.3287  0.6424  11.00000  0.05    0.02
Q153  1   0.3229  0.6573  0.5821  11.00000  0.05    0.02
Q154  1   0.2800  0.5028  0.5854  11.00000  0.05    0.02
Q155  1   0.2413  0.6410  0.7427  11.00000  0.05    0.02
Q156  1   0.2773  0.3351  0.6382  11.00000  0.05    0.02
Q157  1   0.3026  0.6572  0.6785  11.00000  0.05    0.02
Q158  1   0.3285  0.5861  0.6566  11.00000  0.05    0.02
Q159  1   0.2851  0.3840  0.5804  11.00000  0.05    0.02
Q160  1   0.3035  0.6389  0.5773  11.00000  0.05    0.02
Q161  1   0.2790  0.6863  0.6320  11.00000  0.05    0.02
Q162  1   0.2491  0.6973  0.6567  11.00000  0.05    0.02
Q163  1   0.2285  0.5133  0.6832  11.00000  0.05    0.02
Q164  1   0.2659  0.6791  0.5396  11.00000  0.05    0.02
Q165  1   0.2451  0.6437  0.7448  11.00000  0.05    0.02
Q166  1   0.3652  0.6200  0.6109  11.00000  0.05    0.02
Q167  1   0.3811  0.4970  0.5410  11.00000  0.05    0.02
Q168  1   0.3353  0.6577  0.5901  11.00000  0.05    0.02
Q169  1   0.2766  0.3580  0.6581  11.00000  0.05    0.02
Q170  1   0.3826  0.6614  0.5961  11.00000  0.05    0.02
Q171  1   0.2787  0.4567  0.6777  11.00000  0.05    0.02
Q172  1   0.2981  0.3240  0.6762  11.00000  0.05    0.02
Q173  1   0.2977  0.6802  0.6216  11.00000  0.05    0.02
Q174  1   0.2700  0.3920  0.7113  11.00000  0.05    0.02
Q175  1   0.3332  0.6343  0.6578  11.00000  0.05    0.01
Q176  1   0.2456  0.6135  0.6396  11.00000  0.05    0.01
Q177  1   0.2814  0.3790  0.5949  11.00000  0.05    0.01
Q178  1   0.3231  0.6218  0.6040  11.00000  0.05    0.01
Q179  1   0.2577  0.3623  0.6109  11.00000  0.05    0.01
Q180  1   0.2804  0.6228  0.6571  11.00000  0.05    0.01
Q181  1   0.2642  0.3969  0.7132  11.00000  0.05    0.01
Q182  1   0.3975  0.4241  0.5925  11.00000  0.05    0.01
Q183  1   0.2627  0.7372  0.7124  11.00000  0.05    0.01
Q184  1   0.2895  0.6404  0.5706  11.00000  0.05    0.01
Q185  1   0.2834  0.3553  0.6717  11.00000  0.05    0.01
Q186  1   0.2724  0.6752  0.5789  11.00000  0.05    0.01
Q187  1   0.2731  0.3530  0.6789  11.00000  0.05    0.01
Q188  1   0.3189  0.4839  0.6003  11.00000  0.05    0.01
Q189  1   0.2512  0.7177  0.6026  11.00000  0.05    0.01
Q190  1   0.2551  0.7461  0.7053  11.00000  0.05    0.01
Q191  1   0.3004  0.4238  0.5798  11.00000  0.05    0.01
Q192  1   0.2779  0.2861  0.7176  11.00000  0.05    0.01
Q193  1   0.2809  0.2809  0.7191  10.33333  0.05    0.01
Q194  1   0.2746  0.6988  0.6959  11.00000  0.05    0.00
;
_shelx_res_checksum                41921
_shelx_hkl_file
;
  -1  -1  -3    0.81    0.15
   1   3  -1    0.49    0.12
  -1   3   1    0.73    0.13
   1  -1  -3    0.82    0.16
   1   3   1    1.01    0.14
  -1   3  -1    0.67    0.13
  -3  -3  -3    0.83    0.20
   3   1  -3    0.55    0.21
  -3  -1  -3    0.36    0.15
  -3  -3  -1    0.39    0.14
  -1  -3  -3    0.24    0.15
  -3   3   1    0.60    0.14
  -3  -3   1    0.53    0.11
   3  -1  -3    0.93    0.21
  -3   3  -1    0.47    0.15
  -3   1  -3    0.68    0.16
   3  -3  -3    0.32    0.21
  -4  -2  -2  836.04   16.91
  -4   2   0  226.52    4.59
  -4   0  -2  221.41    4.59
  -4  -2   0  222.13    4.57
   4   0  -2  231.44    4.59
   2   0  -4  239.67    4.59
  -2   0  -4  228.35    4.59
   0  -2  -4  213.09    4.58
  -2   4   0  213.52    4.58
  -4  -2   2  808.90   16.66
   4  -2  -2  820.17   16.67
   2  -2  -4  825.49   16.67
   2  -4  -2  839.54   16.65
  -4  -2  -4  276.67    5.74
  -2  -4  -4  281.39    5.72
  -4  -4  -2  282.26    5.73
   4   0  -4 2422.31   48.12
   0  -4  -4 2378.15   48.10
  -4   0  -4 2362.09   48.12
  -4   4   0 2381.65   48.10
  -4  -4   2  291.72    5.69
   4  -4  -2  284.72    5.71
   4  -2  -4  279.20    5.73
  -1  -1  -5    0.61    0.27
   1   1  -5    0.60    0.27
   1   5  -1    0.18    0.22
  -1   5   1    0.79    0.24
  -5   1   1    0.40    0.22
  -5  -1  -1    0.22    0.18
   1  -1  -5    0.46    0.26
  -5  -1   1    1.21    0.19
  -5   1  -1    0.28    0.24
  -1   1  -5    0.15    0.26
   1   5   1    0.48    0.20
  -1   5  -1    0.74    0.21
  -5  -3  -3    0.54    0.27
  -5  -1  -3  146.06    2.85
  -5  -3  -1  136.86    2.83
   3   1  -5  144.08    2.85
   5   1  -3  139.45    2.84
  -1  -3  -5  136.04    2.83
  -1  -5  -3  133.92    2.79
  -3  -5  -1  137.91    2.81
   1   5  -3  128.01    2.79
  -3  -1  -5  144.17    2.85
  -5   3   1  138.51    2.80
   5   3  -1  125.53    2.79
  -3   5   1  141.37    2.84
  -5   1  -3  136.45    2.81
  -5  -3   1  135.87    2.78
  -3  -5   1  136.53    2.75
  -1   5  -3  130.17    2.75
   1  -3  -5  135.59    2.81
  -3   5  -1  135.79    2.80
   5   3   1  126.76    2.76
  -5   3  -1  136.02    2.77
   5  -1  -3  139.50    2.81
   3  -1  -5  141.71    2.82
   3  -3  -5    0.78    0.30
   3  -5  -3    0.55    0.23
   5  -3  -3    0.34    0.28
  -5  -5  -5    0.47    0.34
  -5  -5  -3    1.56    0.29
  -5  -3  -5    0.56    0.35
   5   1  -5    0.34    0.30
  -5  -5  -1    0.46    0.23
  -5  -1  -5    0.17    0.28
  -1  -5  -5    0.49    0.27
  -5   5   1    0.35    0.23
  -5  -5   1    0.51    0.19
  -1   5  -5    0.81    0.18
  -5   5  -1    0.36    0.23
   5  -1  -5    0.18    0.29
  -5  -5   3    0.49    0.18
  -3   5  -5    0.23    0.25
   3  -5  -5    0.53    0.31
   5  -5  -3    0.30    0.30
   5  -3  -5    0.96    0.37
   5  -5  -5    0.42    0.38
   0   0  -6  617.99   12.94
   0   6   0  631.79   12.95
  -6   0   0  663.58   12.94
   2   0  -6 1109.35   22.54
  -6   0   2 1177.30   22.54
  -6   2   0 1167.52   22.55
  -6  -2   0 1142.95   22.53
  -6   0  -2 1130.14   22.54
  -2   6   0 1098.48   22.54
   0   6   2 1103.21   22.55
   0   6  -2 1107.96   22.54
  -2   0  -6 1077.14   22.54
   0   6  -2 1104.28   22.47
   0  -2  -6 1062.40   22.53
  -6  -4  -4 1664.23   33.98
   4   6  -4 1692.41   33.93
   2   6  -4   86.26    1.79
  -6  -4  -2   83.21    1.82
   4   6  -2   82.14    1.78
  -2  -6  -4   85.00    1.78
  -6  -2  -4   83.21    1.84
  -2  -4  -6   85.39    1.82
  -4  -2  -6   81.57    1.84
  -4  -6  -2   84.55    1.80
  -4   6   2   86.74    1.83
  -6   4   2   85.64    1.78
   0  -6  -4  742.62   14.70
  -6  -4   0  735.61   14.72
  -6   0  -4  736.09   14.75
   4   0  -6  708.52   14.74
   6   0  -4  716.90   14.74
   0  -4  -6  725.52   14.74
  -4  -6   0  717.12   14.69
   0   6  -4  719.65   14.70
  -4   6   0  735.27   14.74
  -6   4   0  735.93   14.70
   6   4   0  720.73   14.70
  -6  -4   2   87.72    1.80
  -2   6  -4   87.01    1.78
  -4  -6   2   86.60    1.75
   4  -2  -6   77.22    1.84
   6  -2  -4   80.01    1.84
   4  -6  -2   84.79    1.78
  -2   4  -6   80.61    1.80
  -4   6  -2   88.90    1.83
  -4   6  -4 1700.28   34.52
   4  -4  -6 1714.19   34.54
   6  -4  -4 1714.65   34.54
   4  -6  -4 1711.97   34.52
   6   6  -6 1457.26   29.82
  -6  -6  -6 1496.91   29.86
   6   6  -4 1313.54   26.70
   4   6  -6 1324.55   26.71
  -6  -6  -4 1301.48   26.73
  -6  -4  -6 1348.78   26.75
  -6  -6  -2   95.52    2.02
  -2  -6  -6   94.45    2.03
   2   6  -6   93.94    2.02
  -6  -2  -6   96.55    2.07
   6   6  -2   92.72    2.02
  -6   6   2   92.63    2.02
  -6  -6   0  802.72   16.37
   6   0  -6  856.34   16.42
   0   6  -6  822.49   16.38
  -6   0  -6  802.78   16.42
   0   6  -6  809.87   16.33
   0  -6  -6  808.71   16.38
   6   6   0  797.30   16.38
  -6   6   0  779.73   16.38
  -2   6  -6   94.98    2.01
  -6  -6   2   94.19    2.00
   6  -6  -2   95.70    2.04
   6  -2  -6   99.39    2.10
  -6   6  -2   94.85    2.04
   6   6   2   94.48    2.05
  -4   6  -6 1351.20   26.87
   4  -6  -6 1324.51   26.87
   6  -6  -4 1306.06   26.87
   6  -4  -6 1335.45   26.89
  -6   6  -6 1480.41   30.02
   6  -6  -6 1487.83   30.02
  -7  -1  -1    0.97    0.32
  -7   1   1    1.26    0.32
  -1   7   1    0.11    0.31
   1   7  -1    0.11    0.32
  -1  -1  -7    0.53    0.38
   1   1  -7    1.52    0.39
  -7   1  -1    0.20    0.33
  -7  -1   1    0.70    0.30
  -1   1  -7    0.90    0.36
   1  -1  -7    0.55    0.37
   1   7   1    0.39    0.28
  -1   7  -1    0.42    0.28
  -7  -3  -3    0.49    0.31
   3   7  -3    0.34    0.24
  -3  -3  -7    0.27    0.37
  -3   7   3    0.62    0.36
   3   1  -7  108.86    2.45
  -7   3   1  118.46    2.46
  -7  -1  -3  117.39    2.46
   7   1  -3  113.08    2.44
  -7  -3  -1  116.68    2.43
   3   7  -1  115.88    2.36
  -1  -3  -7  118.38    2.45
  -1  -7  -3  116.94    2.36
   1   7  -3  110.44    2.36
  -7   3   1  114.47    2.36
  -3   7   1  112.00    2.44
  -1   7   3  112.66    2.45
   1   7  -3  113.58    2.45
  -7   3  -1  115.32    2.47
  -7   1  -3  116.52    2.47
   7  -1  -3  115.17    2.47
  -7  -3   1  120.57    2.45
   3  -7  -1  117.18    2.38
   1  -3  -7  117.91    2.48
  -3  -7   1  115.47    2.38
   7   3   1  115.49    2.39
  -1   7  -3  110.65    2.47
  -3   7  -1  115.03    2.47
   1   7   3  111.64    2.48
  -7  -3   3    0.31    0.28
  -3   7  -3    0.53    0.24
   7  -3  -3    0.88    0.40
   3  -7  -3    0.48    0.24
   5   7  -5    0.24    0.40
  -7  -5  -5    0.65    0.48
  -5   7   3 5905.15  119.03
  -7  -5  -1 1047.10   21.22
  -7  -1  -5 1090.44   21.26
   5   1  -7 1074.30   21.25
   7   1  -5 1034.23   21.24
  -1  -5  -7 1035.15   21.23
  -5  -7  -1 1062.27   21.20
  -1  -7  -5 1029.78   21.20
  -5  -1  -7 1040.45   21.25
   1   7  -5 1035.21   21.20
  -5   7   1 1058.44   21.23
   7   5  -1 1038.47   21.20
  -7   5   1 1056.18   21.20
   1  -5  -7 1062.10   21.40
  -5  -7   1 1069.23   21.34
  -7   1  -5 1043.06   21.41
  -7  -5   1 1057.50   21.37
  -1   7  -5 1047.52   21.32
   5  -1  -7 1084.60   21.41
   7  -1  -5 1050.29   21.40
   7   5   1 1050.50   21.36
  -5   7  -1 1049.34   21.39
  -7   5  -1 1054.01   21.36
  -1   7  -5 1056.68   21.36
  -1   5  -7 1056.85   21.35
   5  -7  -3 5977.00  120.83
   7  -5  -3 5990.63  120.85
   7  -3  -5 6032.79  120.87
  -5   5  -7    0.41    0.38
  -5   7  -5    0.33    0.36
   5  -7  -5    0.19    0.38
   7  -5  -5    0.40    0.44
   5  -5  -7    1.28    0.47
  -7  -7  -7    0.49    0.54
   7   7  -7    0.43    0.55
  -7  -7  -5    1.72    0.50
  -7  -5  -7    0.54    0.55
   7   7  -5    0.33    0.48
   5   7  -7    0.76    0.49
   3   7  -7    0.45    0.41
   7   7  -3    0.28    0.41
  -7   7   3    0.78    0.38
  -7  -7  -3    0.45    0.40
  -7  -3  -7    0.41    0.51
  -3  -7  -7    0.49    0.40
   7   1  -7    0.54    0.52
  -7  -7  -1    0.17    0.34
   1   7  -7    0.45    0.38
   1   7  -7    0.41    0.19
  -1  -7  -7    0.58    0.41
  -7   7   1    0.60    0.34
   7   7  -1    0.58    0.34
   1  -7  -7    0.95    0.42
  -1   7  -7    0.05    0.24
  -7  -7   1    0.23    0.30
   7  -1  -7    0.91    0.53
  -1   7  -7    1.50    0.40
   7   7   1   -0.09    0.35
  -7   7  -1    0.49    0.34
  -7  -7   3    0.36    0.27
  -3   7  -7    0.64    0.30
   7  -7  -3    0.38    0.40
   7  -3  -7    0.46    0.51
   7   7   3    0.38    0.38
  -7   7  -5    1.19    0.43
  -5   7  -7    0.97    0.40
   7  -5  -7    0.72    0.51
   5  -7  -7    1.02    0.48
   7  -7  -5    0.39    0.47
  -7   7  -7    0.57    0.49
   7  -7  -7    0.23    0.57
  -8   0   0 4018.50   78.94
   0   0  -8 3876.55   78.94
   0   8   0 3842.76   78.95
  -8  -2  -2 1265.24   25.58
   2   8  -2 1254.17   25.49
  -2   8   2 1291.28   25.59
  -2  -2  -8 1269.89   25.59
  -8  -2   0   91.41    1.94
  -8   0   2   88.68    1.95
  -8   0  -2   95.21    1.97
  -8   2   0   93.80    1.97
   0  -2  -8   87.26    1.97
   2   0  -8   92.72    1.99
   0   8  -2   88.37    1.84
  -2   0  -8   85.46    1.97
   0   8   2   87.96    1.97
   0   8  -2   86.36    1.96
  -2   8   0   87.48    1.96
  -8   2  -2 1286.23   25.60
  -8  -2   2 1316.63   25.58
  -2   8  -2 1253.88   25.60
   2  -8  -2 1251.04   25.50
   2  -2  -8 1238.71   25.60
  -8  -4  -4  768.51   15.74
   4   8  -4  777.06   15.67
   2   8  -4  162.64    3.37
  -8  -2  -4  166.19    3.46
  -8  -4  -2  164.17    3.43
   4   8  -2  166.24    3.36
  -2  -4  -8  155.71    3.45
  -2  -8  -4  165.67    3.36
  -8   4   2  160.72    3.37
  -4   8   2  163.35    3.44
  -8   0  -4  297.63    6.08
  -8   4   0  293.42    6.07
  -8  -4   0  300.40    6.04
   4   0  -8  290.90    6.07
   8   0  -4  294.73    6.07
   0   8  -4  294.43    5.99
  -4  -8   0  291.41    5.99
   0  -4  -8  282.67    6.06
  -4   8   0  290.58    6.06
   8   4   0  296.14    5.99
  -8   4   0  296.86    5.99
   2  -4  -8  162.75    3.42
  -2   8  -4  162.38    3.33
  -8   2  -4  156.38    3.42
  -4  -8   2  163.28    3.30
  -8  -4   2  164.08    3.38
   8  -2  -4  156.77    3.41
   4  -2  -8  154.51    3.42
   4  -8  -2  161.38    3.33
  -2   4  -8  166.30    3.37
  -4   8  -2  160.27    3.41
   8   4   2  162.17    3.34
  -4   4  -8  745.36   15.30
  -4   8  -4  759.05   15.28
   4  -8  -4  769.20   15.26
   8  -4  -4  731.05   15.31
   6   8  -6  569.73   11.24
   8   6  -6  525.50   11.25
   6   6  -8  563.89   11.27
  -8  -6  -6  535.65   11.28
  -6  -8  -6  566.99   11.28
  -6  -6  -8  543.17   11.30
   8   6  -4  471.31    9.82
   4   8  -6  467.70    9.79
   6   8  -4  475.16    9.79
  -4  -8  -6  479.80    9.79
  -6  -8  -4  467.42    9.82
  -6  -4  -8  488.51    9.87
  -8  -6  -4  491.88    9.84
  -8  -4  -6  493.28    9.87
  -4  -6  -8  488.78    9.83
  -6   8   4  498.21    9.84
   2   8  -6  372.36    7.68
  -8  -6  -2  392.94    7.71
   6   8  -2  380.69    7.67
  -6  -2  -8  384.85    7.75
  -2  -6  -8  385.26    7.72
   2   6  -8  367.53    7.71
  -8  -2  -6  389.01    7.75
  -2  -8  -6  374.08    7.67
  -6  -8  -2  389.35    7.69
   8   6  -2  362.93    7.68
   6   8  -2  363.19    7.71
  -6   8   2  368.41    7.71
  -8   6   2  365.79    7.68
   0  -8  -6 2262.63   44.72
  -8  -6   0 2183.83   44.73
  -8   0  -6 2219.39   44.78
   0   8  -6 2219.77   44.66
   8   0  -6 2273.40   44.77
   6   0  -8 2219.32   44.77
  -6  -8   0 2260.77   44.70
   0   6  -8 2193.23   44.69
   0   8  -6 2128.11   44.71
   0  -6  -8 2212.03   44.75
   0   6  -8 2179.76   44.75
   6   8   0 2199.14   44.75
  -8   6   0 2248.98   44.71
   8   6   0 2234.32   44.72
  -6   8   0 2200.92   44.75
  -2   8  -6  375.03    7.66
  -8  -6   2  375.86    7.69
  -6   8  -2  375.15    7.72
  -6  -8   2  382.94    7.65
   8  -2  -6  380.96    7.75
   6  -2  -8  406.25    7.76
   6  -8  -2  383.77    7.68
  -2   6  -8  386.47    7.69
  -2   6  -8  343.35    7.72
  -6   8  -2  365.22    7.72
   6   8   2  363.14    7.73
   8   6   2  376.84    7.70
  -6   8  -4  505.38   10.02
  -4   6  -8  495.87   10.01
  -8  -6   4  510.34    9.99
  -4   8  -6  498.43    9.99
  -6  -8   4  507.56    9.94
   6  -4  -8  456.13   10.04
   4  -8  -6  468.46    9.99
   8  -4  -6  477.94   10.04
   8  -6  -4  479.64   10.02
   6  -8  -4  479.77    9.99
   6   8   4  490.09   10.04
  -6   6  -8  541.75   11.12
  -6   8  -6  520.87   11.11
   8  -6  -6  573.59   11.14
   6  -6  -8  588.27   11.14
   6  -8  -6  562.55   11.11
   6   8  -8  382.29    7.56
   8   8  -6  370.37    7.56
   8   6  -8  347.48    7.57
  -8  -8  -6  364.79    7.58
  -8  -6  -8  365.08    7.61
   8   8  -4  993.74   19.77
  -8  -4  -8  975.88   19.84
  -8  -8  -4  991.67   19.80
  -4  -8  -8  952.30   19.77
  -8   8   4  963.90   19.79
   2   8  -8  919.44   18.50
  -8  -2  -8  916.54   18.56
  -2  -8  -8  914.59   18.50
   2   8  -8  905.34   18.41
  -8  -8  -2  922.85   18.50
   8   8  -2  909.60   18.50
  -8   8   2  908.21   18.50
   0   8  -8  745.76   15.29
  -8  -8   0  769.54   15.34
   0   8  -8  753.21   15.36
  -8   0  -8  724.93   15.41
   0  -8  -8  759.51   15.36
  -8   8   0  748.72   15.36
   8   8   0  730.11   15.36
  -8  -8   2  937.63   18.50
  -2   8  -8  899.14   18.49
   8  -2  -8  921.79   18.58
  -2   8  -8  890.94   18.54
  -8   8  -2  915.35   18.54
   8   8   2  915.69   18.54
  -8   8  -4  978.46   20.25
  -8  -8   4 1007.98   20.18
  -4   8  -8  999.34   20.21
   8  -8  -4  990.17   20.22
   8  -4  -8 1019.85   20.27
   8   8   4  984.69   20.24
  -8   6  -8  357.55    7.47
  -6   8  -8  357.57    7.43
   8  -6  -8  367.69    7.47
   8  -8  -6  369.72    7.44
   6  -8  -8  378.30    7.45
  -9  -1  -1    1.80    0.44
  -9   1   1    0.06    0.42
   1   9  -1    0.47    0.41
  -1   9   1    0.15    0.41
  -1  -1  -9    0.67    0.46
   1   1  -9    0.94    0.43
  -9  -1   1    1.18    0.42
  -9   1  -1    0.83    0.44
   1  -1  -9    0.65    0.48
  -1   1  -9   -0.06    0.43
  -1   9  -1    0.32    0.37
   1   9   1    0.76    0.40
  -9  -3  -3    0.46    0.39
   3   9  -3    0.33    0.26
  -3  -3  -9    0.82    0.47
  -3  -9  -3    0.74    0.22
  -3   9   3    0.71    0.44
  -1  -9  -3  110.02    2.25
   3   1  -9  103.01    2.40
  -9   3   1  108.94    2.38
  -9  -3  -1  111.14    2.37
  -9  -1  -3  111.71    2.39
   3   9  -1  115.31    2.25
  -3  -1  -9  108.91    2.39
  -1  -3  -9  107.27    2.39
   1   9  -3  108.57    2.25
  -3   9   1  105.95    2.37
  -1   9   3  105.46    2.38
  -9   3   1  106.31    2.25
   1   9  -3  103.65    2.38
   3  -1  -9  109.00    2.39
  -9   1  -3  107.89    2.36
  -9  -3   1  103.77    2.33
  -9  -1   3  107.97    2.34
  -9   3  -1  111.40    2.37
   3  -9  -1  114.11    2.23
   1  -3  -9  104.41    2.37
  -3   1  -9  108.69    2.38
  -3   9  -1  104.38    2.36
   1   9   3  104.98    2.37
   9   3   1  105.33    2.23
  -1   9  -3  105.06    2.36
   3  -3  -9    1.21    0.51
  -9  -3   3    0.93    0.38
  -9   3  -3    0.37    0.48
   3  -9  -3    0.44    0.25
  -3   9  -3    0.39    0.40
  -3   3  -9    0.07    0.38
  -9  -5  -5    1.03    0.50
   5   9  -5    0.70    0.45
  -9  -3  -5 4246.04   84.64
  -9  -5  -3 4276.79   84.62
   5   9  -3 4225.45   84.56
  -5  -3  -9 4242.67   84.65
  -3  -9  -5 4168.10   84.55
  -3  -5  -9 4162.59   84.62
  -9   5   3 4131.64   84.56
  -5   9   3 4159.80   84.63
  -9  -5  -1  576.07   11.80
  -9  -1  -5  584.13   11.84
   9   1  -5  589.55   11.83
   5   1  -9  589.47   11.83
  -1  -5  -9  580.84   11.82
   1   9  -5  571.59   11.75
  -1  -9  -5  588.03   11.75
  -5  -9  -1  589.14   11.76
  -5   9   1  577.70   11.82
   9   5  -1  565.91   11.75
  -9   5   1  570.71   11.75
  -9   1  -5  586.37   11.89
  -9  -5   1  581.85   11.84
  -1   9  -5  581.75   11.77
   9  -1  -5  598.13   11.88
   5  -1  -9  599.29   11.88
  -1   9  -5  581.14   11.80
   1  -5  -9  585.97   11.88
  -1   5  -9  597.53   11.82
  -5  -9   1  581.18   11.78
   9   5   1  567.94   11.80
  -9   5  -1  565.46   11.79
  -5   9  -1  575.07   11.87
  -3   9  -5 4087.22   84.14
   9  -5  -3 4155.05   84.19
  -5   9  -3 4204.65   84.17
  -9  -5   3 4316.61   84.17
   9  -3  -5 4243.90   84.21
   5  -9  -3 4162.62   84.14
   5  -3  -9 4143.11   84.21
  -3   5  -9 4153.57   84.17
  -5   9  -3 4141.95   84.21
  -5   5  -9    0.68    0.48
  -5   9  -5    1.20    0.41
   9  -5  -5    1.10    0.59
   5  -9  -5    0.47    0.41
   5  -5  -9    0.32    0.60
  -9  -7  -7    0.19    0.65
  -7  -9  -7    1.11    0.69
  -7  -7  -9    0.24    0.74
   7   9  -7    1.39    0.60
   9   7  -7    0.19    0.65
   7   7  -9    0.85    0.72
  -7  -9  -5 6136.98  123.21
  -5  -7  -9 6026.81  123.19
   9   7  -5 6174.62  123.19
   5   9  -7 6032.89  123.17
   7   9  -5 6184.65  123.17
   3   7  -9 2210.90   45.28
   3   9  -7 2235.33   45.25
   9   7  -3 2270.76   45.27
  -9  -7  -3 2234.43   45.28
   7   9  -3 2247.68   45.24
  -3  -7  -9 2233.89   45.28
  -3  -9  -7 2251.82   45.25
  -7  -3  -9 2238.69   45.33
  -7  -9  -3 2260.21   45.27
  -9  -3  -7 2265.01   45.32
   7   9  -3 2190.65   45.28
  -9   7   3 2232.64   45.25
  -7   9   3 2260.79   45.29
  -9  -7  -1  489.89    9.68
   1   9  -7  466.28    9.57
  -9  -1  -7  473.22    9.74
   9   1  -7  489.30    9.73
   7   1  -9  487.30    9.73
  -1  -9  -7  470.30    9.66
  -7  -1  -9  473.12    9.74
   1   7  -9  459.15    9.70
  -7  -9  -1  486.10    9.66
   1   9  -7  468.85    9.66
   1   7  -9  474.32    9.62
  -1  -7  -9  470.44    9.70
  -9   7   1  470.16    9.66
   9   7  -1  473.67    9.66
  -7   9   1  477.65    9.70
   7   9  -1  473.80    9.70
   1  -7  -9  479.25    9.68
  -7  -9   1  476.79    9.60
  -1   9  -7  463.93    9.57
  -9  -7   1  473.54    9.64
   7  -1  -9  488.62    9.70
   9  -1  -7  495.31    9.70
  -1   7  -9  466.08    9.67
  -1   9  -7  466.59    9.63
  -1   7  -9  473.87    9.61
  -7   9  -1  471.63    9.67
  -9   7  -1  470.40    9.63
   9   7   1  480.25    9.64
   7   9   1  484.11    9.67
   9  -7  -3 2234.99   45.33
  -3   9  -7 2228.01   45.28
  -9  -7   3 2282.79   45.30
  -3   7  -9 2223.24   45.31
  -7  -9   3 2252.02   45.26
  -7   9  -3 2291.46   45.34
   9  -3  -7 2272.80   45.36
   7  -9  -3 2255.75   45.30
   7  -3  -9 2228.15   45.36
  -3   7  -9 2187.89   45.34
  -7   9  -3 2224.32   45.34
   7   9   3 2249.19   45.35
   9   7   3 2235.53   45.32
  -7   5  -9 6112.54  123.35
   7  -5  -9 6174.82  123.35
   9  -7  -5 6083.88  123.32
   7  -9  -5 6086.30  123.30
   5  -9  -7 6098.97  123.30
   9  -5  -7 6169.94  123.34
  -9   7  -7    0.06    0.64
  -7   7  -9    1.03    0.58
  -7   9  -7    1.14    0.54
   7  -7  -9    0.99    0.71
   7  -9  -7    0.37    0.61
   9  -7  -7    0.31    0.65
   9   9  -9    2.31    0.89
  -9  -9  -9    2.60    0.86
   9   9  -7    0.26    0.72
   7   9  -9    0.51    0.76
   9   7  -9    0.11    0.84
  -9  -9  -7    1.10    0.76
  -9  -7  -9    2.30    0.82
   9   9  -5    1.17    0.63
  -9  -9  -5    1.39    0.63
  -9  -5  -9    0.29    0.76
  -9   9   5    0.55    0.55
   3   9  -9    1.02    0.58
   9   9  -3    0.83    0.58
  -9  -9  -3    0.20    0.53
  -9  -3  -9    1.04    0.74
  -9   9   3    0.60    0.53
  -9  -9  -1    0.67    0.47
   9   1  -9    0.43    0.77
   1   9  -9    0.84    0.27
   1   9  -9    0.83    0.56
  -1  -9  -9    1.18    0.60
  -9  -1  -9    0.41    0.58
   9   9  -1    0.21    0.48
  -9   9   1    0.16    0.46
   1  -9  -9    1.41    0.61
  -9  -9   1    0.60    0.43
  -1   9  -9    0.65    0.35
   9  -1  -9    1.24    0.78
  -1   9  -9    0.90    0.57
   9   9   1    1.30    0.51
  -9   9  -1    0.24    0.51
  -9   9  -3    0.89    0.61
  -3   9  -9    0.76    0.41
  -9  -9   3    1.24    0.39
   9  -9  -3    1.19    0.59
   9  -3  -9    0.33    0.80
  -3   9  -9    0.16    0.58
   9   9   3    0.28    0.53
  -9  -9   5    0.29    0.37
  -5   9  -9    1.13    0.51
  -9   9  -5    1.33    0.59
  -9   5  -9    0.48    0.63
   9  -5  -9    0.68    0.69
   9  -9  -5    0.46    0.64
   9   9   5    0.83    0.59
  -9   7  -9    0.53    0.74
  -7   9  -9    0.84    0.65
   9  -9  -7    0.70    0.76
   9  -7  -9    0.51    0.84
   7  -9  -9    0.60    0.79
  -9   9  -9    2.25    0.75
   9  -9  -9    1.98    0.87
   0   0 -10  404.92    8.59
   0  10   0  407.94    8.58
  -2  -2 -10  329.35    6.60
  -2  10   2  318.14    6.60
 -10   2   2  316.23    6.45
 -10   2   2  318.47    6.60
 -10  -2  -2  317.72    6.59
   0  -2 -10  490.19   10.03
   0  10  -2  485.65    9.88
   2   0 -10  479.32   10.03
  -2   0 -10  470.86   10.03
 -10   0   2  503.09   10.02
 -10  -2   0  501.02   10.01
 -10   2   0  506.92   10.02
 -10   0  -2  497.22   10.02
  -2  10   0  484.39   10.02
   0  10   2  486.76   10.03
   0  10  -2  482.93   10.02
  -2  10  -2  313.64    6.47
 -10   2  -2  322.58    6.48
 -10  -2   2  307.70    6.44
   2  -2 -10  304.73    6.48
 -10  -4  -4  113.18    2.54
   4  10  -4  118.03    2.42
  -4  -4 -10  114.30    2.55
  -4  10   4  109.51    2.54
 -10  -2  -4  314.65    6.62
 -10  -4  -2  318.94    6.60
   4  10  -2  318.64    6.50
  -4  -2 -10  312.87    6.62
  -2  -4 -10  318.48    6.61
  -2 -10  -4  322.84    6.50
  -2  10   4  316.13    6.63
 -10   4   2  321.45    6.50
  -4  10   2  318.93    6.62
 -10   0  -4 1518.91   30.33
 -10   4   0 1522.36   30.33
 -10  -4   0 1529.05   30.30
  10   0  -4 1497.08   30.31
  -4   0 -10 1488.19   30.32
   0  10  -4 1493.72   30.21
   0  -4 -10 1527.98   30.32
   0  10   4 1518.20   30.34
  -4  10   0 1509.74   30.32
 -10   4   0 1473.65   30.21
   0  10  -4 1501.47   30.33
  10   4   0 1472.89   30.21
   2  -4 -10  319.85    6.57
 -10  -4   2  334.25    6.53
 -10   2  -4  323.21    6.57
   4 -10  -2  313.88    6.44
  10  -2  -4  312.51    6.55
  -4 -10   2  313.56    6.42
  -2   4 -10  303.83    6.51
  10   4   2  315.11    6.45
  -4  10  -2  325.92    6.56
 -10  -4   4  117.51    2.51
  10  -4  -4  114.26    2.57
   4 -10  -4  119.20    2.44
 -10  -6  -6 1212.06   23.35
   6   6 -10 1104.40   23.31
   6  10  -6 1209.39   23.27
  10   6  -6 1065.71   23.30
   4   6 -10   23.46    0.92
 -10  -4  -6   26.64    0.96
 -10  -6  -4   26.32    0.88
  10   6  -4   23.86    0.89
   6  10  -4   27.86    0.76
  -4 -10  -6   24.60    0.72
  -6 -10  -4   23.96    0.81
  -4  -6 -10   23.34    0.90
  -6  -4 -10   25.41    0.97
  -6  10   4   25.52    0.87
   2  10  -6  313.48    6.43
 -10  -6  -2  322.59    6.50
 -10  -2  -6  322.14    6.55
   6  10  -2  320.30    6.42
  -6  -2 -10  321.63    6.54
  -6 -10  -2  321.21    6.45
  -2  -6 -10  310.38    6.51
  -2 -10  -6  311.88    6.43
   2   6 -10  305.05    6.51
  -6  10   2  310.78    6.51
   6  10  -2  297.63    6.51
 -10   6   2  308.30    6.43
   0  10  -6 1429.28   28.80
 -10  -6   0 1465.31   28.91
 -10   0  -6 1426.62   28.96
   6   0 -10 1422.78   28.94
  10   0  -6 1392.63   28.94
   0   6 -10 1356.02   28.93
   0   6 -10 1433.92   28.87
  -6 -10   0 1434.42   28.85
   0  10  -6 1428.10   28.86
   0  -6 -10 1431.19   28.94
  10   6   0 1463.09   28.86
  -6  10   0 1450.39   28.94
   6  10   0 1391.41   28.93
 -10   6   0 1430.19   28.86
   2  -6 -10  307.94    6.48
  -6 -10   2  311.94    6.35
 -10  -6   2  317.04    6.42
  -2  10  -6  305.97    6.36
   6 -10  -2  316.32    6.38
   6  -2 -10  331.27    6.50
  10  -2  -6  320.99    6.49
  -2   6 -10  308.88    6.41
  -6  10  -2  311.12    6.46
   6  10   2  300.94    6.46
  10   6   2  306.39    6.39
 -10  -6   4   26.79    0.76
  -4  10  -6   25.28    0.73
  -6  10  -4   25.06    0.78
  -6 -10   4   25.88    0.60
  10  -4  -6   25.55    0.93
  10  -6  -4   24.79    0.88
   6 -10  -4   27.49    0.77
   6  -4 -10   24.05    0.93
  -4   6 -10   25.64    0.81
  -6   4 -10   24.61    0.88
   6  10   4   24.93    0.88
  -6  10  -6 1220.64   24.34
  -6   6 -10 1197.49   24.36
   6 -10  -6 1216.21   24.32
  10  -6  -6 1171.68   24.37
   6  -6 -10 1189.90   24.37
  -8 -10  -8  367.80    7.89
 -10  -8  -8  375.14    7.90
  -8  -8 -10  384.71    7.92
  10   8  -8  380.62    7.87
   8  10  -8  379.20    7.84
   8   8 -10  385.67    7.87
  -8 -10  -6  368.41    7.83
  -6  -8 -10  365.93    7.81
 -10  -8  -6  375.41    7.84
  -8  -6 -10  381.27    7.87
 -10  -6  -8  381.98    7.88
  10   8  -6  372.93    7.81
   8  10  -6  387.64    7.79
   6  10  -8  387.04    7.79
 -10  -8  -4   27.22    0.95
  10   8  -4   28.72    0.96
   8  10  -4   27.68    0.90
 -10   8   4   31.45    0.88
  -8  10   4   29.52    0.94
  -8 -10  -4   28.26    0.92
  -8  -4 -10   29.63    1.09
  -4  -8 -10   30.48    0.98
  -4 -10  -8   29.51    0.90
 -10  -4  -8   30.26    1.08
   8  10  -2 1628.84   32.50
 -10  -8  -2 1614.79   32.54
 -10  -2  -8 1639.45   32.60
   2   8 -10 1595.20   32.55
   2  10  -8 1606.86   32.51
  -8  -2 -10 1620.12   32.60
  -8 -10  -2 1627.83   32.52
  -2 -10  -8 1595.84   32.51
  -2  -8 -10 1575.13   32.55
 -10   8   2 1584.69   32.51
  -8  10   2 1598.71   32.55
   8  10  -2 1617.77   32.55
  10   8  -2 1604.70   32.51
   0 -10  -8   12.73    0.64
 -10  -8   0   13.19    0.59
  -8 -10   0   13.52    0.55
   0  10  -8   14.43    0.42
 -10   0  -8   11.63    0.80
  10   0  -8   12.26    0.83
   8   0 -10   13.11    0.84
   0  10  -8   12.05    0.65
   0   8 -10   12.61    0.48
   0  -8 -10   15.44    0.76
   0   8 -10   14.49    0.74
  10   8   0   13.86    0.58
   8  10   0   13.07    0.67
 -10   8   0   13.98    0.61
  -8  10   0   13.37    0.65
  -2  10  -8 1611.72   32.62
  -8 -10   2 1589.15   32.63
   8 -10  -2 1608.61   32.66
 -10  -8   2 1634.12   32.66
  -2   8 -10 1612.69   32.65
   8  -2 -10 1676.58   32.74
  10  -2  -8 1641.22   32.73
  -2  10  -8 1607.15   32.67
  -2   8 -10 1629.26   32.71
   8  10   2 1599.05   32.71
  -8  10  -2 1607.20   32.70
  10   8   2 1617.00   32.67
 -10   8  -2 1609.22   32.67
  -4  10  -8   29.74    0.86
  -8 -10   4   32.39    0.78
 -10  -8   4   32.35    0.86
  -8   4 -10   26.14    1.02
  -4   8 -10   31.07    0.89
 -10   8  -4   29.51    1.00
  -8  10  -4   30.94    0.97
   8 -10  -4   29.61    0.91
   8  -4 -10   29.91    1.08
  10  -8  -4   30.09    1.01
  10  -4  -8   30.37    1.16
   8  10   4   33.13    1.01
  10   8   4   34.53    0.92
 -10   6  -8  368.63    7.97
  -6   8 -10  386.13    7.93
 -10   8  -6  383.50    7.97
  -6  10  -8  378.64    7.91
  -8   6 -10  382.43    7.96
  -8  10  -6  385.71    7.94
  10  -8  -6  392.80    7.95
  10  -6  -8  389.63    7.97
   8  -6 -10  391.06    7.98
   8 -10  -6  379.30    7.92
   6 -10  -8  389.87    7.92
 -10   8  -8  376.73    7.86
  -8  10  -8  373.04    7.83
  -8   8 -10  384.08    7.85
   8  -8 -10  375.36    7.86
   8 -10  -8  378.65    7.82
  10  -8  -8  381.36    7.86
   8  10 -10 3004.11   60.05
  10  10  -8 2978.82   60.04
  10   8 -10 3036.52   60.07
 -10 -10  -8 2921.20   60.09
 -10  -8 -10 2907.32   60.11
  -8 -10 -10 2966.48   60.11
  10  10  -6 2034.44   41.50
 -10  10   6 2073.11   41.53
 -10  -6 -10 2066.09   41.58
 -10 -10  -6 2053.54   41.54
  -6 -10 -10 2040.11   41.50
  10  10  -4  234.99    4.80
 -10  10   4  221.59    4.82
 -10  -4 -10  225.29    4.91
  -4 -10 -10  222.38    4.81
 -10 -10  -4  235.56    4.83
 -10 -10  -2 2854.24   55.71
   2  10 -10 2765.72   55.71
   2  10 -10 2692.10   55.60
 -10  -2 -10 2833.83   55.79
  -2 -10 -10 2761.19   55.71
  10  10  -2 2783.64   55.71
 -10  10   2 2761.62   55.71
   0 -10 -10 4239.05   86.61
 -10 -10   0 4422.71   86.58
   0  10 -10 4242.12   86.52
  10   0 -10 4559.41   86.67
   0  10 -10 4246.87   86.61
  10  10   0 4246.99   86.61
 -10  10   0 4195.25   86.60
 -10 -10   2 2819.52   56.50
  -2  10 -10 2810.75   56.48
  10  -2 -10 2857.31   56.60
  -2  10 -10 2766.70   56.55
  10  10   2 2774.57   56.55
 -10  10  -2 2767.50   56.54
 -10  10  -4  224.65    4.82
 -10 -10   4  226.36    4.71
  -4  10 -10  227.81    4.74
  10 -10  -4  232.79    4.79
  10  -4 -10  230.56    4.87
  10  10   4  221.67    4.80
 -10  10  -6 2084.69   42.01
 -10   6 -10 2045.94   42.02
  -6  10 -10 2088.92   41.96
  10 -10  -6 2047.81   41.97
  10  -6 -10 2087.14   42.02
  10  10   6 2097.60   42.00
  -8  10 -10 2885.87   59.82
 -10   8 -10 2968.31   59.86
 -10  10  -8 2954.01   59.85
  10  -8 -10 3021.46   59.85
  10 -10  -8 2980.10   59.82
   8 -10 -10 2965.27   59.83
 -11  -1  -1    0.43    0.54
 -11   1   1    0.17    0.48
   1  11  -1    0.32    0.49
  -1  11   1    0.43    0.54
  -1  -1 -11    0.51    0.59
   1   1 -11    0.62    0.66
 -11   1  -1    0.75    0.53
 -11  -1   1    0.54    0.45
  -1   1 -11   -0.31    0.55
   1  -1 -11    0.81    0.67
  -1  11  -1    0.33    0.52
   1  11   1    0.23    0.52
 -11  -3  -3    0.16    0.58
   3  11  -3    1.37    0.28
  -3 -11  -3    0.76    0.24
  -3  11   3    0.62    0.53
   3   1 -11  453.41   10.07
 -11  -1  -3  494.99   10.06
 -11   3   1  492.14   10.07
 -11  -3  -1  503.97   10.05
   3  11  -1  492.60    9.91
  -3  -1 -11  475.12   10.07
   1  11  -3  491.30    9.92
  -1  -3 -11  482.69   10.07
   1  11  -3  489.07   10.07
 -11   3   1  491.51    9.91
  -1  11   3  495.18   10.08
  -3  11   1  497.44   10.07
   3  -1 -11  490.05   10.07
 -11  -1   3  490.74   10.03
 -11   3  -1  499.66   10.05
 -11   1  -3  490.53   10.05
 -11  -3   1  494.83   10.03
   3 -11  -1  495.27    9.89
  -3   1 -11  492.02   10.05
   1  -3 -11  449.02   10.05
  -3  11  -1  495.84   10.05
  11   3   1  485.18    9.90
   1  11   3  490.86   10.06
  -1  11  -3  482.63   10.05
   3  -3 -11    1.22    0.64
 -11   3  -3    0.07    0.62
 -11  -3   3    0.31    0.51
   3 -11  -3    1.59    0.28
  -3   3 -11    0.40    0.49
  -3  11  -3    0.24    0.55
 -11  -5  -5    0.41    0.64
   5  11  -5    0.78    0.48
  -5  11   5    0.20    0.63
  -5  -5 -11    0.60    0.75
 -11  -3  -5 5643.34  113.95
 -11  -5  -3 5832.71  113.93
  -5  -3 -11 5476.42  113.94
  -3  -5 -11 5737.10  113.94
  -3 -11  -5 5606.94  113.83
 -11   5   3 5640.75  113.84
  -3  11   5 5692.02  113.96
  -5  11   3 5626.62  113.94
  -1 -11  -5  162.83    3.27
 -11  -1  -5  155.50    3.41
 -11  -5  -1  162.02    3.38
  11   1  -5  155.80    3.41
   5  11  -1  155.54    3.26
  -5 -11  -1  151.80    3.29
   1  11  -5  156.37    3.27
  -1  -5 -11  152.88    3.42
 -11   5   1  160.22    3.26
  -1  11   5  157.29    3.43
  -5  11   1  159.08    3.40
 -11   1  -5  162.22    3.39
 -11  -5   1  162.47    3.34
  -1   5 -11  152.39    3.30
   1  -5 -11  159.05    3.39
  -5 -11   1  154.13    3.22
  -1  11  -5  154.83    3.25
  11   5   1  156.80    3.24
  -5  11  -1  161.90    3.37
   1  11   5  149.19    3.39
  11  -1  -5  156.49    3.39
   5 -11  -1  153.49    3.23
   3  -5 -11 5723.72  115.37
  11  -3  -5 5836.51  115.36
   5 -11  -3 5776.92  115.26
  -3   5 -11 5768.37  115.32
  11   5   3 5661.17  115.27
  -5  11  -3 5529.15  115.36
  -5   5 -11    0.83    0.56
  -5  11  -5    0.31    0.46
   5 -11  -5    0.52    0.48
  11  -5  -5    1.01    0.71
 -11  -7  -7    0.88    0.80
  -7  -7 -11    0.18    0.74
   7  11  -7    0.40    0.67
  11   7  -7    0.99    0.81
   7   7 -11    0.65    0.81
  -7  -5 -11 9781.52  197.19
   3   7 -11 1601.23   33.81
 -11  -7  -3 1694.78   33.80
 -11  -3  -7 1704.41   33.84
   7  11  -3 1675.14   33.72
  -3 -11  -7 1635.87   33.73
  -7  -3 -11 1683.19   33.84
  -7 -11  -3 1721.92   33.76
  -3  -7 -11 1690.24   33.81
   7  11  -3 1656.98   33.81
  -7  11   3 1641.40   33.81
 -11   7   3 1665.57   33.74
  -1 -11  -7   98.73    2.13
 -11  -7  -1   97.16    2.19
 -11  -1  -7   96.27    2.25
  11   1  -7   98.83    2.27
   7   1 -11  102.15    2.27
   1   7 -11   95.49    2.24
   1  11  -7   95.23    2.12
  -1  -7 -11   95.05    2.25
  -7 -11  -1   99.09    2.12
   7  11  -1   97.21    2.22
  11   7  -1   97.06    2.11
 -11   7   1   96.93    2.11
  -7  11   1   96.78    2.22
   1  -7 -11   99.60    2.34
  -7 -11   1  102.04    2.16
  -1  11  -7   99.93    2.12
 -11  -7   1   98.01    2.24
 -11   1  -7  100.05    2.34
   7  -1 -11  107.19    2.35
  11  -1  -7  103.90    2.35
  -1   7 -11  102.31    2.19
  -1   7 -11  104.89    2.33
  -1  11  -7   99.85    2.20
   7  11   1  101.22    2.30
  11   7   1   99.72    2.20
  -7  11  -1  103.13    2.29
 -11   7  -1  100.42    2.19
  -7 -11   3 1656.94   33.81
  -3  11  -7 1652.22   33.84
 -11  -7   3 1692.24   33.89
   7  -3 -11 1729.96   33.96
   7 -11  -3 1683.79   33.86
  11  -3  -7 1720.37   33.95
  11   7   3 1671.31   33.87
   7  11   3 1687.63   33.95
  -7  11  -3 1659.37   33.94
  -3   7 -11 1680.75   33.89
  -3   7 -11 1652.38   33.94
   7  -5 -11 9999.00  199.70
  11  -5  -7 9820.42  199.69
 -11   7  -7    0.38    0.75
  -7   7 -11    0.62    0.67
  -7  11  -7    0.99    0.58
   7  -7 -11    0.06    0.80
   7 -11  -7    0.38    0.65
  11  -7  -7    1.07    0.77
   9   9 -11    0.63    1.04
   9  11  -9    0.49    0.90
 -11  -9  -9    0.29    0.90
  -9 -11  -9    1.06    0.92
  -9  -9 -11    1.28    0.93
   9  11  -7 3295.84   65.69
  11   9  -7 3213.02   65.72
   9   7 -11 3337.53   65.75
   7  11  -9 3202.34   65.69
  11   7  -9 3345.50   65.74
 -11  -7  -9 3196.58   65.77
  -9 -11  -7 3258.76   65.74
  -9  -7 -11 3286.61   65.79
  -7  -9 -11 3175.76   65.72
 -11  -9  -7 3242.61   65.76
   9  11  -5  504.21   10.38
  11   9  -5  502.63   10.41
  -5  -9 -11  503.12   10.42
  -9 -11  -5  511.03   10.42
  -9  -5 -11  504.21   10.49
 -11  -9  -5  510.23   10.44
  -5 -11  -9  499.10   10.39
 -11  -5  -9  512.94   10.49
  -9  11   5  511.07   10.44
 -11   9   5  513.10   10.40
   3   9 -11  524.94   10.64
   3  11  -9  519.09   10.59
 -11  -3  -9  525.40   10.70
  11   9  -3  511.41   10.61
 -11  -9  -3  536.02   10.63
   9  11  -3  512.39   10.58
  -3 -11  -9  499.04   10.59
  -9  -3 -11  522.17   10.70
  -3  -9 -11  511.65   10.63
  -9 -11  -3  523.19   10.60
  -9  11   3  514.81   10.64
 -11   9   3  519.90   10.59
   9  11  -3  515.78   10.64
   1  11  -9  296.22    6.07
 -11  -1  -9  300.30    6.30
  -9 -11  -1  303.22    6.18
 -11  -9  -1  305.64    6.21
  11   1  -9  295.03    6.28
   9   1 -11  301.54    6.29
  -1 -11  -9  300.13    6.19
  -1  -9 -11  299.87    6.25
   1   9 -11  296.39    6.12
   1  11  -9  294.05    6.20
   1   9 -11  292.09    6.24
   9  11  -1  304.57    6.24
  -9  11   1  294.32    6.24
 -11   9   1  301.27    6.19
  11   9  -1  304.95    6.19
   1  -9 -11  291.73    6.20
  -9 -11   1  297.74    6.10
  -1  11  -9  294.37    6.05
 -11  -9   1  295.64    6.13
   9  -1 -11  305.77    6.24
  11  -1  -9  291.32    6.22
  -1   9 -11  286.84    6.18
  -1   9 -11  292.97    6.09
  -1  11  -9  302.02    6.15
 -11   9  -1  302.80    6.13
   9  11   1  293.32    6.19
  -9  11  -1  300.48    6.18
  11   9   1  295.43    6.14
  -3   9 -11  520.92   10.61
 -11   9  -3  507.85   10.70
 -11  -9   3  531.60   10.62
  -9 -11   3  525.09   10.58
  -3  11  -9  522.52   10.59
  11  -9  -3  508.25   10.66
  11  -3  -9  509.51   10.71
   9 -11  -3  513.27   10.62
   9  -3 -11  520.15   10.72
  -3   9 -11  523.79   10.69
  -3  11  -9  505.93   10.65
  -9  11  -3  527.45   10.68
  11   9   3  527.02   10.65
   9  11   3  524.02   10.69
  -5   9 -11  512.18   10.65
  -5  11  -9  522.82   10.64
  -9 -11   5  534.05   10.58
 -11   9  -5  520.49   10.73
  -9   5 -11  525.25   10.73
 -11  -9   5  521.79   10.63
  -9  11  -5  511.49   10.69
  11  -9  -5  528.17   10.69
   9  -5 -11  501.95   10.74
   9 -11  -5  504.42   10.65
  11  -5  -9  521.23   10.74
  11   9   5  523.74   10.68
   9  11   5  523.71   10.72
  -7   9 -11 3323.82   66.48
  -9   7 -11 3322.42   66.51
  -7  11  -9 3275.60   66.46
 -11   9  -7 3272.31   66.51
  -9  11  -7 3333.45   66.49
 -11   7  -9 3307.63   66.52
   9 -11  -7 3273.59   66.46
   9  -7 -11 3350.78   66.51
  11  -7  -9 3290.53   66.50
   7 -11  -9 3208.90   66.45
  11  -9  -7 3278.67   66.48
  -9   9 -11    1.78    0.82
 -11   9  -9    0.15    0.93
  -9  11  -9    1.25    0.79
   9  -9 -11    0.41    1.03
   9 -11  -9   -0.01    0.91
  11  11 -11   -2.07    1.05
 -11 -11 -11    2.68    1.04
  11   9 -11   -0.72    1.02
  11  11  -9    0.26    1.00
   9  11 -11    1.43    0.99
 -11 -11  -9    0.92    0.95
  -9 -11 -11    0.18    1.06
 -11  -9 -11    1.20    1.00
  11  11  -7    1.36    0.84
  11   7 -11    0.55    1.05
 -11  11   7    0.30    0.74
  -7 -11 -11    0.76    0.78
 -11  -7 -11   -0.04    0.99
 -11 -11  -7    0.78    0.94
  11  11  -5    1.95    0.76
 -11 -11  -5    1.03    0.77
 -11  -5 -11    1.50    1.03
  -5 -11 -11    1.04    0.78
 -11  11   5    0.10    0.68
   3  11 -11    0.71    0.73
  11  11  -3   -0.13    0.74
   3  11 -11    1.14    0.30
  -3 -11 -11    0.18    0.75
 -11 -11  -3    0.99    0.65
 -11  -3 -11    1.03    0.93
 -11  11   3    0.71    0.71
  -1 -11 -11    1.66    0.72
 -11 -11  -1    2.72    0.64
   1  11 -11    0.38    0.34
  11   1 -11    0.37    0.98
   1  11 -11    0.95    0.70
 -11  -1 -11    0.21    0.91
  11  11  -1    0.35    0.60
 -11  11   1    0.18    0.61
   1 -11 -11    1.65    0.72
 -11 -11   1    0.88    0.55
  -1  11 -11    0.56    0.44
  11  -1 -11    0.69    0.99
  -1  11 -11    0.12    0.75
 -11  11  -1    0.10    0.63
  11  11   1    0.45    0.63
 -11 -11   3    1.75    0.51
  11 -11  -3    1.23    0.72
  -3  11 -11    1.49    0.51
 -11  11  -3    1.36    0.80
  11  -3 -11    1.33    0.92
  -3  11 -11    0.31    0.77
  11  11   3    0.05    0.68
 -11   5 -11    2.26    0.83
 -11 -11   5    0.95    0.50
 -11  11  -5    0.48    0.83
  -5  11 -11    1.28    0.60
  11  -5 -11    0.14    1.03
  11 -11  -5    2.78    0.82
  11  11   5    0.40    0.75
  -7  11 -11    0.16    0.65
 -11   7 -11    0.62    0.87
 -11  11  -7    1.12    0.82
  11  -7 -11    0.73    1.08
  11  11   7    0.04    0.77
 -11  11  -9    1.09    0.88
 -11   9 -11    1.01    0.96
  -9  11 -11    1.15    0.83
  11 -11  -9    0.53    0.96
   9 -11 -11    2.33    0.97
  11  -9 -11    0.22    1.08
 -11  11 -11   -1.45    0.92
  11 -11 -11   -2.37    1.06
 -12   0   0    9.18    0.65
   0  12   0    8.91    0.66
   0   0 -12    9.39    0.73
  -2  -2 -12 8357.72  168.49
 -12   0   2 2272.40   44.51
 -12   0  -2 2194.99   44.52
 -12   2   0 2207.18   44.52
 -12  -2   0 2280.01   44.51
   0  -2 -12 2166.49   44.52
  -2   0 -12 2199.81   44.52
   2   0 -12 2140.80   44.53
  -2  12   0 2208.50   44.53
   0  12   2 2158.10   44.53
   0  12  -2 2169.51   44.53
  -2   2 -12 7407.52  158.01
  -2  12  -2 8339.67  158.04
 -12  -4  -4 2921.80   57.98
   4  12  -4 2851.75   57.85
  -4 -12  -4 2876.37   57.84
  -4  -4 -12 2836.64   57.98
  -4  12   4 2870.71   57.99
  -2 -12  -4 1953.53   38.67
 -12  -4  -2 1995.30   38.81
 -12  -2  -4 1896.00   38.82
   4  12  -2 1943.41   38.67
  -4  -2 -12 1810.92   38.82
  -2  -4 -12 1877.55   38.81
  -4 -12  -2 1906.22   38.64
  -2  12   4 1955.42   38.83
 -12   4   2 1889.22   38.67
  -4  12   2 1904.96   38.82
   4   0 -12  229.22    4.90
 -12   4   0  238.62    4.87
 -12  -4   0  233.78    4.83
 -12   0  -4  233.41    4.86
  12   0  -4  226.28    4.85
   4  12   0  229.90    4.68
   4 -12   0  229.40    4.68
   0  -4 -12  231.72    4.88
  -4   0 -12  223.08    4.88
   0  12  -4  227.84    4.70
   0  12   4  227.63    4.87
  12   4   0  226.35    4.69
  -4  12   0  228.72    4.86
   0  12  -4  233.94    4.88
   2  -4 -12 1979.34   39.38
 -12  -4   2 1903.94   39.33
 -12  -2   4 2037.47   39.35
 -12   4  -2 1907.89   39.36
 -12   2  -4 2003.60   39.37
  12  -2  -4 1996.52   39.35
   4 -12  -2 1945.64   39.22
  -4   2 -12 1853.18   39.36
  -4 -12   2 1945.70   39.21
  -2   4 -12 1956.86   39.32
  -4   2 -12 1864.24   39.34
  -4  12  -2 1918.52   39.36
  12   4   2 1946.82   39.23
  -2  12  -4 1963.64   39.37
 -12  -4   4 3038.76   59.72
  12  -4  -4 2883.38   59.73
   4 -12  -4 2981.11   59.62
  -4   4 -12 2950.96   59.72
  -4  12  -4 2886.02   59.76
 -12  -6  -6 2593.42   53.02
   6  12  -6 2635.48   52.92
  -6  -6 -12 2613.53   53.01
  -6  12   6 2634.55   53.03
   4   6 -12 2785.23   57.39
 -12  -6  -4 2859.25   57.39
 -12  -4  -6 2841.70   57.40
   6  12  -4 2909.13   57.28
  -4  -6 -12 2835.94   57.39
  -4 -12  -6 2850.22   57.28
  -6  -4 -12 2772.08   57.39
  -6  -4 -12 2858.44   57.42
 -12   6   4 2862.64   57.29
  -6  12   4 2833.22   57.40
   6  12  -4 2679.10   57.38
  -4  12   6 2904.48   57.42
   2  12  -6 1191.78   24.12
 -12  -2  -6 1240.59   24.26
 -12  -6  -2 1207.44   24.22
   6  12  -2 1225.49   24.12
   2   6 -12 1135.98   24.24
  -6 -12  -2 1211.09   24.16
  -2 -12  -6 1204.37   24.12
  -2  -6 -12 1156.33   24.24
   6  12  -2 1144.12   24.23
 -12   6   2 1186.73   24.13
  -6  12   2 1174.41   24.24
  -2  12   6 1185.06   24.27
 -12  -6   0  794.62   15.78
 -12   0  -6  780.87   15.83
  12   0  -6  797.73   15.82
  -6 -12   0  796.45   15.70
   0   6 -12  701.95   15.80
   0  -6 -12  792.58   15.82
   0  12  -6  783.29   15.70
  -6  12   0  790.47   15.81
   6  12   0  714.54   15.80
  12   6   0  773.86   15.70
 -12   6   0  765.82   15.69
   0  12   6  791.13   15.85
   2  -6 -12 1171.24   24.57
 -12  -6   2 1231.82   24.51
  -6 -12   2 1210.55   24.41
 -12   2  -6 1177.62   24.57
   6 -12  -2 1240.32   24.44
  12  -2  -6 1188.97   24.55
  -2   6 -12 1243.62   24.50
  -2  12  -6 1199.46   24.45
  12   6   2 1222.01   24.45
   6  12   2 1143.95   24.55
  -6  12  -2 1199.10   24.55
  -4  12  -6 2864.98   57.39
  -6 -12   4 2850.14   57.32
 -12  -6   4 2955.36   57.45
   6 -12  -4 2879.54   57.39
  12  -6  -4 2844.36   57.47
  12  -4  -6 2735.77   57.48
  -4   6 -12 2839.79   57.45
  -6   4 -12 2869.10   57.48
  12   6   4 2864.10   57.40
   6  12   4 2637.27   57.49
  -6  12  -6 2645.29   51.86
  -6   6 -12 2620.37   51.91
   6 -12  -6 2649.38   51.84
  12  -6  -6 2547.16   51.91
  -8 -12  -8  343.31    7.35
 -12  -8  -8  332.23    7.37
  -8  -8 -12  356.68    7.41
  12   8  -8  348.16    7.35
   8   8 -12  362.39    7.37
   8  12  -8  362.16    7.29
 -12  -6  -8   66.88    1.84
 -12  -8  -6   66.88    1.79
   8  12  -6   70.40    1.68
   6  12  -8   72.67    1.66
  12   8  -6   67.33    1.78
  -6 -12  -8   65.17    1.62
  -8  -6 -12   69.52    1.85
  -6  -8 -12   64.41    1.79
  -8 -12  -6   70.25    1.74
  -8  12   6   66.54    1.76
   4   8 -12   30.99    1.20
 -12  -8  -4   32.13    1.13
 -12  -4  -8   30.09    1.13
   8  12  -4   33.89    1.00
  12   8  -4   30.54    1.15
  -4  -8 -12   30.93    1.16
  -8  -4 -12   30.89    1.22
  -4 -12  -8   30.75    0.98
  -8  12   4   28.32    1.11
 -12   8   4   30.08    0.95
   2  12  -8  481.65    9.68
 -12  -2  -8  473.99    9.81
 -12  -8  -2  480.09    9.74
   8  12  -2  483.15    9.67
  -8 -12  -2  470.16    9.70
  -2 -12  -8  474.91    9.68
  -8  -2 -12  440.69    9.79
  -2  -8 -12  476.86    9.77
   2   8 -12  460.70    9.78
 -12   8   2  480.39    9.68
   8  12  -2  477.26    9.76
  -8  12   2  459.68    9.76
   0  12  -8   41.39    0.95
 -12  -8   0   42.38    1.20
 -12   0  -8   41.87    1.37
  -8 -12   0   46.16    1.11
   8   0 -12   51.63    1.44
  12   0  -8   46.43    1.33
   0  -8 -12   43.21    1.31
   0   8 -12   47.51    1.10
   0   8 -12   43.74    1.31
   0  12  -8   43.98    1.16
 -12   8   0   42.88    1.11
  -8  12   0   43.46    1.27
   8  12   0   42.25    1.25
  12   8   0   42.21    1.12
   2  -8 -12  478.85    9.71
  -2  12  -8  471.41    9.55
  -8 -12   2  468.11    9.56
 -12  -8   2  467.92    9.63
   8  -2 -12  490.40    9.73
   8 -12  -2  466.07    9.59
  12  -2  -8  477.17    9.72
  -2   8 -12  467.87    9.61
  -2  12  -8  464.27    9.61
  -2   8 -12  465.63    9.70
  -8  12  -2  453.60    9.69
  12   8   2  467.10    9.61
   8  12   2  480.21    9.70
  -8 -12   4   32.75    0.81
  -4  12  -8   34.52    0.92
 -12  -8   4   33.06    0.96
  -8   4 -12   34.46    1.19
  -4   8 -12   32.78    0.98
   8 -12  -4   33.06    0.98
   8  -4 -12   33.72    1.29
  12  -8  -4   33.54    1.16
  12  -4  -8   34.33    1.32
  -4   8 -12   30.95    1.19
  12   8   4   32.01    0.98
   8  12   4   32.29    1.15
  -6   8 -12   73.60    1.75
  -6  12  -8   69.56    1.68
  -8  12  -6   64.70    1.74
  -8   6 -12   71.81    1.82
 -12   8  -6   67.92    1.86
   8 -12  -6   73.27    1.74
  12  -8  -6   70.15    1.84
   6 -12  -8   75.04    1.72
  12  -6  -8   75.49    1.91
   8  -6 -12   75.62    1.92
   8  12   6   70.54    1.85
 -12   8  -8  338.15    7.18
  -8   8 -12  331.53    7.13
  -8  12  -8  326.69    7.09
   8  -8 -12  360.71    7.18
   8 -12  -8  351.48    7.10
  12  -8  -8  345.57    7.16
  10  12 -10 1940.99   39.84
  12  10 -10 1971.49   39.87
  10  10 -12 1983.07   39.87
 -10 -12 -10 1981.80   39.91
 -12 -10 -10 1960.49   39.92
 -10 -10 -12 1970.49   39.93
   8  12 -10  585.29   11.99
  10   8 -12  591.73   12.05
  12   8 -10  592.27   12.05
  10  12  -8  575.45   11.99
  12  10  -8  583.83   12.02
  -8 -10 -12  572.49   12.08
  -8 -10 -12  581.20   12.01
 -12  -8 -10  587.32   12.09
 -12 -10  -8  590.93   12.06
  -8 -12 -10  574.03   12.06
 -10  -8 -12  602.14   12.10
 -10 -12  -8  575.70   12.04
  12  10  -6 1729.53   35.76
  10  12  -6 1775.12   35.73
 -12 -10  -6 1815.75   35.80
 -12  -6 -10 1769.50   35.84
 -10  -6 -12 1745.62   35.85
  -6 -12 -10 1788.17   35.74
  -6 -10 -12 1741.64   35.77
 -10 -12  -6 1729.97   35.78
 -12  10   6 1777.96   35.76
 -10  12   6 1778.27   35.79
   4  10 -12  431.52    9.00
 -12 -10  -4  429.88    8.99
  10  12  -4  430.64    8.93
  12  10  -4  436.50    8.97
 -10  12   4  434.28    8.99
 -12  10   4  435.14    8.95
  -4 -12 -10  426.94    8.94
 -12  -4 -10  450.46    9.07
 -10  -4 -12  433.74    9.06
  -4 -10 -12  433.77    8.99
 -10 -12  -4  439.39    8.96
 -12 -10  -2 1986.07   39.74
   2  12 -10 1916.49   39.58
  10  12  -2 2008.26   39.70
 -12  -2 -10 1931.34   39.82
 -10 -12  -2 2017.00   39.72
   2  10 -12 1979.73   39.64
  -2 -12 -10 1975.48   39.72
   2  10 -12 1973.17   39.76
  -2 -10 -12 1995.90   39.76
   2  12 -10 1971.97   39.72
 -10  -2 -12 1955.21   39.82
 -12  10   2 1963.22   39.72
  12  10  -2 1967.15   39.72
  10  12  -2 2004.04   39.76
 -10  12   2 1966.30   39.76
   0 -10 -12  118.61    2.72
   0 -12 -10  116.27    2.65
 -12 -10   0  123.27    2.62
 -12   0 -10  118.90    2.80
 -10 -12   0  120.61    2.60
   0  12 -10  116.60    2.48
  12   0 -10  113.44    2.76
  10   0 -12  114.27    2.80
   0  10 -12  113.68    2.53
   0  10 -12  113.99    2.71
   0  12 -10  118.75    2.66
  10  12   0  125.89    2.70
  12  10   0  123.45    2.63
 -12  10   0  121.05    2.61
 -10  12   0  123.75    2.68
 -12  10  -2 1951.81   40.27
 -10 -12   2 1998.01   40.16
  -2  10 -12 1961.89   40.17
  10 -12  -2 1986.91   40.19
 -12 -10   2 2005.69   40.19
  -2  12 -10 1988.29   40.14
  10  -2 -12 2010.68   40.29
  12  -2 -10 2041.08   40.29
  -2  10 -12 1978.34   40.25
  -2  12 -10 1933.54   40.21
  12  10   2 2024.23   40.22
  10  12   2 2017.11   40.25
 -10  12  -2 1976.41   40.25
 -12  10  -2 1979.46   40.21
 -12 -10   4  444.72    8.88
 -10 -12   4  435.72    8.83
  -4  10 -12  431.90    8.89
 -10   4 -12  406.89    9.00
 -12  10  -4  438.33    9.00
 -10  12  -4  433.81    8.96
  -4  12 -10  432.46    8.87
  12 -10  -4  424.36    8.95
  10 -12  -4  432.21    8.90
  10  -4 -12  424.09    9.00
  12  -4 -10  438.19    9.02
  -4  10 -12  418.59    8.97
  -4  12 -10  437.59    8.93
  10  12   4  437.79    8.97
  12  10   4  441.43    8.93
 -12   6 -10 1765.09   35.88
 -10  12  -6 1772.72   35.83
 -10   6 -12 1769.56   35.86
 -12  10  -6 1747.93   35.86
  -6  10 -12 1778.02   35.80
  -6  12 -10 1764.55   35.78
  10  -6 -12 1784.89   35.87
  12 -10  -6 1778.33   35.82
  10 -12  -6 1780.62   35.79
  12  -6 -10 1733.85   35.86
  10  12   6 1738.31   35.85
  12  10   6 1792.64   35.82
 -12   8 -10  590.78   12.04
 -10  12  -8  580.41   11.98
 -10   8 -12  594.12   12.02
  -8  12 -10  586.73   11.96
 -12  10  -8  580.64   12.02
  -8  10 -12  585.70   11.98
  10 -12  -8  566.77   11.96
  12  -8 -10  590.65   12.03
  12 -10  -8  585.65   11.99
   8 -12 -10  575.77   11.96
  10  -8 -12  577.82   12.02
 -10  10 -12 1964.13   39.83
 -12  10 -10 1984.12   39.85
 -10  12 -10 1941.58   39.81
  10 -12 -10 1935.23   39.79
  10 -10 -12 1990.51   39.83
  12 -10 -10 1981.57   39.82
  10  12 -12 4614.45   93.37
  12  10 -12 4666.92   93.39
  12  12 -10 4697.74   93.37
 -10 -12 -12 4565.77   93.44
 -12 -10 -12 4633.88   93.45
 -12 -12 -10 4548.02   93.42
  12   8 -12  895.38   18.53
  12  12  -8  922.94   18.48
 -12  12   8  916.12   18.51
 -12  -8 -12  926.96   18.59
  -8 -12 -12  866.53   18.47
 -12 -12  -8  912.74   18.53
  12  12  -6 2773.51   55.83
 -12  -6 -12 2770.54   55.94
  -6 -12 -12 2714.58   55.84
 -12 -12  -6 2782.29   55.87
 -12  12   6 2776.28   55.86
 -12 -12  -4  589.51   12.24
  12  12  -4  614.40   12.22
 -12  12   4  599.79   12.23
   4  12 -12  586.68   12.06
 -12  -4 -12  623.59   12.35
  -4 -12 -12  593.23   12.24
 -12 -12  -2  455.32    9.33
   2  12 -12  444.79    9.18
  -2 -12 -12  454.28    9.35
   2  12 -12  451.79    9.36
 -12  -2 -12  469.91    9.45
 -12  12   2  448.60    9.34
  12  12  -2  461.25    9.34
   0 -12 -12 4444.49   89.90
   0  12 -12 4474.96   89.78
 -12 -12   0 4469.45   89.86
  12   0 -12 4501.66   89.96
   0  12 -12 4539.70   89.90
 -12  12   0 4311.74   89.89
  12  12   0 4430.81   89.90
  -2  12 -12  456.14    9.31
 -12 -12   2  459.26    9.35
  12  -2 -12  462.74    9.50
  -2  12 -12  448.48    9.43
 -12  12  -2  454.00    9.41
  12  12   2  453.97    9.42
 -12  12  -4  611.67   12.49
  -4  12 -12  603.77   12.38
 -12 -12   4  604.24   12.37
  12  -4 -12  639.96   12.55
  12 -12  -4  606.93   12.43
  -4  12 -12  591.20   12.46
  12  12   4  601.52   12.46
 -12   6 -12 2823.47   56.26
  -6  12 -12 2728.25   56.16
 -12  12  -6 2781.96   56.23
  12 -12  -6 2762.98   56.19
  12  -6 -12 2795.36   56.25
  12  12   6 2815.88   56.22
  -8  12 -12  911.76   18.53
 -12   8 -12  916.47   18.61
 -12  12  -8  885.85   18.58
  12  -8 -12  909.68   18.59
  12 -12  -8  911.08   18.54
  12  12   8  916.52   18.58
 -12  10 -12 4680.75   93.60
 -12  12 -10 4598.96   93.58
 -10  12 -12 4649.29   93.57
  12 -10 -12 4621.66   93.58
  12 -12 -10 4656.56   93.56
  10 -12 -12 4599.97   93.56
  -1  -1 -13    1.05    0.75
   1   1 -13    0.23    0.74
   1  13  -1    0.07    0.64
  -1  13   1    0.39    0.71
 -13  -1  -1    0.96    0.70
 -13   1   1    0.69    0.70
  -1   1 -13    0.56    0.81
   1  -1 -13    0.56    0.83
   1  13   1   -0.62    0.74
  -1  13  -1   -0.31    0.69
 -13   1  -1    0.65    0.70
 -13  -1   1    0.65    0.58
  -3 -13  -3    1.00    0.23
 -13  -3  -3    0.98    0.71
  -3  -3 -13    0.73    0.86
  -3  13   3    0.64    0.72
 -13   3   3    0.18    0.26
   3   1 -13  552.48   11.83
 -13  -1  -3  594.74   11.82
 -13  -3  -1  594.99   11.80
 -13   1   3  590.08   11.82
 -13   3   1  587.85   11.82
   3  13  -1  579.16   11.62
  -1  -3 -13  549.08   11.82
  -3  -1 -13  567.17   11.82
 -13   3   1  569.16   11.62
   1  13  -3  571.32   11.82
  -1  13   3  574.99   11.83
  -3  13   1  572.70   11.82
   3  -1 -13  583.84   11.79
 -13  -1   3  595.15   11.75
 -13   3  -1  575.93   11.76
 -13  -3   1  591.82   11.74
 -13   1  -3  581.43   11.77
   3 -13  -1  576.23   11.56
  -3   1 -13  556.52   11.76
   1  -3 -13  574.09   11.78
  -1  13  -3  552.89   11.58
  -3  13  -1  572.19   11.76
  13   3   1  571.89   11.57
  -1  13  -3  561.08   11.77
   1  13   3  579.67   11.77
   3  -3 -13    0.76    0.85
 -13   3  -3   -0.49    0.81
 -13  -3   3    0.77    0.62
  -3   3 -13    0.54    0.62
  13   3   3    0.14    0.27
  -3  13  -3    1.31    0.70
 -13  -5  -5    0.20    0.77
   5  13  -5    0.73    0.50
  -5  -5 -13    0.45    0.87
  -5 -13  -5    0.71    0.43
  -5  13   5    1.06    0.78
 -13  -5  -3 2266.87   45.15
 -13  -3  -5 2224.85   45.17
   5  13  -3 2284.97   45.02
  -3  -5 -13 2263.78   45.16
  -3 -13  -5 2196.60   45.01
  -5  -3 -13 2165.06   45.16
  -3  13   5 2243.38   45.18
 -13   5   3 2204.78   45.02
  -5  13   3 2254.53   45.17
 -13  -1  -5  137.67    3.10
 -13  -5  -1  136.96    3.05
 -13   5   1  135.24    3.11
   5  13  -1  141.35    2.88
  13   1  -5  134.68    3.10
  -5  -1 -13  138.43    3.11
  -1  -5 -13  131.58    3.12
   1  13  -5  140.73    2.90
 -13   5   1  137.32    2.88
  -5  13   1  139.75    3.10
  -1  13   5  143.07    3.14
 -13  -5   1  140.13    3.00
 -13   1  -5  137.55    3.08
 -13   5  -1  137.02    3.08
  13  -1  -5  133.42    3.07
   5 -13  -1  137.04    2.84
  -5 -13   1  138.02    2.85
   1  -5 -13  134.38    3.09
  -1  13  -5  138.22    2.87
  -5   1 -13  131.43    3.06
   1  13   5  136.88    3.09
  13   5   1  134.27    2.85
  -5  13  -1  136.66    3.04
   3  -5 -13 2233.38   44.91
 -13  -5   3 2258.37   44.85
 -13   3  -5 2187.63   44.90
  -5 -13   3 2199.36   44.71
   5 -13  -3 2246.19   44.74
  13  -3  -5 2195.74   44.88
  -5   3 -13 2227.50   44.87
  -3   5 -13 2243.20   44.84
  13   5   3 2204.74   44.76
  -5  13  -3 2206.59   44.89
  -5   5 -13    0.32    0.70
  13  -5  -5   -0.05    0.93
   5 -13  -5    0.75    0.50
 -13  -7  -7    1.42    0.87
   7  13  -7    1.02    0.67
  13   7  -7    0.79    0.92
  -7  -7 -13    0.80    0.90
  -7  13   7    0.83    0.86
 -13  -5  -7 2244.89   44.89
 -13  -7  -5 2244.52   44.87
   7  13  -5 2242.74   44.76
  13   7  -5 2207.75   44.85
  -7  -5 -13 2282.40   44.91
  -7 -13  -5 2156.01   44.82
  -5 -13  -7 2179.82   44.75
  -7  -5 -13 2195.96   44.87
  -5  -7 -13 2216.10   44.87
  -5  13   7 2245.58   44.90
  -7  13   5 2208.54   44.88
 -13   7   5 2218.53   44.78
   3   7 -13 2951.17   59.32
 -13  -3  -7 3029.81   59.34
 -13  -7  -3 2884.59   59.30
   7  13  -3 3002.98   59.20
  -7 -13  -3 2963.74   59.25
  -3  -7 -13 2886.05   59.32
  -3 -13  -7 2941.06   59.20
  -7  -3 -13 2841.09   59.34
  -7  13   3 2900.13   59.32
   7  13  -3 2954.18   59.32
 -13   7   3 2896.78   59.21
  -3  13   7 2907.74   59.35
 -13  -7  -1 2304.36   47.43
 -13  -1  -7 2361.56   47.49
   7  13  -1 2381.20   47.34
  13   1  -7 2375.69   47.47
   1   7 -13 2338.76   47.47
   1  13  -7 2332.50   47.35
  -7 -13  -1 2365.31   47.36
  -1  -7 -13 2295.64   47.47
   7  13  -1 2385.50   47.47
  13   7  -1 2339.15   47.35
 -13   7   1 2323.40   47.35
  -1  13   7 2358.34   47.50
  -7  13   1 2329.93   47.46
   1  -7 -13 2345.88   47.61
 -13   1  -7 2344.82   47.63
 -13  -7   1 2367.16   47.56
   7 -13  -1 2370.52   47.47
  13  -1  -7 2391.62   47.60
  -1   7 -13 2279.71   47.60
  -7 -13   1 2396.64   47.47
  -1   7 -13 2371.47   47.53
  -1  13  -7 2266.24   47.49
   7  13   1 2361.61   47.60
  -7  13  -1 2392.27   47.60
  13   7   1 2340.06   47.49
  -3  13  -7 2914.58   58.91
 -13  -7   3 3000.32   58.99
  -7 -13   3 2891.23   58.88
  13  -3  -7 2997.78   59.04
   7 -13  -3 2971.73   58.92
  -3   7 -13 2769.44   59.03
  -7   3 -13 2868.62   59.04
  -3   7 -13 2937.74   58.98
  -7  13  -3 2928.71   59.04
  13   7   3 2919.29   58.94
   7  13   3 2932.21   59.05
  -7 -13   5 2237.75   44.25
 -13  -7   5 2247.57   44.39
  -5  13  -7 2192.47   44.35
   7 -13  -5 2174.72   44.34
  13  -7  -5 2119.94   44.43
  13  -5  -7 2168.25   44.44
  -5   7 -13 2188.41   44.41
  -7   5 -13 2217.79   44.44
  -5   7 -13 2044.43   44.44
  13   7   5 2179.53   44.36
   7  13   5 2219.05   44.47
  -7  13  -7    0.82    0.59
  -7   7 -13    0.24    0.80
   7  13   7    0.70    0.85
  13  -7  -7    0.23    0.97
   7 -13  -7    0.94    0.71
  -9 -13  -9    0.33    0.87
  -9  -9 -13    0.34    0.94
 -13  -9  -9    0.08    0.96
   9   9 -13    0.37    1.03
  13   9  -9    0.72    0.98
   9  13  -9    0.72    0.82
 -13  -9  -7 1087.88   21.94
   9   7 -13 1094.25   21.94
  13   7  -9 1049.22   21.92
   9  13  -7 1079.30   21.85
  13   9  -7 1069.87   21.90
  -9 -13  -7 1065.25   21.91
  -9  -7 -13 1077.62   21.97
  -7  -9 -13 1073.61   21.91
 -13  -7  -9 1063.56   21.96
  -7 -13  -9 1079.30   21.84
  -9  13   7 1093.00   21.94
 -13  -9  -5 6972.11  142.37
 -13  -5  -9 7217.85  142.41
   9  13  -5 7218.55  142.28
  13   9  -5 7098.42  142.34
  -5  -9 -13 6957.55  142.36
  -5 -13  -9 6731.87  142.28
  -9  -5 -13 7202.13  142.42
  -9  13   5 7124.57  142.37
 -13   9   5 7138.25  142.30
   3   9 -13 1889.88   38.14
   3  13  -9 1886.09   38.06
 -13  -3  -9 1940.89   38.19
 -13  -9  -3 1851.05   38.12
   9  13  -3 1899.64   38.05
  -9  -3 -13 1905.72   38.19
  -3  -9 -13 1889.68   38.14
  -3 -13  -9 1871.86   38.06
  -9 -13  -3 1909.63   38.08
 -13   9   3 1836.15   38.06
   9  13  -3 1853.70   38.14
  -9  13   3 1878.63   38.14
  -1 -13  -9   60.87    1.52
 -13  -1  -9   64.10    1.76
 -13  -9  -1   64.69    1.59
  13   1  -9   63.03    1.74
   9   1 -13   65.19    1.83
  -1  -9 -13   62.54    1.68
   1   9 -13   60.69    1.69
   1  13  -9   59.85    1.53
  -9 -13  -1   60.79    1.50
   1   9 -13   63.56    1.46
 -13   9   1   62.25    1.48
  13   9  -1   62.09    1.50
  -9  13   1   60.53    1.63
   9  13  -1   60.13    1.66
   1  -9 -13   62.18    1.73
  -1  13  -9   61.58    1.39
  -9 -13   1   66.20    1.47
 -13  -9   1   65.87    1.57
 -13   1  -9   61.72    1.79
   9  -1 -13   67.49    1.84
  13  -1  -9   63.31    1.73
  -1   9 -13   62.93    1.51
  -1   9 -13   61.84    1.74
  -1  13  -9   65.37    1.56
   9  13   1   60.22    1.67
  -9  13  -1   62.46    1.67
 -13   9  -1   63.47    1.52
  13   9   1   61.53    1.52
  -3  13  -9 1855.00   37.78
 -13  -9   3 1915.10   37.85
  -3   9 -13 1840.55   37.83
  -9 -13   3 1904.97   37.77
   9  -3 -13 1950.64   37.94
   9 -13  -3 1887.55   37.82
  13  -3  -9 1908.47   37.93
  -9   3 -13 1732.52   37.91
  -3  13  -9 1878.48   37.84
  -3   9 -13 1836.42   37.91
   9  13   3 1851.70   37.91
  13   9   3 1878.30   37.84
  -9  13  -3 1845.12   37.91
  -9   5 -13 7127.94  143.29
  -5   9 -13 7038.43  143.23
  13  -9  -5 7121.50  143.26
  13  -5  -9 6944.42  143.28
   9  -5 -13 7200.67  143.29
   9 -13  -5 7193.38  143.20
  -5   9 -13 7006.80  143.28
   9  13   5 7166.30  143.29
  13   9   5 7110.94  143.22
  -7  13  -9 1069.15   22.08
 -13   9  -7 1098.61   22.18
  -7   9 -13 1079.77   22.11
  -9   7 -13 1079.90   22.15
 -13   7  -9 1082.44   22.18
  -9  13  -7 1084.80   22.11
   9  -7 -13 1094.49   22.17
  13  -7  -9 1091.16   22.16
   9 -13  -7 1098.31   22.08
  13  -9  -7 1096.12   22.14
   9  13   7 1088.00   22.18
  -9  13  -9    2.86    0.74
  -9   9 -13    0.78    0.84
 -13   9  -9   -0.08    0.94
   9 -13  -9    1.13    0.79
  13  -9  -9    0.07    0.96
   9  -9 -13   -0.19    0.97
  11  13 -11   -0.24    1.11
  13  11 -11    4.08    1.12
  11  11 -13    2.32    1.15
 -13 -11 -11    1.61    1.10
 -11 -13 -11    1.39    1.18
 -11 -11 -13    2.36    1.08
  13  11  -9 2083.99   42.26
   9  13 -11 2056.73   42.24
  13   9 -11 2018.86   42.29
  11   9 -13 2060.59   42.29
  11  13  -9 2070.47   42.24
 -13 -11  -9 2124.23   42.32
 -11 -13  -9 2109.41   42.30
  -9 -11 -13 2120.88   42.26
  -9 -11 -13 2080.23   42.34
  -9 -13 -11 2066.84   42.22
 -11  -9 -13 2071.37   42.35
 -13  -9 -11 2192.77   42.35
  -9 -13 -11 2097.64   42.32
  13  11  -7 1519.29   30.55
  13   7 -11 1487.12   30.59
  11   7 -13 1511.73   30.60
  11  13  -7 1509.74   30.52
 -11  -7 -13 1491.57   30.64
 -13  -7 -11 1493.72   30.63
  -7 -13 -11 1493.50   30.52
 -11 -13  -7 1496.95   30.57
  -7 -11 -13 1487.10   30.56
 -13 -11  -7 1521.36   30.59
 -13  11   7 1523.07   30.55
 -11  13   7 1525.08   30.58
 -13 -11  -5   53.38    1.53
  13  11  -5   54.57    1.55
  11  13  -5   57.30    1.50
 -13  -5 -11   52.18    1.60
 -11  -5 -13   55.41    1.67
  -5 -13 -11   52.53    1.47
  -5 -11 -13   54.74    1.55
 -11 -13  -5   50.87    1.48
 -11  13   5   53.43    1.55
 -13  11   5   52.39    1.45
   3  11 -13  699.13   14.28
   3  13 -11  697.42   14.23
  13  11  -3  698.30   14.24
 -13 -11  -3  701.07   14.25
 -13  -3 -11  707.06   14.34
 -11 -13  -3  702.71   14.23
  11  13  -3  686.66   14.21
  -3 -13 -11  703.97   14.22
  -3 -11 -13  708.01   14.27
 -11  -3 -13  718.58   14.36
   3  11 -13  683.54   14.12
 -11  13   3  683.73   14.27
 -13  11   3  692.63   14.23
  11  13  -3  690.58   14.26
  -1 -13 -11   94.48    2.18
   1  13 -11   91.03    1.95
 -13  -1 -11   91.65    2.35
 -13 -11  -1   93.48    2.18
 -11 -13  -1   94.46    2.12
  13   1 -11   95.90    2.41
  -1 -11 -13   90.35    2.24
   1  13 -11   90.81    2.18
   1  11 -13   95.40    2.03
   1  11 -13   92.14    2.26
 -11  13   1   92.96    2.22
  11  13  -1   92.77    2.21
  13  11  -1   87.92    2.15
 -13  11   1   93.04    2.14
   1 -11 -13   93.73    2.31
 -11 -13   1   96.21    2.12
 -13 -11   1   93.31    2.16
  -1  11 -13   94.06    2.08
  -1  13 -11   92.96    2.02
  11  -1 -13  102.80    2.44
  13  -1 -11   98.35    2.44
  -1  13 -11   92.67    2.22
  -1  11 -13   93.64    2.32
 -13  11  -1   94.65    2.16
 -11  13  -1   91.54    2.23
  13  11   1   94.23    2.17
  11  13   1   88.43    2.25
 -13  11  -3  683.59   14.38
 -13 -11   3  715.04   14.27
  -3  11 -13  695.52   14.26
 -11 -13   3  699.67   14.23
  -3  13 -11  692.87   14.23
  13 -11  -3  694.57   14.32
  11 -13  -3  706.27   14.28
  13  -3 -11  709.00   14.40
  11  -3 -13  718.62   14.41
  -3  13 -11  706.28   14.32
  -3  11 -13  704.06   14.35
  13  11   3  704.29   14.31
 -11  13  -3  687.76   14.34
  11  13   3  685.40   14.35
  -5  13 -11   54.61    1.38
 -13 -11   5   55.37    1.38
 -11 -13   5   55.93    1.30
 -11  13  -5   49.63    1.52
 -13  11  -5   54.39    1.62
  -5  11 -13   55.50    1.41
 -11   5 -13   56.36    1.61
  11 -13  -5   57.56    1.49
  13 -11  -5   52.64    1.56
  11  -5 -13   52.88    1.73
  13  -5 -11   51.52    1.75
  -5  13 -11   53.49    1.51
  -5  11 -13   54.40    1.63
  13  11   5   52.54    1.48
  11  13   5   54.27    1.54
 -13   7 -11 1519.87   30.91
 -11  13  -7 1509.41   30.87
  -7  11 -13 1529.41   30.84
 -13  11  -7 1528.77   30.90
 -11   7 -13 1512.08   30.90
  -7  13 -11 1532.86   30.81
  13 -11  -7 1478.90   30.85
  11 -13  -7 1529.95   30.82
  13  -7 -11 1524.44   30.90
  11  -7 -13 1528.47   30.90
  13  11   7 1510.47   30.86
  11  13   7 1539.14   30.90
 -11  13  -9 2149.26   42.90
  -9  13 -11 2143.43   42.87
 -11   9 -13 2139.66   42.92
  -9  11 -13 2153.34   42.89
 -13   9 -11 2208.82   42.95
 -13  11  -9 2153.82   42.93
  13  -9 -11 2065.05   42.91
  13 -11  -9 2108.93   42.89
  11  -9 -13 2073.51   42.91
  11 -13  -9 2090.66   42.86
   9 -13 -11 2032.65   42.86
 -11  13 -11    2.12    1.00
 -11  11 -13    2.71    1.02
 -13  11 -11    3.66    1.09
  11 -13 -11    0.97    1.11
  11 -11 -13    1.87    1.20
  13 -11 -11    4.10    1.20
  13  13 -13   -0.78    1.06
 -13 -13 -13    0.19    1.06
  13  11 -13    0.22    1.11
  13  13 -11   -0.40    1.10
  11  13 -13    2.16    1.06
 -13 -13 -11    0.75    1.04
 -11 -13 -13   -0.25    1.12
 -13 -11 -13    1.22    1.10
  13  13  -9   -0.49    0.94
  13   9 -13    0.15    1.13
 -13  13   9   -0.46    0.91
 -13  -9 -13    0.41    1.13
  -9 -13 -13    1.69    1.11
 -13 -13  -9    0.30    0.94
  -9 -13 -13    0.33    0.93
  13  13  -7   -0.15    0.89
  13   7 -13   -0.61    1.11
 -13  13   7   -0.61    0.77
  -7 -13 -13    0.29    0.84
 -13  -7 -13    0.53    1.00
 -13 -13  -7    0.31    0.84
  13  13  -5    0.31    0.83
  -5 -13 -13    1.09    0.77
   5  13 -13    0.68    0.29
 -13 -13  -5    0.73    0.81
 -13  -5 -13    0.64    1.00
 -13  13   5   -0.18    0.78
   3  13 -13    1.01    0.87
  13  13  -3    1.56    0.84
   3  13 -13    0.36    0.31
 -13 -13  -3    0.50    0.69
  -3 -13 -13    0.31    0.85
 -13  -3 -13    0.77    0.95
 -13  13   3    0.30    0.75
  -1 -13 -13    0.13    0.85
 -13 -13  -1    0.27    0.63
   1  13 -13    0.64    0.36
  13   1 -13    0.70    1.00
   1  13 -13    0.63    0.86
 -13  -1 -13   -0.53    0.93
 -13  13   1    0.24    0.68
  13  13  -1    0.62    0.73
  -1  13 -13    0.43    0.42
 -13 -13   1    1.07    0.62
  13  -1 -13    2.19    1.07
  -1  13 -13    0.96    0.84
  13  13   1   -0.64    0.73
 -13  13  -1    0.68    0.73
 -13 -13   3    0.37    0.58
  13 -13  -3    0.45    0.79
  -3  13 -13    0.50    0.55
  13  -3 -13    0.92    1.12
  -3  13 -13    0.07    0.87
  13  13   3    0.45    0.74
 -13 -13   5    0.44    0.54
 -13   5 -13    0.38    1.04
  -5  13 -13    0.46    0.60
 -13  13  -5    0.57    0.85
  13 -13  -5    0.41    0.84
  13  -5 -13   -0.18    0.99
  -5  13 -13    0.27    0.84
  13  13   5    1.10    0.82
 -13  13  -7    0.28    0.86
 -13   7 -13   -0.54    0.91
  -7  13 -13    0.11    0.67
  13  -7 -13    0.40    1.08
  13 -13  -7   -0.47    0.90
  13  13   7   -0.88    0.82
 -13  13  -9    0.72    0.90
  -9  13 -13   -0.56    0.77
 -13   9 -13    0.42    1.01
  13 -13  -9   -0.47    0.95
  13  -9 -13    0.60    1.09
  13  13   9   -0.39    0.89
 -11  13 -13   -0.12    0.92
 -13  13 -11   -0.04    0.95
 -13  11 -13    1.24    0.97
  11 -13 -13    0.96    1.06
  13 -11 -13    0.33    1.17
  13 -13 -11   -0.16    1.07
 -13  13 -13   -0.32    0.92
  13 -13 -13   -0.82    1.05
 -14   0   0  283.14    6.04
   0  14   0  291.93    6.07
   0   0 -14  286.72    6.09
 -14  -2  -2  752.45   15.21
 -14   2   2  758.29   15.22
  -2  14   2  735.38   15.23
  -2  -2 -14  725.13   15.23
 -14   0   2  194.13    4.13
 -14   2   0  188.41    4.14
 -14   0  -2  189.34    4.13
 -14  -2   0  198.37    4.12
  -2  14   0  186.54    4.13
   0  14   2  202.92    4.16
   0  14  -2  198.71    4.15
   2   0 -14  179.11    4.15
   0  -2 -14  182.13    4.16
  -2   0 -14  185.35    4.16
 -14   2  -2  734.79   14.92
 -14  -2   2  749.83   14.90
  -2  14  -2  756.85   14.93
   2  -2 -14  739.21   14.95
 -14  -4  -4 2495.55   49.91
  -4  -4 -14 2476.92   49.92
  -4 -14  -4 2454.45   49.73
  -4  14   4 2453.39   49.92
 -14   4   4 2474.18   49.75
 -14  -2  -4  560.82   11.41
 -14  -4  -2  557.61   11.39
   4  14  -2  538.90   11.21
  -2  -4 -14  559.50   11.42
  -4  -2 -14  546.40   11.42
  -4  14   2  560.38   11.42
 -14   4   2  564.59   11.21
  -2  14   4  557.49   11.43
   4   0 -14 2825.68   58.65
 -14   4   0 2895.50   58.64
 -14   0  -4 2899.17   58.64
 -14  -4   0 2933.54   58.61
   4  14   0 2935.73   58.44
   4 -14   0 2918.20   58.44
  -4   0 -14 2874.28   58.64
   0  14  -4 2828.32   58.46
   0  -4 -14 2926.63   58.64
  -4  14   0 2939.85   58.64
   0  14  -4 2852.76   58.64
   0  14   4 2945.08   58.65
   4  -2 -14  551.57   11.39
   2  -4 -14  571.79   11.38
 -14  -4   2  577.44   11.31
 -14   2  -4  557.38   11.35
 -14  -2   4  548.24   11.32
 -14   4  -2  558.67   11.36
   4 -14  -2  537.77   11.14
  14   4   2  554.43   11.15
  -4  14  -2  565.00   11.35
  -2  14  -4  566.47   11.36
  -4   2 -14  541.98   11.32
 -14  -4   4 2574.46   50.46
 -14   4  -4 2407.60   50.50
  14  -4  -4 2525.89   50.48
  -4   4 -14 2512.39   50.46
  -4  14  -4 2441.08   50.50
 -14  -6  -6 1207.14   24.50
   6  14  -6 1209.51   24.37
  -6  -6 -14 1217.96   24.50
  -6 -14  -6 1190.77   24.35
  -6  14   6 1202.20   24.52
   4   6 -14 1878.03   39.38
 -14  -6  -4 2024.77   39.38
 -14  -4  -6 1960.12   39.39
   6  14  -4 1973.97   39.23
  -6  -4 -14 1982.61   39.39
  -4  -6 -14 1970.86   39.38
  -4 -14  -6 1953.08   39.22
 -14   6   4 1946.04   39.24
  -4  14   6 2020.85   39.41
  -6  14   4 1968.88   39.39
  -2 -14  -6 2118.11   42.42
 -14  -2  -6 2150.13   42.59
 -14  -6  -2 2120.15   42.55
   6  14  -2 2165.86   42.41
  -2  -6 -14 2129.45   42.57
  -6  -2 -14 2172.58   42.59
  -6 -14  -2 2111.67   42.47
   2   6 -14 1937.69   42.56
  -2  14   6 2165.11   42.61
  -6  14   2 2144.27   42.58
 -14   6   2 2095.42   42.42
   6 -14   0  348.05    7.03
 -14   6   0  352.37    7.24
 -14  -6   0  355.12    7.18
 -14   0  -6  348.85    7.24
  14   0  -6  343.11    7.22
  -6   0 -14  338.75    7.26
  -6 -14   0  344.41    7.06
   0  -6 -14  356.24    7.24
   0  14  -6  343.81    7.05
   0  14   6  338.18    7.25
  14   6   0  341.57    7.04
  -6  14   0  353.15    7.22
 -14   6   0  346.44    7.03
   2  -6 -14 2175.47   43.13
 -14   2  -6 2215.10   43.14
 -14  -6   2 2188.38   43.08
   6 -14  -2 2147.65   42.96
  14  -2  -6 2170.83   43.11
  -6   2 -14 2079.19   43.11
  -6 -14   2 2134.35   42.95
  -2  14  -6 2151.76   42.99
  -6   2 -14 2116.07   43.13
  -2   6 -14 2126.01   43.05
  -6  14  -2 2126.88   43.12
  14   6   2 2150.34   42.97
  14  -6  -4 1960.44   39.63
 -14  -6   4 2053.03   39.60
  -6 -14   4 1949.86   39.44
  14  -4  -6 1965.00   39.64
   6 -14  -4 1950.03   39.50
  -6  14  -4 1942.90   39.65
  14   6   4 1967.29   39.52
  -6   4 -14 1952.87   39.63
  -4   6 -14 1892.50   39.60
  -6   6 -14 1186.05   25.05
  14  -6  -6 1246.71   25.08
   6 -14  -6 1252.35   24.96
 -14  -8  -8  143.50    3.35
  14   8  -8  145.94    3.35
   8  14  -8  140.82    3.20
  -8  -8 -14  144.70    3.41
  -8 -14  -8  144.51    3.30
  -8  -8 -14  156.25    3.36
  -8  14   8  149.01    3.35
 -14  -8  -6  370.07    7.75
 -14  -6  -8  370.61    7.77
   8  14  -6  363.27    7.61
  14   8  -6  375.10    7.73
  -6  -8 -14  364.73    7.74
  -8  -6 -14  369.75    7.80
  -8  -6 -14  363.40    7.75
  -6 -14  -8  366.62    7.60
  -8 -14  -6  357.88    7.68
  -6  14   8  375.94    7.78
 -14   8   6  380.98    7.63
  -8  14   6  374.09    7.76
   4   8 -14  889.75   18.34
  14   8  -4  895.93   18.30
 -14  -8  -4  894.51   18.31
 -14  -4  -8  922.12   18.36
   8  14  -4  890.50   18.20
  -8  -4 -14  902.60   18.37
  -8 -14  -4  891.04   18.25
  -4  -8 -14  903.30   18.33
  -4 -14  -8  887.51   18.20
  -4  14   8  916.47   18.37
 -14   8   4  893.85   18.21
   8  14  -4  900.31   18.33
  -8  14   4  894.20   18.33
  -2 -14  -8  510.64   10.55
   2  14  -8  509.11   10.55
 -14  -8  -2  518.95   10.64
 -14  -2  -8  502.11   10.71
   8  14  -2  524.69   10.54
  -8 -14  -2  523.67   10.57
  -2  -8 -14  533.37   10.69
   2   8 -14  514.74   10.69
  -8  14   2  519.26   10.68
 -14   8   2  507.12   10.55
   8  14  -2  524.22   10.68
   0  -8 -14    6.69    1.01
 -14   0  -8    6.14    0.97
 -14  -8   0    5.13    0.76
   0  14  -8    7.54    0.66
   0   8 -14    7.51    0.64
   0   8 -14    5.69    0.97
  -8 -14   0    5.58    0.54
  -8  14   0    5.85    0.85
  14   8   0    5.52    0.53
   8  14   0    5.05    0.84
 -14   8   0    7.50    0.55
   2  -8 -14  519.92   10.68
 -14   2  -8  472.76   10.65
 -14  -8   2  526.61   10.59
  -8 -14   2  524.15   10.48
  14  -2  -8  527.64   10.67
   8 -14  -2  526.74   10.51
  -2  14  -8  505.87   10.53
  -2   8 -14  477.83   10.64
  -2   8 -14  506.79   10.56
   8  14   2  527.81   10.65
  -8  14  -2  513.57   10.64
  14   8   2  523.95   10.52
  -8 -14   4  887.80   17.99
 -14  -8   4  911.72   18.12
  -4  14  -8  887.38   18.04
  14  -4  -8  893.70   18.19
   8 -14  -4  882.32   18.06
  14  -8  -4  883.59   18.16
  -8   4 -14  884.17   18.19
  -4   8 -14  872.65   18.19
  -4   8 -14  894.99   18.12
  14   8   4  890.84   18.08
   8  14   4  902.96   18.19
  -6   8 -14  370.89    7.75
  -8   6 -14  360.94    7.80
  -6  14  -8  384.68    7.70
  14  -8  -6  369.13    7.80
  14  -6  -8  375.22    7.82
   8 -14  -6  368.43    7.68
  -6   8 -14  371.04    7.84
   8  14   6  371.15    7.83
  14   8   6  378.50    7.71
  -8  14  -8  154.43    3.20
  -8   8 -14  148.75    3.28
 -14   8  -8  147.20    3.35
   8  14   8  147.41    3.35
   8 -14  -8  137.84    3.18
  14  -8  -8  139.04    3.32
 -10 -14 -10 2790.38   56.77
 -10 -10 -14 2796.21   56.82
 -14 -10 -10 2777.86   56.79
  14  10 -10 2829.07   56.74
  10  14 -10 2818.09   56.69
 -14 -10  -8  902.43   18.24
  14   8 -10  903.06   18.22
  10  14  -8  890.99   18.14
  14  10  -8  878.96   18.19
  10   8 -14  891.02   18.23
  -8 -14 -10  875.05   18.13
 -10  -8 -14  893.58   18.28
  -8 -10 -14  888.91   18.21
 -14  -8 -10  891.52   18.26
 -10 -14  -8  884.97   18.21
 -10  14   8  901.01   18.24
 -14  -6 -10 1119.72   22.58
 -14 -10  -6 1123.28   22.53
  14  10  -6 1084.49   22.50
  10  14  -6 1115.37   22.44
 -10 -14  -6 1101.30   22.49
  -6 -14 -10 1088.98   22.44
  -6 -10 -14 1107.62   22.51
 -10  -6 -14 1091.19   22.58
 -14  10   6 1105.26   22.46
 -10  14   6 1117.89   22.54
   4  10 -14  304.84    6.53
 -14  -4 -10  303.27    6.56
 -14 -10  -4  311.61    6.50
  14  10  -4  307.30    6.49
  10  14  -4  310.92    6.41
 -10  -4 -14  314.85    6.59
 -10 -14  -4  312.11    6.45
  -4 -10 -14  297.51    6.52
  -4 -14 -10  312.94    6.42
 -10  14   4  314.61    6.51
 -14  10   4  299.71    6.42
   2  14 -10 5621.32  114.14
 -14 -10  -2 5742.93  114.19
 -14  -2 -10 5540.79  114.27
  10  14  -2 5728.25  114.12
   2  10 -14 5610.30  114.22
  -2 -10 -14 5738.30  114.22
 -10 -14  -2 5654.60  114.15
  -2 -14 -10 5605.58  114.14
   2  10 -14 5617.42  114.10
 -14  10   2 5683.39  114.14
  10  14  -2 5722.87  114.22
 -10  14   2 5663.71  114.22
   0 -10 -14 3057.97   61.20
 -10 -14   0 3043.74   61.10
 -14 -10   0 3053.80   61.15
 -14   0 -10 3019.95   61.24
   0  14 -10 2907.49   61.00
  10   0 -14 3153.59   61.24
  14   0 -10 3172.64   61.23
   0  10 -14 2981.59   61.20
   0  10 -14 3085.70   61.09
   0  14 -10 2982.04   61.12
 -14  10   0 3064.03   61.12
  14  10   0 3088.97   61.12
  10  14   0 3061.26   61.20
 -10  14   0 3067.77   61.20
   2 -10 -14 5660.71  114.47
  -2  14 -10 5582.92  114.31
 -14 -10   2 5670.04  114.40
  14  -2 -10 5732.52  114.49
  10  -2 -14 6067.74  114.50
  10 -14  -2 5599.29  114.36
  -2  10 -14 5744.09  114.37
  -2  10 -14 5493.47  114.45
  -2  14 -10 5645.23  114.39
  14  10   2 5664.08  114.39
  10  14   2 5713.92  114.46
 -10  14  -2 5727.32  114.46
 -14  10  -4  305.68    6.54
  -4  10 -14  310.29    6.43
  -4  14 -10  306.60    6.37
 -10   4 -14  310.30    6.56
 -14 -10   4  313.73    6.42
 -10 -14   4  310.53    6.33
  10  -4 -14  322.64    6.59
  10 -14  -4  307.45    6.41
  14  -4 -10  316.54    6.57
  14 -10  -4  310.49    6.50
  -4  14 -10  296.56    6.43
  -4  10 -14  306.09    6.53
  10  14   4  300.28    6.52
  14  10   4  305.79    6.43
  -6  14 -10 1081.53   22.19
 -10   6 -14 1059.27   22.30
 -14  10  -6 1101.08   22.32
 -10  14  -6 1089.26   22.25
  -6  10 -14 1080.20   22.23
  10  -6 -14 1113.69   22.32
  10 -14  -6 1101.39   22.21
  14 -10  -6 1109.81   22.26
  14  -6 -10 1139.24   22.32
  -6  10 -14 1095.07   22.30
  14  10   6 1081.75   22.23
  10  14   6 1079.61   22.30
 -14   8 -10  893.95   18.05
  -8  10 -14  875.06   17.98
  -8  14 -10  889.82   17.95
 -10   8 -14  879.86   18.02
 -10  14  -8  874.15   17.97
 -14  10  -8  885.81   18.05
  10 -14  -8  865.01   17.94
  14 -10  -8  856.93   18.00
  14  -8 -10  882.59   18.02
  10  -8 -14  888.23   18.03
  10  14   8  901.38   18.05
 -10  10 -14 2801.44   56.70
 -14  10 -10 2788.92   56.74
 -10  14 -10 2805.67   56.67
  14 -10 -10 2839.91   56.71
  10 -14 -10 2779.57   56.65
  14  12 -12 1982.50   40.62
  12  12 -14 2030.93   40.63
  12  14 -12 2010.78   40.60
 -12 -12 -14 1979.39   40.70
 -12 -14 -12 2034.25   40.67
 -14 -12 -12 1969.20   40.68
  14  10 -12 1153.46   23.40
  10  14 -12 1148.80   23.35
  14  12 -10 1140.58   23.37
  12  10 -14 1152.94   23.40
  12  14 -10 1151.08   23.35
 -12  14  10 1157.43   23.41
 -12 -14 -10 1150.48   23.42
 -10 -14 -12 1159.17   23.43
 -10 -12 -14 1131.51   23.37
 -10 -12 -14 1155.95   23.46
 -12 -10 -14 1159.61   23.47
 -14 -12 -10 1143.08   23.43
 -14 -10 -12 1125.72   23.45
 -10 -14 -12 1126.52   23.33
  14  12  -8 1621.56   32.68
  14   8 -12 1568.01   32.72
  12  14  -8 1599.75   32.65
  12   8 -14 1635.58   32.74
 -14  -8 -12 1614.22   32.78
 -14 -12  -8 1603.27   32.73
  -8 -14 -12 1599.60   32.65
 -12 -14  -8 1619.91   32.72
 -12  -8 -14 1609.56   32.78
  -8 -12 -14 1593.01   32.69
 -12  14   8 1625.25   32.72
 -14  12   8 1634.93   32.69
 -14 -12  -6 1181.69   23.62
  14  12  -6 1167.40   23.58
  12  14  -6 1154.70   23.55
  -6 -14 -12 1148.34   23.56
 -14  -6 -12 1148.33   23.68
 -12 -14  -6 1160.83   23.60
 -12  -6 -14 1159.59   23.70
  -6 -12 -14 1144.63   23.61
 -14  12   6 1162.32   23.58
 -12  14   6 1161.81   23.62
   4  12 -14   84.08    2.12
 -14 -12  -4   87.52    2.09
 -12 -14  -4   83.02    2.06
 -14  -4 -12   84.45    2.20
  12  14  -4   84.63    2.04
  14  12  -4   85.44    2.12
 -12  14   4   83.58    2.08
 -14  12   4   86.51    2.02
   4  12 -14   82.76    1.83
  -4 -14 -12   83.02    2.04
  -4 -12 -14   83.08    2.12
 -12  -4 -14   82.90    2.19
   2  14 -12  365.81    7.61
  12  14  -2  380.84    7.79
 -12 -14  -2  387.56    7.79
 -14  -2 -12  391.54    7.95
 -14 -12  -2  387.70    7.82
  -2 -14 -12  383.49    7.82
   2  12 -14  373.12    7.86
   2  14 -12  382.32    7.81
   2  12 -14  378.56    7.68
 -12  -2 -14  369.65    7.93
  -2 -12 -14  369.33    7.86
 -14  12   2  377.22    7.80
 -12  14   2  378.40    7.84
  12  14  -2  377.14    7.84
  14  12  -2  368.36    7.79
   0 -12 -14 1505.81   30.18
 -14 -12   0 1518.36   30.13
   0  14 -12 1482.20   30.00
   0  12 -14 1458.19   30.04
 -12 -14   0 1498.09   30.09
  14   0 -12 1508.46   30.23
  12   0 -14 1484.78   30.23
   0  14 -12 1472.65   30.14
   0  12 -14 1463.17   30.17
 -12  14   0 1475.11   30.16
 -14  12   0 1471.09   30.12
  12  14   0 1486.01   30.17
  14  12   0 1517.76   30.13
 -14 -12   2  388.21    7.99
  -2  12 -14  386.72    7.95
 -12 -14   2  394.90    7.96
  -2  14 -12  378.10    7.91
  14  -2 -12  404.04    8.17
  12 -14  -2  390.16    8.01
  12  -2 -14  386.32    8.16
  -2  12 -14  387.47    8.09
  -2  14 -12  374.07    8.04
  14  12   2  388.02    8.03
 -12  14  -2  382.68    8.07
  12  14   2  389.88    8.07
 -12 -14   4   84.45    1.88
 -12   4 -14   81.91    2.16
  -4  12 -14   81.76    1.94
  -4  14 -12   84.20    1.91
 -14  12  -4   87.50    2.16
 -14 -12   4   86.97    1.96
  12 -14  -4   81.86    2.01
  12  -4 -14   81.70    2.21
  14 -12  -4   83.51    2.08
  14  -4 -12   83.62    2.29
  -4  12 -14   83.92    2.15
  -4  14 -12   82.99    2.06
  14  12   4   83.96    2.03
  12  14   4   80.80    2.11
  -6  12 -14 1188.45   23.90
 -12  14  -6 1125.02   23.95
 -14 -12   6 1222.19   23.86
 -14  12  -6 1161.94   23.99
 -14   6 -12 1152.18   24.01
 -12   6 -14 1173.27   24.01
  -6  14 -12 1180.49   23.88
  14  -6 -12 1162.10   24.00
  12 -14  -6 1166.97   23.90
  12  -6 -14 1209.19   24.01
  14 -12  -6 1171.35   23.93
  -6  12 -14 1184.08   23.97
  14  12   6 1179.02   23.93
  12  14   6 1160.04   23.97
  -8  12 -14 1615.56   32.78
  -8  14 -12 1610.27   32.76
 -14  12  -8 1590.28   32.84
 -14   8 -12 1645.92   32.87
 -12   8 -14 1605.74   32.85
 -12  14  -8 1608.01   32.81
  14 -12  -8 1604.16   32.79
  12  -8 -14 1640.38   32.85
  12 -14  -8 1602.71   32.76
  14  -8 -12 1585.12   32.83
  12  14   8 1639.33   32.84
  14  12   8 1647.70   32.81
 -14  10 -12 1148.97   23.21
 -12  14 -10 1112.99   23.17
 -10  12 -14 1140.37   23.16
 -12  10 -14 1151.43   23.19
 -10  14 -12 1108.24   23.14
 -14  12 -10 1142.90   23.20
  12 -14 -10 1144.30   23.14
  12 -10 -14 1149.83   23.20
  14 -12 -10 1122.34   23.17
  14 -10 -12 1145.57   23.19
  10 -14 -12 1133.70   23.14
 -12  14 -12 1961.17   39.85
 -12  12 -14 1947.10   39.87
 -14  12 -12 1980.02   39.89
  12 -14 -12 1919.73   39.84
  14 -12 -12 1954.97   39.87
  12 -12 -14 2028.61   39.87
  14  14 -14  168.01    3.68
 -14 -14 -14  150.42    3.73
  14  12 -14  319.05    6.84
  12  14 -14  326.27    6.81
  14  14 -12  324.20    6.81
 -14 -14 -12  318.50    6.87
 -12 -14 -14  321.82    6.90
 -12 -14 -14  310.71    6.77
 -14 -12 -14  316.29    6.91
  14  14 -10 1175.47   24.62
  14  10 -14 1239.15   24.67
 -14  14  10 1239.19   24.66
 -14 -14 -10 1179.46   24.67
 -14 -10 -14 1210.78   24.73
 -10 -14 -14 1239.88   24.72
 -10 -14 -14 1185.22   24.61
  14   8 -14   14.18    1.32
  14  14  -8   16.42    1.13
 -14 -14  -8   14.01    1.06
 -14  -8 -14   13.49    1.31
  -8 -14 -14   14.14    1.02
 -14  14   8   15.52    0.98
 -14 -14  -6  430.01    8.78
  14  14  -6  453.09    8.75
  -6 -14 -14  421.89    8.76
 -14  -6 -14  441.56    8.91
   6  14 -14  407.27    8.52
 -14  14   6  427.24    8.76
 -14 -14  -4 1063.80   21.23
   4  14 -14 1026.99   21.02
  14  14  -4 1056.97   21.20
 -14  14   4 1054.42   21.23
 -14  -4 -14 1052.75   21.34
  -4 -14 -14 1039.59   21.23
 -14  -2 -14 2313.97   45.61
  14  14  -2 2288.80   45.48
   2  14 -14 2198.70   45.33
 -14 -14  -2 2263.13   45.48
   2  14 -14 2241.52   45.51
  -2 -14 -14 2259.13   45.50
  14  14  -2 2277.29   45.50
 -14  14   2 2255.16   45.50
   0 -14 -14    6.44    0.98
 -14 -14   0    5.43    0.75
   0  14 -14    6.14    0.47
  14   0 -14    7.50    1.12
   0  14 -14    6.53    0.94
 -14  14   0    5.13    0.82
  14  14   0    5.38    0.78
 -14 -14   2 2249.81   46.66
  -2  14 -14 2329.46   46.62
  14 -14  -2 2324.58   46.71
  14  -2 -14 2380.98   46.82
  -2  14 -14 2299.76   46.75
 -14  14  -2 2294.45   46.73
  14  14   2 2304.61   46.74
  -4  14 -14 1074.72   21.72
 -14 -14   4 1089.00   21.72
  14  -4 -14 1043.10   21.87
  14 -14  -4 1048.23   21.78
  -4  14 -14 1055.78   21.82
  14  14   4 1093.45   21.82
 -14 -14   6  441.78    8.90
 -14  14  -6  433.41    9.06
  -6  14 -14  419.84    8.94
 -14   6 -14  418.01    9.10
  14 -14  -6  445.39    9.01
  14  -6 -14  455.53    9.13
  -6  14 -14  414.57    9.04
  14  14   6  435.85    9.03
 -14   8 -14   16.11    1.19
 -14  14  -8   15.11    1.08
  -8  14 -14   15.04    0.87
  14  -8 -14   15.03    1.34
  14 -14  -8   14.32    1.06
  14  14   8   15.52    1.03
 -14  10 -14 1240.01   25.16
 -10  14 -14 1221.20   25.08
 -14  14 -10 1235.74   25.13
  14 -10 -14 1239.48   25.15
  14 -14 -10 1229.27   25.09
  14  14  10 1226.80   25.14
 -14  14 -12  305.16    6.71
 -12  14 -14  307.38    6.69
 -14  12 -14  319.87    6.73
  14 -14 -12  315.55    6.70
  12 -14 -14  321.85    6.70
  14 -12 -14  313.31    6.73
 -14  14 -14  153.47    3.62
  14 -14 -14  163.27    3.65
   1   1 -15    0.74    1.04
  -1  -1 -15    0.98    1.06
   1  15  -1    0.26    0.86
  -1  15   1    0.28    0.89
 -15   1   1    0.46    0.82
 -15  -1  -1    0.60    0.79
   1  -1 -15    1.86    1.08
  -1   1 -15   -0.26    1.02
   1  15   1    0.27    0.83
  -1  15  -1   -0.30    0.85
 -15   1  -1    0.42    0.83
 -15  -1   1   -0.60    0.82
  -3  -3 -15   -0.11    1.02
  -3  15   3    0.18    0.91
 -15   3   3    1.01    0.27
 -15  -3  -3    0.14    0.89
   3   1 -15  444.42    9.57
  -3  -1 -15  434.86    9.56
  -1  -3 -15  453.85    9.58
  -3  15   1  466.52    9.56
  -1  15   3  460.74    9.56
   1  15  -3  454.08    9.55
 -15   1   3  479.57    9.55
 -15   3   1  471.87    9.56
 -15  -1  -3  467.51    9.55
 -15  -3  -1  462.83    9.52
   3  -1 -15  456.86    9.47
  -1  15  -3  454.55    9.21
   1  -3 -15  454.99    9.47
  -3   1 -15  431.12    9.45
  -3  15  -1  470.15    9.45
  -1  15  -3  455.82    9.44
   1  15   3  448.87    9.45
 -15  -3   1  440.41    9.40
 -15   3  -1  444.77    9.44
 -15  -1   3  474.05    9.42
 -15   1  -3  461.26    9.44
   3  -3 -15   -0.06    1.12
 -15   3  -3    1.32    0.98
 -15  -3   3    0.36    0.77
  -3  15  -3    0.37    0.82
  15   3   3    0.48    0.29
  -3   3 -15    0.86    0.85
 -15  -5  -5    1.02    0.91
  -5  -5 -15   -1.15    1.04
  -5 -15  -5    1.19    0.42
 -15   5   5    0.29    0.44
  -5  15   5    1.11    0.93
  -3 -15  -5 2304.00   46.70
 -15  -5  -3 2341.69   46.89
 -15  -3  -5 2328.31   46.90
   5  15  -3 2339.30   46.71
  -5 -15  -3 2313.52   46.68
  -5  -3 -15 2323.87   46.91
  -3  -5 -15 2295.61   46.90
  -5  15   3 2313.09   46.90
  -3  15   5 2331.57   46.92
 -15   5   3 2296.66   46.72
   1  15  -5  199.57    4.11
 -15   5   1  200.87    4.38
 -15  -1  -5  200.59    4.38
 -15  -5  -1  196.40    4.32
  15   1  -5  202.66    4.40
   5  15  -1  208.03    4.10
  -5  -1 -15  201.32    4.40
  -1  -5 -15  196.02    4.38
 -15   5   1  191.20    4.09
  -5  15   1  198.69    4.36
  -1  15   5  204.93    4.40
   1  15  -5  192.26    4.36
 -15   5  -1  199.16    4.37
 -15   1  -5  197.76    4.34
 -15  -5   1  190.09    4.29
  15  -1  -5  203.89    4.38
   5 -15  -1  204.84    4.09
   1  -5 -15  191.13    4.38
  -1  15  -5  196.41    4.12
  -5   1 -15  201.50    4.39
  -5   1 -15  191.73    4.34
  -5 -15   1  198.69    4.12
  -5  15  -1  196.16    4.35
  15   5   1  200.99    4.10
   1  15   5  193.28    4.37
   3  -5 -15 2355.04   47.20
 -15  -5   3 2429.36   47.14
 -15   3  -5 2358.31   47.19
   5 -15  -3 2354.74   46.99
  15  -3  -5 2363.18   47.16
  15   5   3 2357.15   47.00
  -5  15  -3 2359.93   47.18
  -3   5 -15 2329.69   47.12
  -5   3 -15 2279.18   47.15
  -5 -15   3 2306.98   46.97
  -5   5 -15    0.12    0.80
  15  -5  -5   -0.40    1.07
 -15  -5   5    0.17    0.77
 -15  -7  -7    0.16    1.00
  15   7  -7    0.35    1.11
   7  15  -7    1.48    0.66
  -7  -7 -15   -0.23    1.04
  -7 -15  -7    0.88    0.58
  -7  15   7    0.30    0.96
 -15  -7  -5 3860.08   79.11
 -15  -5  -7 3916.05   79.13
   7  15  -5 3959.24   78.98
  15   7  -5 3975.56   79.10
  -5 -15  -7 3848.79   78.97
  -5  -7 -15 3884.90   79.11
  -7  -5 -15 3845.15   79.12
  -7  -5 -15 3940.61   79.15
  -7  15   5 3923.09   79.13
  -5  15   7 4017.57   79.16
 -15   7   5 3935.81   78.99
   3   7 -15 2923.91   60.52
 -15  -3  -7 3060.43   60.54
 -15  -7  -3 3080.30   60.50
   7  15  -3 3067.88   60.36
  -7 -15  -3 2942.42   60.41
  -3 -15  -7 2978.62   60.36
  -3  -7 -15 2987.17   60.51
  -7  -3 -15 2908.78   60.52
  -3  15   7 2939.98   60.54
   7  15  -3 3034.16   60.52
 -15   7   3 2945.16   60.36
  -7  15   3 3030.34   60.52
 -15  -7  -1   12.26    0.92
 -15  -1  -7   12.63    1.11
  15   1  -7   13.72    1.17
   7  15  -1   14.40    0.62
   1  15  -7   13.79    0.65
  -1  -7 -15   12.54    1.07
  -7  -1 -15   12.34    1.21
   1   7 -15   13.38    1.09
   7  15  -1   11.92    0.99
 -15   7   1   13.24    0.58
  -7  15   1   12.33    0.97
 -15  -7   1   14.38    0.88
 -15   1  -7   15.60    1.11
   7 -15  -1   15.84    0.61
  15  -1  -7   14.87    1.18
  -1   7 -15   13.84    0.82
   1  -7 -15   13.13    1.13
  -1   7 -15   14.79    1.19
  -7   1 -15   12.92    1.19
  -1  15  -7   12.99    0.67
  -7 -15   1   14.48    0.58
   1  15   7   13.54    1.03
  15   7   1   13.07    0.57
   7  15   1   14.27    0.98
  -7  15  -1   12.80    0.95
   3  -7 -15 2985.51   60.31
 -15  -7   3 3079.47   60.25
  -7 -15   3 2922.68   60.10
  15  -3  -7 3038.13   60.30
   7 -15  -3 3020.73   60.14
  -3   7 -15 3005.72   60.23
  -3   7 -15 2895.63   60.29
  -7   3 -15 2953.78   60.29
  -3  15  -7 2970.95   60.17
  -7  15  -3 2985.89   60.30
  15   7   3 2997.75   60.16
   7  15   3 2988.85   60.30
 -15  -7   5 3834.39   77.11
  15  -7  -5 3936.59   77.15
  15  -5  -7 3970.61   77.16
   7 -15  -5 3856.06   77.02
  15   7   5 3888.57   77.04
   7  15   5 3872.73   77.18
  -5   7 -15 3745.83   77.12
  -7   5 -15 3896.13   77.15
   7 -15  -7    1.49    0.69
  15  -7  -7    0.41    1.09
   7  15   7    0.89    0.99
  -7   7 -15    0.64    0.87
   9  15  -9    0.44    0.73
  15   9  -9    0.40    0.99
  -9  -9 -15   -0.01    0.99
 -15  -9  -9    0.21    1.01
  -9 -15  -9    1.26    0.71
  -9  -9 -15    2.05    1.04
  -9 -15  -9    0.38    0.88
  -9  15   9    0.52    0.94
 -15  -9  -7 2156.33   43.47
 -15  -7  -9 2159.04   43.49
  15   7  -9 2149.94   43.46
  15   9  -7 2094.74   43.43
   9  15  -7 2192.92   43.36
  -9  -7 -15 2102.60   43.46
  -9 -15  -7 2110.79   43.42
  -7  -9 -15 2122.19   43.45
  -9  -7 -15 2178.47   43.52
  -7 -15  -9 2114.82   43.34
  -9  15   7 2153.86   43.48
  -7  15   9 2161.16   43.50
 -15   9   7 2176.68   43.37
 -15  -9  -5 1428.87   29.08
 -15  -5  -9 1464.23   29.13
   9  15  -5 1421.44   28.97
  15   9  -5 1424.43   29.07
  -9 -15  -5 1402.09   29.03
  -9  -5 -15 1413.42   29.14
  -5  -9 -15 1444.09   29.09
  -5 -15  -9 1419.85   28.97
  -9  15   5 1437.97   29.10
  -5  15   9 1466.95   29.14
 -15   9   5 1439.53   28.98
   3   9 -15 1562.33   32.67
 -15  -9  -3 1608.77   32.64
 -15  -3  -9 1655.52   32.70
   9  15  -3 1641.54   32.53
  -3  -9 -15 1595.40   32.66
  -3 -15  -9 1581.83   32.54
  -9 -15  -3 1643.26   32.58
 -15   9   3 1597.83   32.54
  -9  15   3 1607.13   32.66
   9  15  -3 1578.46   32.66
 -15  -9  -1  809.48   16.17
 -15  -1  -9  806.43   16.25
   9  15  -1  791.01   16.07
  15   1  -9  791.68   16.23
   1  15  -9  779.34   16.09
   1   9 -15  783.07   16.09
   1   9 -15  791.77   16.22
  -1  -9 -15  791.10   16.22
  -9 -15  -1  800.83   16.09
  -9  15   1  805.99   16.21
   9  15  -1  801.82   16.21
  15   9  -1  776.97   16.08
 -15   9   1  778.51   16.08
   1  -9 -15  771.41   16.17
  -9 -15   1  793.93   16.00
 -15  -9   1  799.30   16.10
 -15   1  -9  794.89   16.20
  15  -1  -9  792.50   16.18
   9 -15  -1  783.68   16.01
  -1  15  -9  783.58   16.04
  -1   9 -15  782.02   16.17
  -1   9 -15  783.29   16.05
   9  15   1  799.07   16.16
  -9  15  -1  790.82   16.15
  15   9   1  787.16   16.03
 -15  -9   3 1612.33   32.43
  -3  15  -9 1565.31   32.32
  -9 -15   3 1608.29   32.31
   9 -15  -3 1625.45   32.36
  15  -3  -9 1678.09   32.52
  -3   9 -15 1532.92   32.50
  -3  15  -9 1600.66   32.39
  -9   3 -15 1625.23   32.52
  -3   9 -15 1602.53   32.41
   9  15   3 1600.72   32.50
  -9  15  -3 1585.83   32.49
  15   9   3 1587.19   32.38
 -15  -9   5 1491.92   29.54
  -5   9 -15 1440.36   29.55
  -9   5 -15 1416.03   29.62
  -5  15  -9 1437.24   29.48
  -9 -15   5 1486.90   29.40
  15  -5  -9 1464.25   29.62
  15  -9  -5 1450.69   29.59
   9 -15  -5 1431.78   29.49
  -5   9 -15 1432.30   29.62
  15   9   5 1446.79   29.52
   9  15   5 1470.70   29.63
  -7  15  -9 2150.04   43.52
 -15   9  -7 2142.24   43.64
  -9   7 -15 2148.72   43.61
  -9  15  -7 2131.15   43.55
  -7   9 -15 2142.32   43.58
  15  -9  -7 2166.27   43.60
  15  -7  -9 2178.25   43.62
   9 -15  -7 2150.71   43.51
  -7   9 -15 2153.05   43.63
  15   9   7 2172.87   43.54
   7  15   9 2154.18   43.66
   9  15   7 2133.63   43.65
  -9   9 -15    0.17    0.80
  -9  15  -9    0.86    0.77
 -15   9  -9    0.92    0.93
   9  15   9    1.06    0.98
  15  -9  -9    0.07    0.96
   9 -15  -9    0.94    0.78
 -15 -11 -11    0.97    1.05
 -11 -11 -15    0.61    1.21
 -11 -15 -11    1.14    1.05
 -11 -11 -15    1.45    1.06
  11  15 -11    0.12    0.99
  15  11 -11   -0.26    1.10
 -15 -11  -9  224.80    4.94
 -15  -9 -11  218.21    4.96
  11  15  -9  229.22    4.82
  11   9 -15  233.07    4.97
  15   9 -11  231.09    4.95
  15  11  -9  220.72    4.91
  -9 -15 -11  229.02    4.92
  -9 -11 -15  226.25    5.00
 -11 -15  -9  221.91    4.90
  -9 -11 -15  217.64    4.89
  -9 -15 -11  217.34    4.80
 -11  -9 -15  227.89    5.01
 -11  15   9  223.93    4.92
 -15  -7 -11  119.04    2.88
 -15 -11  -7  117.58    2.79
  11  15  -7  119.79    2.67
  11   7 -15  115.19    2.86
  15   7 -11  111.22    2.83
  15  11  -7  117.78    2.76
  -7 -11 -15  112.51    2.79
  -7 -15 -11  115.07    2.67
 -11  -7 -15  115.13    2.85
 -11 -15  -7  113.84    2.74
 -15  11   7  119.25    2.66
 -11  15   7  121.45    2.78
 -15  -5 -11  548.84   11.77
 -15 -11  -5  575.48   11.71
  15  11  -5  574.09   11.69
  11  15  -5  579.75   11.61
  -5 -15 -11  548.26   11.62
 -11  -5 -15  574.79   11.80
  -5 -11 -15  556.97   11.71
 -11 -15  -5  578.32   11.66
 -11  15   5  560.74   11.71
 -15  11   5  565.75   11.63
   3  15 -11 1718.24   34.77
   3  11 -15 1688.63   34.85
 -15 -11  -3 1773.79   34.83
 -15  -3 -11 1764.43   34.92
  15  11  -3 1703.20   34.82
  11  15  -3 1738.73   34.75
 -11 -15  -3 1723.68   34.78
   3  11 -15 1695.90   34.70
  -3 -15 -11 1695.43   34.77
 -11  -3 -15 1702.53   34.91
  -3 -11 -15 1701.42   34.85
 -11  15   3 1715.55   34.85
 -15  11   3 1708.38   34.77
  11  15  -3 1734.38   34.85
  -1 -15 -11 1488.57   29.96
 -11 -15  -1 1510.77   29.95
 -15  -1 -11 1521.03   30.11
 -15 -11  -1 1483.40   30.00
  11   1 -15 1455.52   30.08
  15   1 -11 1409.84   30.06
   1  15 -11 1470.85   29.96
  -1 -11 -15 1500.40   30.04
   1  11 -15 1483.91   29.91
   1  11 -15 1436.03   30.04
 -11  15   1 1489.57   30.03
  15  11  -1 1463.40   29.96
 -15  11   1 1473.89   29.95
  11  15  -1 1490.53   30.04
   1 -11 -15 1497.88   30.17
  -1  15 -11 1468.35   29.96
 -15 -11   1 1506.30   30.09
  11 -15  -1 1483.01   30.05
 -11 -15   1 1503.70   30.03
  11  -1 -15 1569.16   30.21
  15  -1 -11 1503.63   30.19
  -1  11 -15 1485.87   30.16
  -1  15 -11 1455.30   30.08
  -1  11 -15 1472.62   30.04
  15  11   1 1466.90   30.07
 -15  11  -1 1462.33   30.06
  11  15   1 1474.10   30.15
 -11  15  -1 1491.95   30.15
  -3  11 -15 1707.38   34.75
 -11 -15   3 1710.71   34.69
  15 -11  -3 1715.24   34.82
 -11   3 -15 1665.89   34.88
  -3  15 -11 1688.89   34.69
 -15 -11   3 1715.85   34.77
 -15  11  -3 1763.19   34.88
  11  -3 -15 1764.81   34.89
  15  -3 -11 1781.06   34.88
  11 -15  -3 1715.73   34.74
  -3  11 -15 1679.87   34.84
  -3  15 -11 1724.52   34.78
  15  11   3 1724.36   34.77
 -11  15  -3 1712.60   34.84
  11  15   3 1738.81   34.85
 -11 -15   5  585.02   11.65
 -11   5 -15  546.49   11.86
 -15 -11   5  583.02   11.75
  -5  11 -15  562.93   11.76
  -5  15 -11  562.52   11.71
 -15  11  -5  560.18   11.87
  15 -11  -5  577.39   11.82
  15  -5 -11  573.14   11.88
  11 -15  -5  581.51   11.75
  11  -5 -15  589.96   11.90
  -5  11 -15  565.21   11.86
  -5  15 -11  569.29   11.77
  15  11   5  569.58   11.77
  11  15   5  579.67   11.85
  -7  15 -11  118.30    2.72
 -11  15  -7  124.57    2.80
  -7  11 -15  123.07    2.77
 -11   7 -15  118.53    2.88
 -15  11  -7  119.51    2.87
 -15   7 -11  121.26    2.91
  15  -7 -11  121.38    2.94
  11  -7 -15  122.25    2.94
  11 -15  -7  120.41    2.73
  15 -11  -7  121.61    2.85
  -7  11 -15  122.60    2.93
  11  15   7  123.86    2.87
  15  11   7  119.60    2.77
  -9  15 -11  207.97    4.72
 -11  15  -9  218.99    4.74
 -11   9 -15  216.26    4.80
  -9  11 -15  213.96    4.77
 -15   9 -11  223.39    4.87
 -15  11  -9  213.92    4.83
  11 -15  -9  223.35    4.74
  15  -9 -11  228.27    4.85
  11  -9 -15  224.55    4.87
  15 -11  -9  227.65    4.81
  11  15   9  225.79    4.85
 -11  15 -11    1.11    0.92
 -11  11 -15    1.05    0.96
 -15  11 -11    0.81    1.03
  11 -15 -11    0.08    0.95
  15 -11 -11    0.93    1.08
  15  13 -13    0.48    1.09
  13  15 -13   -0.24    1.01
  13  13 -15    0.70    1.08
 -13 -13 -15    0.92    1.16
 -13 -15 -13    0.51    1.02
 -15 -13 -13    0.64    1.07
  13  11 -15  373.05    7.90
  15  11 -13  369.44    7.89
  15  13 -11  371.35    7.86
  13  15 -11  381.79    7.83
 -13  15  11  378.91    7.89
 -11 -13 -15  364.10    7.94
 -11 -13 -15  377.77    7.85
 -13 -15 -11  371.50    7.90
 -15 -11 -13  372.36    7.96
 -15 -13 -11  361.58    7.91
 -11 -15 -13  370.42    7.81
 -13 -11 -15  368.37    7.95
 -11 -15 -13  374.17    7.93
  13   9 -15 1518.08   30.52
  15  13  -9 1495.30   30.47
  13  15  -9 1522.04   30.44
  15   9 -13 1503.22   30.52
 -15 -13  -9 1510.72   30.53
 -13  -9 -15 1470.72   30.58
 -15  -9 -13 1516.06   30.57
  -9 -15 -13 1489.56   30.43
  -9 -15 -13 1454.62   30.54
  -9 -13 -15 1456.04   30.56
  -9 -13 -15 1492.44   30.48
 -13 -15  -9 1492.91   30.51
 -13  15   9 1513.27   30.51
 -15  13   9 1532.45   30.48
 -15 -13  -7 1449.66   29.16
  15   7 -13 1409.60   29.18
  13  15  -7 1443.96   29.09
  15  13  -7 1455.56   29.12
  13   7 -15 1456.92   29.20
 -15  -7 -13 1467.56   29.24
  -7 -15 -13 1445.62   29.09
 -13 -15  -7 1380.71   29.14
  -7 -13 -15 1388.57   29.12
 -13  -7 -15 1454.04   29.25
 -13  15   7 1446.81   29.16
 -15  13   7 1407.40   29.12
 -15 -13  -5  184.42    4.04
 -15  -5 -13  188.34    4.18
 -13 -15  -5  186.45    4.02
  15  13  -5  188.52    4.02
  13  15  -5  182.72    3.99
  -5 -13 -15  183.44    4.03
   5  13 -15  182.62    3.79
  -5 -15 -13  176.01    3.99
 -13  -5 -15  188.27    4.18
 -13  15   5  173.67    4.02
 -15  13   5  178.47    3.98
   3  13 -15 1118.59   22.88
   3  15 -13 1117.15   22.84
 -15 -13  -3 1157.13   22.86
 -13 -15  -3 1128.52   22.83
 -15  -3 -13 1141.24   22.98
  13  15  -3 1117.15   22.81
  15  13  -3 1123.22   22.85
  -3 -13 -15 1130.89   22.87
  -3 -15 -13 1114.88   22.83
 -13  -3 -15 1116.55   22.97
   3  13 -15 1107.99   22.70
 -13  15   3 1118.09   22.87
  13  15  -3 1130.62   22.87
 -15  13   3 1113.87   22.83
  -1 -15 -13  684.99   13.83
  -1 -13 -15  684.35   13.87
 -15 -13  -1  657.68   13.82
 -13 -15  -1  697.72   13.79
   1  13 -15  668.42   13.70
   1  15 -13  655.68   13.64
 -15  -1 -13  690.11   13.97
  15   1 -13  679.47   13.93
  13   1 -15  691.57   13.94
   1  13 -15  681.01   13.87
   1  15 -13  679.67   13.83
  13  15  -1  683.83   13.86
 -15  13   1  677.10   13.81
 -13  15   1  680.85   13.86
  15  13  -1  667.31   13.82
 -15 -13   1  665.78   13.78
 -13 -15   1  669.18   13.75
  -1  15 -13  667.06   13.66
  -1  13 -15  663.02   13.71
  13  -1 -15  693.78   13.93
  15  -1 -13  667.97   13.91
  -1  13 -15  682.25   13.86
  -1  15 -13  679.15   13.82
 -15  13  -1  671.88   13.79
 -13  15  -1  688.00   13.85
  15  13   1  680.91   13.80
  13  15   1  675.79   13.85
  -3  15 -13 1116.64   22.93
 -15 -13   3 1153.90   22.99
  -3  13 -15 1138.61   22.96
 -13 -15   3 1127.32   22.94
  13  -3 -15 1139.71   23.13
  13 -15  -3 1127.08   23.00
  15 -13  -3 1129.93   23.04
  15  -3 -13 1164.93   23.14
  -3  13 -15 1086.75   23.07
  -3  15 -13 1105.20   23.03
  13  15   3 1146.36   23.07
  15  13   3 1156.54   23.04
 -15 -13   5  190.85    3.98
 -13   5 -15  181.70    4.18
 -13 -15   5  187.14    3.91
 -15  13  -5  178.07    4.13
  -5  13 -15  183.83    3.99
  -5  15 -13  180.64    3.96
  15  -5 -13  195.62    4.24
  13  -5 -15  188.30    4.20
  13 -15  -5  192.22    4.03
  15 -13  -5  190.75    4.08
  -5  15 -13  190.55    4.07
  -5  13 -15  182.48    4.13
  13  15   5  178.55    4.10
  15  13   5  178.67    4.04
 -15   7 -13 1444.49   29.33
 -13   7 -15 1439.83   29.32
  -7  13 -15 1437.16   29.21
  -7  15 -13 1432.33   29.19
 -13  15  -7 1448.54   29.27
 -15  13  -7 1411.99   29.30
  15  -7 -13 1452.12   29.31
  13 -15  -7 1422.24   29.21
  15 -13  -7 1444.58   29.24
  13  -7 -15 1477.19   29.32
  -7  13 -15 1432.71   29.28
  13  15   7 1425.82   29.29
  15  13   7 1445.20   29.25
 -13  15  -9 1493.66   30.37
 -15  13  -9 1473.99   30.41
  -9  13 -15 1477.67   30.33
  -9  15 -13 1478.28   30.31
 -15   9 -13 1436.05   30.42
 -13   9 -15 1504.16   30.41
  15  -9 -13 1530.00   30.41
  13  -9 -15 1508.26   30.40
  13 -15  -9 1507.28   30.32
  15 -13  -9 1480.76   30.36
  15  13   9 1526.71   30.37
  13  15   9 1499.34   30.41
 -15  13 -11  386.22    8.07
 -15  11 -13  374.65    8.08
 -13  15 -11  383.45    8.03
 -11  15 -13  375.42    7.99
 -11  13 -15  381.95    8.02
 -13  11 -15  370.15    8.06
  13 -11 -15  389.71    8.08
  15 -13 -11  380.95    8.04
  15 -11 -13  379.41    8.07
  13 -15 -11  381.43    8.01
  13  15  11  390.47    8.08
 -13  13 -15    0.56    0.89
 -13  15 -13    1.13    0.89
 -15  13 -13    0.79    0.97
  15 -13 -13    0.50    1.01
  13 -15 -13    0.02    0.99
  13 -13 -15    0.83    1.02
  15  15 -15    1.75    1.07
 -15 -15 -15   -0.57    1.16
  15  13 -15    0.47    1.06
  15  15 -13    1.72    1.01
 -15 -15 -13    0.63    1.09
 -15 -13 -15   -0.70    1.24
 -13 -15 -15   -0.61    0.94
 -13 -15 -15    0.65    1.09
  15  11 -15    1.01    1.14
  15  15 -11   -0.57    0.98
 -15  15  11    0.41    0.91
 -15 -15 -11    0.55    0.98
 -15 -11 -15    0.75    1.08
 -11 -15 -15   -0.36    1.01
 -11 -15 -15    0.84    1.17
  15   9 -15   -0.13    1.19
  15  15  -9   -0.09    0.98
 -15  15   9    0.03    0.92
 -15 -15  -9    0.24    0.97
 -15  -9 -15    0.17    1.06
  -9 -15 -15    1.84    0.95
  15   7 -15    1.48    1.15
  15  15  -7   -0.51    0.97
 -15  -7 -15    0.15    1.18
  -7 -15 -15   -0.09    0.90
   7  15 -15    0.64    0.24
 -15 -15  -7    1.03    0.92
 -15  15   7    1.12    0.85
 -15 -15  -5    0.81    0.89
   5  15 -15    0.42    0.25
  15  15  -5   -0.12    0.92
  -5 -15 -15    0.54    0.97
 -15  -5 -15    0.24    1.20
 -15  15   5    0.50    0.83
   3  15 -15   -0.30    0.89
  -3 -15 -15   -0.48    0.90
  15  15  -3   -0.18    0.84
   3  15 -15    0.43    0.31
 -15 -15  -3    0.45    0.70
 -15  -3 -15    0.27    1.04
 -15  15   3    0.12    0.79
 -15 -15  -1    0.92    0.68
   1  15 -15    0.86    0.39
  15  15  -1   -0.53    0.76
 -15  15   1    0.66    0.75
  15   1 -15    1.09    1.10
  -1 -15 -15    1.42    0.88
   1  15 -15   -0.43    0.88
 -15 -15   1    1.88    0.66
  -1  15 -15    0.78    0.46
  15  -1 -15    0.41    1.12
  -1  15 -15    0.29    0.87
 -15  15  -1   -0.33    0.74
  15  15   1   -0.93    0.76
  -3  15 -15   -0.24    0.55
  15 -15  -3   -0.50    0.90
 -15 -15   3    0.33    0.64
  15  -3 -15   -0.23    1.31
  -3  15 -15    2.34    0.92
  15  15   3   -0.77    0.76
 -15   5 -15   -0.47    1.01
 -15 -15   5    0.45    0.58
  -5  15 -15    0.22    0.62
  15  -5 -15    0.93    1.26
  15 -15  -5   -0.57    0.95
  -5  15 -15    0.79    0.91
  15  15   5    0.39    0.81
 -15   7 -15    1.03    1.12
 -15  15  -7    0.90    0.94
  -7  15 -15    0.28    0.72
  15 -15  -7   -1.34    0.93
  15  -7 -15    1.83    1.16
  -7  15 -15    0.72    0.95
  15  15   7    0.81    0.87
 -15   9 -15    0.83    1.10
  -9  15 -15   -0.12    0.77
 -15  15  -9   -0.54    0.95
  15 -15  -9   -0.75    1.02
  15  -9 -15   -0.06    1.20
  15  15   9    0.48    0.88
 -15  11 -15    0.02    0.96
 -11  15 -15   -0.05    0.86
 -15  15 -11    0.93    0.94
  15 -11 -15   -0.33    1.14
  15 -15 -11   -0.69    0.96
  15  15  11   -0.74    0.92
 -13  15 -15   -0.43    0.90
 -15  15 -13    0.92    1.00
 -15  13 -15   -0.14    0.96
  15 -13 -15    0.37    1.10
  15 -15 -13    0.32    1.00
 -15  15 -15   -0.22    0.92
  15 -15 -15   -0.19    1.01
   0   0 -16 5934.59  120.99
   0  16   0 6004.68  120.99
 -16   0   0 6041.64  120.97
  -2  -2 -16 2233.54   45.85
  -2  16   2 2246.23   45.85
 -16  -2  -2 2281.03   45.83
 -16   2   2 2287.24   45.83
  -2   0 -16 1801.26   37.23
   0  -2 -16 1854.79   37.24
   2   0 -16 1822.40   37.24
   0  16  -2 1835.48   37.23
   0  16   2 1781.37   37.23
  -2  16   0 1824.92   37.23
 -16   0   2 1879.33   37.21
 -16  -2   0 1876.89   37.21
 -16   0  -2 1868.81   37.22
 -16   2   0 1792.80   37.22
   2  -2 -16 2218.98   44.74
  -2  16  -2 2214.60   44.72
 -16   2  -2 2271.82   44.72
 -16  -2   2 2278.02   44.69
  -4 -16  -4   65.04    1.35
 -16  -4  -4   60.37    1.74
  -4  16   4   61.10    1.84
 -16   4   4   61.91    1.39
  -4  -4 -16   61.67    1.87
 -16  -4  -2 2750.48   55.58
 -16  -2  -4 2823.32   55.60
  -2  -4 -16 2779.12   55.61
  -4  -2 -16 2741.45   55.60
  -2  16   4 2791.46   55.62
 -16   2   4 2740.65   55.36
 -16   4   2 2730.34   55.36
  -4  16   2 2733.36   55.60
   4   0 -16  190.64    4.25
 -16  -4   0  199.75    4.16
 -16   0  -4  196.84    4.18
 -16   4   0  195.85    4.19
   4 -16   0  184.38    3.86
   4  16   0  187.60    3.86
   0  -4 -16  189.32    4.24
   0  16  -4  196.35    3.89
  -4   0 -16  183.49    4.22
   0  16  -4  193.53    4.19
  -4  16   0  190.13    4.18
   0  16   4  188.64    4.20
   2  -4 -16 2773.56   55.48
   4  -2 -16 2692.02   55.48
  -4   2 -16 2707.86   55.47
  -2  16  -4 2666.96   55.26
  -4   2 -16 2743.09   55.44
  -4  16  -2 2844.03   55.47
  -2  16  -4 2833.47   55.48
  16   4   2 2707.71   55.24
 -16   2  -4 2756.64   55.47
 -16   4  -2 2811.15   55.47
 -16  -4   2 2764.96   55.43
 -16  -2   4 2885.95   55.44
   4  -4 -16   57.87    1.84
 -16   4  -4   58.60    1.74
 -16  -4   4   55.80    1.61
  16   4   4   58.79    1.29
  -4  16  -4   57.08    1.69
  -4 -16   4   56.18    1.20
  -4   4 -16   56.44    1.62
 -16  -6  -6 3412.17   68.78
  -6  -6 -16 3430.73   68.77
  -6 -16  -6 3303.83   68.58
 -16   6   6 3482.72   68.62
  -6  16   6 3470.20   68.80
   4   6 -16    4.65    1.14
 -16  -6  -4    5.91    0.97
 -16  -4  -6    4.94    0.99
   6  16  -4    5.41    0.54
  -4 -16  -6    5.62    0.48
  -6  -4 -16    4.98    1.08
  -6 -16  -4    5.86    0.41
  -4  -6 -16    4.86    1.05
  -6  16   4    6.15    0.93
  -4  16   6    2.95    0.98
 -16   6   4    5.24    0.48
 -16  -2  -6  280.59    5.96
 -16  -6  -2  287.42    5.92
   6  16  -2  283.82    5.70
  -2  -6 -16  273.40    5.96
  -6 -16  -2  279.96    5.64
  -6  -2 -16  265.98    5.97
  -2  16   6  271.45    5.97
  -6  16   2  279.90    5.95
 -16   6   2  269.19    5.70
 -16   0  -6 4632.12   90.90
 -16  -6   0 4449.11   90.85
 -16   6   0 4590.61   90.90
   6  16   0 4528.18   90.68
   6 -16   0 4525.09   90.68
  16   0  -6 4662.54   90.88
  -6   0 -16 4410.27   90.89
   0  -6 -16 4321.49   90.89
   0  16  -6 4426.61   90.70
  -6 -16   0 4484.84   90.72
  -6  16   0 4490.72   90.88
   0  16   6 4504.65   90.92
   2  -6 -16  256.78    5.89
 -16   2  -6  293.43    5.91
 -16  -6   2  278.86    5.80
  16  -2  -6  287.56    5.90
   6 -16  -2  279.77    5.62
  -6   2 -16  274.27    5.85
  -6   2 -16  280.15    5.92
  -2  16  -6  282.32    5.66
  -6 -16   2  270.87    5.62
  -2   6 -16  274.51    5.78
  -6  16  -2  269.41    5.86
  16   6   2  272.42    5.63
  16  -6  -4    3.30    1.12
  -6 -16   4    4.21    0.26
 -16  -6   4    4.26    0.84
  16  -4  -6    5.29    1.16
   6 -16  -4    3.92    0.50
  -6  16  -4    3.27    0.95
  16   6   4    4.12    0.47
  -6   4 -16    4.28    0.91
  -4   6 -16    3.66    0.80
  -6   6 -16 3462.31   69.79
  16  -6  -6 3443.27   69.80
 -16  -8  -8  868.61   17.94
  16   8  -8  871.69   17.91
   8  16  -8  880.45   17.79
  -8 -16  -8  882.67   17.77
  -8  -8 -16  889.72   17.99
  -8  -8 -16  846.23   17.93
  -8  16   8  870.88   17.96
 -16  -6  -8   55.54    1.70
 -16  -8  -6   52.35    1.64
   8  16  -6   53.36    1.36
  16   8  -6   49.77    1.66
  -8  -6 -16   51.11    1.68
  -8 -16  -6   49.04    1.50
  -8  -6 -16   51.35    1.70
  -6 -16  -8   53.02    1.34
  -6  -8 -16   50.85    1.72
  -8  16   6   56.67    1.65
 -16   8   6   56.44    1.36
  -6  16   8   55.82    1.70
   4   8 -16  340.61    7.30
 -16  -8  -4  352.81    7.26
  16   8  -4  350.67    7.26
 -16  -4  -8  346.11    7.30
   8  16  -4  354.56    7.09
  -8  -4 -16  343.47    7.31
  -8 -16  -4  336.32    7.17
  -8  -4 -16  316.84    7.30
  -4 -16  -8  347.17    7.09
  -4  -8 -16  332.26    7.29
  -8  16   4  348.44    7.28
   8  16  -4  352.66    7.29
 -16   8   4  341.15    7.09
  -4  16   8  347.92    7.33
   2  16  -8   19.51    0.76
 -16  -2  -8   23.88    1.19
 -16  -8  -2   18.65    0.99
   8  16  -2   19.23    0.73
  -8 -16  -2   18.88    0.83
   2   8 -16   19.14    1.25
  -8  -2 -16   19.75    1.27
  -2  -8 -16   19.79    1.23
 -16   8   2   20.39    0.70
  -2  16   8   19.32    1.11
   8  16  -2   19.91    1.07
  -8  16   2   20.60    1.07
 -16   0  -8 1279.84   26.36
   8 -16   0 1300.91   26.15
   8  16   0 1303.87   26.15
 -16  -8   0 1266.62   26.28
  16   0  -8 1317.36   26.34
   0  16  -8 1277.75   26.17
  -8 -16   0 1289.67   26.17
   0   8 -16 1272.15   26.33
   0   8 -16 1293.12   26.22
   0  -8 -16 1307.75   26.34
  -8   0 -16 1282.20   26.35
   8  16   0 1315.51   26.34
  16   8   0 1285.05   26.16
  -8  16   0 1282.83   26.32
   0  16   8 1326.51   26.38
   2  -8 -16   19.16    1.22
  -8 -16   2   18.59    0.63
 -16   2  -8   18.88    1.07
 -16  -8   2   18.21    0.93
   8 -16  -2   19.20    0.72
  16  -2  -8   18.70    1.23
  -2   8 -16   19.90    1.20
  -2   8 -16   17.58    0.91
  -2  16  -8   19.77    0.79
  -8   2 -16   17.24    1.12
   8  16   2   20.34    1.10
   2  16   8   17.16    1.12
  16   8   2   19.37    0.70
  -8  16  -2   19.38    1.05
  16  -8  -4  341.28    7.19
 -16  -8   4  353.64    7.14
  -8 -16   4  342.74    6.95
   8 -16  -4  338.30    7.03
  16  -4  -8  344.94    7.23
  -8   4 -16  332.81    7.21
  -4   8 -16  331.40    7.23
  -4  16  -8  337.24    7.06
  -4   8 -16  344.65    7.13
  -8  16  -4  341.91    7.21
   8  16   4  348.40    7.23
  16   8   4  339.06    7.04
  -8   6 -16   55.47    1.61
  -6   8 -16   50.95    1.52
  16  -8  -6   53.36    1.66
  16  -6  -8   51.31    1.70
   8 -16  -6   51.62    1.38
  -6   8 -16   51.31    1.71
  16   8   6   54.88    1.37
   8  16   6   55.27    1.65
  -8   8 -16  845.11   17.46
   8 -16  -8  856.85   17.35
  16  -8  -8  881.13   17.48
   8  16   8  874.81   17.52
 -16 -10 -10 1840.18   37.18
  16  10 -10 1818.64   37.13
  10  16 -10 1831.22   37.05
 -10 -16 -10 1812.89   37.14
 -10 -16 -10 1820.48   37.03
 -10 -10 -16 1866.12   37.22
 -10 -10 -16 1796.59   37.13
 -10  16  10 1857.86   37.18
 -16 -10  -8 1138.73   23.35
 -16  -8 -10 1111.66   23.37
  16   8 -10 1134.39   23.33
  16  10  -8 1138.08   23.32
  10  16  -8 1153.29   23.23
 -10  -8 -16 1135.86   23.34
 -10  -8 -16 1142.21   23.40
  -8 -10 -16 1145.40   23.33
 -10 -16  -8 1126.53   23.30
  -8 -16 -10 1152.04   23.21
 -10  16   8 1149.47   23.36
 -16  10   8 1149.07   23.25
  -8  16  10 1172.17   23.39
 -16 -10  -6  256.81    5.63
 -16  -6 -10  271.79    5.71
  10  16  -6  269.98    5.51
  16  10  -6  262.37    5.62
 -10  -6 -16  269.30    5.74
  -6 -10 -16  255.72    5.64
 -10 -16  -6  260.67    5.57
  -6 -16 -10  254.79    5.49
 -10  16   6  261.55    5.64
  -6  16  10  261.75    5.70
 -16  10   6  260.85    5.51
   4  10 -16  230.55    5.09
 -16 -10  -4  234.23    5.03
 -16  -4 -10  243.59    5.12
  10  16  -4  233.53    4.90
  16  10  -4  240.64    5.05
 -10 -16  -4  230.07    4.96
  -4 -10 -16  223.44    5.07
  -4 -16 -10  229.45    4.90
 -10  -4 -16  227.24    5.11
 -16  10   4  235.73    4.90
 -10  16   4  233.56    5.05
  10  16  -4  236.67    5.07
   2  16 -10 1221.10   24.80
  -2 -16 -10 1241.59   24.80
 -16  -2 -10 1202.98   24.96
 -16 -10  -2 1260.41   24.89
  10  16  -2 1230.18   24.78
   2  10 -16 1224.09   24.93
 -10 -16  -2 1226.76   24.81
   2  10 -16 1199.45   24.78
  -2 -10 -16 1240.78   24.93
 -16  10   2 1194.98   24.79
 -10  16   2 1231.92   24.92
  10  16  -2 1212.16   24.92
   0 -10 -16 1141.29   23.35
 -16 -10   0 1151.12   23.29
 -10 -16   0 1145.77   23.20
 -16   0 -10 1130.38   23.39
  16   0 -10 1173.62   23.37
   0  10 -16 1143.45   23.22
   0  16 -10 1120.78   23.22
   0  10 -16 1129.74   23.35
 -10  16   0 1172.74   23.34
  10  16   0 1144.09   23.34
  16  10   0 1139.28   23.22
 -16  10   0 1150.22   23.21
   2 -10 -16 1191.58   24.89
 -10 -16   2 1228.00   24.70
 -16 -10   2 1230.40   24.80
  16  -2 -10 1217.13   24.88
  10 -16  -2 1223.53   24.73
 -10   2 -16 1156.17   24.88
  -2  10 -16 1224.94   24.77
  -2  16 -10 1243.52   24.77
  -2  10 -16 1210.50   24.88
  10  16   2 1234.19   24.88
 -10  16  -2 1211.10   24.86
  16  10   2 1228.87   24.75
 -10 -16   4  245.63    4.86
  -4  16 -10  233.00    4.90
 -16 -10   4  235.91    5.01
 -10   4 -16  237.14    5.14
  -4  10 -16  230.55    4.99
  10 -16  -4  233.57    4.95
  16 -10  -4  230.40    5.09
  16  -4 -10  229.49    5.14
  -4  16 -10  227.70    4.99
  -4  10 -16  228.19    5.13
  16  10   4  239.70    4.97
  10  16   4  241.56    5.12
  -6  16 -10  256.60    5.49
 -10   6 -16  257.66    5.67
  -6  10 -16  268.11    5.59
 -16  10  -6  266.01    5.71
  16  -6 -10  267.40    5.71
  16 -10  -6  272.95    5.66
  10 -16  -6  271.83    5.52
  -6  10 -16  260.78    5.69
  16  10   6  257.99    5.54
  10  16   6  253.24    5.68
 -16   8 -10 1167.16   23.61
  -8  16 -10 1155.57   23.47
 -10  16  -8 1141.36   23.50
 -10   8 -16 1139.96   23.56
  -8  10 -16 1146.90   23.52
 -16  10  -8 1154.05   23.60
  10 -16  -8 1130.26   23.45
  16  -8 -10 1161.77   23.57
  16 -10  -8 1157.23   23.55
  -8  10 -16 1161.32   23.59
   8  16  10 1193.36   23.64
  10  16   8 1161.01   23.60
  16  10   8 1164.39   23.49
 -10  10 -16 1838.98   37.36
 -16  10 -10 1861.53   37.41
 -10  16 -10 1833.44   37.30
  10  16  10 1893.74   37.43
  16 -10 -10 1818.65   37.37
  10 -16 -10 1816.59   37.28
  16  12 -12  320.67    6.72
  12  16 -12  318.93    6.66
 -12 -12 -16  296.17    6.71
 -12 -16 -12  315.19    6.74
 -12 -12 -16  331.90    6.82
 -16 -12 -12  304.23    6.76
 -12  16  12  307.49    6.75
 -16 -12 -10 2640.58   55.07
 -16 -10 -12 2699.37   55.10
  16  10 -12 2722.90   55.05
  16  12 -10 2703.57   55.03
  12  16 -10 2734.41   54.97
 -12 -10 -16 2688.66   55.12
 -10 -16 -12 2699.74   55.07
 -10 -16 -12 2728.53   54.96
 -10 -12 -16 2692.96   55.03
 -10 -12 -16 2699.79   55.12
 -12 -16 -10 2733.36   55.05
 -16  12  10 2760.66   55.01
 -12  16  10 2796.79   55.08
 -16 -12  -8  144.74    3.27
 -16  -8 -12  141.81    3.33
  12   8 -16  137.97    3.30
  12  16  -8  137.15    3.12
  16  12  -8  137.35    3.24
  16   8 -12  139.82    3.30
  -8 -16 -12  134.45    3.11
  -8 -12 -16  133.09    3.24
 -12  -8 -16  139.84    3.37
 -12 -16  -8  143.48    3.20
 -12  16   8  142.28    3.25
 -16  12   8  138.31    3.13
 -16 -12  -6  226.31    4.91
 -16  -6 -12  231.86    5.00
  16  12  -6  224.04    4.88
  12  16  -6  226.58    4.80
  -6 -12 -16  220.23    4.92
  -6 -16 -12  215.96    4.80
 -12 -16  -6  222.01    4.86
 -12  -6 -16  228.97    5.00
 -16  12   6  232.92    4.81
 -12  16   6  221.50    4.91
   4  12 -16  735.55   15.49
 -16 -12  -4  752.98   15.46
 -16  -4 -12  771.54   15.56
  12  16  -4  760.51   15.37
  16  12  -4  769.94   15.45
   4  12 -16  745.91   15.30
 -12  -4 -16  775.00   15.58
  -4 -12 -16  767.76   15.49
 -12 -16  -4  762.57   15.42
  -4 -16 -12  743.60   15.39
 -16  12   4  732.11   15.39
 -12  16   4  744.23   15.48
  -2 -16 -12 1872.64   38.23
   2  16 -12 1896.53   38.24
 -12 -16  -2 1890.81   38.23
 -16  -2 -12 1918.12   38.38
 -16 -12  -2 1922.86   38.28
  12  16  -2 1888.10   38.21
  -2 -12 -16 1915.17   38.32
   2  12 -16 1880.49   38.32
   2  12 -16 1866.02   38.16
 -12  16   2 1891.49   38.31
  12  16  -2 1897.47   38.31
 -16  12   2 1857.70   38.23
   0 -12 -16 1358.17   28.15
 -12 -16   0 1409.35   28.02
   0  16 -12 1336.98   27.90
 -16 -12   0 1401.67   28.08
 -16   0 -12 1409.49   28.21
  12   0 -16 1427.06   28.20
  16   0 -12 1402.88   28.18
   0  12 -16 1384.60   28.00
   0  12 -16 1398.22   28.15
   0  16 -12 1365.88   28.06
 -16  12   0 1393.05   28.05
 -12  16   0 1412.95   28.13
  12  16   0 1425.68   28.14
  16  12   0 1392.81   28.05
  -2  16 -12 1849.73   38.10
 -12 -16   2 1925.04   38.15
  -2  12 -16 1894.67   38.17
 -16 -12   2 1891.86   38.21
  12 -16  -2 1877.99   38.18
  12  -2 -16 1935.58   38.34
  16  -2 -12 1890.63   38.33
  -2  16 -12 1862.14   38.22
  -2  12 -16 1857.25   38.29
 -12  16  -2 1875.86   38.28
  12  16   2 1929.56   38.29
  16  12   2 1895.97   38.21
 -12 -16   4  759.50   15.26
  -4  16 -12  741.01   15.28
 -16 -12   4  753.31   15.35
  -4  12 -16  742.86   15.34
 -12   4 -16  751.64   15.49
 -16  12  -4  767.46   15.48
  12 -16  -4  750.20   15.34
  12  -4 -16  787.38   15.51
  16 -12  -4  769.22   15.42
  16  -4 -12  740.07   15.47
  -4  16 -12  758.89   15.38
  -4  12 -16  736.66   15.45
  12  16   4  733.79   15.45
  16  12   4  735.49   15.36
 -12   6 -16  226.36    4.99
  -6  16 -12  231.17    4.81
 -16  12  -6  223.49    4.99
  -6  12 -16  225.56    4.87
 -16 -12   6  232.71    4.83
  12  -6 -16  222.00    5.02
  16 -12  -6  227.83    4.95
  16  -6 -12  232.79    5.04
  12 -16  -6  222.48    4.85
  -6  12 -16  232.57    5.00
  -6  16 -12  226.81    4.88
  12  16   6  237.95    4.98
  16  12   6  234.75    4.88
 -12   8 -16  134.31    3.16
  -8  12 -16  135.66    3.05
 -12  16  -8  134.24    3.07
 -16  12  -8  133.68    3.17
 -16   8 -12  131.23    3.18
  -8  16 -12  132.29    2.98
  12 -16  -8  135.33    3.02
  12  -8 -16  130.87    3.18
  16  -8 -12  132.19    3.20
  16 -12  -8  135.91    3.12
  -8  12 -16  130.24    3.18
  16  12   8  132.13    3.04
  12  16   8  134.26    3.16
 -12  10 -16 2717.85   55.16
 -12  16 -10 2758.53   55.11
 -10  12 -16 2719.83   55.12
 -10  16 -12 2690.72   55.09
 -16  12 -10 2751.54   55.18
 -16  10 -12 2736.75   55.19
  16 -12 -10 2736.43   55.13
  16 -10 -12 2695.59   55.15
  12 -16 -10 2709.83   55.07
  12  16  10 2718.93   55.19
 -12  16 -12  293.54    6.46
 -16  12 -12  302.54    6.52
 -12  12 -16  299.31    6.48
  12 -16 -12  307.52    6.45
  16 -12 -12  311.14    6.52
  14  16 -14  665.26   13.79
  14  14 -16  667.27   13.82
  16  14 -14  651.23   13.81
 -14 -14 -16  673.45   13.92
 -16 -14 -14  665.54   13.89
 -14 -16 -14  681.25   13.88
  16  14 -12   35.00    1.42
  16  12 -14   35.96    1.49
  14  16 -12   34.42    1.39
  14  12 -16   34.71    1.48
 -12 -16 -14   35.43    1.48
 -12 -14 -16   35.85    1.39
 -12 -16 -14   35.94    1.29
 -16 -14 -12   38.07    1.53
 -12 -14 -16   37.52    1.61
 -14 -16 -12   36.13    1.48
 -16 -12 -14   33.23    1.48
 -14 -12 -16   35.92    1.56
 -14  16  12   33.89    1.40
 -16  14  12   34.91    1.30
 -16 -14 -10 1424.80   28.91
  14  16 -10 1417.19   28.83
  16  14 -10 1424.48   28.86
  16  10 -14 1439.37   28.90
  14  10 -16 1417.67   28.91
 -10 -16 -14 1400.66   28.93
 -10 -14 -16 1420.68   28.86
 -14 -10 -16 1388.30   28.97
 -14 -16 -10 1390.81   28.90
 -10 -16 -14 1385.08   28.81
 -16 -10 -14 1434.23   28.97
 -10 -14 -16 1424.67   28.96
 -16  14  10 1442.46   28.86
 -14  16  10 1433.46   28.90
 -16 -14  -8 1231.01   25.16
  16  14  -8 1247.89   25.12
  14  16  -8 1239.71   25.09
  16   8 -14 1265.55   25.20
  14   8 -16 1277.79   25.20
 -14  -8 -16 1234.71   25.25
  -8 -16 -14 1206.42   25.08
  -8 -14 -16 1189.87   25.12
 -16  -8 -14 1221.19   25.23
 -14 -16  -8 1231.35   25.14
 -14  16   8 1238.23   25.16
 -16  14   8 1221.50   25.12
 -14 -16  -6 1252.35   25.12
 -16 -14  -6 1259.73   25.14
 -16  -6 -14 1252.37   25.24
  14  16  -6 1235.89   25.07
  16  14  -6 1211.57   25.10
  -6 -16 -14 1241.08   25.08
   6  14 -16 1200.21   24.91
  -6 -14 -16 1247.30   25.12
 -14  -6 -16 1238.05   25.24
 -16  14   6 1245.37   25.10
 -14  16   6 1254.15   25.14
   4  14 -16  143.97    3.26
 -14 -16  -4  142.11    3.19
 -16  -4 -14  144.38    3.42
 -16 -14  -4  147.69    3.22
  16  14  -4  142.98    3.21
  14  16  -4  138.75    3.15
 -14  -4 -16  139.06    3.38
  -4 -16 -14  137.82    3.16
  -4 -14 -16  140.69    3.23
   4  14 -16  135.74    2.95
 -14  16   4  142.72    3.23
 -16  14   4  144.59    3.18
   2  16 -14  729.05   14.65
  -2 -16 -14  742.33   14.66
 -14 -16  -2  748.93   14.63
 -16  -2 -14  758.27   14.82
   2  14 -16  733.63   14.49
 -16 -14  -2  748.96   14.66
  14  16  -2  734.04   14.62
   2  14 -16  726.19   14.70
  -2 -14 -16  727.65   14.70
  14  16  -2  738.85   14.70
 -16  14   2  762.15   14.65
 -14  16   2  743.05   14.69
   0 -14 -16  910.50   18.59
   0  16 -14  885.32   18.36
   0  14 -16  903.11   18.41
 -16 -14   0  913.70   18.52
 -14 -16   0  907.56   18.48
  16   0 -14  909.52   18.65
  14   0 -16  944.16   18.67
   0  16 -14  899.94   18.54
   0  14 -16  906.53   18.58
 -14  16   0  903.70   18.57
 -16  14   0  918.14   18.52
  16  14   0  932.50   18.53
  14  16   0  921.34   18.58
 -14 -16   2  749.37   15.37
  -2  14 -16  750.82   15.35
  -2  16 -14  741.93   15.31
 -16 -14   2  761.57   15.41
  14 -16  -2  749.80   15.42
  14  -2 -16  767.52   15.57
  16  -2 -14  770.11   15.57
  -2  14 -16  742.26   15.49
  -2  16 -14  736.26   15.45
 -14  16  -2  767.70   15.48
  16  14   2  768.47   15.45
  14  16   2  765.66   15.49
  -4  16 -14  145.98    3.11
  -4  14 -16  145.75    3.16
 -14   4 -16  139.95    3.38
 -16 -14   4  147.86    3.17
 -14 -16   4  149.55    3.12
  16  -4 -14  136.98    3.44
  14  -4 -16  139.11    3.45
  16 -14  -4  134.79    3.29
  14 -16  -4  136.93    3.23
  -4  16 -14  146.28    3.27
  -4  14 -16  142.41    3.35
  16  14   4  149.93    3.26
  14  16   4  147.17    3.31
 -14 -16   6 1284.06   25.54
 -16  14  -6 1273.25   25.74
  -6  14 -16 1245.36   25.62
 -14   6 -16 1252.03   25.77
 -16 -14   6 1294.72   25.59
 -16   6 -14 1243.41   25.78
  -6  16 -14 1231.13   25.59
  14 -16  -6 1264.57   25.64
  14  -6 -16 1265.63   25.76
  16 -14  -6 1263.58   25.67
  16  -6 -14 1278.75   25.76
  -6  14 -16 1226.04   25.71
  -6  16 -14 1244.22   25.68
  16  14   6 1248.78   25.67
  14  16   6 1274.63   25.71
 -16  14  -8 1213.88   25.08
 -14  16  -8 1215.56   25.05
  -8  16 -14 1192.64   24.96
 -16   8 -14 1210.36   25.12
  -8  14 -16 1216.69   24.98
 -14   8 -16 1226.93   25.10
  16  -8 -14 1261.80   25.10
  14  -8 -16 1273.73   25.11
  14 -16  -8 1238.83   24.99
  16 -14  -8 1235.89   25.02
  -8  14 -16 1250.63   25.07
  14  16   8 1215.04   25.08
  16  14   8 1229.56   25.04
 -14  10 -16 1378.71   29.20
 -16  10 -14 1412.14   29.22
 -16  14 -10 1463.59   29.20
 -10  14 -16 1434.25   29.13
 -10  16 -14 1407.97   29.11
 -14  16 -10 1441.02   29.16
  16 -14 -10 1440.33   29.15
  16 -10 -14 1440.35   29.20
  14 -16 -10 1413.03   29.12
  14 -10 -16 1442.12   29.21
  16  14  10 1451.96   29.17
  14  16  10 1462.44   29.21
 -14  12 -16   34.19    1.38
 -12  14 -16   35.99    1.32
 -12  16 -14   35.17    1.24
 -16  12 -14   35.60    1.43
 -14  16 -12   36.15    1.34
 -16  14 -12   33.93    1.36
  16 -14 -12   33.96    1.41
  14 -16 -12   33.69    1.33
  16 -12 -14   34.20    1.50
  14 -12 -16   32.75    1.49
  14  16  12   33.73    1.43
 -14  16 -14  681.11   13.81
 -16  14 -14  679.66   13.85
 -14  14 -16  677.76   13.82
  14 -16 -14  650.36   13.79
  14 -14 -16  657.82   13.82
  16 -14 -14  657.09   13.81
  16  16 -16  595.00   12.28
 -16 -16 -16  580.23   12.37
  16  14 -16  290.77    6.23
  16  16 -14  285.10    6.20
 -16  16  14  295.64    6.24
 -16 -16 -14  275.71    6.27
 -14 -16 -16  285.31    6.31
 -14 -16 -16  285.11    6.18
 -16 -14 -16  284.76    6.31
  16  12 -16 1624.45   31.97
  16  16 -12 1591.84   31.91
 -16  16  12 1560.74   31.95
 -12 -16 -16 1548.28   32.02
 -12 -16 -16 1555.14   31.89
 -16 -16 -12 1539.21   31.97
 -16 -12 -16 1545.34   32.03
  16  16 -10  161.25    3.53
  16  10 -16  161.51    3.67
 -16 -16 -10  155.19    3.59
 -16 -10 -16  150.25    3.71
 -10 -16 -16  146.07    3.51
 -10 -16 -16  153.44    3.65
 -16  16  10  144.26    3.53
 -16 -16  -8 3551.96   72.13
  16  16  -8 3521.11   72.08
  16   8 -16 3647.60   72.18
  -8 -16 -16 3537.26   72.09
 -16  -8 -16 3607.45   72.23
 -16  16   8 3558.20   72.12
 -16  -6 -16 3621.03   72.86
 -16 -16  -6 3625.28   72.74
  16  16  -6 3556.59   72.70
  -6 -16 -16 3554.35   72.71
 -16  16   6 3643.83   72.74
 -16  -4 -16 2040.87   38.87
 -16 -16  -4 2020.28   38.71
  16  16  -4 2016.54   38.68
  -4 -16 -16 1988.06   38.71
 -16  16   4 2000.83   38.71
 -16 -16  -2  219.91    4.60
 -16  -2 -16  208.07    4.78
   2  16 -16  211.19    4.38
 -16  16   2  216.91    4.62
  16  16  -2  209.68    4.63
  16  16  -2  208.99    4.62
   2  16 -16  218.20    4.67
  -2 -16 -16  212.63    4.66
   0  16 -16  387.02    8.02
 -16 -16   0  397.74    8.15
  16   0 -16  389.16    8.34
   0  16 -16  390.91    8.22
  16  16   0  403.14    8.22
 -16  16   0  388.67    8.20
  -2  16 -16  212.89    4.52
 -16 -16   2  219.28    4.60
  16  -2 -16  214.56    4.83
  16 -16  -2  212.77    4.68
  -2  16 -16  214.70    4.72
  16  16   2  221.91    4.70
  -4  16 -16 1974.77   40.29
 -16   4 -16 1896.63   40.49
 -16 -16   4 2033.61   40.31
  16  -4 -16 2029.06   40.50
  16 -16  -4 2018.85   40.38
  -4  16 -16 1924.30   40.41
  16  16   4 2040.38   40.42
 -16   6 -16 3657.31   74.26
  -6  16 -16 3601.90   74.08
 -16 -16   6 3802.20   74.05
  16 -16  -6 3648.11   74.13
  16  -6 -16 3670.11   74.24
  -6  16 -16 3596.19   74.18
  16  16   6 3638.13   74.17
 -16   8 -16 3524.21   72.51
 -16  16  -8 3574.89   72.47
  -8  16 -16 3529.34   72.37
  16 -16  -8 3579.59   72.40
  16  -8 -16 3672.47   72.50
  -8  16 -16 3603.61   72.45
  16  16   8 3607.23   72.46
 -10  16 -16  144.74    3.41
 -16  10 -16  143.09    3.57
 -16  16 -10  147.65    3.52
  16 -10 -16  159.73    3.63
  16 -16 -10  161.34    3.49
  16  16  10  148.71    3.51
 -12  16 -16 1551.22   31.83
 -16  16 -12 1524.20   31.88
 -16  12 -16 1534.35   31.91
  16 -16 -12 1589.14   31.84
  16 -12 -16 1635.86   31.90
  16  16  12 1549.62   31.90
 -16  14 -16  297.55    6.31
 -16  16 -14  283.05    6.29
 -14  16 -16  287.73    6.26
  16 -16 -14  284.46    6.26
  16 -14 -16  297.16    6.32
 -16  16 -16  583.09   12.30
  16 -16 -16  594.96   12.29
   1   1 -17    1.59    1.19
  -1  -1 -17    1.05    1.05
   1  17  -1    1.60    0.96
  -1  17   1    0.29    0.91
 -17   1   1    0.50    1.01
 -17  -1  -1    0.30    0.89
   1  -1 -17    1.05    1.19
  -1   1 -17    1.25    1.09
  -1  17  -1    1.39    0.97
   1  17   1    0.20    0.91
 -17  -1   1    0.65    0.97
 -17   1  -1    1.14    0.89
  -3  -3 -17   -1.42    1.21
  -3  17   3    0.30    0.91
 -17  -3  -3    1.09    0.87
   3   1 -17  116.58    3.00
  -1  -3 -17  127.90    3.06
  -3  -1 -17  115.06    2.98
   1  17  -3  124.97    2.95
  -1  17   3  125.14    2.96
  -3  17   1  126.65    2.96
 -17   1   3  129.52    2.96
 -17  -1  -3  126.44    2.92
 -17  -3  -1  124.52    2.90
 -17   3   1  130.46    2.98
   3  -1 -17  126.88    3.06
  -3   1 -17  119.62    3.05
  -1  17  -3  124.98    2.60
   1  -3 -17  120.56    3.04
  -3  17  -1  126.65    2.97
   1  17   3  128.48    2.98
  -1  17  -3  125.99    2.95
 -17   3  -1  127.30    3.01
 -17  -3   1  127.57    2.93
 -17   1  -3  130.41    2.99
 -17  -1   3  124.99    2.93
   3  -3 -17    1.24    1.11
 -17   3  -3    0.46    0.90
 -17  -3   3    0.29    0.86
  17   3   3    0.26    0.25
  -3  17  -3   -0.30    0.91
  -3   3 -17    1.53    0.93
 -17  -5  -5    0.65    0.94
  -5  17   5    0.84    0.93
 -17   5   5    0.20    0.42
  -5  -5 -17    0.68    1.10
  -5 -17  -5    0.80    0.37
 -17  -3  -5 1853.77   37.19
 -17  -5  -3 1888.51   37.18
  -5  -3 -17 1813.12   37.20
  -3  -5 -17 1806.80   37.19
 -17   5   3 1815.39   36.96
  -5  17   3 1828.98   37.20
  -3  17   5 1864.85   37.22
 -17  -1  -5  154.19    3.46
 -17   5   1  150.72    3.47
  17   1  -5  141.62    3.41
 -17  -5  -1  152.77    3.39
   5 -17   1  148.51    3.08
   5  17  -1  149.46    3.08
  -1  -5 -17  153.29    3.51
  -5  -1 -17  138.09    3.46
  -1  17   5  154.96    3.45
   1  17  -5  151.63    3.47
  -5  17   1  152.03    3.43
 -17  -5   1  146.27    3.36
 -17   1  -5  151.91    3.44
  17  -1  -5  149.88    3.43
 -17   5  -1  147.99    3.41
   5  17   1  147.94    3.08
   5 -17  -1  150.48    3.08
  -5 -17   1  148.78    3.13
   1  -5 -17  145.60    3.47
  -5   1 -17  148.18    3.49
  -1  17  -5  148.66    3.12
  -5   1 -17  146.43    3.40
  -5  17  -1  152.18    3.41
   1  17   5  148.99    3.46
  -1  17  -5  155.46    3.46
   3  -5 -17 1762.34   36.93
 -17  -5   3 1902.94   36.87
 -17   5  -3 1811.81   36.91
  17  -3  -5 1841.87   36.90
 -17   3  -5 1858.28   36.93
  -3  17  -5 1848.87   36.92
  -5  17  -3 1845.01   36.92
  17   5   3 1808.94   36.69
  -5 -17   3 1801.22   36.67
  -5   3 -17 1820.82   36.88
  -3   5 -17 1772.68   36.85
 -17  -5   5    0.13    0.83
  17  -5  -5    0.27    1.03
  -5   5 -17    1.57    0.84
  17   5   5    1.20    0.42
 -17  -7  -7    1.07    1.00
  17   7  -7    0.22    1.08
  -7 -17  -7    1.01    0.54
  -7  -7 -17    1.15    1.06
  -7  17   7    1.24    0.98
 -17   7   7   -0.08    0.55
   5   7 -17  854.10   17.64
 -17  -7  -5  866.91   17.61
 -17  -5  -7  894.50   17.64
   7  17  -5  867.82   17.42
  17   7  -5  883.73   17.61
  -7 -17  -5  852.75   17.39
  -5 -17  -7  846.71   17.40
  -7  -5 -17  791.59   17.63
  -7  -5 -17  855.48   17.63
  -5  -7 -17  866.63   17.63
  -5  17   7  869.13   17.65
  -7  17   5  868.27   17.64
 -17   7   5  861.98   17.43
   3   7 -17  318.42    6.65
 -17  -7  -3  318.45    6.58
 -17  -3  -7  309.37    6.62
   7  17  -3  321.24    6.37
  -7 -17  -3  305.51    6.45
  -7 -17  -3  304.41    6.32
  -7  -3 -17  308.80    6.64
  -3  -7 -17  313.84    6.63
 -17   7   3  304.67    6.37
  -3  17   7  318.49    6.66
  -7  17   3  307.85    6.61
   7  17  -3  305.96    6.60
   1  17  -7  658.52   13.36
 -17  -1  -7  670.55   13.59
 -17  -7  -1  678.70   13.54
   7  17  -1  662.56   13.34
  17   1  -7  653.01   13.57
   1   7 -17  633.81   13.59
  -7 -17  -1  661.11   13.40
  -7  -1 -17  640.29   13.59
  -1  -7 -17  653.52   13.59
  -1  17   7  652.22   13.61
 -17   7   1  652.20   13.35
  -7  17   1  659.23   13.57
   7  17  -1  662.81   13.57
   1  -7 -17  670.65   13.55
 -17   1  -7  659.79   13.55
 -17  -7   1  670.81   13.47
   7 -17  -1  666.63   13.29
  17  -1  -7  650.95   13.52
  -1   7 -17  660.06   13.43
  -7 -17   1  658.00   13.32
  -7   1 -17  668.37   13.55
  -1   7 -17  655.39   13.54
  -1  17  -7  632.84   13.32
  -7   1 -17  653.16   13.52
   1  17   7  636.52   13.56
  17   7   1  646.23   13.31
   7  17   1  659.03   13.52
  -7  17  -1  655.20   13.52
   3  -7 -17  309.55    6.58
 -17  -7   3  315.67    6.47
 -17   3  -7  301.01    6.54
  -7 -17   3  305.03    6.25
   7 -17  -3  311.28    6.30
  17  -3  -7  315.86    6.57
  -7   3 -17  313.57    6.54
  -3   7 -17  308.61    6.45
  -3   7 -17  294.93    6.56
  -3  17  -7  295.65    6.33
   7  17   3  304.83    6.54
  -7  17  -3  306.06    6.54
  17   7   3  307.27    6.31
 -17  -7   5  908.99   17.75
   7 -17  -5  859.31   17.61
  17  -5  -7  865.07   17.80
  17  -7  -5  862.90   17.79
   7  17   5  869.32   17.83
  17   7   5  871.82   17.63
  -5   7 -17  862.36   17.75
  -7   5 -17  849.49   17.78
  17  -7  -7    0.88    1.11
  -7   7 -17    0.85    0.86
   7  17   7    0.36    1.01
 -17  -9  -9    0.30    0.98
  17   9  -9    0.86    1.14
   9  17  -9    0.36    0.77
  -9 -17  -9   -0.47    0.67
  -9  -9 -17    0.55    1.08
  -9  -9 -17    0.54    1.08
  -9 -17  -9   -0.21    0.89
  -9  17   9    0.80    1.02
 -17  -7  -9 2124.50   47.26
 -17  -9  -7 2403.37   47.28
  17   7  -9 2309.95   47.25
  17   9  -7 2361.29   47.24
   9  17  -7 2325.98   47.12
  -9  -7 -17 2335.12   47.33
  -9 -17  -7 2321.82   47.21
  -9  -7 -17 2412.00   47.28
  -9 -17  -7 2333.47   47.09
  -7 -17  -9 2361.52   47.11
  -7  -9 -17 2290.85   47.27
 -17   9   7 2337.53   47.14
  -9  17   7 2329.77   47.29
  -7  17   9 2379.63   47.31
 -17  -5  -9 2332.75   46.72
 -17  -9  -5 2337.38   46.69
   9  17  -5 2346.26   46.54
  17   9  -5 2259.74   46.67
  -9 -17  -5 2317.97   46.61
  -9  -5 -17 2305.98   46.75
  -5 -17  -9 2295.02   46.53
  -9  -5 -17 2250.55   46.71
  -5  -9 -17 2358.26   46.70
 -17   9   5 2246.37   46.55
  -9  17   5 2318.57   46.70
  -5  17   9 2283.68   46.74
  -3 -17  -9  492.92   10.13
   3   9 -17  485.51   10.33
 -17  -9  -3  490.81   10.27
 -17  -3  -9  497.77   10.34
   9  17  -3  499.59   10.12
  -9  -3 -17  491.57   10.35
  -9 -17  -3  492.81   10.17
  -3  -9 -17  493.15   10.31
 -17   9   3  490.62   10.13
  -9  17   3  493.69   10.31
  -3  17   9  512.77   10.38
   9  17  -3  500.99   10.31
 -17  -9  -1  272.96    6.04
 -17  -1  -9  299.79    6.16
   9  17  -1  286.74    5.88
  17   1  -9  288.70    6.11
   1  17  -9  284.25    5.91
  -9  -1 -17  285.50    6.15
  -1  -9 -17  285.88    6.11
  -9 -17  -1  287.83    5.91
   1   9 -17  278.67    5.94
   1   9 -17  280.65    6.12
  -1  17   9  282.65    6.16
   9  17  -1  286.74    6.09
 -17   9   1  280.87    5.88
  -9  17   1  282.97    6.09
   1  -9 -17  278.41    6.14
 -17  -9   1  286.13    6.05
  -9 -17   1  289.42    5.89
 -17   1  -9  292.53    6.16
  17  -1  -9  282.95    6.12
   9 -17  -1  286.19    5.90
  -1   9 -17  276.88    6.13
  -1   9 -17  284.50    5.98
  -1  17  -9  283.97    5.93
  17   9   1  284.30    5.91
  -9  17  -1  289.01    6.10
   1  17   9  273.70    6.16
   9  17   1  290.07    6.12
 -17  -9   3  514.00   10.31
  -9 -17   3  491.42   10.15
   9 -17  -3  497.92   10.20
  17  -3  -9  506.27   10.41
  -3  17  -9  498.68   10.23
  -3   9 -17  500.70   10.28
  -3   9 -17  486.56   10.40
  -9   3 -17  496.58   10.40
  17   9   3  496.26   10.22
  -9  17  -3  503.80   10.38
   9  17   3  510.23   10.40
  -9 -17   5 2377.42   47.31
 -17  -9   5 2367.53   47.49
  17  -5  -9 2345.94   47.56
  17  -9  -5 2288.45   47.53
   9 -17  -5 2338.41   47.40
  -5   9 -17 2329.96   47.57
  -9   5 -17 2321.58   47.56
  -5   9 -17 2298.33   47.49
   9  17   5 2356.63   47.58
  17   9   5 2339.72   47.43
 -17   9  -7 2259.44   47.40
  -7   9 -17 2346.89   47.34
  -9   7 -17 2321.79   47.37
  17  -9  -7 2325.46   47.36
   9 -17  -7 2331.49   47.24
  17  -7  -9 2357.78   47.38
  -7   9 -17 2358.22   47.40
  17   9   7 2359.43   47.27
   9  17   7 2367.56   47.42
   7  17   9 2337.37   47.43
  -9   9 -17    0.33    0.88
  -9  17  -9    1.02    0.75
 -17   9  -9    1.53    1.00
   9  17   9   -0.09    1.00
  17  -9  -9   -1.04    1.09
   9 -17  -9   -0.23    0.77
  11  17 -11    0.45    0.92
  17  11 -11    1.11    1.18
 -11 -11 -17    1.21    1.15
 -17 -11 -11    1.22    1.13
 -11 -17 -11    0.14    0.77
 -11 -11 -17    0.87    1.07
 -11 -17 -11    1.11    1.03
 -11  17  11    0.77    1.06
 -17 -11  -9 1385.66   27.93
 -17  -9 -11 1355.91   27.94
  17   9 -11 1382.62   27.91
  11  17  -9 1350.03   27.80
  17  11  -9 1390.64   27.89
 -11  -9 -17 1411.49   28.00
  -9 -11 -17 1376.29   27.98
  -9 -17 -11 1374.89   27.90
  -9 -17 -11 1341.65   27.78
  -9 -11 -17 1362.59   27.90
 -11 -17  -9 1377.69   27.88
 -11  -9 -17 1367.56   27.91
  -9  17  11 1344.08   27.96
 -17  11   9 1373.38   27.82
 -11  17   9 1364.04   27.94
 -17 -11  -7 1508.64   30.29
 -17  -7 -11 1514.47   30.33
  11  17  -7 1494.94   30.16
  17   7 -11 1501.25   30.29
  17  11  -7 1518.58   30.25
 -11  -7 -17 1509.29   30.30
 -11 -17  -7 1456.18   30.23
  -7 -17 -11 1474.59   30.15
 -11  -7 -17 1469.58   30.34
  -7 -11 -17 1466.05   30.27
 -17  11   7 1467.21   30.17
 -11  17   7 1484.97   30.30
  -7  17  11 1486.79   30.34
 -17  -5 -11  223.62    4.97
 -17 -11  -5  230.29    4.89
  17  11  -5  212.55    4.88
  11  17  -5  225.54    4.73
  -5 -11 -17  226.49    4.92
  -5 -17 -11  224.46    4.74
 -11  -5 -17  219.19    4.95
 -11 -17  -5  226.95    4.81
 -11  17   5  222.94    4.89
 -17  11   5  222.03    4.74
   3  11 -17  402.34    8.56
  -3 -17 -11  407.00    8.41
 -17 -11  -3  403.14    8.51
 -17  -3 -11  410.16    8.60
  11  17  -3  413.81    8.39
   3  11 -17  402.67    8.37
 -11 -17  -3  409.19    8.44
  -3 -11 -17  398.08    8.55
 -11  17   3  412.37    8.54
 -17  11   3  402.96    8.40
  11  17  -3  414.53    8.55
 -17 -11  -1  164.22    3.67
 -11 -17  -1  165.21    3.55
 -17  -1 -11  169.80    3.84
  11  17  -1  161.82    3.54
  17   1 -11  162.53    3.83
   1  17 -11  163.67    3.58
   1  11 -17  158.01    3.78
   1  11 -17  166.31    3.54
  -1 -11 -17  165.13    3.76
 -11  17   1  172.80    3.72
 -17  11   1  165.86    3.55
  11  17  -1  166.23    3.72
   1 -11 -17  168.86    3.83
 -17   1 -11  168.02    3.87
 -17 -11   1  166.33    3.70
 -11 -17   1  170.63    3.58
  17  -1 -11  165.04    3.89
  11 -17  -1  165.55    3.61
  -1  11 -17  167.91    3.63
  -1  11 -17  171.84    3.83
  -1  17 -11  165.30    3.65
  17  11   1  169.49    3.62
  11  17   1  170.78    3.79
 -11  17  -1  171.79    3.79
 -11   3 -17  405.53    8.58
 -11 -17   3  410.92    8.33
  17 -11  -3  402.99    8.52
 -17  11  -3  378.09    8.55
 -17 -11   3  416.60    8.45
  -3  11 -17  400.88    8.42
  11 -17  -3  406.48    8.38
  17  -3 -11  406.65    8.57
  -3  11 -17  411.67    8.56
  -3  17 -11  395.90    8.43
 -11  17  -3  412.29    8.53
  17  11   3  414.30    8.41
  11  17   3  417.04    8.55
 -17  11  -5  231.14    5.02
 -17 -11   5  227.27    4.87
 -11 -17   5  242.28    4.71
 -11   5 -17  221.47    5.00
  -5  11 -17  215.57    4.86
  -5  17 -11  227.41    4.78
  11 -17  -5  224.77    4.83
  17 -11  -5  225.66    4.96
  17  -5 -11  214.94    5.01
  -5  17 -11  220.12    4.87
  -5  11 -17  228.97    5.00
  17  11   5  228.89    4.84
  11  17   5  230.94    5.00
  -7  11 -17 1489.70   30.15
 -11   7 -17 1498.89   30.23
 -17  11  -7 1515.86   30.25
 -17   7 -11 1427.33   30.24
  -7  17 -11 1464.77   30.08
  17  -7 -11 1493.38   30.22
  17 -11  -7 1478.65   30.19
  11 -17  -7 1484.66   30.09
  -7  11 -17 1492.19   30.24
  11  17   7 1491.20   30.24
  17  11   7 1500.89   30.13
   7  17  11 1474.51   30.28
  -9  17 -11 1337.36   27.77
 -17   9 -11 1360.04   27.91
  -9  11 -17 1341.07   27.83
 -11  17  -9 1370.93   27.80
 -17  11  -9 1369.57   27.90
 -11   9 -17 1358.00   27.86
  17  -9 -11 1364.41   27.87
  11 -17  -9 1350.92   27.76
  17 -11  -9 1383.39   27.86
  -9  11 -17 1388.45   27.89
  11  17   9 1387.61   27.91
   9  17  11 1414.28   27.94
  17  11   9 1376.87   27.79
 -11  11 -17   -0.08    0.91
 -11  17 -11    0.52    0.83
 -17  11 -11   -0.37    1.03
  11  17  11   -0.76    1.08
  11 -17 -11   -0.27    0.91
  17 -11 -11    0.63    1.09
  17  13 -13    0.49    1.12
  13  17 -13    1.21    1.01
 -17 -13 -13    0.97    1.18
 -13 -17 -13   -0.13    1.09
 -13 -13 -17   -0.92    1.12
 -13 -17 -13    0.19    0.88
 -13 -13 -17    1.40    1.27
 -13  17  13   -0.03    1.01
 -17 -13 -11  363.31    7.79
 -17 -11 -13  358.03    7.81
  17  11 -13  359.01    7.76
  17  13 -11  364.75    7.72
  13  17 -11  357.67    7.67
 -11 -13 -17  358.61    7.84
 -13 -17 -11  373.43    7.76
 -13 -11 -17  364.83    7.84
 -11 -17 -13  357.65    7.64
 -11 -13 -17  376.53    7.74
 -11 -17 -13  358.56    7.78
 -17  13  11  369.97    7.69
 -13  17  11  372.53    7.77
 -17  -9 -13  434.07    9.36
 -17 -13  -9  441.53    9.32
  17   9 -13  437.58    9.32
  13  17  -9  442.64    9.21
  17  13  -9  430.02    9.28
  13   9 -17  451.89    9.34
  -9 -17 -13  433.05    9.20
 -13  -9 -17  450.05    9.42
  -9 -13 -17  444.32    9.28
  -9 -13 -17  453.76    9.39
 -13 -17  -9  437.32    9.29
 -13  17   9  453.91    9.32
 -17  13   9  450.91    9.23
 -17  -7 -13   53.65    1.87
 -17 -13  -7   52.11    1.67
  17  13  -7   50.82    1.67
  13  17  -7   51.70    1.51
  13   7 -17   52.73    1.89
  17   7 -13   50.13    1.79
 -13 -17  -7   49.53    1.60
  -7 -17 -13   53.36    1.51
  -7 -13 -17   52.98    1.68
 -13  -7 -17   51.43    1.77
 -17  13   7   54.24    1.47
 -13  17   7   54.59    1.64
 -17  -5 -13  353.68    7.50
 -17 -13  -5  353.84    7.40
  17  13  -5  349.52    7.38
  13  17  -5  349.03    7.29
   5  13 -17  344.45    7.19
 -13 -17  -5  353.82    7.34
 -13  -5 -17  352.89    7.50
  -5 -17 -13  344.60    7.30
  -5 -13 -17  345.58    7.42
 -13  17   5  356.25    7.42
 -17  13   5  352.51    7.32
  -3 -17 -13  100.07    2.38
   3  13 -17  100.51    2.54
  17  13  -3   99.25    2.47
 -17  -3 -13  103.17    2.65
 -17 -13  -3  104.53    2.45
 -13 -17  -3  100.74    2.37
  13  17  -3   99.65    2.35
  -3 -13 -17   99.80    2.49
   3  13 -17   99.39    2.21
 -13  -3 -17   91.29    2.60
 -13  17   3  101.08    2.46
  13  17  -3  104.06    2.47
 -17  13   3  103.93    2.34
  -1 -13 -17   59.74    1.72
 -17  -1 -13   56.18    1.85
 -13 -17  -1   56.94    1.45
  13  17  -1   55.57    1.53
 -17 -13  -1   58.02    1.57
  13   1 -17   51.98    1.91
  17   1 -13   53.86    1.78
   1  13 -17   56.17    1.39
   1  13 -17   54.83    1.75
   1  17 -13   54.56    1.56
  13  17  -1   55.68    1.65
 -13  17   1   60.25    1.64
 -17  13   1   56.99    1.50
  17  13  -1   57.70    1.51
   1 -13 -17   56.30    1.76
 -13 -17   1   56.37    1.42
 -17 -13   1   54.98    1.55
  -1  13 -17   56.32    1.41
  -1  17 -13   55.01    1.27
  13 -17  -1   55.99    1.50
  17  -1 -13   56.07    1.79
  13  -1 -17   55.33    1.92
  -1  17 -13   56.69    1.55
  -1  13 -17   56.17    1.73
  17  13   1   57.44    1.50
 -13  17  -1   59.21    1.66
  13  17   1   57.66    1.65
 -13   3 -17   95.23    2.53
 -17 -13   3  102.78    2.32
  17 -13  -3   97.47    2.48
  -3  17 -13   98.22    2.19
 -13 -17   3  103.13    2.23
  -3  13 -17  102.13    2.29
  13  -3 -17   94.15    2.57
  13 -17  -3   96.76    2.32
  17  -3 -13   97.16    2.65
  -3  17 -13   97.13    2.36
  -3  13 -17   98.13    2.51
 -13  17  -3  106.71    2.47
  13  17   3  102.87    2.47
  17  13   3  105.06    2.37
 -17  13  -5  345.90    7.40
 -13   5 -17  342.14    7.41
 -17 -13   5  359.36    7.24
  -5  17 -13  343.38    7.18
  -5  13 -17  345.08    7.24
 -13 -17   5  359.02    7.14
  17  -5 -13  349.00    7.43
  17 -13  -5  339.53    7.33
  13  -5 -17  332.04    7.41
  13 -17  -5  340.92    7.24
  -5  17 -13  339.39    7.28
  -5  13 -17  347.47    7.37
  13  17   5  341.19    7.37
  17  13   5  352.66    7.27
  -7  17 -13   52.58    1.43
  -7  13 -17   55.20    1.51
 -13   7 -17   52.51    1.72
 -17  13  -7   52.70    1.74
 -17   7 -13   53.22    1.78
  13 -17  -7   49.22    1.54
  13  -7 -17   53.11    1.91
  17  -7 -13   47.45    1.80
  17 -13  -7   52.19    1.66
  -7  17 -13   54.65    1.63
  -7  13 -17   54.19    1.78
  13  17   7   54.84    1.66
  17  13   7   54.92    1.54
  -9  13 -17  439.53    9.23
 -13  17  -9  443.49    9.25
 -17   9 -13  434.15    9.34
  -9  17 -13  441.74    9.18
 -17  13  -9  446.44    9.33
 -13   9 -17  431.83    9.31
  17 -13  -9  437.50    9.28
  13 -17  -9  439.36    9.20
  17  -9 -13  437.57    9.33
  13  -9 -17  458.55    9.35
  -9  13 -17  445.89    9.32
  17  13   9  445.79    9.24
  13  17   9  453.04    9.33
 -17  11 -13  368.97    7.87
 -11  13 -17  375.88    7.79
 -13  11 -17  366.22    7.83
 -17  13 -11  381.79    7.87
 -13  17 -11  375.62    7.78
 -11  17 -13  367.56    7.75
  17 -13 -11  358.08    7.82
  17 -11 -13  361.84    7.85
  13 -17 -11  361.69    7.74
  13  17  11  373.92    7.87
  17  13  11  365.82    7.79
 -13  13 -17    0.78    0.94
 -13  17 -13    0.14    0.90
 -17  13 -13    0.03    1.04
  13  17  13    0.59    1.08
  17 -13 -13    0.34    1.16
  13 -17 -13    0.49    1.02
  15  17 -15    0.15    1.11
  17  15 -15   -0.02    1.11
 -17 -15 -15    0.90    1.04
 -15 -15 -17   -0.59    1.01
 -15 -17 -15    0.67    1.12
 -15 -17 -15    1.43    0.94
 -15 -15 -17    1.67    1.16
  15  17 -13  247.91    5.50
  17  13 -15  248.43    5.57
  17  15 -13  263.01    5.55
  15  13 -17  257.67    5.58
 -17 -13 -15  250.22    5.63
 -13 -15 -17  249.80    5.65
 -13 -15 -17  259.36    5.53
 -13 -17 -15  251.59    5.62
 -13 -17 -15  241.80    5.48
 -15 -17 -13  252.00    5.60
 -17 -15 -13  251.05    5.62
 -15 -13 -17  245.22    5.64
 -15  17  13  254.37    5.59
 -17  15  13  259.53    5.54
 -17 -15 -11  104.41    2.69
  17  11 -15  100.25    2.75
  15  17 -11  101.61    2.60
  15  11 -17  103.63    2.79
  17  15 -11  108.95    2.66
 -11 -15 -17  100.97    2.78
 -11 -17 -15  112.79    2.60
 -15 -11 -17  107.06    2.82
 -11 -15 -17  108.72    2.65
 -15 -17 -11  103.53    2.69
 -17 -11 -15  101.03    2.78
 -11 -17 -15  101.67    2.77
 -15  17  11  112.19    2.67
 -17  15  11  108.52    2.63
 -17  -9 -15  423.88    9.33
 -17 -15  -9  439.13    9.25
  17  15  -9  425.24    9.21
  17   9 -15  445.73    9.30
  15  17  -9  438.97    9.16
  15   9 -17  427.97    9.29
  -9 -15 -17  444.63    9.21
  -9 -17 -15  451.64    9.17
 -15  -9 -17  433.09    9.34
 -15 -17  -9  431.82    9.23
 -15  17   9  444.71    9.25
 -17  15   9  452.13    9.20
 -15 -17  -7 1237.18   24.53
 -17 -15  -7 1202.74   24.54
 -17  -7 -15 1238.74   24.65
  17   7 -15 1222.32   24.59
  15  17  -7 1231.71   24.46
  15   7 -17 1185.41   24.59
  17  15  -7 1232.56   24.50
 -15  -7 -17 1209.00   24.66
   7  15 -17 1156.37   24.28
  -7 -17 -15 1202.36   24.47
  -7 -15 -17 1219.13   24.52
 -17  15   7 1205.16   24.49
 -15  17   7 1200.78   24.53
 -17  -5 -15  631.39   12.97
 -15 -17  -5  628.76   12.81
 -17 -15  -5  634.93   12.83
  15  17  -5  627.27   12.76
  17  15  -5  625.17   12.81
  -5 -17 -15  626.17   12.80
  -5 -15 -17  626.80   12.84
   5  15 -17  601.71   12.59
 -15  -5 -17  610.64   12.96
 -17  15   5  627.03   12.80
 -15  17   5  627.86   12.84
   3  17 -15  343.41    7.11
  -3 -17 -15  335.15    7.09
   3  15 -17  345.72    7.17
 -15  -3 -17  342.69    7.30
 -17 -15  -3  348.55    7.12
   3  15 -17  323.91    6.90
 -17  -3 -15  342.50    7.28
 -15 -17  -3  340.15    7.09
  17  15  -3  334.81    7.11
  15  17  -3  336.59    7.06
  -3 -15 -17  333.78    7.15
 -15  17   3  339.17    7.14
 -17  15   3  344.31    7.09
  -1 -15 -17  445.88    9.61
 -17  -1 -15  450.40    9.70
 -15 -17  -1  464.73    9.51
   1  17 -15  445.19    9.31
 -17 -15  -1  469.63    9.54
   1  15 -17  460.91    9.38
  15  17  -1  463.99    9.51
  17   1 -15  464.04    9.69
  15   1 -17  441.93    9.66
   1  15 -17  460.95    9.61
   1  17 -15  461.11    9.55
  15  17  -1  468.08    9.59
 -15  17   1  474.08    9.58
 -17  15   1  469.74    9.54
  17  15  -1  480.89    9.54
  15 -17  -1  461.26    9.65
 -17 -15   1  481.61    9.63
  -1  15 -17  457.11    9.54
  -1  17 -15  458.73    9.49
 -15 -17   1  466.14    9.60
  15  -1 -17  447.81    9.79
  17  -1 -15  464.36    9.81
  -1  15 -17  467.27    9.73
  -1  17 -15  462.80    9.69
  17  15   1  470.54    9.66
  15  17   1  480.32    9.72
 -15  17  -1  464.86    9.70
 -17  15  -1  477.67    9.66
  -3  15 -17  335.31    7.01
 -15 -17   3  345.13    7.02
  -3  17 -15  336.99    6.97
 -17 -15   3  337.37    7.06
  17  -3 -15  342.73    7.28
  15 -17  -3  331.15    7.09
  15  -3 -17  339.14    7.29
  17 -15  -3  336.21    7.13
  -3  15 -17  330.72    7.18
  -3  17 -15  332.33    7.13
  15  17   3  342.04    7.17
  17  15   3  346.90    7.12
 -15   5 -17  631.04   13.27
  -5  15 -17  637.04   13.08
 -17   5 -15  605.11   13.28
  -5  17 -15  621.05   13.04
 -15 -17   5  651.71   13.03
 -17 -15   5  659.61   13.07
  15  -5 -17  651.14   13.29
  15 -17  -5  626.06   13.12
  17  -5 -15  641.97   13.27
  17 -15  -5  644.48   13.16
  -5  15 -17  631.54   13.20
  -5  17 -15  637.70   13.17
  15  17   5  634.06   13.20
  17  15   5  642.96   13.16
 -17  15  -7 1253.40   25.04
  -7  15 -17 1222.43   24.91
 -17   7 -15 1220.89   25.07
  -7  17 -15 1200.71   24.88
 -15   7 -17 1207.93   25.06
  15 -17  -7 1206.75   24.93
  17 -15  -7 1232.19   24.96
  17  -7 -15 1246.44   25.06
  15  -7 -17 1212.94   25.06
  -7  17 -15 1230.60   24.97
  -7  15 -17 1255.29   25.01
  17  15   7 1216.62   24.97
  15  17   7 1226.63   25.01
  -9  17 -15  433.15    9.15
 -17   9 -15  434.52    9.32
  -9  15 -17  434.51    9.17
 -15   9 -17  434.30    9.31
 -15  17  -9  438.08    9.25
 -17  15  -9  445.82    9.28
  15  -9 -17  445.16    9.32
  15 -17  -9  435.31    9.18
  17  -9 -15  450.59    9.32
  17 -15  -9  435.60    9.22
  -9  15 -17  446.42    9.28
  15  17   9  445.70    9.27
  17  15   9  445.94    9.23
 -15  17 -11  111.82    2.73
 -17  11 -15  110.59    2.81
 -15  11 -17  110.40    2.81
 -17  15 -11  111.65    2.78
 -11  15 -17  110.38    2.68
 -11  17 -15  110.92    2.63
  15 -17 -11  107.90    2.68
  17 -11 -15  103.69    2.83
  17 -15 -11  105.33    2.74
  15 -11 -17  108.47    2.86
  15  17  11  116.65    2.81
  17  15  11  115.79    2.74
 -13  15 -17  259.83    5.65
 -15  13 -17  262.58    5.71
 -17  15 -13  254.52    5.72
 -17  13 -15  261.69    5.72
 -13  17 -15  260.05    5.64
 -15  17 -13  258.26    5.67
  17 -15 -13  260.69    5.69
  17 -13 -15  251.84    5.71
  15 -17 -13  257.50    5.64
  15 -13 -17  261.61    5.72
  15  17  13  268.66    5.76
  17  15  13  261.53    5.69
 -17  15 -15   -0.43    0.97
 -15  17 -15    1.98    0.92
 -15  15 -17    0.60    0.94
  15 -17 -15    0.92    1.08
  17 -15 -15   -0.14    1.08
  17  17 -17    0.33    1.25
 -17 -17 -17   -0.26    1.27
 -17 -17 -17   -1.36    1.15
  17  17 -15   -0.29    1.09
  17  15 -17   -0.12    1.23
 -17  17  15    0.22    1.02
 -15 -17 -17    0.54    1.02
 -17 -15 -17   -0.23    1.17
 -15 -17 -17    3.61    1.17
 -17 -17 -15    0.46    1.21
  17  13 -17    1.84    1.25
  17  17 -13    0.04    1.03
 -17  17  13   -0.50    0.94
 -13 -17 -17    1.97    0.98
 -17 -17 -13    0.69    1.07
 -13 -17 -17    0.74    1.09
 -17 -13 -17    0.21    1.15
  17  11 -17    0.70    1.24
  17  17 -11    0.58    1.05
 -17  17  11    0.91    0.96
 -11 -17 -17   -0.34    1.02
  11  17 -17    0.61    0.21
 -11 -17 -17    0.67    1.08
 -17 -11 -17   -0.84    1.15
 -17 -17 -11   -0.02    1.01
  17  17  -9    0.01    1.04
  17   9 -17    0.18    1.36
 -17 -17  -9   -0.27    1.01
 -17  -9 -17   -0.20    1.16
  -9 -17 -17    0.88    0.88
 -17  17   9    0.97    0.93
 -17 -17  -7    0.01    0.93
  17  17  -7   -1.35    0.97
  17   7 -17   -2.05    1.38
 -17  -7 -17   -0.17    1.17
  -7 -17 -17   -1.19    0.99
 -17  17   7    0.92    0.86
 -17 -17  -5    0.03    0.86
  17  17  -5   -0.91    0.93
 -17  -5 -17    0.72    1.20
  -5 -17 -17    0.13    1.00
 -17  17   5   -0.80    0.85
 -17  -3 -17    1.50    1.13
 -17 -17  -3    0.12    0.78
   3  17 -17    0.37    0.28
 -17  17   3    1.07    0.78
  -3 -17 -17    0.87    0.92
   3  17 -17    0.61    0.92
  17  17  -3   -1.05    0.90
 -17 -17  -1    0.09    0.76
   1  17 -17    0.60    0.38
 -17  17   1   -0.11    0.83
  17  17  -1   -0.10    0.79
  17   1 -17   -1.18    1.30
   1  17 -17    0.30    0.92
 -17 -17   1    0.52    0.65
  17 -17  -1    0.10    0.93
  -1  17 -17   -0.04    0.48
  17  -1 -17   -0.46    1.27
  -1  17 -17   -0.15    0.96
  17  17   1    0.35    0.87
 -17  17  -1    0.24    0.76
 -17 -17   3   -0.01    0.66
  -3  17 -17    0.96    0.54
  17  -3 -17   -0.20    1.35
  17 -17  -3   -0.01    0.97
  -3  17 -17    1.57    0.96
  17  17   3    0.51    0.85
 -17 -17   5   -0.29    0.64
  -5  17 -17    0.15    0.63
 -17   5 -17   -0.16    1.10
  17  -5 -17   -0.96    1.31
  17 -17  -5   -1.05    0.95
  -5  17 -17   -0.94    1.02
  17  17   5    0.42    0.86
 -17   7 -17   -0.21    1.18
  -7  17 -17   -0.25    0.71
  17  -7 -17   -1.86    1.39
  17 -17  -7   -1.22    1.04
  -7  17 -17   -0.29    1.06
  17  17   7    0.26    0.87
 -17  17  -9    0.65    0.98
 -17   9 -17    0.55    1.08
  -9  17 -17   -0.60    0.80
  17 -17  -9   -0.04    1.04
  17  -9 -17   -1.30    1.37
  -9  17 -17    1.19    1.03
  17  17   9    0.46    0.97
 -17  11 -17   -0.95    1.14
 -17  17 -11    0.98    1.01
 -11  17 -17    0.16    0.84
  17 -17 -11   -1.09    1.06
  17 -11 -17   -0.15    1.19
  17  17  11    0.40    0.93
 -17  17 -13    0.25    0.99
 -13  17 -17   -0.42    0.87
 -17  13 -17    1.08    1.08
  17 -17 -13    0.78    1.08
  17 -13 -17    0.59    1.19
  17  17  13    1.34    1.01
 -17  17 -15    0.41    1.00
 -17  15 -17    0.27    1.05
 -15  17 -17    0.63    0.97
  17 -17 -15   -0.83    1.14
  17 -15 -17    0.87    1.21
  17  17  15    0.12    1.08
 -17  17 -17   -0.42    1.16
   0   0 -18 3374.28   70.07
   0  18   0 3470.93   70.08
 -18   0   0 3543.14   70.06
  -2  -2 -18  639.09   13.18
  -2  18   2  634.53   13.16
 -18  -2  -2  644.11   13.14
 -18   2   2  626.34   13.13
   0  -2 -18  135.58    3.17
   2   0 -18  139.46    3.23
  -2   0 -18  140.17    3.21
   0  18  -2  133.85    3.13
   0  18   2  135.52    3.15
  -2  18   0  138.52    3.16
 -18  -2   0  134.00    3.08
 -18   0  -2  131.97    3.08
 -18   2   0  135.42    3.12
 -18   0   2  135.61    3.11
   2  -2 -18  616.14   12.14
  -2  18  -2  574.80   11.79
  -2   2 -18  561.77   12.09
  -2  18  -2  628.66   12.11
 -18   2  -2  616.00   12.09
 -18  -2   2  629.54   12.08
  -4  -4 -18 1258.67   25.76
 -18   4   4 1255.39   25.48
  -4  18   4 1273.25   25.77
 -18  -4  -4 1289.75   25.74
  -4  -2 -18  611.56   12.89
  -2  -4 -18  614.53   12.89
  -4  18   2  622.38   12.87
  -2  18   4  611.18   12.88
 -18  -4  -2  628.73   12.84
 -18  -2  -4  640.54   12.87
   0  18  -4  485.80    9.82
   4   0 -18  468.68   10.17
  -4   0 -18  468.76   10.14
   0  -4 -18  495.59   10.15
   0  18   4  476.04   10.14
  -4  18   0  496.14   10.13
   0  18  -4  490.94   10.14
 -18   0  -4  494.86   10.13
 -18  -4   0  483.74   10.08
 -18   4   0  480.65   10.11
   2  -4 -18  623.26   12.82
   4  -2 -18  607.87   12.83
  -4   2 -18  618.75   12.75
  -2  18  -4  622.91   12.52
  -4   2 -18  628.04   12.81
  -2  18  -4  619.77   12.79
  -4  18  -2  629.70   12.79
  18   2   4  619.33   12.48
 -18   2  -4  645.28   12.80
 -18   4  -2  623.59   12.79
 -18  -2   4  620.81   12.74
 -18  -4   2  612.11   12.74
   4  -4 -18 1251.47   25.52
  -4 -18   4 1255.58   25.20
  -4   4 -18 1220.44   25.44
  18   4   4 1237.12   25.23
  -4  18  -4 1256.36   25.49
 -18  -4   4 1284.60   25.45
 -18   4  -4 1243.03   25.50
  -6  -6 -18  723.24   14.82
  -6 -18  -6  707.82   14.55
 -18   6   6  716.91   14.58
  -6  18   6  723.29   14.83
 -18  -6  -6  743.78   14.81
 -18  -4  -6  510.91   10.33
 -18  -6  -4  490.45   10.29
  -6  -4 -18  484.37   10.33
  -4  -6 -18  499.73   10.33
  -6 -18  -4  500.16   10.01
 -18   6   4  494.01   10.06
  -4  18   6  495.90   10.34
  -6  18   4  505.08   10.33
 -18  -6  -2  827.23   17.10
 -18  -2  -6  825.69   17.14
   6  18  -2  839.56   16.88
  -6  -2 -18  830.85   17.16
  -2  -6 -18  863.40   17.17
  -6  18   2  852.93   17.15
  -2  18   6  824.51   17.17
 -18   6   2  824.27   16.88
   0  -6 -18    6.10    1.11
  18   0  -6    7.66    1.21
 -18  -6   0    5.67    0.88
 -18   0  -6    5.89    1.05
 -18   6   0    5.64    1.07
   6  18   0    7.58    0.42
   6 -18   0    6.81    0.42
  -6   0 -18    6.38    0.99
   0  18  -6    6.49    0.48
  -6 -18   0    7.26    0.53
  -6   0 -18    6.05    1.17
   0  18   6    6.06    1.13
  -6  18   0    6.34    0.97
   2  -6 -18  844.98   17.13
 -18  -6   2  863.55   17.04
 -18   6  -2  843.05   17.10
 -18   2  -6  845.34   17.11
   6 -18  -2  841.43   16.83
  18  -2  -6  835.11   17.07
  -2   6 -18  839.94   17.01
  -6   2 -18  827.75   17.07
  -6   2 -18  852.80   17.12
  -2  18  -6  806.70   16.86
  -6 -18   2  849.16   16.85
  18   6   2  823.70   16.84
  -6  18  -2  833.04   17.09
 -18  -6   4  488.58   10.04
 -18   4  -6  487.44   10.11
  -6 -18   4  474.06    9.78
  18  -4  -6  490.87   10.09
  -6  18  -4  496.61   10.10
  18   6   4  493.32    9.85
  -6   4 -18  482.60   10.05
  -4   6 -18  487.07   10.02
  18  -6  -6  732.54   14.88
  -6   6 -18  718.83   14.85
  18   6   6  719.01   14.68
 -18  -8  -8  229.05    5.05
  18   8  -8  218.87    5.04
  -8 -18  -8  232.92    4.81
  -8  -8 -18  234.44    5.09
  -8  -8 -18  221.32    5.10
  -8  18   8  235.21    5.09
 -18   8   8  231.12    4.85
 -18  -6  -8  115.17    2.88
 -18  -8  -6  117.18    2.84
   8  18  -6  115.43    2.59
  18   8  -6  116.26    2.88
  -8  -6 -18  116.64    2.98
  -6 -18  -8  120.38    2.57
  -8 -18  -6  118.56    2.54
  -6  -8 -18  113.24    2.90
  -8  -6 -18  111.83    2.90
  -8 -18  -6  112.92    2.73
 -18   8   6  124.15    2.59
  -8  18   6  123.07    2.89
  -6  18   8  122.92    2.92
  -4 -18  -8  577.28   11.87
   4   8 -18  583.74   12.12
 -18  -4  -8  575.33   12.11
 -18  -8  -4  602.23   12.08
  18   8  -4  587.35   12.07
   8  18  -4  579.22   11.87
  -4  -8 -18  585.54   12.11
  -8 -18  -4  578.12   11.83
  -8 -18  -4  564.83   11.96
  -8  -4 -18  567.80   12.11
   8  18  -4  595.06   12.10
 -18   8   4  594.73   11.89
  -8  18   4  587.79   12.10
  -4  18   8  603.72   12.15
 -18  -2  -8 2179.76   43.32
 -18  -8  -2 2178.97   43.25
   8  18  -2 2130.81   43.07
  -2  -8 -18 2136.65   43.30
   2   8 -18 2105.28   43.30
  -8  -2 -18 2161.25   43.31
  -8 -18  -2 2119.60   43.14
  -2  18   8 2125.03   43.34
  -8  18   2 2135.16   43.29
 -18   8   2 2112.56   43.08
   8  18  -2 2135.85   43.30
 -18  -8   0  654.29   13.70
 -18   0  -8  669.35   13.79
   8 -18   0  663.26   13.53
   8  18   0  665.96   13.52
  18   0  -8  677.82   13.78
   0   8 -18  651.33   13.65
  -8   0 -18  664.62   13.79
   0   8 -18  658.03   13.77
   0  18  -8  657.39   13.55
  -8 -18   0  670.38   13.56
   0  -8 -18  675.16   13.79
   0  18   8  693.82   13.83
  -8  18   0  674.87   13.76
   8  18   0  674.73   13.76
   2  -8 -18 2051.58   43.50
  -8 -18   2 2142.85   43.26
 -18  -8   2 2203.93   43.43
 -18   2  -8 2204.86   43.52
  18  -2  -8 2166.99   43.48
   8 -18  -2 2172.36   43.27
  -2   8 -18 2110.91   43.40
  -2   8 -18 2208.84   43.50
  -8   2 -18 2210.27   43.52
  -8   2 -18 2196.26   43.49
  -2  18  -8 2087.83   43.30
  -8  18  -2 2172.91   43.49
  18   8   2 2139.92   43.29
   8  18   2 2198.35   43.50
 -18  -8   4  608.46   11.99
  18  -8  -4  583.63   12.05
  -8 -18   4  583.81   11.78
   8 -18  -4  580.59   11.85
  18  -4  -8  571.62   12.06
  18   8   4  582.49   11.86
   8  18   4  593.12   12.08
  -8  18  -4  581.40   12.06
  -4   8 -18  563.62   12.08
  -4   8 -18  576.92   11.98
  -4  18  -8  560.01   11.88
  -8   4 -18  597.68   12.07
  18  -6  -8  115.90    2.97
   8 -18  -6  123.12    2.67
  18  -8  -6  120.43    2.97
  -6   8 -18  117.95    2.99
  -6   8 -18  119.77    2.85
  -8   6 -18  118.44    2.90
   8  18   6  126.56    2.98
  18   8   6  126.72    2.68
  -8   8 -18  225.85    4.91
  18  -8  -8  215.08    4.96
  -8   8 -18  224.61    5.00
   8  18   8  235.20    5.01
 -18 -10 -10 1075.72   21.71
  18  10 -10 1053.62   21.67
 -10 -18 -10 1056.56   21.66
 -10 -10 -18 1059.66   21.68
 -10 -10 -18 1076.51   21.77
 -10 -18 -10 1039.41   21.52
 -10  18  10 1067.73   21.72
 -18 -10  -8  568.08   11.68
 -18  -8 -10  563.70   11.70
  10  18  -8  576.42   11.51
  18   8 -10  574.58   11.67
  18  10  -8  573.69   11.65
  -8 -10 -18  552.70   11.66
 -10  -8 -18  566.68   11.68
 -10 -18  -8  559.92   11.60
 -10 -18  -8  549.61   11.46
  -8 -18 -10  542.22   11.48
 -10  -8 -18  587.25   11.75
 -18  10   8  544.88   11.52
 -10  18   8  555.92   11.69
  -8  18  10  559.48   11.72
 -18  -6 -10   17.93    1.28
 -18 -10  -6   17.72    1.11
  10  18  -6   19.20    0.87
  18  10  -6   19.39    1.21
  -6 -10 -18   19.43    1.31
  -6 -18 -10   19.20    0.83
 -10  -6 -18   18.55    1.19
 -10  -6 -18   16.24    1.29
 -10 -18  -6   18.59    0.94
 -18  10   6   17.30    0.79
 -10  18   6   17.31    1.12
  -6  18  10   19.13    1.23
  -4 -18 -10  224.60    4.68
   4  10 -18  217.94    4.92
  18  10  -4  215.45    4.87
 -18  -4 -10  225.31    4.93
 -18 -10  -4  230.93    4.86
  10  18  -4  223.07    4.68
  -4 -10 -18  224.44    4.91
 -10 -18  -4  216.68    4.75
 -10  -4 -18  225.77    4.95
 -10  18   4  227.51    4.89
  10  18  -4  221.18    4.88
 -18  10   4  218.02    4.68
  -4  18  10  225.28    4.97
   2  18 -10   58.63    1.46
 -18  -2 -10   54.83    1.74
 -18 -10  -2   59.94    1.65
  10  18  -2   56.15    1.42
 -10 -18  -2   56.43    1.48
 -10  -2 -18   56.90    1.88
   2  10 -18   54.41    1.48
  -2 -10 -18   56.08    1.78
   2  10 -18   55.15    1.79
 -10  18   2   59.85    1.71
  -2  18  10   57.75    1.88
 -18  10   2   58.51    1.41
   0 -10 -18 2269.21   46.76
 -18 -10   0 2313.87   46.69
 -10 -18   0 2311.30   46.58
 -18   0 -10 2385.24   46.80
  10 -18   0 2296.11   46.56
  18   0 -10 2239.24   46.75
  10  18   0 2299.00   46.56
   0  10 -18 2297.88   46.75
   0  10 -18 2291.07   46.62
   0  18 -10 2282.59   46.59
 -10  18   0 2341.94   46.75
  10  18   0 2341.99   46.75
   0  18  10 2418.74   46.83
  18  10   0 2281.31   46.58
   2 -10 -18   59.01    1.87
 -10 -18   2   57.14    1.36
 -18 -10   2   60.00    1.62
 -18   2 -10   58.48    1.84
  10 -18  -2   55.60    1.43
  18  -2 -10   55.96    1.88
 -10   2 -18   59.18    1.78
  -2  10 -18   55.72    1.52
  -2  18 -10   57.43    1.50
  -2  10 -18   62.27    1.82
 -10  18  -2   61.52    1.72
  18  10   2   59.90    1.44
  10  18   2   61.45    1.73
   2  18  10   56.80    1.86
 -18 -10   4  235.51    4.81
 -10 -18   4  225.55    4.60
  10 -18  -4  221.06    4.68
  18  -4 -10  215.36    4.93
  18 -10  -4  224.23    4.90
  -4  10 -18  215.80    4.78
 -10   4 -18  224.04    4.92
  -4  10 -18  226.14    4.93
  -4  18 -10  217.20    4.73
  10  18   4  225.09    4.91
  18  10   4  222.02    4.71
 -10   6 -18   20.34    1.16
 -18  10  -6   16.59    1.22
  -6  10 -18   18.53    1.01
  18  -6 -10   18.92    1.36
  10 -18  -6   19.51    0.87
  18 -10  -6   19.63    1.24
  -6  10 -18   15.83    1.26
  10  18   6   17.47    1.17
  18  10   6   19.11    0.83
  -8  10 -18  564.78   11.80
 -10   8 -18  564.53   11.85
 -18  10  -8  581.39   11.91
 -18   8 -10  546.73   11.89
  18 -10  -8  572.43   11.85
  18  -8 -10  585.38   11.89
  10 -18  -8  570.37   11.72
  -8  10 -18  563.42   11.89
   8  18  10  579.62   11.93
  18  10   8  570.43   11.74
  10  18   8  581.96   11.90
 -10  18 -10 1034.23   21.50
 -18  10 -10 1078.19   21.65
 -10  10 -18 1056.55   21.58
  18 -10 -10 1040.08   21.60
  10  18  10 1080.82   21.67
 -18 -12 -12 1035.86   21.16
  18  12 -12 1008.48   21.10
 -12 -12 -18 1009.77   21.20
 -12 -12 -18 1016.30   21.10
 -12 -18 -12 1043.20   20.99
 -12 -18 -12 1041.25   21.12
 -12  18  12 1041.32   21.16
 -18 -12 -10  329.02    6.92
 -18 -10 -12  318.83    6.94
  18  12 -10  323.49    6.88
  12  18 -10  316.87    6.77
  18  10 -12  307.28    6.90
 -12 -10 -18  318.88    6.90
 -10 -12 -18  320.32    6.99
 -12 -18 -10  318.78    6.87
 -10 -18 -12  313.92    6.89
 -12 -10 -18  331.87    7.02
 -10 -12 -18  319.47    6.90
 -10 -18 -12  312.78    6.75
 -18  12  10  331.89    6.80
 -10  18  12  327.24    6.97
 -12  18  10  333.67    6.93
 -18 -12  -8  130.68    3.10
 -18  -8 -12  131.30    3.16
  18   8 -12  127.23    3.12
  18  12  -8  133.87    3.09
  12  18  -8  131.49    2.92
 -12  -8 -18  124.91    3.14
 -12  -8 -18  132.13    3.20
  -8 -12 -18  125.50    3.08
  -8 -18 -12  126.42    2.89
 -12 -18  -8  124.31    3.01
 -12  18   8  127.28    3.09
 -18  12   8  123.85    2.90
  -8  18  12  124.84    3.15
 -18 -12  -6 1100.23   22.44
 -18  -6 -12 1131.03   22.52
  18  12  -6 1114.60   22.42
  12  18  -6 1111.91   22.32
 -12  -6 -18 1105.59   22.53
  -6 -18 -12 1068.23   22.31
  -6 -12 -18 1100.57   22.45
 -12 -18  -6 1105.09   22.38
 -18  12   6 1058.37   22.33
  -6  18  12 1112.00   22.53
 -12  18   6 1099.08   22.46
   4  12 -18  578.99   11.93
  -4 -18 -12  575.05   11.77
 -18  -4 -12  575.99   11.98
 -18 -12  -4  582.41   11.89
  18  12  -4  581.20   11.88
  12  18  -4  586.39   11.76
   4  12 -18  568.59   11.72
  -4 -12 -18  578.37   11.93
 -12 -18  -4  569.47   11.82
 -12  -4 -18  549.24   11.97
 -18  12   4  570.22   11.77
 -12  18   4  559.50   11.91
   2  18 -12  785.70   16.28
 -18  -2 -12  801.71   16.48
 -12 -18  -2  811.26   16.28
 -18 -12  -2  793.01   16.36
  12  18  -2  800.72   16.25
   2  12 -18  802.75   16.42
   2  12 -18  799.40   16.24
  -2 -12 -18  788.49   16.42
  12  18  -2  819.04   16.41
 -12  18   2  794.08   16.40
 -18  12   2  780.75   16.27
   0 -12 -18  123.00    3.02
 -18   0 -12  124.46    3.07
 -12 -18   0  127.02    2.78
  12 -18   0  126.10    2.79
 -18 -12   0  127.20    2.89
  12  18   0  125.68    2.78
  18   0 -12  124.27    3.08
   0  12 -18  129.50    3.03
   0  18 -12  124.36    2.84
   0  12 -18  124.80    2.78
 -18  12   0  128.40    2.80
  18  12   0  125.01    2.81
 -12  18   0  125.17    2.97
  12  18   0  127.13    3.00
 -18 -12   2  783.01   16.28
 -12 -18   2  798.66   16.17
  -2  12 -18  783.30   16.23
  18  -2 -12  794.44   16.40
  12 -18  -2  817.68   16.21
 -12   2 -18  798.21   16.42
  -2  12 -18  796.88   16.38
  -2  18 -12  773.84   16.24
  18  12   2  786.76   16.24
  12  18   2  815.49   16.37
 -12  18  -2  804.77   16.36
 -18  12  -4  571.66   12.17
 -18 -12   4  588.13   12.04
 -12   4 -18  586.30   12.18
 -12 -18   4  585.94   11.91
  -4  12 -18  585.35   12.03
  18 -12  -4  576.96   12.12
  18  -4 -12  581.67   12.18
  12 -18  -4  586.63   11.99
  -4  18 -12  591.15   12.04
  -4  12 -18  571.50   12.15
  12  18   4  591.72   12.15
  18  12   4  590.32   12.02
  -6  18 -12 1072.21   22.13
 -18 -12   6 1126.93   22.20
 -18  12  -6 1094.48   22.34
  -6  12 -18 1079.50   22.22
 -12   6 -18 1072.40   22.33
  12 -18  -6 1102.25   22.17
  18  -6 -12 1082.23   22.33
  18 -12  -6 1105.57   22.28
  -6  18 -12 1054.43   22.21
  -6  12 -18 1094.96   22.32
  12  18   6 1088.82   22.32
  18  12   6 1107.45   22.20
 -18   8 -12  120.21    3.11
  -8  18 -12  122.88    2.87
 -12   8 -18  129.89    3.10
  -8  12 -18  123.65    2.97
 -18  12  -8  128.13    3.10
  12 -18  -8  129.35    2.90
  18  -8 -12  128.99    3.12
  18 -12  -8  136.39    3.09
  -8  12 -18  133.31    3.16
  18  12   8  131.72    2.94
  12  18   8  127.05    3.09
   8  18  12  129.55    3.21
 -12  18 -10  322.34    6.79
 -18  10 -12  330.12    6.95
 -18  12 -10  328.26    6.93
 -12  10 -18  317.33    6.87
 -10  12 -18  312.34    6.83
 -10  18 -12  318.94    6.76
  18 -12 -10  320.38    6.88
  18 -10 -12  310.69    6.89
  12 -18 -10  308.59    6.76
 -10  12 -18  322.72    6.93
  10  18  12  332.89    6.98
  18  12  10  325.18    6.80
  12  18  10  332.65    6.93
 -18  12 -12 1052.11   21.10
 -12  18 -12 1010.72   20.98
 -12  12 -18  994.93   21.04
  18 -12 -12 1021.19   21.05
  12  18  12 1068.95   21.13
 -18 -14 -14 1218.03   25.98
  18  14 -14 1316.72   25.92
 -14 -18 -14 1243.98   25.82
 -14 -18 -14 1238.67   25.95
 -14 -14 -18 1289.45   25.92
 -14 -14 -18 1299.90   26.04
 -14  18  14 1267.47   25.97
 -18 -14 -12  526.28   11.27
 -18 -12 -14  521.76   11.29
  14  18 -12  534.66   11.15
  18  14 -12  543.29   11.21
  18  12 -14  549.11   11.25
 -12 -18 -14  530.04   11.12
 -14 -18 -12  540.51   11.24
 -14 -12 -18  548.58   11.36
 -14 -12 -18  545.48   11.23
 -12 -14 -18  551.96   11.22
 -12 -18 -14  523.61   11.26
 -12 -14 -18  536.84   11.34
 -18  14  12  533.30   11.18
 -14  18  12  538.08   11.26
 -12  18  14  525.45   11.30
 -18 -10 -14 1402.33   28.94
 -18 -14 -10 1407.84   28.88
  14  18 -10 1442.61   28.77
  18  14 -10 1407.75   28.83
  18  10 -14 1415.16   28.87
 -10 -18 -14 1388.44   28.76
 -14 -10 -18 1419.36   28.96
 -10 -14 -18 1400.39   28.94
 -10 -14 -18 1411.67   28.84
 -14 -18 -10 1418.51   28.85
 -10 -18 -14 1401.37   28.89
 -18  14  10 1425.01   28.80
 -14  18  10 1437.59   28.88
 -18 -14  -8  212.11    4.65
 -18  -8 -14  207.53    4.73
  14  18  -8  204.57    4.51
  14   8 -18  198.64    4.71
  18   8 -14  206.84    4.72
  18  14  -8  204.60    4.62
  -8 -18 -14  212.16    4.52
 -14  -8 -18  208.38    4.76
 -14 -18  -8  208.23    4.60
  -8 -14 -18  212.23    4.63
 -14  18   8  205.58    4.65
 -18  14   8  210.00    4.53
 -18  -6 -14 1356.09   26.81
 -18 -14  -6 1303.97   26.71
  18  14  -6 1303.19   26.67
  14  18  -6 1330.86   26.60
   6  14 -18 1286.77   26.49
  -6 -14 -18 1300.09   26.71
 -14  -6 -18 1334.67   26.82
 -14 -18  -6 1323.96   26.67
  -6 -18 -14 1309.15   26.61
 -14  18   6 1315.30   26.71
 -18  14   6 1284.30   26.63
  -4 -18 -14 1676.69   33.94
   4  14 -18 1671.40   34.03
 -14 -18  -4 1688.26   33.96
 -18  -4 -14 1685.08   34.11
 -18 -14  -4 1679.24   34.00
  14  18  -4 1669.21   33.91
  18  14  -4 1701.09   33.99
  -4 -14 -18 1677.07   34.03
 -14  -4 -18 1709.56   34.13
   4  14 -18 1631.19   33.82
 -18  14   4 1686.42   33.94
 -14  18   4 1661.21   34.03
   2  18 -14  922.53   18.90
   2  14 -18  910.76   18.99
 -18 -14  -2  919.64   18.93
 -18  -2 -14  952.33   19.09
 -14 -18  -2  946.93   18.88
  14  18  -2  918.03   18.86
  -2 -14 -18  929.87   18.99
   2  14 -18  907.57   18.79
 -18  14   2  919.65   18.89
 -14  18   2  927.60   18.97
  14  18  -2  951.44   18.98
   0 -14 -18   64.91    1.98
 -14 -18   0   70.59    1.68
 -18   0 -14   68.63    2.11
   0  14 -18   65.90    1.61
 -18 -14   0   66.48    1.79
  18   0 -14   65.21    2.07
  14   0 -18   63.80    2.12
   0  14 -18   69.83    1.95
   0  18 -14   65.53    1.79
 -14  18   0   69.27    1.88
 -18  14   0   69.81    1.74
  18  14   0   69.38    1.74
  14  18   0   68.88    1.88
  -2  14 -18  919.22   18.67
 -18 -14   2  928.74   18.73
  -2  18 -14  891.35   18.58
 -14 -18   2  911.61   18.65
  14 -18  -2  913.28   18.70
  14  -2 -18  930.81   18.89
  18  -2 -14  924.56   18.87
  -2  14 -18  917.35   18.82
  -2  18 -14  931.99   18.75
  18  14   2  935.12   18.73
 -14  18  -2  930.78   18.81
  14  18   2  920.97   18.82
  -4  18 -14 1674.36   34.50
  -4  14 -18 1702.17   34.57
 -14   4 -18 1710.43   34.75
 -14 -18   4 1736.45   34.50
 -18 -14   4 1724.24   34.58
  14 -18  -4 1688.74   34.57
  18  -4 -14 1704.64   34.73
  14  -4 -18 1691.82   34.74
  18 -14  -4 1672.10   34.65
  -4  18 -14 1730.56   34.63
  -4  14 -18 1693.95   34.69
  18  14   4 1717.39   34.61
  14  18   4 1721.77   34.69
 -18  14  -6 1288.75   26.79
 -14   6 -18 1303.68   26.80
  -6  18 -14 1307.41   26.60
 -18 -14   6 1355.02   26.64
  -6  14 -18 1300.77   26.65
 -18   6 -14 1239.25   26.81
  14  -6 -18 1363.74   26.82
  18 -14  -6 1300.27   26.72
  14 -18  -6 1296.32   26.65
  18  -6 -14 1321.09   26.79
  -6  14 -18 1329.74   26.76
  -6  18 -14 1295.09   26.69
  18  14   6 1324.10   26.68
  14  18   6 1315.65   26.77
 -18   8 -14  214.46    4.78
 -14   8 -18  214.53    4.76
  -8  18 -14  214.81    4.55
 -18  14  -8  208.58    4.75
  -8  14 -18  209.75    4.61
  18 -14  -8  208.15    4.68
  14 -18  -8  210.41    4.58
  18  -8 -14  208.52    4.78
  14  -8 -18  203.71    4.78
  -8  18 -14  210.84    4.63
  -8  14 -18  212.07    4.73
  18  14   8  214.77    4.62
  14  18   8  216.18    4.73
 -10  14 -18 1415.80   29.09
 -18  10 -14 1445.63   29.20
 -18  14 -10 1445.67   29.18
 -10  18 -14 1412.70   29.04
 -14  18 -10 1387.78   29.10
 -14  10 -18 1414.74   29.17
  18 -10 -14 1419.03   29.16
  14 -18 -10 1449.34   29.06
  18 -14 -10 1460.77   29.13
 -10  14 -18 1437.42   29.17
  14  18  10 1433.57   29.18
  18  14  10 1428.06   29.10
 -12  18 -14  540.73   11.21
 -12  14 -18  522.58   11.23
 -18  12 -14  527.07   11.32
 -14  18 -12  529.29   11.22
 -18  14 -12  546.09   11.31
 -14  12 -18  543.43   11.29
  18 -14 -12  554.56   11.27
  18 -12 -14  545.85   11.30
  14 -18 -12  529.67   11.21
  14  18  12  549.51   11.34
  18  14  12  547.20   11.26
 -18  14 -14 1234.44   25.82
 -14  18 -14 1238.93   25.75
 -14  14 -18 1258.07   25.79
  14  18  14 1285.22   25.87
  18 -14 -14 1290.04   25.79
  18  16 -16  643.32   13.48
 -16  18  16  653.95   13.52
 -16 -18 -16  642.70   13.55
 -16 -16 -18  639.08   13.56
 -16 -16 -18  653.33   13.45
 -16 -18 -16  653.38   13.40
 -18 -16 -16  629.66   13.55
  18  14 -16  136.05    3.26
  16  18 -14  135.10    3.16
  18  16 -14  135.58    3.23
 -18 -14 -16  133.43    3.32
 -16 -18 -14  128.33    3.25
 -14 -18 -16  129.78    3.27
 -16 -14 -18  134.71    3.36
 -14 -16 -18  132.17    3.36
 -16 -14 -18  133.70    3.21
 -14 -18 -16  123.95    3.11
 -18 -16 -14  132.05    3.30
 -14 -16 -18  126.56    3.19
 -16  18  14  132.15    3.24
 -18  16  14  132.99    3.19
 -18 -16 -12   60.78    1.99
  18  12 -16   64.14    2.05
  16  18 -12   65.82    1.87
  18  16 -12   61.97    1.90
  16  12 -18   65.71    2.04
 -16 -18 -12   64.96    1.99
 -12 -16 -18   66.15    2.05
 -12 -18 -16   64.09    2.01
 -16 -12 -18   66.08    2.14
 -12 -16 -18   66.05    1.91
 -12 -18 -16   62.12    1.85
 -18 -12 -16   63.13    2.11
 -18  16  12   64.07    1.84
 -16  18  12   63.93    1.94
 -18 -10 -16  415.09    8.85
 -18 -16 -10  422.45    8.76
  16  10 -18  405.31    8.80
  16  18 -10  415.29    8.65
  18  10 -16  404.16    8.78
  18  16 -10  407.29    8.69
 -10 -16 -18  412.99    8.84
 -10 -18 -16  398.39    8.81
 -16 -18 -10  404.11    8.73
 -10 -18 -16  421.56    8.65
 -10 -16 -18  415.82    8.70
 -16 -10 -18  408.61    8.83
 -16  18  10  420.12    8.74
 -18  16  10  411.61    8.69
 -18  -8 -16  302.09    6.61
 -18 -16  -8  307.14    6.49
 -16 -18  -8  301.85    6.46
  16   8 -18  300.57    6.59
  18  16  -8  298.13    6.44
  18   8 -16  299.84    6.58
  16  18  -8  309.21    6.40
  -8 -18 -16  292.77    6.41
   8  16 -18  293.68    6.14
 -16  -8 -18  310.10    6.63
  -8 -16 -18  312.25    6.47
 -16  18   8  306.49    6.48
 -18  16   8  300.17    6.43
 -18 -16  -6  363.62    7.53
 -18  -6 -16  369.20    7.68
   6  16 -18  343.71    7.21
 -16 -18  -6  361.39    7.50
  16  18  -6  364.02    7.44
  18  16  -6  356.00    7.49
  -6 -18 -16  351.07    7.46
  -6 -16 -18  359.68    7.52
 -16  -6 -18  356.40    7.68
 -16  18   6  349.83    7.52
 -18  16   6  353.03    7.46
  -4 -18 -16  499.07   10.37
   4  16 -18  480.61   10.13
 -18  -4 -16  508.37   10.55
 -16  -4 -18  502.39   10.55
 -16 -18  -4  504.74   10.36
 -18 -16  -4  503.08   10.39
  18  16  -4  507.02   10.37
  16  18  -4  495.01   10.32
  -4 -16 -18  511.67   10.41
 -18  16   4  514.90   10.36
 -16  18   4  503.69   10.41
 -16 -18  -2  765.49   15.51
  18  16  -2  759.47   15.55
   2  16 -18  737.81   15.35
 -18 -16  -2  763.31   15.54
 -18  -2 -16  722.66   15.70
  16  18  -2  758.57   15.58
 -18  16   2  775.54   15.54
 -16  18   2  769.26   15.58
  16  18  -2  757.50   15.51
   2  18 -16  769.71   15.55
   2  16 -18  759.56   15.60
  -2 -16 -18  759.33   15.59
  -2 -18 -16  753.95   15.54
   0  18 -16    9.89    0.44
 -18 -16   0    9.65    0.82
   0  16 -18   10.04    0.57
 -16 -18   0   12.17    0.75
  16   0 -18   11.87    1.46
  18   0 -16   10.36    1.26
   0  16 -18   11.64    1.07
   0  18 -16   10.50    0.98
 -16  18   0   12.03    0.97
  16  18   0    9.88    0.95
  18  16   0   10.47    0.89
 -18  16   0   10.15    0.87
 -16 -18   2  773.12   15.53
  -2  16 -18  755.64   15.49
 -18 -16   2  768.16   15.57
  18 -16  -2  749.46   15.63
  -2  18 -16  743.44   15.44
  16 -18  -2  755.78   15.58
  18  -2 -16  754.20   15.75
  16  -2 -18  759.18   15.75
  -2  16 -18  760.39   15.68
  -2  18 -16  749.99   15.62
  18  16   2  783.65   15.62
  16  18   2  786.99   15.67
 -16   4 -18  498.30   10.65
 -18 -16   4  509.60   10.43
 -16 -18   4  509.21   10.38
  -4  18 -16  494.38   10.36
  -4  16 -18  503.06   10.40
  16  -4 -18  528.03   10.67
  16 -18  -4  500.92   10.47
  18  -4 -16  513.71   10.64
  18 -16  -4  501.85   10.51
  -4  18 -16  491.49   10.53
  -4  16 -18  508.22   10.58
  18  16   4  512.32   10.51
  16  18   4  513.75   10.55
  -6  16 -18  349.07    7.45
 -16   6 -18  344.03    7.65
 -18 -16   6  366.28    7.43
  -6  18 -16  349.56    7.42
 -16 -18   6  370.63    7.37
 -18   6 -16  354.02    7.68
  18 -16  -6  358.62    7.55
  18  -6 -16  349.79    7.68
  16 -18  -6  355.96    7.51
  16  -6 -18  359.60    7.70
  -6  16 -18  348.34    7.60
  -6  18 -16  354.00    7.55
  16  18   6  353.81    7.59
  18  16   6  359.60    7.54
  -8  18 -16  303.02    6.50
 -18   8 -16  311.62    6.73
 -16   8 -18  301.01    6.70
 -18  16  -8  308.95    6.68
  -8  16 -18  305.26    6.52
  18  -8 -16  303.14    6.73
  16  -8 -18  309.68    6.75
  16 -18  -8  310.30    6.57
  18 -16  -8  302.99    6.61
  -8  18 -16  311.61    6.61
  -8  16 -18  312.16    6.66
  16  18   8  317.97    6.64
  18  16   8  312.94    6.60
 -10  18 -16  409.20    8.74
 -16  18 -10  424.84    8.82
 -18  16 -10  416.66    8.86
 -16  10 -18  426.09    8.90
 -18  10 -16  415.58    8.90
 -10  16 -18  415.08    8.75
  18 -16 -10  410.40    8.80
  16 -18 -10  408.64    8.76
  18 -10 -16  400.41    8.88
  16 -10 -18  418.03    8.91
 -10  18 -16  435.70    8.83
 -10  16 -18  429.44    8.87
  16  18  10  422.85    8.87
  18  16  10  417.49    8.82
 -16  18 -12   66.34    1.91
 -12  16 -18   67.07    1.89
 -18  12 -16   62.55    2.05
 -12  18 -16   64.12    1.80
 -16  12 -18   66.21    2.02
 -18  16 -12   65.92    1.97
  16 -18 -12   66.05    1.91
  18 -12 -16   67.85    2.11
  18 -16 -12   69.33    1.96
  16 -12 -18   65.28    2.09
  18  16  12   62.44    1.93
  16  18  12   67.18    1.97
 -16  14 -18  126.58    3.22
 -14  16 -18  132.90    3.18
 -18  14 -16  135.73    3.28
 -18  16 -14  132.92    3.25
 -16  18 -14  130.16    3.19
 -14  18 -16  130.05    3.14
  18 -16 -14  134.78    3.22
  18 -14 -16  135.56    3.26
  16 -18 -14  137.32    3.20
  16  18  14  132.08    3.30
  18  16  14  131.29    3.23
 -18  16 -16  633.65   13.63
 -16  18 -16  656.93   13.60
 -16  16 -18  665.43   13.63
  16  18  16  669.03   13.70
  18 -16 -16  643.60   13.61
 -18 -18 -18 7092.54  144.87
 -18 -18 -18 7282.69  145.01
  18  16 -18  401.36    8.77
  18  18 -16  409.99    8.73
 -18  18  16  414.99    8.79
 -16 -18 -18  422.47    8.70
 -16 -18 -18  398.55    8.84
 -18 -18 -16  397.01    8.82
 -18 -16 -18  415.23    8.87
  18  14 -18  770.63   15.57
  18  18 -14  758.36   15.51
 -18 -14 -18  731.32   15.65
 -14 -18 -18  752.48   15.63
 -14 -18 -18  752.31   15.49
 -18 -18 -14  732.61   15.59
 -18  18  14  740.33   15.55
 -18 -18 -12   74.84    2.22
  18  12 -18   83.39    2.32
  18  18 -12   82.93    2.18
 -12 -18 -18   73.76    2.15
 -12 -18 -18   76.58    2.28
 -18 -12 -18   74.47    2.33
 -18  18  12   74.53    2.13
 -18 -18 -10  634.18   13.40
  18  18 -10  642.98   13.33
  18  10 -18  638.64   13.44
 -10 -18 -18  629.91   13.47
 -18 -10 -18  663.54   13.54
 -10 -18 -18  647.55   13.34
 -18  18  10  646.87   13.36
 -18  -8 -18  720.83   14.93
 -18 -18  -8  706.73   14.78
  18  18  -8  712.53   14.72
  18   8 -18  701.95   14.85
  -8 -18 -18  720.68   14.76
 -18  18   8  718.92   14.76
 -18 -18  -6  788.29   16.04
 -18  -6 -18  793.32   16.22
  18  18  -6  779.53   15.99
  -6 -18 -18  760.57   16.03
 -18  18   6  773.33   16.03
 -18  -4 -18  177.87    4.26
 -18 -18  -4  176.29    3.99
 -18  18   4  177.74    4.00
  -4 -18 -18  176.86    4.02
  18  18  -4  183.72    4.00
   2  18 -18 5123.65  107.82
 -18 -18  -2 5680.60  108.06
 -18  -2 -18 5122.22  108.20
 -18  18   2 5590.22  108.09
  18  18  -2 5565.33  108.06
   2  18 -18 5562.21  108.10
  -2 -18 -18 5542.02  108.09
 -18 -18   0 2665.10   53.45
  18   0 -18 2776.60   53.63
   0  18 -18 2674.53   53.53
 -18  18   0 2750.13   53.51
  18  18   0 2717.32   53.52
  -2  18 -18 5410.73  112.37
 -18 -18   2 5576.46  112.46
  18 -18  -2 5646.58  112.51
  18  -2 -18 5865.40  112.67
  -2  18 -18 5600.07  112.56
  18  18   2 5598.79  112.55
  -4  18 -18  173.92    3.88
 -18   4 -18  175.24    4.23
 -18 -18   4  177.70    3.91
  18  -4 -18  192.35    4.32
  18 -18  -4  185.55    4.05
  -4  18 -18  187.40    4.11
  18  18   4  182.63    4.07
 -18   6 -18  786.46   16.22
  -6  18 -18  758.23   15.96
 -18 -18   6  791.87   15.94
  18  -6 -18  798.12   16.21
  18 -18  -6  779.09   16.05
  -6  18 -18  772.95   16.10
  18  18   6  785.98   16.10
 -18   8 -18  699.76   14.83
  -8  18 -18  712.28   14.62
  18  -8 -18  708.17   14.82
  18 -18  -8  705.17   14.69
  -8  18 -18  723.98   14.74
  18  18   8  717.16   14.73
 -10  18 -18  638.72   13.49
 -18  10 -18  638.56   13.67
 -18  18 -10  647.12   13.61
  18 -10 -18  651.52   13.66
  18 -18 -10  667.03   13.54
 -10  18 -18  668.75   13.60
  18  18  10  664.51   13.59
 -18  12 -18   79.91    2.28
 -18  18 -12   75.48    2.21
 -12  18 -18   76.25    2.06
  18 -18 -12   82.29    2.20
  18 -12 -18   82.47    2.37
 -12  18 -18   77.01    2.23
  18  18  12   77.84    2.21
 -18  18 -14  726.53   15.47
 -14  18 -18  733.99   15.43
 -18  14 -18  754.25   15.51
  18 -18 -14  749.86   15.44
  18 -14 -18  763.36   15.49
  18  18  14  746.21   15.50
 -16  18 -18  412.35    8.79
 -18  18 -16  426.49    8.84
 -18  16 -18  417.66    8.86
  18 -16 -18  393.56    8.85
  18 -18 -16  401.02    8.79
  18  18  16  429.55    8.89
 -18  18 -18 7024.75  141.93
  -1  -1 -19    0.17    1.26
   1   1 -19    0.42    1.25
  -1  19   1    0.61    1.09
   1  19  -1    0.57    1.02
 -19  -1  -1    0.54    1.03
 -19   1   1    0.58    0.98
   1  -1 -19    1.21    1.22
  -1   1 -19    0.06    1.22
  -1  19  -1    0.58    1.07
   1  19   1    0.27    1.04
 -19  -1   1    0.55    0.89
 -19   1  -1    0.48    0.90
  -3  -3 -19    0.11    1.09
  -3  19   3    0.99    1.01
 -19  -3  -3    0.05    0.98
   3   1 -19   41.91    1.67
  -3  -1 -19   36.81    1.58
  -1  -3 -19   36.39    1.61
  -1  19   3   39.80    1.48
  -3  19   1   39.00    1.46
   1  19  -3   41.05    1.51
 -19  -1  -3   38.95    1.41
 -19   3   1   42.36    1.51
 -19  -3  -1   39.53    1.44
 -19   1   3   38.83    1.43
   3  -1 -19   34.96    1.63
  -3   1 -19   38.24    1.54
   1  -3 -19   35.95    1.65
   1  19   3   36.96    1.50
  -1  19  -3   41.35    1.50
  -3  19  -1   40.62    1.47
 -19  -1   3   40.41    1.41
 -19   3  -1   38.01    1.47
 -19   1  -3   42.16    1.50
 -19  -3   1   39.34    1.41
   3  -3 -19   -0.19    1.23
 -19  -3   3    0.83    0.91
 -19   3  -3    0.88    1.06
  -3  19  -3   -1.20    1.03
  -3   3 -19    0.69    0.93
 -19  -5  -5   -0.17    0.91
 -19   5   5    0.18    0.36
  -5  19   5    0.36    1.01
  -5  -5 -19    0.56    1.13
 -19  -5  -3  279.07    5.95
 -19  -3  -5  277.20    5.97
  -3  -5 -19  275.13    6.01
  -5  -3 -19  270.14    6.01
 -19   3   5  275.26    5.64
 -19   5   3  276.89    5.64
  -3  19   5  280.82    6.01
  -5  19   3  283.51    6.00
   5   1 -19  176.00    4.09
 -19  -5  -1  179.59    3.96
  19   1  -5  173.35    4.03
 -19  -1  -5  185.03    4.02
 -19   5   1  179.21    4.00
   5 -19   1  173.68    3.62
  -1  -5 -19  182.58    4.09
  -5  -1 -19  180.99    4.05
  -1  19   5  183.66    4.05
  -5  19   1  183.06    4.03
   1  19  -5  184.30    4.05
 -19   1  -5  186.79    4.12
 -19  -5   1  185.02    4.05
  19  -1  -5  181.01    4.13
 -19   5  -1  194.55    4.15
   5  19   1  180.41    3.72
  -1  19  -5  182.71    3.77
   1  -5 -19  171.63    4.16
  -5 -19   1  182.35    3.81
  -5   1 -19  172.41    4.09
  -5   1 -19  185.83    4.20
  -5  19  -1  189.57    4.12
  -1  19  -5  186.28    4.12
   1  19   5  186.24    4.16
   3  -5 -19  267.62    5.98
 -19  -5   3  281.36    5.86
  19  -3  -5  271.73    5.92
 -19   5  -3  278.26    5.94
 -19   3  -5  281.38    5.92
  19   3   5  275.64    5.59
  -3  19  -5  295.41    5.95
  19   5   3  274.68    5.59
  -5  19  -3  286.57    5.94
  -5 -19   3  270.91    5.59
  -3   5 -19  265.93    5.83
  -3  19  -5  265.30    5.63
  -5   3 -19  261.68    5.87
 -19   5  -5    1.04    1.07
 -19  -5   5   -0.15    0.89
  19  -5  -5    1.35    1.03
  -5   5 -19    0.64    0.89
  19   5   5    0.26    0.39
  -5  19  -5    0.10    0.94
 -19  -7  -7    0.62    0.99
  19   7  -7    1.64    1.08
  -7 -19  -7    1.82    0.47
  -7  -7 -19    0.41    1.12
 -19   7   7    0.08    0.48
  -7  19   7    0.63    1.02
  -5 -19  -7 2108.36   42.42
   5   7 -19 2111.16   42.69
 -19  -7  -5 2148.24   42.66
 -19  -5  -7 2171.85   42.69
  19   7  -5 2127.81   42.65
  -7 -19  -5 2052.99   42.39
  -7  -5 -19 2207.88   42.69
  -5  -7 -19 2020.88   42.68
  -7  19   5 2131.16   42.69
  -5  19   7 2173.27   42.71
 -19   7   5 2076.43   42.44
 -19   5   7 2104.19   42.44
   3   7 -19 1142.82   23.08
 -19  -3  -7 1125.69   23.07
 -19  -7  -3 1154.80   23.03
   7  19  -3 1125.46   22.80
  -7  -3 -19 1102.32   23.07
  -3  -7 -19 1125.64   23.07
  -7 -19  -3 1105.86   22.90
  -7  19   3 1144.90   23.07
  -3  19   7 1131.80   23.10
 -19   7   3 1121.65   22.81
   7  19  -3 1154.67   23.07
 -19  -1  -7  720.32   14.33
 -19  -7  -1  712.51   14.26
   7 -19   1  680.96   14.02
  19   1  -7  674.35   14.28
   7  19  -1  695.58   14.02
   1   7 -19  666.95   14.31
  -7 -19  -1  680.89   14.09
  -7  -1 -19  689.95   14.32
  -1  -7 -19  705.87   14.32
  -7  19   1  696.39   14.30
   7  19  -1  706.70   14.31
  -1  19   7  706.89   14.35
   1  -7 -19  701.01   14.29
 -19  -7   1  690.20   14.19
 -19   7  -1  683.06   14.25
 -19   1  -7  680.10   14.27
   7  19   1  692.92   13.97
   7 -19  -1  692.83   13.97
  19  -1  -7  673.24   14.24
  -1  19  -7  682.88   14.01
  -7   1 -19  680.74   14.25
  -1   7 -19  660.04   14.25
  -7 -19   1  696.13   14.02
  -7   1 -19  687.12   14.28
  -1   7 -19  668.92   14.15
  -7  19  -1  712.02   14.26
   7  19   1  702.43   14.26
   1  19   7  718.96   14.31
   3  -7 -19 1146.04   23.11
 -19   3  -7 1160.01   23.10
  -7 -19   3 1108.46   22.80
 -19  -7   3 1149.30   23.01
  19  -3  -7 1158.17   23.07
   7 -19  -3 1128.85   22.82
  -7   3 -19 1163.49   23.06
  -3  19  -7 1136.97   22.86
  -3   7 -19 1140.99   23.00
  19   7   3 1124.15   22.83
   7  19   3 1142.68   23.09
  -7  19  -3 1165.51   23.08
 -19  -7   5 2218.44   43.37
  19  -5  -7 2156.54   43.42
  19  -7  -5 2148.54   43.41
   7  19   5 2107.71   43.44
  19   7   5 2106.80   43.21
  -5   7 -19 2131.92   43.37
  -7   5 -19 2139.64   43.40
  19  -7  -7    1.43    1.15
  -7   7 -19    0.20    0.96
   7  19   7    0.41    1.07
  19   7   7    0.12    0.50
 -19  -9  -9    0.83    1.05
  -9 -19  -9    1.56    0.64
  -9 -19  -9    0.30    0.86
  -9  -9 -19    0.44    1.29
  -9  -9 -19    1.59    1.19
 -19   9   9    2.35    0.67
  -9  19   9    1.06    1.07
 -19  -9  -7  729.31   15.06
 -19  -7  -9  746.04   15.09
   9  19  -7  728.27   14.86
  19   7  -9  716.79   15.05
  19   9  -7  734.11   15.04
  -9 -19  -7  714.35   14.82
  -9  -7 -19  739.67   15.09
  -7 -19  -9  720.13   14.84
  -9 -19  -7  715.81   14.97
  -9  -7 -19  759.65   15.14
  -7  -9 -19  746.15   15.07
  -9  19   7  744.31   15.09
  -7  19   9  741.73   15.12
 -19   9   7  725.59   14.87
   5   9 -19 1193.91   24.68
  -5 -19  -9 1209.14   24.45
 -19  -5  -9 1205.81   24.69
 -19  -9  -5 1233.13   24.65
  19   9  -5 1179.90   24.63
   9  19  -5 1201.86   24.45
  -9  -5 -19 1224.22   24.69
  -9 -19  -5 1203.69   24.54
  -9 -19  -5 1213.87   24.41
  -5  -9 -19 1175.86   24.67
  -5  19   9 1234.76   24.72
 -19   9   5 1208.87   24.47
  -9  19   5 1193.21   24.67
   3   9 -19 1537.56   31.99
 -19  -9  -3 1597.22   31.95
 -19  -3  -9 1590.71   32.01
   9  19  -3 1584.17   31.76
  -9 -19  -3 1574.07   31.83
  -3  -9 -19 1562.04   31.98
  -9  -3 -19 1603.67   32.00
 -19   9   3 1548.08   31.77
  -3  19   9 1522.66   32.03
  -9  19   3 1548.76   31.98
   9  19  -3 1609.20   31.98
   1  19  -9  334.16    6.92
 -19  -9  -1  341.99    7.10
 -19  -1  -9  333.80    7.19
   9  19  -1  335.93    6.89
   9 -19   1  333.58    6.89
  19   1  -9  331.51    7.18
   1   9 -19  325.87    7.16
   1   9 -19  325.51    7.00
  -1  -9 -19  342.62    7.18
  -9  -1 -19  332.95    7.20
  -9 -19  -1  336.83    6.94
  -9  19   1  334.80    7.14
  -1  19   9  341.05    7.23
   9  19  -1  345.09    7.16
   1  -9 -19  328.68    7.14
  -9 -19   1  337.52    6.85
   9  19   1  329.33    6.84
 -19  -9   1  326.07    7.03
 -19   1  -9  341.66    7.16
  19  -1  -9  337.85    7.14
   9 -19  -1  335.99    6.84
  -1   9 -19  331.25    6.97
  -9   1 -19  332.32    7.16
  -1   9 -19  330.49    7.12
  -1  19  -9  324.05    6.88
  -9   1 -19  329.68    7.11
  19   9   1  329.00    6.86
   1  19   9  346.93    7.18
   9  19   1  338.78    7.11
  -9  19  -1  335.94    7.10
 -19  -9   3 1516.55   31.53
  -9 -19   3 1549.29   31.34
 -19   3  -9 1443.82   31.60
   9 -19  -3 1582.16   31.38
  19  -3  -9 1554.59   31.59
  -3  19  -9 1534.97   31.41
  -3   9 -19 1563.71   31.51
  -9   3 -19 1507.90   31.61
  -9   3 -19 1614.47   31.62
  -3   9 -19 1521.70   31.60
  -9  19  -3 1588.72   31.60
   9  19   3 1592.26   31.61
  19   9   3 1562.40   31.40
  -9 -19   5 1207.14   24.27
 -19  -9   5 1230.61   24.50
  19  -9  -5 1179.53   24.56
   9 -19  -5 1201.75   24.37
  19  -5  -9 1197.09   24.57
  -5   9 -19 1203.10   24.50
  -9   5 -19 1186.73   24.57
  -5   9 -19 1235.45   24.60
  -5  19  -9 1160.89   24.41
  19   9   5 1211.46   24.40
   9  19   5 1213.31   24.60
  -7   9 -19  731.03   15.01
  -9   7 -19  728.59   15.05
  19  -9  -7  729.32   15.06
  19  -7  -9  729.32   15.07
   9 -19  -7  711.49   14.88
  -7   9 -19  749.67   15.11
  19   9   7  731.37   14.90
   9  19   7  748.15   15.11
   7  19   9  731.55   15.13
  -9   9 -19    0.69    0.95
 -19   9  -9    0.29    1.11
  19  -9  -9    3.86    1.17
  -9   9 -19    1.19    1.25
  19   9   9   -0.18    0.69
   9  19   9    0.08    1.08
 -19 -11 -11    0.43    1.17
  19  11 -11    0.99    1.18
 -11 -19 -11    0.17    1.01
 -11 -11 -19    0.81    1.20
 -11 -11 -19    0.22    1.23
 -11 -19 -11    0.47    0.78
 -11  19  11    1.01    1.06
 -19  11  11    0.50    0.76
 -19 -11  -9  256.11    5.50
 -19  -9 -11  253.90    5.53
  19  11  -9  240.15    5.45
  19   9 -11  245.44    5.49
  11  19  -9  243.45    5.28
 -11  -9 -19  256.12    5.52
  -9 -11 -19  247.64    5.57
  -9 -19 -11  243.93    5.27
  -9 -19 -11  242.11    5.43
 -11 -19  -9  249.06    5.25
  -9 -11 -19  252.81    5.49
 -11  -9 -19  252.53    5.57
 -11 -19  -9  247.26    5.40
 -11  19   9  250.75    5.50
  -9  19  11  253.91    5.53
 -19  11   9  257.38    5.31
 -19 -11  -7 1041.51   21.20
 -19  -7 -11 1050.27   21.25
  19  11  -7 1014.44   21.17
  11  19  -7 1049.05   21.03
  19   7 -11 1011.13   21.20
  -7 -11 -19 1002.28   21.20
 -11  -7 -19 1055.51   21.29
 -11 -19  -7 1037.10   21.12
 -11  -7 -19 1031.06   21.22
  -7 -19 -11 1030.64   21.02
 -11  19   7 1050.67   21.22
  -7  19  11 1063.92   21.27
 -19  11   7 1018.92   21.05
 -19 -11  -5 1490.83   30.62
 -19  -5 -11 1535.41   30.69
  11  19  -5 1517.80   30.47
  19  11  -5 1523.56   30.61
  -5 -19 -11 1495.29   30.47
  -5 -11 -19 1539.84   30.65
 -11 -19  -5 1501.24   30.53
 -11  -5 -19 1509.33   30.67
 -11  -5 -19 1462.17   30.70
 -11  19   5 1491.66   30.65
 -19  11   5 1473.90   30.47
  -5  19  11 1522.92   30.71
   3  11 -19  206.82    4.53
 -19  -3 -11  197.81    4.54
 -19 -11  -3  198.33    4.44
  11  19  -3  207.64    4.27
 -11  -3 -19  208.02    4.60
  -3 -11 -19  204.57    4.53
   3  11 -19  198.75    4.29
 -11 -19  -3  200.27    4.34
  -3  19  11  198.01    4.58
 -11  19   3  196.26    4.49
  11  19  -3  205.56    4.49
 -19  11   3  196.29    4.27
   1  19 -11  410.82    8.39
 -19 -11  -1  405.11    8.51
 -19  -1 -11  405.67    8.61
 -11 -19  -1  410.24    8.39
  19   1 -11  395.27    8.58
  11  19  -1  399.20    8.35
   1  11 -19  397.31    8.40
 -11  -1 -19  420.97    8.64
  -1 -11 -19  407.54    8.59
   1  11 -19  396.39    8.59
 -19  11   1  404.70    8.36
  11  19  -1  413.22    8.57
  -1  19  11  416.44    8.68
 -11  19   1  413.15    8.57
   1 -11 -19  410.21    8.63
 -11 -19   1  413.71    8.38
 -19 -11   1  400.94    8.52
 -19   1 -11  412.10    8.68
  19  -1 -11  397.66    8.62
  11 -19  -1  407.13    8.39
 -11   1 -19  400.67    8.65
  -1  11 -19  411.80    8.45
  -1  19 -11  400.86    8.43
  -1  11 -19  402.20    8.63
  19  11   1  403.92    8.41
  11  19   1  417.21    8.61
   1  19  11  414.84    8.70
 -11  19  -1  414.81    8.59
 -19 -11   3  201.16    4.33
 -11 -19   3  196.92    4.13
  19  -3 -11  206.62    4.52
  11 -19  -3  203.74    4.21
  -3  11 -19  199.08    4.48
  -3  11 -19  195.84    4.29
  -3  19 -11  186.28    4.25
 -11   3 -19  199.18    4.46
  19  11   3  197.39    4.22
 -11  19  -3  198.90    4.42
  11  19   3  203.33    4.44
 -11 -19   5 1542.35   30.70
  -5  11 -19 1498.48   30.88
 -19  11  -5 1483.08   30.99
 -19 -11   5 1530.69   30.88
 -11   5 -19 1488.84   30.99
  11 -19  -5 1516.54   30.80
  19 -11  -5 1513.52   30.94
  19  -5 -11 1547.63   30.99
  -5  11 -19 1503.71   30.98
  -5  19 -11 1510.87   30.84
  11  19   5 1540.40   30.99
  19  11   5 1514.42   30.83
  -7  11 -19 1020.17   21.05
 -11   7 -19 1008.70   21.12
 -19  11  -7 1063.13   21.16
  19  -7 -11 1012.84   21.12
  19 -11  -7 1044.36   21.09
  11 -19  -7 1034.50   20.95
  -7  11 -19 1014.95   21.13
  19  11   7 1043.24   20.98
   7  19  11 1007.45   21.18
  11  19   7 1040.58   21.14
 -11   9 -19  249.07    5.52
 -19   9 -11  264.70    5.62
 -19  11  -9  251.85    5.59
  -9  11 -19  254.52    5.47
  11 -19  -9  244.54    5.36
  19 -11  -9  248.74    5.55
  19  -9 -11  244.47    5.55
  -9  11 -19  254.98    5.59
  19  11   9  260.50    5.39
  11  19   9  261.07    5.59
   9  19  11  251.84    5.62
 -19  11 -11    0.27    1.15
 -11  11 -19    0.56    1.00
 -11  19 -11    0.75    0.76
  19 -11 -11    0.79    1.20
  11  19  11   -0.31    1.12
 -19 -13 -13    2.27    1.19
  19  13 -13    0.63    1.27
 -13 -19 -13    0.19    0.92
 -13 -19 -13    1.02    1.13
 -13 -13 -19   -0.31    1.21
 -13 -13 -19    1.07    1.38
 -13  19  13    0.54    1.15
 -19 -11 -13 2294.01   48.49
 -19 -13 -11 2356.74   48.47
  19  13 -11 2418.71   48.43
  19  11 -13 2371.98   48.44
  13  19 -11 2363.13   48.33
 -13 -19 -11 2382.75   48.30
 -13 -19 -11 2396.00   48.43
 -11 -13 -19 2382.40   48.43
 -11 -13 -19 2339.43   48.52
 -13 -11 -19 2443.42   48.55
 -11 -19 -13 2411.16   48.32
 -11 -19 -13 2381.03   48.46
 -13 -11 -19 2441.77   48.46
 -13  19  11 2442.62   48.49
 -19  13  11 2379.78   48.37
 -11  19  13 2374.26   48.51
 -19 -13  -9  842.40   17.63
 -19  -9 -13  861.12   17.70
  13  19  -9  837.58   17.49
  19  13  -9  839.87   17.59
  19   9 -13  834.02   17.63
  -9 -13 -19  853.35   17.62
  -9 -13 -19  837.52   17.71
 -13 -19  -9  854.28   17.58
 -13  -9 -19  848.85   17.71
 -13  -9 -19  881.25   17.66
  -9 -19 -13  855.90   17.48
 -13  19   9  869.55   17.65
 -19  13   9  886.54   17.53
  -9  19  13  872.10   17.71
 -19  -7 -13 1095.15   22.80
 -19 -13  -7 1116.28   22.73
  19  13  -7 1110.23   22.70
  19   7 -13 1053.84   22.74
  13  19  -7 1120.84   22.59
  -7 -19 -13 1103.41   22.59
 -13  -7 -19 1139.41   22.77
 -13  -7 -19 1099.72   22.82
  -7 -13 -19 1102.36   22.74
 -13 -19  -7 1127.16   22.67
 -19  13   7 1120.08   22.62
  -7  19  13 1108.87   22.82
 -13  19   7 1117.93   22.75
 -19  -5 -13   76.38    2.20
 -19 -13  -5   77.46    2.09
  13  19  -5   80.95    1.91
  19  13  -5   78.18    2.12
  -5 -13 -19   76.17    2.15
 -13  -5 -19   77.53    2.28
 -13 -19  -5   78.66    1.99
  -5 -19 -13   73.18    1.90
   5  13 -19   75.62    1.77
 -13  19   5   74.21    2.08
 -19  13   5   73.20    1.88
  -5  19  13   74.36    2.24
  -3 -19 -13   84.29    2.09
   3  13 -19   82.08    2.31
  19  13  -3   84.74    2.28
 -19  -3 -13   85.08    2.44
 -13 -19  -3   86.31    2.10
 -19 -13  -3   87.95    2.21
  13  19  -3   86.66    2.06
  -3 -13 -19   84.99    2.31
   3  13 -19   87.84    1.98
  13  19  -3   88.90    2.24
 -19  13   3   86.97    2.05
 -13  19   3   88.52    2.26
  -1 -13 -19  343.21    7.26
   1  19 -13  334.98    7.11
 -13 -19  -1  343.55    7.08
 -19 -13  -1  342.64    7.18
 -19  -1 -13  344.67    7.34
  13  19  -1  343.09    7.07
  19   1 -13  347.80    7.31
   1  13 -19  341.02    7.05
   1  13 -19  330.96    7.27
 -13  19   1  334.30    7.23
  13  19  -1  345.31    7.24
 -19  13   1  329.69    7.07
   1 -13 -19  334.09    7.33
  -1  13 -19  339.96    7.13
 -13 -19   1  349.52    7.10
 -19 -13   1  337.62    7.20
  13 -19  -1  347.87    7.14
  19  -1 -13  353.08    7.38
  -1  13 -19  343.48    7.33
  -1  19 -13  336.32    7.17
  13  19   1  348.67    7.30
  19  13   1  337.01    7.15
 -13  19  -1  341.65    7.29
 -13   3 -19   91.19    2.40
 -13 -19   3   85.00    1.94
  19 -13  -3   85.83    2.25
  -3  13 -19   87.82    2.07
 -19 -13   3   82.98    2.14
  19  -3 -13   87.69    2.45
  13 -19  -3   87.72    2.05
  -3  19 -13   82.85    2.10
  -3  13 -19   87.08    2.34
 -13  19  -3   88.47    2.25
  13  19   3   82.83    2.28
  19  13   3   87.98    2.06
  -5  19 -13   72.95    1.77
 -13 -19   5   77.86    1.70
  -5  13 -19   72.33    1.89
 -13   5 -19   76.49    2.19
 -19 -13   5   75.52    1.93
 -19  13  -5   73.86    2.14
  19  -5 -13   78.67    2.26
  13 -19  -5   78.46    1.89
  19 -13  -5   76.26    2.07
  -5  13 -19   76.15    2.20
  -5  19 -13   75.64    1.96
  19  13   5   76.68    1.90
  13  19   5   73.64    2.07
  -7  13 -19 1100.19   22.65
 -19  13  -7 1106.73   22.77
  -7  19 -13 1097.09   22.57
 -19   7 -13 1100.73   22.79
 -13   7 -19 1100.05   22.77
  19 -13  -7 1115.94   22.71
  19  -7 -13 1095.65   22.75
  13 -19  -7 1109.89   22.60
  -7  19 -13 1115.79   22.65
  -7  13 -19 1163.00   22.77
  13  19   7 1138.75   22.76
  19  13   7 1127.62   22.64
   7  19  13 1062.20   22.82
 -19   9 -13  851.13   17.71
 -19  13  -9  876.66   17.70
  -9  13 -19  850.51   17.59
  -9  19 -13  865.30   17.52
 -13   9 -19  837.79   17.67
  13 -19  -9  843.34   17.53
  19  -9 -13  836.38   17.67
  19 -13  -9  859.67   17.63
  -9  13 -19  872.35   17.69
   9  19  13  874.10   17.75
  13  19   9  867.69   17.70
  19  13   9  858.43   17.56
 -11  19 -13 2352.49   48.54
 -13  19 -11 2396.30   48.58
 -19  11 -13 2420.77   48.70
 -13  11 -19 2380.09   48.65
 -19  13 -11 2385.82   48.69
 -11  13 -19 2382.69   48.61
  19 -11 -13 2434.82   48.66
  13 -19 -11 2360.78   48.54
  19 -13 -11 2394.38   48.63
 -11  13 -19 2471.47   48.69
  11  19  13 2401.71   48.74
  13  19  11 2447.98   48.70
  19  13  11 2381.42   48.59
 -13  19 -13    1.39    0.92
 -13  13 -19    0.65    1.02
 -19  13 -13    0.76    1.14
  13  19  13    1.33    1.15
  19 -13 -13    0.62    1.24
  19  15 -15    2.20    1.19
 -15 -15 -19   -0.09    1.20
 -15 -19 -15   -0.87    1.19
 -15 -15 -19   -0.13    1.38
 -19 -15 -15    0.41    1.29
 -15 -19 -15    0.55    0.93
 -15  19  15    0.02    1.12
 -19 -13 -15   62.85    2.05
 -19 -15 -13   57.86    2.01
  19  13 -15   59.47    2.02
  19  15 -13   58.09    1.93
  15  19 -13   62.64    1.83
 -13 -15 -19   68.75    2.14
 -15 -13 -19   59.77    2.14
 -13 -19 -15   63.40    1.99
 -15 -13 -19   57.14    2.00
 -15 -19 -13   59.41    1.93
 -13 -15 -19   61.88    1.94
 -15 -19 -13   58.52    1.74
 -13 -19 -15   58.61    1.78
 -15  19  13   62.68    1.94
 -19  15  13   60.73    1.81
 -13  19  15   59.71    2.00
 -19 -15 -11    9.26    1.15
  19  11 -15   11.01    1.37
  15  19 -11   11.71    1.09
  19  15 -11   12.65    1.22
 -11 -15 -19   13.29    1.46
 -11 -19 -15   11.60    1.22
 -15 -11 -19    9.07    1.35
 -11 -15 -19    8.05    1.16
 -15 -19 -11    8.82    1.18
 -11 -19 -15    8.10    0.95
 -19 -11 -15   10.34    1.32
 -15 -11 -19    9.21    1.27
 -15  19  11    7.55    1.14
 -11  19  15    8.51    1.20
 -19  15  11    8.29    0.95
 -19  -9 -15 1180.61   23.77
 -19 -15  -9 1158.94   23.68
  19  15  -9 1122.10   23.63
  19   9 -15 1119.82   23.69
  15  19  -9 1156.67   23.56
  -9 -19 -15 1178.86   23.57
  -9 -15 -19 1176.86   23.66
 -15  -9 -19 1156.43   23.78
 -15 -19  -9 1139.94   23.64
 -15  19   9 1138.79   23.68
 -19  15   9 1174.07   23.60
 -19  -7 -15  316.51    6.84
 -19 -15  -7  324.94    6.73
 -15 -19  -7  314.70    6.68
  15  19  -7  318.84    6.62
  15   7 -19  300.13    6.81
  19  15  -7  315.45    6.69
  19   7 -15  301.08    6.81
  -7 -15 -19  315.41    6.73
 -15  -7 -19  316.76    6.86
   7  15 -19  308.09    6.43
  -7 -19 -15  315.98    6.61
 -15  19   7  303.84    6.73
 -19  15   7  312.85    6.63
 -19  -5 -15  594.62   12.08
 -19 -15  -5  592.47   11.94
 -15 -19  -5  579.75   11.89
  15  19  -5  568.16   11.84
  19  15  -5  563.04   11.92
  -5 -15 -19  590.01   11.96
   5  15 -19  556.38   11.70
 -15  -5 -19  586.96   12.09
  -5 -19 -15  567.98   11.85
 -19  15   5  583.47   11.86
 -15  19   5  577.42   11.95
   3  15 -19  278.20    6.17
  -3 -19 -15  287.82    6.05
   3  15 -19  279.35    5.88
 -19 -15  -3  297.15    6.10
 -19  -3 -15  281.43    6.27
 -15 -19  -3  289.69    6.04
  15  19  -3  279.21    6.01
  19  15  -3  278.67    6.12
  -3 -15 -19  292.47    6.16
 -15  19   3  283.32    6.14
 -19  15   3  285.02    6.02
   1  19 -15  632.78   13.03
  -1 -15 -19  615.27   13.13
 -19 -15  -1  631.06   13.05
 -15 -19  -1  629.37   12.98
   1  15 -19  621.67   12.90
 -19  -1 -15  633.30   13.23
  15   1 -19  657.57   13.22
  19   1 -15  648.43   13.21
  15  19  -1  625.97   12.98
   1  15 -19  636.08   13.12
 -19  15   1  631.22   13.01
 -15  19   1  637.59   13.11
  15  19  -1  648.14   13.11
 -15 -19   1  622.46   12.92
 -19 -15   1  624.80   12.99
  -1  15 -19  617.28   12.89
  15  -1 -19  654.82   13.18
  15 -19  -1  628.78   12.96
  19  -1 -15  646.34   13.17
  -1  19 -15  628.57   12.99
  -1  15 -19  647.46   13.09
  19  15   1  621.01   12.98
  15  19   1  655.20   13.08
 -15  19  -1  624.26   13.06
  -3  15 -19  288.97    5.94
 -15   3 -19  292.95    6.22
  -3  19 -15  272.84    5.84
 -19 -15   3  287.71    5.99
 -15 -19   3  282.23    5.90
  15 -19  -3  284.52    5.99
  19  -3 -15  282.28    6.20
  15  -3 -19  278.56    6.21
  19 -15  -3  289.89    6.08
  -3  15 -19  282.15    6.12
  -3  19 -15  281.16    6.03
  15  19   3  279.40    6.11
  19  15   3  284.87    6.01
  -5  19 -15  573.29   12.03
  -5  15 -19  574.54   12.09
 -15 -19   5  608.99   12.01
 -19 -15   5  597.12   12.11
 -15   5 -19  582.40   12.30
  15 -19  -5  585.91   12.11
  15  -5 -19  576.14   12.30
  19  -5 -15  571.02   12.29
  19 -15  -5  587.98   12.19
  -5  19 -15  576.18   12.16
  -5  15 -19  609.07   12.26
  19  15   5  590.52   12.14
  15  19   5  599.79   12.24
 -19  15  -7  323.80    6.94
  -7  15 -19  319.49    6.76
  -7  19 -15  313.55    6.70
 -19   7 -15  321.78    6.99
 -15   7 -19  322.26    6.95
  19  -7 -15  322.01    6.98
  19 -15  -7  321.69    6.86
  15 -19  -7  324.27    6.77
  15  -7 -19  318.57    6.98
  -7  15 -19  328.23    6.92
  -7  19 -15  323.90    6.83
  19  15   7  320.31    6.81
  15  19   7  314.48    6.90
 -19   9 -15 1164.08   23.75
  -9  15 -19 1166.61   23.61
 -15   9 -19 1174.08   23.72
 -19  15  -9 1147.31   23.71
  -9  19 -15 1158.30   23.55
  19 -15  -9 1145.01   23.64
  19  -9 -15 1148.33   23.71
  15 -19  -9 1149.89   23.58
  -9  19 -15 1137.28   23.63
  -9  15 -19 1152.50   23.69
  15  19   9 1191.84   23.71
  19  15   9 1145.37   23.62
 -15  11 -19    8.81    1.14
 -19  15 -11    8.95    1.18
 -19  11 -15    9.49    1.29
 -11  15 -19    8.68    0.97
 -11  19 -15    6.77    0.91
 -15  19 -11    8.01    0.98
  19 -11 -15   10.78    1.35
  19 -15 -11   11.30    1.27
  15 -19 -11   12.36    1.09
 -11  15 -19    6.82    1.31
  19  15  11    8.03    0.94
  15  19  11    8.54    1.19
 -15  13 -19   56.02    1.87
 -13  15 -19   60.38    1.82
 -13  19 -15   57.36    1.73
 -15  19 -13   58.20    1.77
 -19  15 -13   58.99    1.91
 -19  13 -15   59.02    1.96
  19 -13 -15   58.96    2.02
  15 -19 -13   59.73    1.80
  19 -15 -13   58.18    1.94
  19  15  13   60.69    1.80
  13  19  15   59.84    1.98
  15  19  13   62.12    1.97
 -19  15 -15    0.10    1.10
 -15  15 -19    1.33    1.05
 -15  19 -15   -0.47    0.95
  15  19  15    0.08    1.17
  19 -15 -15    1.58    1.16
  19  17 -17    4.89    1.45
 -19 -17 -17    0.36    1.53
 -17 -17 -19    3.52    1.41
 -17 -19 -17   -0.98    1.43
 -17 -17 -19    1.53    1.30
 -17 -19 -17   -0.31    1.23
 -17  19  17    1.58    1.27
 -19  17  17   -0.14    1.18
 -19 -17 -15   10.89    1.41
  19  15 -17   10.81    1.40
  19  17 -15    9.13    1.29
  17  19 -15   12.69    1.24
 -19 -15 -17   12.07    1.42
 -15 -19 -17   11.45    1.40
 -17 -15 -19   10.19    1.39
 -15 -19 -17   10.39    1.05
 -15 -17 -19   11.70    1.55
 -15 -17 -19   11.53    1.22
 -17 -19 -15   12.31    1.15
 -17 -19 -15   11.94    1.42
 -17 -15 -19   11.44    1.28
 -17  19  15   11.32    1.22
 -19  17  15   11.27    1.18
 -15  19  17   10.36    1.26
 -19 -13 -17  474.35    9.89
 -19 -17 -13  449.62    9.81
  19  13 -17  467.38    9.80
  19  17 -13  457.84    9.73
  17  19 -13  476.57    9.72
 -17 -13 -19  460.34    9.90
 -13 -17 -19  450.59    9.74
 -13 -19 -17  451.87    9.70
 -13 -19 -17  457.38    9.84
 -17 -19 -13  450.21    9.79
 -13 -17 -19  472.34    9.88
 -19  17  13  467.99    9.75
 -17  19  13  471.58    9.80
 -19 -17 -11  389.55    8.21
 -19 -11 -17  386.99    8.32
  17  11 -19  386.65    8.24
  19  17 -11  388.68    8.15
  17  19 -11  385.01    8.10
  19  11 -17  382.15    8.23
 -11 -19 -17  374.00    8.09
 -11 -17 -19  377.06    8.29
 -17 -11 -19  376.97    8.31
 -17 -19 -11  376.29    8.19
 -11 -17 -19  387.07    8.15
 -11 -19 -17  380.70    8.27
 -17  19  11  388.46    8.19
 -19  17  11  382.64    8.14
 -19 -17  -9 1374.30   27.62
 -17 -19  -9 1412.67   27.60
 -19  -9 -17 1387.64   27.73
  19   9 -17 1433.23   27.67
  19  17  -9 1429.42   27.57
  17   9 -19 1457.63   27.68
  17  19  -9 1433.95   27.53
  -9 -17 -19 1401.05   27.60
 -17  -9 -19 1470.17   27.76
  -9 -19 -17 1382.76   27.53
 -17  19   9 1385.15   27.61
 -19  17   9 1363.29   27.56
 -17 -19  -7 1973.19   38.58
 -19  -7 -17 2032.41   38.74
 -19 -17  -7 1979.80   38.60
  17   7 -19 1947.24   38.66
  19  17  -7 1977.87   38.55
  19   7 -17 1908.15   38.65
  17  19  -7 1991.04   38.52
 -17  -7 -19 2033.46   38.75
  -7 -19 -17 1966.81   38.53
  -7 -17 -19 1986.46   38.58
 -17  19   7 2017.59   38.60
 -19  17   7 1960.45   38.55
   5  17 -19 1809.79   38.11
 -17  -5 -19 1915.78   38.55
 -19 -17  -5 1944.58   38.40
 -17 -19  -5 1935.76   38.37
 -19  -5 -17 1914.39   38.54
  17  19  -5 1905.68   38.33
  19  17  -5 1906.24   38.36
  -5 -17 -19 1894.56   38.40
  -5 -19 -17 1916.63   38.36
 -19  17   5 1945.23   38.36
 -17  19   5 1985.26   38.41
 -17  -3 -19  166.37    4.10
 -19 -17  -3  181.54    3.91
 -19  -3 -17  170.98    4.13
 -17 -19  -3  175.51    3.88
   3  17 -19  166.85    3.62
 -19  17   3  177.12    3.89
 -17  19   3  170.83    3.94
  19  17  -3  181.12    3.95
  17  19  -3  181.91    3.86
   3  17 -19  178.14    4.01
  -3 -19 -17  171.04    3.90
  -3 -17 -19  178.24    3.98
   1  19 -17   72.62    1.89
  -1 -17 -19   74.90    1.99
 -19 -17  -1   70.66    1.84
 -17 -19  -1   73.24    1.77
   1  17 -19   70.61    1.56
  19   1 -17   80.37    2.31
  17  19  -1   72.07    1.87
  17   1 -19   73.44    2.24
   1  17 -19   70.97    1.99
 -17  19   1   71.29    1.91
  17  19  -1   73.89    1.91
  19  17  -1   71.12    1.82
 -19  17   1   73.22    1.83
  -1  19 -17   69.78    1.63
 -17 -19   1   75.69    1.83
 -19 -17   1   75.87    1.88
  19 -17  -1   76.07    2.03
  -1  17 -19   71.63    1.71
  17  -1 -19   77.31    2.33
  17 -19  -1   71.53    1.96
  19  -1 -17   81.72    2.40
  -1  17 -19   76.57    2.09
  -1  19 -17   74.02    2.04
  19  17   1   72.15    1.96
  17  19   1   73.27    2.02
 -17  19  -1   74.09    2.01
 -17   3 -19  169.65    4.06
 -17 -19   3  171.06    3.72
  -3  19 -17  167.86    3.64
 -19 -17   3  171.99    3.77
  -3  17 -19  169.02    3.70
  17 -19  -3  176.07    3.85
  17  -3 -19  183.72    4.13
  19  -3 -17  177.14    4.07
  19 -17  -3  167.60    3.88
  -3  17 -19  171.08    3.95
  -3  19 -17  172.93    3.88
  17  19   3  170.32    3.90
  19  17   3  174.47    3.85
 -17   5 -19 1920.09   39.91
  -5  19 -17 1920.47   39.64
  -5  17 -19 1931.87   39.68
 -19 -17   5 2018.82   39.69
 -19   5 -17 1967.85   39.92
 -17 -19   5 2007.16   39.64
  17  -5 -19 2008.37   39.90
  17 -19  -5 1933.38   39.73
  19  -5 -17 1944.62   39.89
  19 -17  -5 1963.90   39.77
  -5  19 -17 1909.58   39.78
  -5  17 -19 1962.96   39.82
  19  17   5 1949.28   39.78
  17  19   5 1976.30   39.83
  -7  19 -17 1965.57   40.34
  -7  17 -19 1974.89   40.36
 -19   7 -17 2013.22   40.58
 -17   7 -19 2022.54   40.57
  19  -7 -17 1979.18   40.54
  19 -17  -7 1965.11   40.44
  17  -7 -19 2017.09   40.55
  17 -19  -7 1994.89   40.40
  -7  17 -19 2011.77   40.49
  -7  19 -17 1990.59   40.46
  19  17   7 1983.90   40.44
  17  19   7 2014.44   40.49
 -19  17  -9 1400.49   28.95
 -19   9 -17 1412.43   29.01
 -17   9 -19 1395.51   28.99
  -9  19 -17 1395.83   28.80
  -9  17 -19 1396.29   28.83
  19 -17  -9 1425.80   28.88
  17 -19  -9 1448.55   28.85
  19  -9 -17 1441.80   28.98
  17  -9 -19 1467.15   29.00
  -9  19 -17 1409.71   28.91
  -9  17 -19 1429.65   28.94
  19  17   9 1389.04   28.90
  17  19   9 1416.51   28.94
 -17  19 -11  380.23    8.12
 -17  11 -19  378.01    8.19
 -11  19 -17  375.19    8.03
 -19  11 -17  384.98    8.22
 -19  17 -11  372.17    8.16
 -11  17 -19  377.31    8.06
  19 -11 -17  379.31    8.20
  17 -19 -11  385.26    8.07
  19 -17 -11  383.76    8.11
  17 -11 -19  384.01    8.20
 -11  19 -17  392.33    8.13
 -11  17 -19  384.66    8.17
  19  17  11  383.50    8.11
  17  19  11  376.55    8.17
 -13  19 -17  449.97    9.57
 -19  17 -13  454.75    9.69
 -17  13 -19  457.32    9.70
 -19  13 -17  447.05    9.70
 -17  19 -13  456.92    9.64
 -13  17 -19  458.53    9.60
  19 -13 -17  468.13    9.70
  19 -17 -13  448.58    9.64
  17 -19 -13  457.60    9.60
  17  19  13  455.95    9.71
  19  17  13  465.36    9.67
 -15  19 -17   12.56    1.08
 -19  15 -17   11.70    1.28
 -19  17 -15   11.57    1.27
 -17  15 -19   10.40    1.21
 -17  19 -15   11.55    1.22
 -15  17 -19   11.24    1.09
  17 -19 -15   12.47    1.28
  19 -15 -17   10.70    1.39
  19 -17 -15   11.91    1.31
  19  17  15   12.14    1.17
  17  19  15   12.39    1.28
 -19  17 -17    1.89    1.23
 -17  19 -17    1.54    1.16
 -17  17 -19    1.42    1.22
  17  19  17    1.49    1.29
  19 -17 -17    4.64    1.43
 -19  19  19    0.95    1.16
 -19 -19 -19    0.50    1.28
 -19 -19 -19    0.82    1.11
  19  19 -17   -1.35    1.33
 -19  19  17    2.29    1.13
 -19 -19 -17    0.65    1.34
 -17 -19 -19    0.02    1.35
 -17 -19 -19    2.41    1.15
 -19 -17 -19   -0.98    1.30
 -19 -17 -19   -0.42    1.33
 -19 -19 -17    0.31    1.17
  19  15 -19   -0.88    1.38
  19  19 -15    0.31    1.16
 -19  19  15   -0.28    1.13
 -19 -19 -15   -0.15    1.18
 -19 -15 -19    0.31    1.37
 -15 -19 -19    0.65    1.28
 -15 -19 -19    0.07    1.07
  19  13 -19    0.50    1.29
  19  19 -13    1.13    1.05
 -19 -13 -19    0.54    1.24
 -13 -19 -19    1.25    1.17
 -13 -19 -19    0.54    0.98
 -19 -19 -13   -0.02    1.09
 -19  19  13    0.81    0.98
 -19 -19 -11    1.61    1.02
  19  19 -11    0.26    1.00
  19  11 -19    1.87    1.29
 -11 -19 -19    1.08    1.12
 -19 -11 -19    0.30    1.21
 -11 -19 -19    2.14    0.98
 -19  19  11    1.76    0.90
 -19 -19  -9    1.34    0.98
  19  19  -9   -0.39    0.95
  19   9 -19    0.76    1.26
  -9 -19 -19    0.12    1.01
 -19  -9 -19   -0.65    1.35
 -19  19   9    0.78    0.93
 -19 -19  -7    1.18    0.90
  19  19  -7    0.10    1.01
  19   7 -19   -0.30    1.32
 -19  -7 -19    0.33    1.31
  -7 -19 -19   -0.09    0.89
 -19  19   7   -0.31    0.89
 -19  -5 -19    1.26    1.23
 -19 -19  -5    1.32    0.88
 -19  19   5   -0.19    0.90
  -5 -19 -19    1.90    0.97
  19  19  -5   -1.08    0.99
 -19  -3 -19    1.43    1.29
 -19 -19  -3    0.38    0.79
 -19  19   3   -0.03    0.82
  -3 -19 -19    0.47    0.93
  19  19  -3   -0.89    0.97
  19  19  -1   -0.86    0.94
 -19 -19  -1    0.41    0.79
   1  19 -19    0.32    0.35
  19  19  -1    1.01    0.80
 -19  19   1    0.04    0.81
   1  19 -19   -0.41    0.99
  -1  19 -19   -0.13    0.44
  19 -19  -1    0.04    0.95
 -19 -19   1   -0.66    0.76
  19  -1 -19   -0.62    1.40
  -1  19 -19   -1.13    1.05
  19  19   1   -0.69    0.84
  -3  19 -19    0.06    0.53
 -19 -19   3    0.06    0.70
  19 -19  -3    0.14    0.97
  19  -3 -19   -0.76    1.41
  -3  19 -19    0.06    1.03
  19  19   3   -1.14    0.90
  -5  19 -19    0.36    0.62
 -19 -19   5   -0.35    0.66
 -19   5 -19    0.53    1.22
  19 -19  -5   -1.17    0.99
  19  -5 -19   -0.66    1.32
  -5  19 -19    0.02    1.08
  19  19   5    0.20    0.89
 -19   7 -19   -0.76    1.26
  -7  19 -19    1.02    0.69
  19 -19  -7   -0.62    0.96
  19  -7 -19   -0.40    1.38
  -7  19 -19    0.70    1.11
  19  19   7    0.78    0.87
  -9  19 -19    0.58    0.73
 -19   9 -19   -0.14    1.13
  19 -19  -9   -0.78    1.01
  19  -9 -19   -0.29    1.28
  -9  19 -19    1.72    1.06
  19  19   9   -0.55    0.90
 -11  19 -19    0.36    0.75
 -19  11 -19    0.43    1.12
 -19  19 -11    0.72    0.98
  19 -11 -19    0.60    1.27
  19 -19 -11    0.81    1.01
 -11  19 -19   -0.11    1.14
  19  19  11    0.13    0.91
 -19  13 -19    0.04    1.12
 -13  19 -19   -0.13    0.84
 -19  19 -13    0.83    1.00
  19 -19 -13    0.66    1.09
  19 -13 -19    0.91    1.34
 -13  19 -19    1.83    1.16
  19  19  13    0.66    1.01
 -19  19 -15    0.49    1.10
 -15  19 -19    0.18    0.98
 -19  15 -19    0.71    1.14
  19 -19 -15   -0.93    1.25
  19 -15 -19   -1.01    1.36
  19  19  15    0.50    1.06
 -17  19 -19    1.94    1.14
 -19  19 -17    1.89    1.09
 -19  17 -19   -0.29    1.21
  19 -19 -17   -0.80    1.30
  19  19  17   -0.27    1.19
  19  19  19    1.95    1.27
 -19  19 -19    0.44    1.13
   0   0 -20  138.92    3.28
   0  20   0  130.37    3.20
 -20   0   0  129.87    3.14
  -2  -2 -20   50.60    1.79
  -2  20   2   51.83    1.65
   2  20  -2   42.05    1.61
 -20  -2  -2   45.30    1.54
 -20   2   2   49.21    1.57
   2   0 -20   81.38    2.46
   0  -2 -20   91.65    2.49
  -2   0 -20   93.95    2.51
   0   2 -20   84.33    2.46
  -2  20   0   97.03    2.37
   0  20  -2   91.85    2.37
   2  20   0   83.56    2.34
   0  20   2   92.70    2.41
 -20   0  -2   89.99    2.32
 -20   0   2   90.82    2.34
 -20   2   0   93.70    2.38
 -20  -2   0   92.36    2.34
   2  -2 -20   47.64    1.73
  -2   2 -20   48.02    1.75
   2  20   2   43.83    1.66
  -2  20  -2   47.64    1.65
 -20   2  -2   47.78    1.60
 -20  -2   2   46.79    1.53
  -4  -4 -20  320.82    7.04
  -4  20   4  328.68    7.02
 -20  -4  -4  330.83    6.99
  -2  -4 -20  167.02    3.81
  -4  -2 -20  172.42    3.83
  -2  20   4  165.31    3.77
  -4  20   2  170.76    3.77
 -20  -2  -4  162.05    3.71
 -20  -4  -2  162.41    3.70
   4   0 -20  276.27    6.09
   0  -4 -20  274.67    6.06
  -4   0 -20  277.48    6.05
   0  20  -4  285.13    6.04
  -4  20   0  276.25    6.02
   0  20   4  285.48    6.06
 -20   0  -4  275.42    6.01
 -20  -4   0  268.42    5.97
 -20   4   0  282.95    6.03
   4  -2 -20  154.74    3.81
   2  -4 -20  161.97    3.79
  -4   2 -20  158.03    3.65
  -4   2 -20  167.35    3.80
  -2  20  -4  156.11    3.31
  -4  20  -2  163.36    3.72
  -2  20  -4  167.96    3.71
 -20  -4   2  168.10    3.65
 -20   4  -2  164.75    3.72
 -20  -2   4  166.60    3.66
 -20   2  -4  170.17    3.74
   4  -4 -20  341.61    7.28
  -4   4 -20  331.24    7.14
  -4 -20   4  338.47    6.84
  -4  20  -4  340.25    7.20
  20   4   4  331.38    6.84
 -20   4  -4  354.63    7.24
 -20  -4   4  339.23    7.14
  -6 -20  -6  551.80   11.11
 -20  -6  -6  544.41   11.43
  -6  20   6  539.42   11.45
 -20   6   6  544.21   11.15
  -6  -6 -20  546.92   11.45
 -20  -6  -4  888.69   17.74
 -20  -4  -6  886.97   17.76
  -4  -6 -20  856.24   17.76
  -6  -4 -20  869.00   17.76
 -20   4   6  858.74   17.46
  -6  20   4  873.33   17.77
  -4  20   6  862.12   17.78
 -20   6   4  852.18   17.45
 -20  -2  -6   29.42    1.31
 -20  -6  -2   29.91    1.30
   6 -20   2   29.68    0.74
  -2  -6 -20   28.37    1.49
  -6  -2 -20   30.00    1.54
  -6  20   2   30.05    1.34
  -2  20   6   28.44    1.35
 -20   2   6   30.28    0.72
   0  20  -6 1407.66   28.50
 -20  -6   0 1400.66   28.74
 -20   6   0 1406.93   28.80
 -20   0  -6 1434.74   28.81
  20   0  -6 1389.83   28.78
   6 -20   0 1401.06   28.48
   6  20   0 1412.83   28.47
  -6 -20   0 1428.38   28.57
  -6   0 -20 1399.72   28.80
  -6   0 -20 1445.30   28.79
   0  -6 -20 1398.49   28.81
  -6  20   0 1416.98   28.80
   0  20   6 1448.80   28.83
   2  -6 -20   29.73    1.50
 -20   6  -2   30.58    1.40
 -20  -6   2   30.29    1.24
 -20   2  -6   29.11    1.37
  20  -2  -6   29.57    1.41
   6  20   2   32.20    0.76
  -6   2 -20   29.46    1.55
  -6   2 -20   31.02    1.29
  -6 -20   2   31.53    0.82
  -2  20  -6   30.84    0.86
  -2   6 -20   28.76    1.20
   2  20   6   28.21    1.43
  -6  20  -2   32.44    1.35
 -20  -6   4  877.44   17.64
 -20   4  -6  873.73   17.72
  -6 -20   4  845.72   17.36
 -20   6  -4  797.28   17.68
  20  -4  -6  863.39   17.68
  20   4   6  875.83   17.42
  -6  20  -4  887.93   17.71
  20   6   4  870.01   17.42
  -4  20  -6  853.61   17.45
  -4   6 -20  881.15   17.63
  -6   4 -20  856.61   17.66
  20  -6  -6  542.21   11.55
  -6   6 -20  563.00   11.51
  20   6   6  554.99   11.30
 -20  -8  -8  187.98    4.35
  20   8  -8  188.47    4.34
  -8  -8 -20  199.05    4.42
  -8  -8 -20  191.72    4.43
  -8 -20  -8  189.36    4.04
 -20   8   8  193.65    4.09
  -8  20   8  197.13    4.40
 -20  -8  -6   33.80    1.42
 -20  -6  -8   34.22    1.41
  20   8  -6   34.35    1.48
  -8 -20  -6   36.05    1.18
  -6 -20  -8   36.14    0.96
  -6  -8 -20   34.82    1.53
  -8 -20  -6   37.41    0.92
  -8  -6 -20   33.67    1.60
 -20   8   6   33.11    0.97
  -8  20   6   34.07    1.43
  -6  20   8   32.27    1.46
 -20   6   8   34.14    0.98
   4   8 -20  202.68    4.72
 -20  -8  -4  209.57    4.64
  20   8  -4  216.28    4.69
 -20  -4  -8  213.92    4.72
   8  20  -4  210.22    4.36
  -8 -20  -4  204.88    4.28
  -8 -20  -4  208.49    4.47
  -8  -4 -20  217.49    4.76
  -4  -8 -20  215.04    4.73
   8  20  -4  215.35    4.69
 -20   8   4  207.66    4.36
  -4  20   8  213.40    4.74
  -8  20   4  209.03    4.69
 -20  -2  -8 1499.69   30.56
   8 -20   2 1473.85   30.27
 -20  -8  -2 1491.88   30.50
   8  20  -2 1500.73   30.27
  -8 -20  -2 1482.15   30.35
  -8  -2 -20 1543.70   30.57
   2   8 -20 1536.19   30.56
  -2  -8 -20 1480.44   30.54
  -2  20   8 1528.12   30.59
  -8  20   2 1511.42   30.54
   8  20  -2 1512.16   30.55
   0  20  -8  170.91    3.58
 -20  -8   0  168.93    3.81
 -20   0  -8  173.76    3.94
  20   0  -8  168.63    3.90
   8 -20   0  169.37    3.54
   8  20   0  169.12    3.54
  -8   0 -20  163.58    3.89
  -8 -20   0  167.29    3.60
  -8   0 -20  174.30    3.98
   0   8 -20  165.05    3.75
   0   8 -20  166.93    3.91
   0  -8 -20  167.96    3.95
   8  20   0  175.56    3.91
   0  20   8  174.23    3.97
  -8  20   0  173.85    3.89
   2  -8 -20 1525.33   30.35
 -20   2  -8 1485.98   30.34
  -8 -20   2 1501.33   30.05
 -20  -8   2 1546.07   30.25
   8 -20  -2 1474.16   30.04
  20  -2  -8 1492.00   30.31
  -2   8 -20 1485.95   30.22
  -8   2 -20 1538.58   30.34
  -2  20  -8 1441.16   30.08
  -2   8 -20 1509.17   30.32
  -8   2 -20 1506.97   30.31
   8  20   2 1516.36   30.33
  20   8   2 1468.65   30.06
  -8  20  -2 1528.60   30.32
   2  20   8 1385.66   30.33
  -8 -20   4  205.55    4.27
  20  -8  -4  215.61    4.67
 -20  -8   4  211.22    4.57
  20  -4  -8  204.87    4.66
   8 -20  -4  208.61    4.35
  -8  20  -4  216.80    4.67
   8  20   4  208.63    4.68
  20   8   4  210.14    4.36
  -4  20  -8  205.81    4.40
  -4   8 -20  203.43    4.70
  -4   8 -20  211.74    4.55
  -8   4 -20  210.51    4.65
  20  -8  -6   36.10    1.49
  20  -6  -8   34.00    1.56
  -8   6 -20   34.43    1.38
  -6   8 -20   33.46    1.52
  -6   8 -20   35.96    1.32
  20   8   6   35.08    1.00
   8  20   6   37.26    1.49
  -8   8 -20  188.93    4.20
  20  -8  -8  186.92    4.25
  20   8   8  190.64    4.00
   8  20   8  190.03    4.31
 -20 -10 -10  508.59   10.64
  20  10 -10  529.32   10.61
 -10 -20 -10  486.72   10.38
 -10 -10 -20  518.96   10.71
 -10 -20 -10  524.30   10.56
 -10 -10 -20  515.52   10.62
 -10  20  10  495.43   10.65
 -20  10  10  491.36   10.43
 -20  -8 -10  259.93    5.62
 -20 -10  -8  251.82    5.57
  10  20  -8  261.63    5.36
  20  10  -8  250.90    5.57
  20   8 -10  263.37    5.62
 -10 -20  -8  252.21    5.30
 -10  -8 -20  252.50    5.66
  -8 -20 -10  254.89    5.32
 -10 -20  -8  250.26    5.48
 -10  -8 -20  250.45    5.62
  -8 -10 -20  256.66    5.62
  -8  20  10  249.95    5.65
 -10  20   8  255.35    5.62
 -20  10   8  245.36    5.36
 -20 -10  -6  479.23    9.82
 -20  -6 -10  471.52    9.87
  10  20  -6  456.48    9.59
  20  10  -6  461.17    9.80
 -10  -6 -20  478.30    9.86
  -6 -20 -10  467.51    9.58
 -10 -20  -6  464.53    9.54
 -10 -20  -6  465.86    9.69
 -10  -6 -20  452.59    9.88
  -6 -10 -20  465.01    9.84
 -20  10   6  469.65    9.61
 -10  20   6  477.02    9.84
  -6  20  10  478.69    9.90
   4  10 -20  171.22    4.06
 -20  -4 -10  180.86    4.06
  20  10  -4  170.82    3.98
 -20 -10  -4  176.61    3.96
  10  20  -4  173.99    3.72
 -10  -4 -20  172.91    4.06
  -4 -10 -20  181.39    4.04
 -10 -20  -4  164.81    3.81
  10  20  -4  178.14    4.00
  -4  20  10  171.84    4.08
 -20  10   4  177.22    3.72
 -10  20   4  180.37    4.01
 -20 -10  -2   94.64    2.34
 -20  -2 -10   92.21    2.43
  10  20  -2   91.81    2.06
  -2 -10 -20   85.47    2.44
 -10 -20  -2   91.40    2.12
 -10  -2 -20   88.45    2.48
   2  10 -20   93.12    2.46
   2  10 -20   90.09    2.16
 -20  10   2   92.31    2.05
  -2  20  10   86.57    2.46
  10  20  -2   95.14    2.39
 -10  20   2   94.15    2.38
   0 -10 -20 1187.99   23.72
 -20 -10   0 1163.85   23.63
 -10 -20   0 1177.98   23.48
 -20   0 -10 1160.52   23.73
  10  20   0 1170.07   23.45
  20   0 -10 1190.32   23.71
  10 -20   0 1151.70   23.45
   0  20 -10 1140.97   23.48
 -10   0 -20 1154.20   23.73
   0  10 -20 1153.96   23.56
   0  10 -20 1158.78   23.70
 -10   0 -20 1057.58   23.69
  10  20   0 1180.72   23.70
 -10  20   0 1159.52   23.69
   0  20  10 1143.49   23.76
   2 -10 -20   90.52    2.50
 -20 -10   2   93.15    2.27
 -20   2 -10   91.48    2.46
 -10 -20   2   89.42    2.01
  20  -2 -10   88.60    2.46
  10 -20  -2   92.42    2.05
  -2  10 -20   91.24    2.21
 -10   2 -20   89.65    2.38
 -10   2 -20   88.97    2.51
  -2  10 -20   92.29    2.45
  -2  20 -10   92.13    2.11
   2  20  10   83.83    2.45
 -10  20  -2   94.18    2.38
  10  20   2   97.49    2.41
  20  10   2   91.28    2.06
  20 -10  -4  173.84    4.06
 -20 -10   4  184.80    3.95
 -10 -20   4  178.35    3.69
  10 -20  -4  172.24    3.79
  20  -4 -10  179.77    4.12
  -4  10 -20  173.77    4.10
 -10   4 -20  180.65    4.09
  -4  10 -20  178.32    3.94
  -4  20 -10  179.28    3.85
  20  10   4  179.53    3.81
  10  20   4  181.79    4.08
 -10  20  -4  183.68    4.06
  -6  10 -20  470.35    9.71
 -10   6 -20  463.17    9.78
  20 -10  -6  466.14    9.78
  10 -20  -6  454.10    9.56
  20  -6 -10  459.23    9.80
  -6  20 -10  472.15    9.62
  -6  10 -20  452.75    9.82
  20  10   6  473.31    9.59
  10  20   6  477.97    9.82
 -10   8 -20  257.61    5.56
  -8  10 -20  245.75    5.51
 -20  10  -8  256.49    5.62
  20  -8 -10  264.20    5.64
  20 -10  -8  255.69    5.59
  10 -20  -8  258.77    5.37
  -8  10 -20  247.50    5.63
   8  20  10  263.04    5.68
  10  20   8  248.79    5.62
  20  10   8  247.95    5.37
 -10  10 -20  495.55   10.46
 -20  10 -10  495.29   10.55
  20 -10 -10  522.67   10.51
 -10  10 -20  499.44   10.55
  10  20  10  500.37   10.56
  20  10  10  491.27   10.34
 -20 -12 -12 1946.75   40.27
  20  12 -12 1997.74   40.23
 -12 -12 -20 1996.45   40.23
 -12 -20 -12 1971.57   40.22
 -12 -20 -12 1947.36   40.07
 -12 -12 -20 2035.00   40.34
 -20  12  12 1971.04   40.13
 -12  20  12 1984.88   40.28
 -20 -10 -12 1438.66   29.54
 -20 -12 -10 1460.86   29.53
  12  20 -10 1439.89   29.35
  20  10 -12 1463.49   29.50
  20  12 -10 1447.84   29.47
 -12 -10 -20 1479.45   29.60
 -10 -12 -20 1418.54   29.58
 -10 -20 -12 1476.21   29.33
 -12 -20 -10 1400.21   29.31
 -12 -20 -10 1463.34   29.46
 -12 -10 -20 1438.37   29.51
 -10 -20 -12 1425.37   29.48
 -10 -12 -20 1439.12   29.51
 -20  12  10 1437.58   29.37
 -10  20  12 1447.10   29.56
 -12  20  10 1466.86   29.54
 -20 -12  -8  173.23    4.00
 -20  -8 -12  167.27    4.06
  12  20  -8  175.99    3.80
  20  12  -8  171.52    4.00
  20   8 -12  182.05    4.08
  -8 -20 -12  176.09    3.78
 -12 -20  -8  174.70    3.91
 -12 -20  -8  169.67    3.73
  -8 -12 -20  166.73    4.03
 -12  -8 -20  170.23    4.06
 -12  -8 -20  185.17    4.14
 -20  12   8  172.74    3.79
 -12  20   8  167.58    4.02
  -8  20  12  178.82    4.11
 -20  -6 -12 1010.54   20.27
 -20 -12  -6  995.62   20.19
  20  12  -6  967.09   20.17
  12  20  -6  984.34   20.02
 -12  -6 -20  958.50   20.24
  -6 -12 -20  978.43   20.20
 -12 -20  -6  976.53   20.10
  -6 -20 -12  963.63   20.01
 -12  -6 -20 1028.48   20.31
 -20  12   6  978.53   20.03
 -12  20   6  988.09   20.21
  -6  20  12 1012.06   20.29
   4  12 -20  167.51    3.93
  -4 -20 -12  171.60    3.66
 -20 -12  -4  166.33    3.83
 -20  -4 -12  176.96    4.00
  12  20  -4  173.98    3.65
  20  12  -4  165.52    3.86
 -12 -20  -4  171.59    3.71
 -12  -4 -20  172.49    3.99
  -4 -12 -20  164.48    3.92
   4  12 -20  162.74    3.64
 -20  12   4  167.48    3.65
 -12  20   4  166.57    3.88
  -4  20  12  172.57    4.03
 -20  -2 -12  180.29    4.21
 -20 -12  -2  185.38    4.08
 -12 -20  -2  184.40    3.95
  12  20  -2  179.05    3.91
   2  12 -20  182.15    4.19
 -12  -2 -20  188.38    4.27
  -2 -12 -20  182.15    4.18
   2  12 -20  182.35    3.93
 -20  12   2  184.29    3.92
 -12  20   2  179.78    4.14
  12  20  -2  186.75    4.14
  -2  20  12  184.01    4.28
   0 -12 -20 1177.85   23.95
 -20 -12   0 1163.50   23.86
 -20   0 -12 1160.07   23.99
 -12 -20   0 1178.51   23.74
  12  20   0 1160.61   23.72
  12 -20   0 1166.37   23.73
  20   0 -12 1196.10   23.96
   0  20 -12 1153.40   23.76
   0  12 -20 1146.91   23.77
   0  12 -20 1162.13   23.94
   0  20  12 1182.52   24.03
 -12  20   0 1186.77   23.92
  12  20   0 1201.45   23.93
 -20 -12   2  183.47    4.02
 -12 -20   2  177.77    3.83
  20  -2 -12  179.65    4.17
  12 -20  -2  183.33    3.88
  -2  20 -12  182.67    3.94
  -2  12 -20  178.69    3.95
 -12   2 -20  181.26    4.16
  -2  12 -20  180.65    4.17
  12  20   2  190.38    4.14
  20  12   2  179.61    3.89
   2  20  12  175.63    4.24
 -12  20  -2  186.83    4.11
 -12   4 -20  172.04    3.98
 -20 -12   4  171.54    3.80
 -20  12  -4  164.25    3.96
  -4  12 -20  169.40    3.78
 -12 -20   4  171.24    3.60
  20 -12  -4  173.19    3.93
  20  -4 -12  177.65    4.04
  12 -20  -4  174.15    3.71
  -4  20 -12  173.40    3.77
  -4  12 -20  171.07    3.99
  20  12   4  171.27    3.72
  12  20   4  172.82    3.94
  -6  12 -20  986.28   20.15
 -12   6 -20  977.04   20.27
 -20  12  -6  966.85   20.27
 -20 -12   6 1002.64   20.14
  20  -6 -12  991.84   20.26
  12 -20  -6  978.97   20.06
  20 -12  -6  992.27   20.22
  -6  12 -20  988.88   20.27
  -6  20 -12  982.14   20.11
  20  12   6  985.50   20.09
  12  20   6  989.57   20.26
 -20  12  -8  176.45    4.01
 -12   8 -20  172.47    3.93
  -8  12 -20  168.66    3.83
 -20   8 -12  161.86    3.97
  20  -8 -12  174.26    4.00
  12 -20  -8  175.80    3.74
  20 -12  -8  171.48    3.93
  -8  12 -20  168.54    4.00
  12  20   8  166.39    3.96
   8  20  12  170.16    4.04
  20  12   8  165.68    3.75
 -10  12 -20 1456.39   29.68
 -20  10 -12 1465.90   29.78
 -12  10 -20 1425.12   29.72
 -20  12 -10 1487.99   29.78
  20 -12 -10 1482.81   29.71
  12 -20 -10 1442.14   29.58
  20 -10 -12 1445.84   29.73
 -10  12 -20 1422.60   29.76
  12  20  10 1471.27   29.78
  20  12  10 1465.19   29.62
  10  20  12 1462.84   29.81
 -20  12 -12 1966.65   40.46
 -12  20 -12 1969.55   40.31
 -12  12 -20 1915.06   40.39
  20 -12 -12 2039.69   40.42
 -12  12 -20 2010.15   40.46
  12  20  12 2025.00   40.48
  20  12  12 1995.75   40.34
 -20 -14 -14 2867.17   57.41
  20  14 -14 2834.68   57.33
 -14 -20 -14 2818.94   57.37
 -14 -20 -14 2795.91   57.22
 -14 -14 -20 2831.09   57.45
 -14 -14 -20 2803.53   57.34
 -14  20  14 2849.39   57.41
 -20  14  14 2833.53   57.30
 -20 -14 -12 2443.84   50.23
 -20 -12 -14 2510.17   50.26
  20  12 -14 2453.58   50.19
  14  20 -12 2435.03   50.08
  20  14 -12 2489.54   50.17
 -14 -20 -12 2469.90   50.05
 -12 -20 -14 2423.69   50.06
 -12 -14 -20 2524.83   50.30
 -12 -20 -14 2484.48   50.21
 -12 -14 -20 2469.36   50.18
 -14 -20 -12 2462.59   50.19
 -14 -12 -20 2519.22   50.21
 -14 -12 -20 2477.87   50.30
 -14  20  12 2448.23   50.23
 -20  14  12 2471.00   50.12
 -12  20  14 2527.39   50.27
 -20 -10 -14 1860.04   38.07
 -20 -14 -10 1851.60   38.02
  14  20 -10 1871.00   37.88
  20  14 -10 1870.77   37.97
  20  10 -14 1829.15   38.00
 -14 -10 -20 1902.99   38.03
 -10 -14 -20 1870.79   38.00
 -10 -20 -14 1873.37   37.86
 -14 -20 -10 1888.36   37.97
 -10 -20 -14 1811.92   38.01
 -14 -10 -20 1891.65   38.11
 -10 -14 -20 1881.82   38.10
 -14  20  10 1876.93   38.03
 -20  14  10 1852.64   37.91
 -10  20  14 1872.30   38.09
 -20 -14  -8   52.61    1.75
 -20  -8 -14   50.80    1.86
  20   8 -14   54.83    1.89
  20  14  -8   55.30    1.80
  14  20  -8   57.04    1.55
 -14 -20  -8   51.48    1.66
 -14  -8 -20   54.20    1.93
 -14  -8 -20   51.74    1.86
  -8 -20 -14   51.18    1.52
  -8 -14 -20   53.52    1.80
 -20  14   8   52.28    1.51
 -14  20   8   51.69    1.72
  -8  20  14   52.99    1.91
 -20  -6 -14  952.21   19.43
 -20 -14  -6  935.39   19.32
  20  14  -6  961.07   19.31
  14  20  -6  943.73   19.19
 -14  -6 -20  965.07   19.46
   6  14 -20  905.08   19.10
 -14 -20  -6  955.87   19.26
  -6 -20 -14  939.97   19.20
  -6 -14 -20  936.07   19.34
  -6  20  14  947.73   19.45
 -14  20   6  946.43   19.35
 -20  14   6  946.72   19.21
  -4 -20 -14    9.68    0.82
   4  14 -20   10.69    1.17
 -14 -20  -4    8.30    0.82
  20  14  -4    9.60    1.09
 -20  -4 -14   10.58    1.36
 -20 -14  -4   10.08    1.01
  14  20  -4    9.59    0.81
   4  14 -20   10.38    0.64
  -4 -14 -20    8.84    1.15
  -4  20  14    7.70    1.20
 -14  20   4    8.78    1.02
 -20  14   4    8.22    0.76
   2  14 -20  335.90    7.30
   2  20 -14  344.35    7.15
  -2 -14 -20  341.84    7.31
 -20 -14  -2  342.75    7.22
 -14 -20  -2  349.38    7.13
 -20  -2 -14  333.89    7.36
  14  20  -2  332.64    7.10
   2  14 -20  336.60    7.06
 -20  14   2  338.43    7.11
  14  20  -2  351.54    7.28
 -14  20   2  339.10    7.27
   0 -14 -20  191.35    4.40
   0  14 -20  191.67    4.14
 -20   0 -14  187.92    4.47
 -14 -20   0  199.20    4.16
 -20 -14   0  197.63    4.27
  14 -20   0  196.39    4.18
  20   0 -14  191.90    4.47
  14  20   0  194.75    4.18
   0  20 -14  190.25    4.22
   0  14 -20  196.35    4.40
  14  20   0  194.21    4.35
  20  14   0  189.94    4.19
 -14  20   0  192.79    4.34
 -20 -14   2  337.68    7.16
 -14 -20   2  345.07    7.03
  -2  14 -20  335.46    7.08
 -14   2 -20  331.26    7.33
  20  -2 -14  336.89    7.35
  14 -20  -2  336.72    7.08
  -2  20 -14  332.81    7.13
  -2  14 -20  331.37    7.28
  14  20   2  346.49    7.27
  20  14   2  348.42    7.12
 -14  20  -2  346.28    7.25
 -14   4 -20    7.76    1.15
  20 -14  -4    8.41    1.11
 -20 -14   4    9.41    0.85
 -14 -20   4    9.67    0.55
  -4  14 -20    8.39    0.76
  20  -4 -14    9.46    1.30
  14 -20  -4    8.36    0.83
  -4  20 -14    8.98    0.91
  -4  14 -20    9.20    1.15
  20  14   4    8.31    0.77
  14  20   4    8.51    1.09
 -20  14  -6  936.20   19.45
 -14   6 -20  932.69   19.45
  -6  20 -14  932.71   19.21
  -6  14 -20  938.01   19.29
 -20 -14   6  972.68   19.30
  20 -14  -6  940.06   19.38
  20  -6 -14  958.66   19.46
  14 -20  -6  945.25   19.26
  -6  14 -20  930.55   19.43
  -6  20 -14  949.41   19.32
  20  14   6  939.16   19.30
  14  20   6  956.47   19.43
 -14   8 -20   53.82    1.80
 -20  14  -8   55.09    1.80
  -8  14 -20   51.79    1.58
  -8  20 -14   51.89    1.44
 -20   8 -14   51.57    1.81
  14 -20  -8   57.37    1.53
  20  -8 -14   54.88    1.89
  20 -14  -8   56.10    1.78
  -8  14 -20   50.38    1.86
  -8  20 -14   52.98    1.64
   8  20  14   54.94    1.89
  14  20   8   50.73    1.75
  20  14   8   49.23    1.51
 -10  14 -20 1865.89   38.16
 -10  20 -14 1845.75   38.09
 -20  10 -14 1849.24   38.28
 -20  14 -10 1885.22   38.27
 -14  10 -20 1893.61   38.25
  14 -20 -10 1862.16   38.09
  20 -14 -10 1836.46   38.20
  20 -10 -14 1844.98   38.24
 -10  14 -20 1947.11   38.27
  14  20  10 1932.24   38.27
  20  14  10 1897.86   38.15
  10  20  14 1915.51   38.33
 -14  20 -12 2446.41   50.01
 -20  12 -14 2434.16   50.13
 -14  12 -20 2428.88   50.08
 -20  14 -12 2488.43   50.13
 -12  20 -14 2435.76   49.98
 -12  14 -20 2373.91   50.04
  20 -14 -12 2452.07   50.06
  20 -12 -14 2496.49   50.09
  14 -20 -12 2461.93   49.97
 -12  14 -20 2548.66   50.12
  12  20  14 2546.00   50.18
  20  14  12 2455.83   50.02
  14  20  12 2554.70   50.14
 -20  14 -14 2817.96   57.12
 -14  14 -20 2776.93   57.06
 -14  20 -14 2796.57   57.00
  20 -14 -14 2799.00   57.05
  14  20  14 2892.03   57.15
  20  14  14 2813.34   57.03
 -20 -16 -16 3064.20   61.67
  20  16 -16 3066.19   61.58
 -16 -20 -16 3051.63   61.50
 -16 -20 -16 3030.72   61.64
 -16 -16 -20 3103.95   61.72
 -16 -16 -20 2995.52   61.57
 -20  16  16 3021.31   61.58
 -16  20  16 2961.50   61.66
 -20 -14 -16  222.80    5.14
 -20 -16 -14  220.05    5.10
  20  14 -16  224.33    5.10
  16  20 -14  223.16    4.97
  20  16 -14  220.69    5.05
 -16 -20 -14  216.37    5.06
 -16 -14 -20  226.22    5.19
 -16 -20 -14  221.18    4.88
 -16 -14 -20  228.87    5.07
 -14 -16 -20  227.00    5.17
 -14 -16 -20  224.89    5.01
 -14 -20 -16  226.41    5.10
 -14 -20 -16  218.57    4.90
 -14  20  16  223.32    5.13
 -16  20  14  220.16    5.06
 -20  16  14  222.10    4.98
 -20 -16 -12  238.89    5.41
 -20 -12 -16  234.76    5.47
  20  16 -12  233.08    5.36
  16  20 -12  240.19    5.26
  20  12 -16  237.31    5.42
 -16 -20 -12  244.67    5.38
 -12 -16 -20  233.34    5.37
 -16 -12 -20  243.39    5.51
 -16 -12 -20  234.62    5.39
 -12 -20 -16  236.65    5.41
 -12 -16 -20  245.39    5.52
 -12 -20 -16  248.54    5.27
 -16  20  12  253.95    5.40
 -12  20  16  239.46    5.48
 -20  16  12  245.76    5.29
 -20 -16 -10   50.82    1.83
 -20 -10 -16   55.07    2.03
  20  16 -10   55.92    1.84
  16  20 -10   54.31    1.63
  20  10 -16   56.09    2.02
 -10 -16 -20   57.51    1.82
 -10 -20 -16   55.50    1.66
 -10 -16 -20   57.96    2.02
 -10 -20 -16   55.68    1.87
 -16 -20 -10   55.89    1.76
 -16 -10 -20   50.75    1.95
 -20  16  10   57.33    1.64
 -16  20  10   55.12    1.77
 -20  -8 -16 1122.32   22.60
 -20 -16  -8 1124.69   22.49
 -16 -20  -8 1090.33   22.44
  16  20  -8 1101.94   22.37
  20  16  -8 1099.27   22.44
  20   8 -16 1110.87   22.53
 -16  -8 -20 1134.09   22.62
  -8 -16 -20 1111.06   22.47
   8  16 -20 1048.64   22.18
  -8 -20 -16 1100.25   22.37
 -16  20   8 1114.07   22.49
 -20  16   8 1116.59   22.40
 -20  -6 -16  611.79   12.38
 -20 -16  -6  587.05   12.23
 -16 -20  -6  582.67   12.18
  16  20  -6  594.54   12.12
  20  16  -6  593.41   12.20
 -16  -6 -20  593.22   12.37
   6  16 -20  569.75   11.94
  -6 -16 -20  600.40   12.24
  -6 -20 -16  582.55   12.14
 -16  20   6  596.38   12.24
 -20  16   6  589.58   12.14
  -4 -20 -16  842.64   17.34
   4  16 -20  827.24   17.17
 -16 -20  -4  880.41   17.36
 -20  -4 -16  845.26   17.56
 -20 -16  -4  866.54   17.41
  20  16  -4  852.75   17.39
  16  20  -4  848.36   17.30
  -4 -16 -20  852.33   17.44
 -16  -4 -20  833.84   17.55
 -16  20   4  851.62   17.43
 -20  16   4  831.29   17.33
 -20  -2 -16  853.17   17.22
 -16 -20  -2  822.25   16.98
   2  16 -20  804.88   16.85
  20  16  -2  822.55   17.05
 -20 -16  -2  843.46   17.05
 -16  20   2  833.31   17.08
  16  20  -2  849.34   17.09
 -20  16   2  845.57   17.00
  16  20  -2  818.91   16.97
   2  20 -16  838.01   17.01
  -2 -16 -20  819.57   17.11
   2  16 -20  843.37   17.11
 -20 -16   0 2871.64   57.65
   0  16 -20 2727.07   57.51
 -16 -20   0 2846.52   57.58
  16  20   0 2863.12   57.60
  16   0 -20 3022.77   57.81
  16 -20   0 2874.91   57.60
  20   0 -16 2937.39   57.79
   0  16 -20 2856.33   57.73
   0  20 -16 2816.30   57.64
 -16  20   0 2844.06   57.70
  20  16   0 2833.47   57.62
  16  20   0 2862.64   57.71
  -2  16 -20  812.26   16.79
 -16   2 -20  764.10   17.03
 -16 -20   2  830.88   16.79
  20 -16  -2  827.69   16.93
 -20 -16   2  843.52   16.87
  16 -20  -2  813.30   16.84
  20  -2 -16  852.10   17.06
  16  -2 -20  822.86   17.05
  -2  20 -16  814.46   16.90
  -2  16 -20  834.21   16.98
 -16  20  -2  834.80   16.96
  16  20   2  830.09   16.97
  20  16   2  820.30   16.88
 -20 -16   4  866.02   17.31
  -4  16 -20  827.95   17.27
 -16   4 -20  845.85   17.52
  -4  20 -16  806.51   17.18
 -16 -20   4  848.72   17.21
  16 -20  -4  882.24   17.31
  20 -16  -4  827.25   17.39
  16  -4 -20  900.92   17.54
  20  -4 -16  856.73   17.50
  -4  20 -16  849.55   17.36
  -4  16 -20  854.12   17.44
  16  20   4  832.32   17.44
  20  16   4  849.12   17.34
 -16   6 -20  571.60   12.45
  -6  20 -16  579.37   12.18
 -20   6 -16  596.09   12.50
  -6  16 -20  591.27   12.26
 -20 -16   6  607.96   12.25
  16 -20  -6  601.45   12.27
  16  -6 -20  612.71   12.48
  20 -16  -6  588.24   12.35
  20  -6 -16  603.55   12.47
  -6  16 -20  582.90   12.40
  -6  20 -16  589.32   12.33
  20  16   6  597.46   12.31
  16  20   6  613.37   12.41
 -20   8 -16 1107.08   22.82
 -20  16  -8 1102.05   22.77
  -8  16 -20 1116.54   22.63
 -16   8 -20 1090.87   22.79
  -8  20 -16 1082.00   22.57
  20  -8 -16 1116.07   22.78
  16 -20  -8 1096.62   22.62
  20 -16  -8 1117.11   22.69
  -8  20 -16 1125.59   22.68
  -8  16 -20 1144.38   22.76
  20  16   8 1119.56   22.67
  16  20   8 1093.11   22.76
 -20  10 -16   54.84    1.92
 -10  16 -20   52.46    1.63
 -20  16 -10   53.69    1.84
 -16  10 -20   52.68    1.85
 -10  20 -16   54.00    1.51
  16 -20 -10   54.31    1.67
  20 -16 -10   53.83    1.80
  20 -10 -16   56.45    1.96
 -10  20 -16   55.38    1.76
 -10  16 -20   54.60    1.90
  20  16  10   53.79    1.66
  16  20  10   52.89    1.81
 -20  16 -12  238.96    5.40
 -16  12 -20  233.52    5.40
 -16  20 -12  238.67    5.32
 -12  16 -20  241.62    5.29
 -20  12 -16  249.52    5.44
 -12  20 -16  238.51    5.23
  20 -16 -12  235.80    5.35
  16 -20 -12  239.53    5.26
  20 -12 -16  235.90    5.41
 -12  16 -20  249.80    5.43
  12  20  16  253.07    5.51
  20  16  12  242.02    5.31
  16  20  12  238.97    5.43
 -14  16 -20  224.42    4.98
 -16  20 -14  216.44    4.95
 -16  14 -20  220.64    5.04
 -20  16 -14  216.62    5.07
 -14  20 -16  224.20    4.94
 -20  14 -16  216.98    5.07
  16 -20 -14  227.76    4.97
  20 -14 -16  224.84    5.09
  20 -16 -14  225.67    5.04
  16  20  14  220.61    5.11
  14  20  16  230.00    5.15
  20  16  14  222.56    5.01
 -16  16 -20 2947.49   60.85
 -20  16 -16 3011.91   60.90
 -16  20 -16 2987.45   60.82
  20 -16 -16 3053.44   60.85
  20  16  16 2992.25   60.86
  16  20  16 3008.26   60.94
 -20 -18 -18  193.61    4.59
  20  18 -18  195.35    4.50
 -18 -20 -18  182.77    4.54
 -18 -18 -20  189.67    4.58
 -18 -20 -18  188.26    4.36
 -18 -18 -20  190.46    4.45
 -20  18  18  193.35    4.46
 -18  20  18  188.79    4.52
 -20 -16 -18  241.19    5.56
 -20 -18 -16  241.44    5.53
  20  18 -16  242.28    5.43
  20  16 -18  239.87    5.47
 -16 -18 -20  248.30    5.62
 -18 -20 -16  238.40    5.33
 -16 -20 -18  235.94    5.35
 -18 -16 -20  242.92    5.59
 -16 -18 -20  240.16    5.43
 -18 -16 -20  244.24    5.44
 -18 -20 -16  236.72    5.51
 -16 -20 -18  253.79    5.59
 -18  20  16  236.50    5.49
 -20  18  16  244.37    5.43
 -16  20  18  242.05    5.52
 -20 -14 -18  591.73   12.60
 -20 -18 -14  596.49   12.54
  18  20 -14  606.03   12.42
  20  18 -14  574.72   12.45
  20  14 -18  585.27   12.51
 -18 -14 -20  586.25   12.63
 -14 -20 -18  594.15   12.40
 -14 -18 -20  596.41   12.45
 -14 -20 -18  589.20   12.55
 -18 -20 -14  600.40   12.52
 -14 -18 -20  595.34   12.60
 -18 -14 -20  588.41   12.49
 -20  18  14  604.84   12.48
 -18  20  14  619.12   12.52
 -20 -18 -12   86.17    2.35
 -18 -20 -12   85.98    2.32
 -20 -12 -18   91.15    2.49
  20  12 -18   85.49    2.45
  18  20 -12   93.90    2.28
  20  18 -12   88.13    2.30
 -12 -18 -20   86.28    2.29
 -12 -20 -18   89.26    2.44
 -18 -12 -20   89.65    2.51
 -12 -20 -18   96.28    2.24
 -12 -18 -20   92.49    2.52
 -20  18  12   86.91    2.26
 -18  20  12   86.77    2.32
 -18 -20 -10   60.11    1.97
 -20 -18 -10   67.21    2.01
 -20 -10 -18   70.39    2.26
  18  10 -20   65.09    2.16
  18  20 -10   66.75    1.86
  20  18 -10   65.38    1.99
  20  10 -18   67.62    2.15
 -18 -10 -20   66.50    2.22
 -10 -18 -20   64.52    1.98
 -10 -20 -18   67.19    2.13
 -10 -18 -20   67.78    2.17
 -10 -20 -18   66.27    1.90
 -18  20  10   64.38    1.95
 -20  18  10   65.23    1.89
 -18 -20  -8  116.50    2.87
 -20 -18  -8  115.77    2.91
 -20  -8 -18  115.70    3.07
  18  20  -8  115.20    2.80
  18   8 -20  113.83    3.05
  20   8 -18  113.54    3.05
  20  18  -8  111.74    2.86
 -18  -8 -20  122.27    3.10
  -8 -20 -18  119.96    2.82
  -8 -18 -20  115.25    2.88
 -18  20   8  118.95    2.87
 -20  18   8  116.86    2.80
 -20 -18  -6   62.35    1.74
 -18 -20  -6   66.30    1.76
 -18  -6 -20   66.78    2.05
 -20  -6 -18   65.00    2.12
  20  18  -6   65.84    1.80
  18  20  -6   64.34    1.69
  -6 -18 -20   67.66    1.80
  -6 -20 -18   66.27    1.77
 -18  20   6   63.02    1.73
 -20  18   6   64.01    1.70
 -18 -20  -4  371.24    7.56
 -20  -4 -18  351.34    7.76
 -20 -18  -4  367.86    7.59
 -18  -4 -20  371.25    7.82
   4  18 -20  335.72    7.26
 -18  20   4  362.95    7.60
 -20  18   4  370.21    7.55
  -4 -18 -20  363.02    7.63
  -4 -20 -18  361.98    7.57
  18  20  -4  373.15    7.52
  20  18  -4  371.14    7.58
 -20  -2 -18  135.59    3.39
 -18 -20  -2  135.18    3.08
   2  18 -20  128.68    2.84
 -20 -18  -2  140.36    3.13
 -20  18   2  140.41    3.10
 -18  20   2  135.71    3.16
  20  18  -2  131.42    3.17
  18  20  -2  133.12    3.11
   2  18 -20  135.15    3.24
   2  20 -18  133.97    3.17
  -2 -18 -20  140.67    3.22
 -18 -20   0  317.32    6.48
  18 -20   0  317.24    6.53
 -20 -18   0  315.82    6.51
  18  20   0  316.23    6.51
   0  18 -20  304.38    6.33
   0  20 -18  283.02    6.25
  20   0 -18  316.53    6.77
  18   0 -20  326.07    6.78
   0  18 -20  310.38    6.63
   0  20 -18  315.18    6.56
 -20  18   0  315.37    6.53
  20  18   0  318.14    6.54
 -18  20   0  319.27    6.60
  18  20   0  319.61    6.61
 -20 -18   2  139.07    3.09
  -2  18 -20  132.39    2.96
 -18 -20   2  135.30    3.03
  -2  20 -18  132.35    2.89
  18  -2 -20  135.22    3.42
  20  -2 -18  134.69    3.42
  20 -18  -2  140.15    3.21
  18 -20  -2  138.35    3.16
  -2  20 -18  136.98    3.21
  -2  18 -20  139.43    3.27
  20  18   2  137.68    3.17
  18  20   2  140.02    3.22
  -4  18 -20  359.27    7.67
 -20 -18   4  366.80    7.71
 -18 -20   4  369.64    7.67
 -18   4 -20  377.35    8.01
  -4  20 -18  359.87    7.62
  20  -4 -18  384.66    8.02
  18  -4 -20  388.19    8.03
  20 -18  -4  374.70    7.83
  18 -20  -4  372.39    7.78
  -4  20 -18  367.99    7.83
  -4  18 -20  365.77    7.89
  18  20   4  372.30    7.86
  20  18   4  368.01    7.80
 -20   6 -18   64.80    2.11
  -6  20 -18   60.79    1.61
  -6  18 -20   61.81    1.67
 -18   6 -20   65.56    2.11
  20  -6 -18   69.66    2.23
  18  -6 -20   69.48    2.23
  20 -18  -6   64.60    1.91
  18 -20  -6   68.20    1.84
  -6  18 -20   65.20    1.95
  -6  20 -18   62.12    1.89
  18  20   6   62.80    1.90
  20  18   6   63.89    1.84
  -8  18 -20  114.56    2.73
 -18   8 -20  116.09    3.02
  -8  20 -18  117.05    2.69
 -20   8 -18  118.25    3.05
  18 -20  -8  119.53    2.80
  20 -18  -8  116.18    2.85
  18  -8 -20  110.76    3.04
  20  -8 -18  115.98    3.05
  -8  20 -18  117.80    2.92
  -8  18 -20  118.07    2.95
  20  18   8  117.24    2.84
  18  20   8  115.80    2.88
 -20  10 -18   67.13    2.11
 -20  18 -10   68.10    2.04
 -18  10 -20   67.81    2.09
 -10  20 -18   64.46    1.77
 -10  18 -20   66.72    1.82
  20 -10 -18   66.78    2.16
  18 -20 -10   67.55    1.92
  18 -10 -20   64.87    2.18
  20 -18 -10   67.56    1.99
 -10  20 -18   66.63    2.02
 -10  18 -20   65.41    2.08
  20  18  10   64.99    1.92
  18  20  10   66.14    1.96
 -12  20 -18   86.06    2.24
 -18  12 -20   84.73    2.46
 -20  12 -18   84.59    2.50
 -12  18 -20   90.30    2.29
 -20  18 -12   89.88    2.44
 -18  20 -12   85.39    2.40
  18 -20 -12   93.15    2.36
  20 -18 -12   91.61    2.42
  20 -12 -18   89.41    2.57
 -12  18 -20   94.09    2.50
 -12  20 -18   87.19    2.44
  18  20  12   89.27    2.45
  20  18  12   87.41    2.40
 -14  18 -20  599.22   12.39
 -18  14 -20  598.67   12.48
 -18  20 -14  581.78   12.42
 -14  20 -18  586.92   12.37
 -20  14 -18  592.71   12.50
 -20  18 -14  593.54   12.47
  20 -14 -18  580.69   12.47
  18 -20 -14  595.74   12.38
  20 -18 -14  588.26   12.40
 -14  18 -20  606.43   12.49
  18  20  14  599.27   12.50
  20  18  14  595.16   12.45
 -16  18 -20  239.02    5.37
 -16  20 -18  243.25    5.35
 -18  20 -16  239.19    5.39
 -20  18 -16  241.67    5.44
 -20  16 -18  240.55    5.47
 -18  16 -20  240.86    5.45
  20 -18 -16  237.85    5.42
  20 -16 -18  237.93    5.47
  20  18  16  240.72    5.44
  16  20  18  240.19    5.53
  18  20  16  242.56    5.48
 -18  20 -18  185.37    4.31
 -20  18 -18  182.62    4.37
 -18  18 -20  185.16    4.34
  18  20  18  182.40    4.47
  20  18  18  189.57    4.40
  20 -18 -18  184.19    4.38
 -20 -20 -20  512.87   10.84
 -20 -20 -20  499.83   11.00
 -20  20  20  517.16   10.93
 -18 -20 -20   29.37    1.49
 -20 -20 -18   27.19    1.64
 -18 -20 -20   26.91    1.70
 -20 -18 -20   27.94    1.66
 -20 -20 -18   26.48    1.39
 -20 -18 -20   27.77    1.47
 -20  20  18   29.32    1.49
 -18  20  20   28.54    1.54
 -20 -20 -16  148.07    3.76
  20  20 -16  159.89    3.65
 -20 -16 -20  139.76    3.65
 -16 -20 -20  146.70    3.58
 -20 -16 -20  153.94    3.87
 -16 -20 -20  149.66    3.78
 -20  20  16  145.51    3.64
 -20 -14 -20  716.46   15.37
 -20 -20 -14  708.06   15.28
  20  14 -20  751.10   15.29
  20  20 -14  735.99   15.18
 -14 -20 -20  724.48   15.33
 -14 -20 -20  743.78   15.18
 -20  20  14  730.89   15.24
 -20 -20 -12  123.83    3.19
 -20 -12 -20  124.88    3.35
  20  20 -12  125.78    3.11
  20  12 -20  128.16    3.29
 -12 -20 -20  126.40    3.31
 -12 -20 -20  129.05    3.13
 -20  20  12  127.34    3.15
 -20 -10 -20   21.00    1.46
 -20 -20 -10   19.18    1.28
  20  20 -10   21.28    1.25
  20  10 -20   22.25    1.61
 -10 -20 -20   18.25    1.26
 -20  20  10   19.01    1.14
 -20  -8 -20  178.36    4.30
 -20 -20  -8  174.82    4.04
  20   8 -20  172.31    4.20
  20  20  -8  173.39    3.99
  -8 -20 -20  176.90    4.01
 -20  20   8  176.20    4.03
 -20  -6 -20  128.73    3.32
 -20 -20  -6  124.08    2.99
  20  20  -6  121.63    2.98
  -6 -20 -20  125.06    3.02
 -20  20   6  124.55    3.01
 -20 -20  -4 1398.51   27.75
 -20  -4 -20 1360.76   27.95
 -20  20   4 1370.67   27.76
  -4 -20 -20 1354.48   27.77
  20  20  -4 1315.51   27.72
 -20 -20  -2 1552.00   31.35
 -20  20   2 1515.92   31.38
  20  20  -2 1552.30   31.35
   2  20 -20 1536.96   31.41
  20 -20   0  584.85   11.63
 -20 -20   0  565.27   11.57
  20  20   0  584.44   11.62
  20   0 -20  617.14   11.86
   0  20 -20  562.66   11.68
  20  20   0  578.38   11.64
 -20  20   0  572.37   11.63
 -20 -20   2 1518.54   30.50
  -2  20 -20 1433.58   30.38
  20  -2 -20 1572.16   30.76
  20 -20  -2 1533.68   30.58
  -2  20 -20 1524.18   30.63
  20  20   2 1538.33   30.62
  -4  20 -20 1309.39   27.89
 -20 -20   4 1383.91   27.95
 -20   4 -20 1374.02   28.24
  20  -4 -20 1441.98   28.23
  20 -20  -4 1406.11   28.04
  -4  20 -20 1397.79   28.11
  20  20   4 1391.30   28.09
 -20   6 -20  123.33    3.17
  -6  20 -20  117.17    2.72
  20  -6 -20  123.35    3.25
  20 -20  -6  118.88    2.91
  -6  20 -20  117.88    2.99
  20  20   6  123.27    2.92
 -20   8 -20  175.69    4.16
  -8  20 -20  166.40    3.80
  20  -8 -20  168.19    4.13
  20 -20  -8  171.48    3.92
  -8  20 -20  178.46    4.02
  20  20   8  174.55    3.96
 -10  20 -20   19.74    1.01
 -20  10 -20   21.58    1.39
  20 -20 -10   26.01    1.29
  20 -10 -20   22.05    1.59
 -10  20 -20   21.65    1.33
  20  20  10   21.79    1.23
 -12  20 -20  129.71    3.07
 -20  12 -20  131.52    3.34
 -20  20 -12  134.84    3.26
  20 -12 -20  128.24    3.35
  20 -20 -12  126.78    3.16
 -12  20 -20  133.37    3.26
  20  20  12  129.31    3.24
 -20  14 -20  702.58   15.13
 -20  20 -14  722.93   15.08
 -14  20 -20  714.65   14.99
  20 -20 -14  728.46   15.02
  20 -14 -20  753.39   15.13
 -14  20 -20  716.13   15.08
  20  20  14  723.57   15.08
 -20  20 -16  142.95    3.57
 -20  16 -20  142.17    3.63
 -16  20 -20  141.15    3.47
  20 -20 -16  154.00    3.57
  20  20  16  142.87    3.61
  20  20  18   28.37    1.58
  18  20  20   28.94    1.64
 -20  20 -18   28.85    1.45
 -18  20 -20   26.09    1.37
 -20  18 -20   30.83    1.53
  20  20  20  487.18   10.66
 -20  20 -20  501.04   10.57
   1   1 -21    0.99    1.22
  -1  -1 -21    0.88    1.33
  -1  21   1    0.08    1.07
   1  21  -1   -0.24    1.10
 -21   1   1    0.34    1.01
 -21  -1  -1    0.44    1.06
   1  -1 -21    1.13    1.33
  -1   1 -21    0.21    1.18
  -1  21  -1    1.26    1.10
   1  21   1   -0.14    1.12
 -21   1  -1   -0.27    0.98
 -21  -1   1    1.27    1.04
  -3  -3 -21    0.64    1.18
  -3  21   3    0.62    1.00
 -21  -3  -3    0.54    0.97
   3   1 -21  113.02    3.00
  -1  -3 -21  121.66    3.04
  -3  -1 -21  112.06    2.97
  -3  21   1  122.51    2.96
   1  21  -3  122.41    2.97
  -1  21   3  123.42    2.97
 -21   1   3  118.70    2.90
 -21  -3  -1  119.12    2.89
 -21  -1  -3  124.18    2.95
 -21   3   1  114.80    2.90
   3  -1 -21  118.66    3.05
  -3   1 -21  122.49    3.06
   1  -3 -21  111.45    3.05
  -3  21  -1  120.95    2.96
   1  21   3  118.29    2.97
  -1  21  -3  120.02    2.97
 -21  -1   3  121.22    2.93
 -21  -3   1  122.77    2.91
 -21   1  -3  122.07    2.99
 -21   3  -1  121.44    2.95
   3  -3 -21   -0.70    1.25
  -3   3 -21    0.35    0.92
  -3  21  -3   -0.03    0.35
  -3  21  -3   -0.38    1.08
 -21  -3   3    0.19    0.97
 -21   3  -3    1.15    1.02
  -5  -5 -21    1.12    1.31
 -21   5   5    0.61    0.31
  -5  21   5    1.55    1.08
 -21  -5  -5    1.55    1.08
  -5  -3 -21  269.17    5.98
  -3  -5 -21  275.57    6.00
  -3  21   5  266.35    5.96
  -5  21   3  271.02    5.95
 -21  -5  -3  279.23    5.92
 -21  -3  -5  270.11    5.93
   5   1 -21  853.18   18.16
  -1  -5 -21  863.44   18.15
  -5  -1 -21  887.96   18.15
  -1  21   5  881.02   18.15
   1  21  -5  892.14   18.14
  -5  21   1  887.61   18.14
 -21  -1  -5  910.59   18.14
 -21   5   1  875.48   18.12
 -21  -5  -1  897.51   18.09
  21   1  -5  851.51   18.11
  -5   1 -21  857.36   18.14
   1  -5 -21  881.95   18.19
  -1  21  -5  871.81   17.83
  -5 -21   1  884.38   17.89
  -5   1 -21  892.07   18.18
  -5  21  -1  893.53   18.17
   1  21   5  879.33   18.18
  -1  21  -5  885.18   18.18
  21  -1  -5  866.93   18.15
 -21   1  -5  908.90   18.17
 -21   5  -1  906.36   18.17
 -21  -5   1  902.56   18.12
   3  -5 -21  273.97    5.80
 -21  -5   3  277.49    5.66
  21  -3  -5  272.51    5.73
 -21   5  -3  275.02    5.74
 -21   3  -5  271.61    5.73
  -3  21  -5  278.06    5.75
  -5  21  -3  278.76    5.73
  21   3   5  252.46    5.30
  -3  21  -5  262.57    5.36
  -3   5 -21  266.90    5.63
  -3 -21   5  250.92    5.29
  -5   3 -21  273.07    5.67
  -5 -21   3  268.64    5.34
  21  -5  -5    1.27    1.22
 -21   5  -5    1.35    1.08
  -5   5 -21    0.52    0.98
  -5  21  -5    1.23    1.09
  21   5   5    0.54    0.36
  -7 -21  -7    1.20    0.43
 -21  -7  -7    0.63    1.05
  21   7  -7   -0.57    1.17
  -7  -7 -21   -0.99    1.24
  -7  21   7    0.09    1.05
 -21   7   7    0.39    0.46
   5   7 -21 1109.30   23.19
 -21  -7  -5 1161.12   23.16
 -21  -5  -7 1153.58   23.18
  21   7  -5 1097.46   23.14
  -7  -5 -21 1141.40   23.19
  -5  -7 -21 1165.57   23.19
  -7  21   5 1156.49   23.19
 -21   5   7 1125.45   22.88
 -21   7   5 1106.21   22.88
  -5  21   7 1175.36   23.22
   3   7 -21 1110.48   22.59
 -21  -3  -7 1129.29   22.58
 -21  -7  -3 1119.29   22.53
  -7  -3 -21 1092.25   22.57
  -3  -7 -21 1127.56   22.58
  -7 -21  -3 1071.57   22.37
 -21   3   7 1085.54   22.25
   7  21  -3 1104.51   22.56
  -7  21   3 1128.40   22.58
  -3  21   7 1120.22   22.61
 -21  -1  -7  127.10    3.10
 -21  -7  -1  125.15    3.00
  21   1  -7  123.61    3.08
   7 -21   1  127.57    2.62
   7  21  -1  126.47    2.62
  -1  -7 -21  119.78    3.14
   1   7 -21  126.80    3.15
  -7 -21  -1  127.28    2.75
  -7  -1 -21  122.29    3.13
  -7  -1 -21  124.61    3.07
  -1  21   7  119.82    3.10
   7  21  -1  119.83    3.05
  -7  21   1  120.17    3.05
   1  -7 -21  123.54    3.19
 -21   1  -7  128.87    3.16
 -21  -7   1  124.24    3.03
 -21   7  -1  123.11    3.08
  21  -1  -7  124.39    3.11
   7 -21  -1  129.24    2.66
   7  21   1  128.81    2.66
  -1  21  -7  125.61    2.71
  -7 -21   1  127.35    2.73
  -1   7 -21  125.80    2.96
  -7   1 -21  131.09    3.10
  -1   7 -21  120.73    3.15
  -7   1 -21  130.82    3.22
   1  21   7  125.59    3.16
   7  21   1  120.42    3.09
  -7  21  -1  128.77    3.08
   3  -7 -21 1122.16   22.27
 -21  -7   3 1099.81   22.17
  -7 -21   3 1084.13   21.91
 -21   3  -7 1101.67   22.25
  21  -3  -7 1121.85   22.23
  -3   7 -21 1116.39   22.14
  -7   3 -21 1082.17   22.21
  -3  21  -7 1072.56   21.96
  -7  21  -3 1133.19   22.24
  21   7   3 1069.78   21.93
   7  21   3 1085.36   22.24
 -21  -7   5 1157.40   23.19
  21  -5  -7 1158.20   23.25
  21  -7  -5 1135.25   23.24
   7  21   5 1100.97   23.27
  21   5   7 1138.30   22.99
  21   7   5 1119.39   22.98
  -7   5 -21 1162.30   23.23
  -5   7 -21 1127.28   23.19
  -5  21  -7 1135.64   23.02
  21  -7  -7    0.82    1.12
  -7   7 -21    1.86    0.97
  21   7   7    0.57    0.50
   7  21   7    0.58    1.12
 -21  -9  -9    2.59    1.07
  21   9  -9    1.59    1.18
  -9  -9 -21    0.72    1.24
  -9  -9 -21   -0.10    1.18
  -9 -21  -9    0.75    0.57
  -9 -21  -9    0.53    0.83
 -21   9   9   -0.31    0.60
  -9  21   9    1.24    1.10
 -21  -7  -9 3091.86   61.78
 -21  -9  -7 3046.30   61.76
  21   7  -9 3065.51   61.75
  21   9  -7 2999.49   61.73
  -7 -21  -9 3016.26   61.51
  -7  -9 -21 3094.63   61.77
  -9 -21  -7 3097.77   61.65
  -9  -7 -21 3169.20   61.78
  -9 -21  -7 2997.50   61.49
  -9  -7 -21 3094.22   61.82
  -9  21   7 3050.13   61.79
 -21   7   9 3081.50   61.54
  -7  21   9 3101.34   61.81
 -21   9   7 2981.66   61.54
   5   9 -21  448.70    9.34
 -21  -5  -9  438.89    9.32
 -21  -9  -5  447.92    9.27
   9  21  -5  443.87    9.01
  21   9  -5  447.03    9.28
  -9 -21  -5  426.51    9.13
  -5  -9 -21  441.15    9.31
  -9 -21  -5  437.85    8.95
  -9  -5 -21  455.54    9.35
  -9  21   5  443.40    9.31
 -21   9   5  431.87    9.02
  -5  21   9  434.82    9.35
   3   9 -21  726.81   14.44
 -21  -3  -9  731.83   14.44
 -21  -9  -3  678.14   14.36
   9  21  -3  715.95   14.12
  -9  -3 -21  718.66   14.45
  -9 -21  -3  718.52   14.22
  -9 -21  -3  658.11   14.03
  -3  -9 -21  720.28   14.42
  -9  21   3  707.82   14.41
  -3  21   9  691.85   14.45
   9  21  -3  722.90   14.40
 -21   9   3  708.81   14.12
 -21  -9  -1  337.68    7.01
 -21  -1  -9  332.97    7.09
   9 -21   1  325.68    6.75
  21   1  -9  327.60    7.09
   9  21  -1  323.65    6.75
   1   9 -21  321.63    7.10
  -9  -1 -21  336.45    7.13
  -1  -9 -21  338.71    7.10
   1   9 -21  313.87    6.91
  -9 -21  -1  334.81    6.82
  -9  21   1  338.74    7.08
   9  21  -1  339.02    7.07
  -1  21   9  322.75    7.14
   1  -9 -21  324.74    7.03
 -21  -9   1  332.44    6.91
  -9 -21   1  327.84    6.69
 -21   1  -9  326.66    7.03
   9 -21  -1  319.34    6.66
   9  21   1  321.32    6.66
  21  -1  -9  329.63    7.02
  -9   1 -21  327.79    7.01
  -1   9 -21  318.48    7.01
  -1  21  -9  325.52    6.71
  -1   9 -21  316.74    6.83
  -9   1 -21  317.20    7.03
   1  21   9  326.40    7.06
  -9  21  -1  332.84    6.98
   9  21   1  334.23    6.99
 -21  -9   3  708.77   14.57
 -21   3  -9  716.53   14.69
  -9 -21   3  700.85   14.34
  21  -3  -9  709.65   14.65
   9 -21  -3  706.89   14.37
  -3   9 -21  724.00   14.55
  -3  21  -9  690.28   14.42
  -3   9 -21  706.00   14.66
  -9   3 -21  729.97   14.67
  -9   3 -21  678.68   14.67
  21   9   3  704.22   14.39
   9  21   3  717.19   14.67
  -9  21  -3  740.47   14.66
 -21  -9   5  456.51    9.31
  21  -9  -5  444.97    9.39
   9 -21  -5  435.73    9.12
  21  -5  -9  448.89    9.41
  -5  21  -9  441.21    9.17
  -5   9 -21  443.46    9.43
  -9   5 -21  445.23    9.38
  -5   9 -21  454.53    9.31
   9  21   5  450.72    9.43
  21   9   5  444.92    9.14
  -7   9 -21 2979.83   61.56
  -9   7 -21 3058.82   61.60
  21  -9  -7 3022.07   61.59
  21  -7  -9 3108.96   61.61
  -7   9 -21 2975.48   61.63
   7  21   9 2981.31   61.66
  21   7   9 3047.89   61.42
  21   9   7 3060.68   61.42
   9  21   7 3107.83   61.66
  -9   9 -21    0.37    1.03
  21  -9  -9   -1.06    1.27
  -9   9 -21   -1.33    1.33
  21   9   9   -0.32    0.65
   9  21   9    0.13    1.15
 -21 -11 -11   -0.78    1.05
  21  11 -11   -0.93    1.31
 -11 -11 -21    1.17    1.30
 -11 -11 -21   -0.95    1.24
 -11 -21 -11    2.84    0.74
 -11 -21 -11   -0.60    0.97
 -11  21  11    1.75    1.12
 -21  11  11    1.94    0.72
 -21 -11  -9 1041.44   21.27
 -21  -9 -11 1015.47   21.29
  21  11  -9 1029.01   21.24
  21   9 -11 1019.99   21.25
  -9 -21 -11 1024.84   21.04
  -9 -21 -11 1007.29   21.21
  -9 -11 -21 1065.99   21.35
 -11 -21  -9 1047.03   21.18
 -11  -9 -21 1061.09   21.29
 -11  -9 -21 1044.77   21.34
 -11 -21  -9 1030.96   21.02
  -9 -11 -21 1041.81   21.27
 -11  21   9 1032.79   21.30
 -21  11   9 1026.91   21.08
  -9  21  11 1060.26   21.32
 -21 -11  -7 1725.97   34.86
 -21  -7 -11 1699.20   34.90
  21  11  -7 1736.80   34.84
  11  21  -7 1719.43   34.65
  21   7 -11 1702.47   34.86
 -11  -7 -21 1686.46   34.93
  -7 -11 -21 1731.95   34.87
 -11 -21  -7 1668.77   34.60
  -7 -21 -11 1729.00   34.64
 -11 -21  -7 1695.14   34.76
 -11  -7 -21 1769.69   34.89
  -7  21  11 1750.12   34.93
 -21  11   7 1699.15   34.67
 -11  21   7 1704.29   34.89
  -5 -21 -11   90.03    2.09
 -21 -11  -5   91.83    2.39
 -21  -5 -11   89.97    2.47
  21  11  -5   89.48    2.43
  11  21  -5   92.35    2.10
 -11 -21  -5   90.84    2.01
 -11  -5 -21   89.20    2.52
 -11 -21  -5   86.95    2.22
  -5 -11 -21   88.65    2.49
 -21  11   5   92.89    2.09
  -5  21  11   94.57    2.51
 -11  21   5   96.49    2.44
   3  11 -21  106.49    2.71
 -21  -3 -11  101.84    2.71
 -21 -11  -3   98.19    2.58
  11  21  -3  108.86    2.34
   3  11 -21  107.71    2.42
  -3 -11 -21  107.09    2.74
 -11 -21  -3  103.52    2.42
 -11  -3 -21  106.42    2.80
 -11  21   3  100.79    2.61
  -3  21  11   99.10    2.73
  11  21  -3  102.47    2.62
 -21  11   3  100.18    2.31
   1  21 -11  871.96   17.94
 -21 -11  -1  894.80   18.10
 -11 -21  -1  898.76   17.96
 -21  -1 -11  883.92   18.21
  11 -21   1  867.44   17.91
  21   1 -11  908.01   18.19
  11  21  -1  875.38   17.91
   1  11 -21  874.39   18.00
   1  11 -21  892.18   18.19
 -11  -1 -21  886.57   18.21
  -1 -11 -21  883.29   18.18
  11  21  -1  894.46   18.16
  -1  21  11  876.53   18.24
 -11  21   1  866.04   18.15
   1 -11 -21  894.05   18.16
 -11 -21   1  885.24   17.89
 -21 -11   1  862.89   18.05
 -21   1 -11  899.43   18.19
  21  -1 -11  906.54   18.16
  11  21   1  862.17   17.88
  11 -21  -1  880.00   17.88
  -1  11 -21  886.15   18.15
 -11   1 -21  900.04   18.18
  -1  11 -21  872.22   17.99
  -1  21 -11  863.18   17.92
 -11   1 -21  886.26   18.17
 -11  21  -1  874.38   18.11
  11  21   1  890.97   18.14
   1  21  11  893.54   18.21
 -21 -11   3  104.22    2.56
 -11 -21   3  104.56    2.28
  11 -21  -3  111.48    2.37
  21  -3 -11  105.49    2.75
  -3  21 -11  105.99    2.43
  -3  11 -21  105.89    2.76
 -11   3 -21  106.25    2.84
  -3  11 -21  107.50    2.50
 -11   3 -21  109.76    2.75
  11  21   3  103.65    2.67
 -11  21  -3  100.98    2.65
  21  11   3  104.32    2.37
 -11   5 -21   89.69    2.46
  -5  11 -21   92.48    2.29
 -11 -21   5   93.14    1.95
 -21 -11   5   92.77    2.29
  21 -11  -5   89.25    2.45
  11 -21  -5   90.02    2.12
  21  -5 -11   90.20    2.49
  -5  11 -21   84.08    2.52
  -5  21 -11   94.38    2.20
  21  11   5   96.30    2.14
  11  21   5   94.16    2.45
  -7  11 -21 1719.29   35.04
 -21  11  -7 1732.69   35.16
 -11   7 -21 1709.04   35.12
  21 -11  -7 1733.14   35.09
  11 -21  -7 1725.87   34.91
  21  -7 -11 1731.87   35.13
  -7  21 -11 1749.20   34.97
  -7  11 -21 1750.37   35.15
  21  11   7 1705.49   34.94
   7  21  11 1657.33   35.18
  11  21   7 1742.67   35.15
 -21  11  -9 1045.57   21.41
  -9  11 -21 1029.01   21.31
 -21   9 -11 1039.05   21.41
 -11   9 -21  997.91   21.34
  21  -9 -11 1047.99   21.37
  21 -11  -9 1029.51   21.35
  -9  11 -21 1086.28   21.41
 -11   9 -21 1036.31   21.41
  11  21   9 1034.62   21.42
   9  21  11 1052.15   21.43
  21  11   9 1047.13   21.21
 -11  11 -21    0.74    0.97
 -21  11 -11    0.64    1.13
  21 -11 -11    0.10    1.20
 -11  11 -21    3.35    1.31
  21  11  11    0.05    0.77
  11  21  11    1.29    1.17
 -21 -13 -13    0.24    1.21
  21  13 -13    0.26    1.27
 -13 -13 -21    0.48    1.35
 -13 -21 -13    0.59    1.09
 -13 -21 -13    0.25    0.86
 -13 -13 -21    0.52    1.28
 -21  13  13    0.34    0.89
 -13  21  13    1.29    1.15
 -21 -11 -13 1137.63   23.65
 -21 -13 -11 1172.00   23.63
  21  11 -13 1123.47   23.60
  21  13 -11 1175.70   23.59
 -11 -13 -21 1168.52   23.70
 -11 -21 -13 1131.46   23.42
 -13 -21 -11 1139.67   23.40
 -13 -21 -11 1119.92   23.56
 -11 -21 -13 1141.98   23.59
 -11 -13 -21 1137.72   23.60
 -13 -11 -21 1206.14   23.72
 -13 -11 -21 1156.81   23.62
 -13  21  11 1164.93   23.65
 -21  13  11 1166.64   23.47
 -11  21  13 1138.05   23.67
 -21  -9 -13  652.71   13.69
 -21 -13  -9  662.50   13.64
  21  13  -9  673.76   13.61
  21   9 -13  664.69   13.65
  13  21  -9  654.01   13.45
  -9 -21 -13  653.99   13.43
  -9 -13 -21  645.86   13.63
 -13  -9 -21  648.38   13.72
 -13  -9 -21  674.57   13.67
  -9 -13 -21  662.46   13.73
 -13 -21  -9  639.91   13.40
 -13 -21  -9  650.07   13.56
  -9  21  13  663.62   13.71
 -13  21   9  647.80   13.64
 -21  13   9  645.39   13.47
 -21  -7 -13  769.71   16.06
 -21 -13  -7  776.07   16.00
  21  13  -7  769.19   15.97
  21   7 -13  737.09   16.01
  13  21  -7  769.91   15.82
  -7 -21 -13  778.89   15.82
  -7 -13 -21  798.84   16.02
 -13  -7 -21  782.75   16.10
 -13  -7 -21  794.77   16.05
 -13 -21  -7  758.67   15.91
  -7  21  13  792.28   16.10
 -21  13   7  778.16   15.84
 -13  21   7  753.39   16.02
  -5 -21 -13  107.83    2.43
 -21  -5 -13  108.72    2.80
 -21 -13  -5  101.92    2.62
  21  13  -5  104.86    2.67
  13  21  -5  105.51    2.42
 -13 -21  -5  105.93    2.49
  -5 -13 -21   99.03    2.71
   5  13 -21  102.71    2.38
 -13  -5 -21  107.57    2.79
 -21  13   5  104.95    2.41
 -13  21   5  102.64    2.64
  -5  21  13  100.82    2.80
   3  13 -21  324.04    7.09
 -21 -13  -3  336.08    7.02
 -13 -21  -3  323.81    6.90
 -21  -3 -13  329.20    7.17
  21  13  -3  322.40    7.04
  13  21  -3  333.92    6.85
 -13  -3 -21  345.61    7.17
  -3 -13 -21  331.49    7.10
   3  13 -21  331.25    6.85
 -21  13   3  321.23    6.85
  13  21  -3  331.03    7.06
  -3  21  13  320.79    7.18
 -13  21   3  323.49    7.07
  -1 -13 -21   38.25    1.59
   1  21 -13   39.75    1.21
 -21  -1 -13   36.59    1.62
 -21 -13  -1   38.53    1.38
 -13 -21  -1   38.83    1.17
  21   1 -13   40.44    1.72
  13 -21   1   37.01    1.14
  13  21  -1   39.18    1.15
   1  13 -21   37.31    1.62
 -13  -1 -21   37.60    1.66
   1  13 -21   37.95    1.15
  13  21  -1   38.54    1.44
 -13  21   1   39.55    1.46
  -1  21  13   39.95    1.70
   1 -13 -21   37.09    1.62
 -21   1 -13   35.18    1.57
 -13 -21   1   38.70    1.09
 -21 -13   1   38.41    1.33
  13  21   1   38.96    1.15
  13 -21  -1   38.45    1.14
  21  -1 -13   39.75    1.73
 -13   1 -21   38.16    1.56
  -1  13 -21   40.58    1.60
  -1  13 -21   38.94    1.18
  -1  21 -13   38.37    1.22
   1  21  13   38.39    1.72
  21  13   1   37.55    1.14
  13  21   1   38.76    1.48
 -13  21  -1   39.83    1.44
 -21 -13   3  322.76    6.90
 -13   3 -21  328.38    7.07
  -3  13 -21  323.52    6.85
  21 -13  -3  318.28    6.98
 -13 -21   3  322.44    6.71
  13 -21  -3  326.68    6.78
  21  -3 -13  334.66    7.07
  -3  13 -21  331.42    7.04
  -3  21 -13  316.62    6.83
 -13  21  -3  328.47    6.99
  21  13   3  330.03    6.81
  13  21   3  332.06    7.02
 -13   5 -21  105.46    2.74
 -21  13  -5  100.97    2.72
  -5  13 -21  104.84    2.50
 -21 -13   5  105.83    2.54
 -13 -21   5  108.30    2.27
  21  -5 -13  108.95    2.85
  21 -13  -5  104.82    2.68
  13 -21  -5  106.47    2.44
  -5  13 -21  102.37    2.76
  -5  21 -13  104.88    2.50
  21  13   5  104.02    2.44
  13  21   5  105.19    2.69
 -21  13  -7  791.84   16.12
  -7  13 -21  766.63   15.97
 -13   7 -21  794.08   16.10
  21 -13  -7  771.44   16.03
  21  -7 -13  770.30   16.09
  13 -21  -7  770.61   15.88
  -7  13 -21  789.55   16.10
  -7  21 -13  798.52   15.95
   7  21  13  722.61   16.14
  21  13   7  776.81   15.92
  13  21   7  787.46   16.10
 -21   9 -13  665.65   13.48
 -21  13  -9  659.43   13.46
  -9  13 -21  638.60   13.33
 -13   9 -21  636.60   13.41
  21 -13  -9  640.03   13.39
  13 -21  -9  647.89   13.24
  21  -9 -13  653.19   13.43
  -9  21 -13  642.37   13.30
  -9  13 -21  617.61   13.44
  13  21   9  636.78   13.45
   9  21  13  640.74   13.50
  21  13   9  646.13   13.27
 -21  13 -11 1154.05   23.69
 -13  11 -21 1143.81   23.64
 -21  11 -13 1146.54   23.70
 -11  13 -21 1135.72   23.60
  21 -13 -11 1156.32   23.63
  21 -11 -13 1130.36   23.65
 -13  11 -21 1173.28   23.71
 -11  13 -21 1181.41   23.69
  13  21  11 1153.33   23.71
  11  21  13 1159.70   23.74
  21  13  11 1151.40   23.54
 -21  13 -13    0.97    1.16
 -13  13 -21    2.21    1.05
  21 -13 -13    0.40    1.31
 -13  13 -21   -0.52    1.36
  21  13  13    0.36    0.85
  13  21  13    0.78    1.22
 -21 -15 -15   -0.07    1.24
  21  15 -15    2.39    1.26
 -15 -21 -15    0.24    1.18
 -15 -15 -21    0.78    1.40
 -15 -15 -21   -1.96    1.23
 -15 -21 -15   -0.28    0.95
 -15  21  15    2.02    1.17
 -21  15  15   -0.78    1.00
 -21 -15 -13  786.88   16.67
 -21 -13 -15  807.46   16.72
  21  15 -13  796.65   16.62
  21  13 -15  816.06   16.65
 -13 -21 -15  805.36   16.66
 -15 -13 -21  800.32   16.76
 -13 -15 -21  809.64   16.75
 -15 -21 -13  785.39   16.47
 -13 -21 -15  791.25   16.49
 -15 -13 -21  827.95   16.66
 -15 -21 -13  785.31   16.62
 -13 -15 -21  796.62   16.62
 -21  15  13  821.27   16.55
 -15  21  13  814.49   16.70
 -13  21  15  806.46   16.72
 -21 -15 -11   91.32    2.48
 -21 -11 -15   82.72    2.53
  21  11 -15   88.85    2.51
  21  15 -11   85.87    2.44
  15  21 -11   90.00    2.22
 -11 -15 -21   79.97    2.42
 -11 -21 -15   89.62    2.47
 -15 -21 -11   89.63    2.35
 -15 -11 -21   84.72    2.50
 -15 -11 -21   91.96    2.59
 -15 -21 -11   85.43    2.15
 -11 -15 -21   93.06    2.62
 -11 -21 -15   83.83    2.19
 -21  15  11   84.65    2.21
 -11  21  15   86.02    2.55
 -15  21  11   84.43    2.41
 -21  -9 -15  254.30    5.67
 -21 -15  -9  245.05    5.55
  21   9 -15  246.83    5.61
  15  21  -9  251.39    5.38
  21  15  -9  245.05    5.52
 -15  -9 -21  245.61    5.61
 -15 -21  -9  247.00    5.47
  -9 -15 -21  254.01    5.55
 -15  -9 -21  255.38    5.72
  -9 -21 -15  248.53    5.37
 -21  15   9  255.19    5.40
 -15  21   9  255.19    5.57
  -9  21  15  246.32    5.66
 -21  -7 -15   47.69    1.83
 -21 -15  -7   45.48    1.60
  21  15  -7   42.16    1.65
  21   7 -15   44.30    1.73
  15  21  -7   47.71    1.41
   7  15 -21   43.10    1.16
  -7 -15 -21   46.93    1.65
  -7 -21 -15   44.40    1.39
 -15  -7 -21   44.82    1.75
 -15 -21  -7   45.94    1.46
 -15  -7 -21   43.51    1.82
  -7  21  15   44.84    1.80
 -21  15   7   46.66    1.37
 -15  21   7   44.58    1.59
  -5 -21 -15  822.28   16.78
 -21  -5 -15  824.62   17.02
 -15 -21  -5  830.51   16.82
 -21 -15  -5  805.16   16.89
  15  21  -5  820.54   16.76
  21  15  -5  834.05   16.89
   5  15 -21  802.39   16.67
  -5 -15 -21  843.37   16.93
 -15  -5 -21  831.00   17.04
 -21  15   5  817.57   16.78
 -15  21   5  816.00   16.92
  -5  21  15  804.31   17.04
   3  15 -21  387.38    8.25
 -21 -15  -3  397.23    8.19
 -15 -21  -3  393.70    8.09
 -21  -3 -15  385.74    8.34
  15  21  -3  376.80    8.05
  21  15  -3  386.30    8.20
   3  15 -21  379.78    7.98
  -3 -15 -21  404.19    8.26
  -3  21  15  381.01    8.37
 -15  21   3  387.42    8.23
 -21  15   3  386.99    8.07
  -1 -15 -21  641.66   13.45
   1  21 -15  637.53   13.31
  15 -21   1  650.42   13.27
 -21 -15  -1  646.91   13.37
 -15 -21  -1  644.60   13.27
 -21  -1 -15  651.95   13.54
   1  15 -21  631.61   13.22
  15  21  -1  635.73   13.26
  21   1 -15  654.50   13.51
   1  15 -21  643.11   13.45
 -21  15   1  660.09   13.29
  15  21  -1  651.06   13.43
  -1  21  15  651.74   13.59
 -15  21   1  670.77   13.44
  -1  15 -21  653.89   13.40
 -21 -15   1  634.07   13.50
 -15 -21   1  663.55   13.39
  15  21   1  647.68   13.42
  21  -1 -15  674.48   13.67
  15 -21  -1  643.28   13.42
  -1  15 -21  660.68   13.62
  -1  21 -15  649.16   13.47
   1  21  15  667.75   13.74
  21  15   1  645.35   13.45
 -15  21  -1  655.64   13.58
  15  21   1  680.27   13.60
  -3  15 -21  375.23    8.07
 -21 -15   3  399.58    8.14
 -15   3 -21  389.27    8.35
 -15 -21   3  386.58    8.00
  21  -3 -15  390.74    8.34
  21 -15  -3  374.83    8.23
  15 -21  -3  395.59    8.08
  -3  15 -21  380.64    8.28
  -3  21 -15  381.99    8.14
  15  21   3  397.42    8.27
  21  15   3  396.08    8.11
 -15 -21   5  841.29   16.62
 -15   5 -21  797.05   16.95
  -5  15 -21  822.10   16.75
  21 -15  -5  836.61   16.86
  21  -5 -15  844.86   16.96
  15 -21  -5  830.95   16.73
  -5  21 -15  797.94   16.78
  -5  15 -21  826.34   16.91
  15  21   5  818.44   16.90
  21  15   5  821.55   16.76
 -21   7 -15   45.38    1.72
  -7  15 -21   44.74    1.39
 -21  15  -7   47.47    1.74
 -15   7 -21   44.59    1.74
  21 -15  -7   44.32    1.63
  21  -7 -15   47.41    1.80
  15 -21  -7   47.80    1.41
  -7  21 -15   47.27    1.49
  -7  15 -21   45.81    1.75
  15  21   7   45.07    1.64
  21  15   7   46.86    1.42
   7  21  15   43.99    1.82
  -9  21 -15  244.25    5.27
 -21   9 -15  245.47    5.56
 -21  15  -9  253.47    5.52
 -15   9 -21  246.71    5.53
  -9  15 -21  238.28    5.38
  15 -21  -9  248.13    5.31
  21 -15  -9  251.21    5.47
  21  -9 -15  242.57    5.55
  -9  15 -21  239.21    5.53
  -9  21 -15  251.02    5.37
   9  21  15  247.74    5.63
  21  15   9  251.85    5.36
  15  21   9  247.06    5.50
 -11  15 -21   80.28    2.20
 -11  21 -15   78.51    2.09
 -15  11 -21   82.28    2.35
 -21  11 -15   79.17    2.40
 -21  15 -11   85.54    2.42
  21 -15 -11   83.50    2.38
  21 -11 -15   87.21    2.43
  15 -21 -11   88.83    2.18
 -11  15 -21   85.64    2.46
  21  15  11   83.33    2.20
  15  21  11   83.06    2.39
  11  21  15   80.96    2.49
 -15  21 -13  790.08   16.59
 -13  15 -21  781.04   16.64
 -21  15 -13  817.79   16.73
 -15  13 -21  787.19   16.67
 -13  21 -15  802.87   16.57
 -21  13 -15  812.47   16.74
  21 -15 -13  781.32   16.65
  21 -13 -15  824.01   16.70
 -13  15 -21  815.60   16.72
  21  15  13  808.13   16.61
  13  21  15  832.10   16.79
  15  21  13  819.34   16.75
 -15  21 -15   -0.24    1.01
 -21  15 -15    0.35    1.19
 -15  15 -21   -0.02    1.05
  15  21  15    0.20    1.23
  21  15  15    0.11    1.02
  21 -15 -15   -0.39    1.24
  21  17 -17    0.92    1.27
 -21 -17 -17   -1.11    1.39
 -17 -17 -21    0.78    1.38
 -17 -21 -17    0.92    1.33
 -17 -17 -21   -0.57    1.28
 -17 -21 -17   -0.05    1.03
 -21  17  17    0.34    0.99
 -17  21  17   -1.00    1.16
 -21 -15 -17  266.65    6.00
 -21 -17 -15  270.94    5.96
  21  15 -17  258.95    5.90
  21  17 -15  255.83    5.86
 -17 -15 -21  268.07    6.02
 -15 -17 -21  268.65    6.01
 -17 -21 -15  256.97    5.90
 -15 -21 -17  261.81    5.74
 -17 -21 -15  265.75    5.71
 -15 -21 -17  259.46    5.92
 -17 -15 -21  257.28    5.87
 -15 -17 -21  266.65    5.84
 -15  21  17  256.59    5.94
 -21  17  15  264.90    5.79
 -17  21  15  258.93    5.89
 -21 -17 -13  182.65    4.26
 -21 -13 -17  186.49    4.34
  21  17 -13  179.54    4.19
  21  13 -17  184.21    4.28
  17  21 -13  181.51    4.08
 -13 -17 -21  177.51    4.18
 -17 -21 -13  176.15    4.18
 -17 -13 -21  175.18    4.23
 -13 -17 -21  179.55    4.31
 -13 -21 -17  183.22    4.26
 -13 -21 -17  177.23    4.07
 -17 -13 -21  179.45    4.39
 -17 -21 -13  174.49    4.03
 -21  17  13  177.30    4.10
 -13  21  17  181.99    4.32
 -17  21  13  177.74    4.24
 -21 -17 -11   32.56    1.49
 -21 -11 -17   34.22    1.67
  21  11 -17   35.87    1.65
  21  17 -11   32.68    1.52
  17  21 -11   33.77    1.35
 -11 -21 -17   35.07    1.55
 -17 -11 -21   34.22    1.61
 -11 -17 -21   36.22    1.71
 -17 -11 -21   31.61    1.73
  11  17 -21   32.59    0.88
 -17 -21 -11   34.91    1.44
 -11 -21 -17   33.52    1.32
 -11 -17 -21   35.19    1.46
 -11  21  17   33.06    1.62
 -17  21  11   34.54    1.46
 -21  17  11   34.98    1.30
 -21  -9 -17   78.74    2.40
 -17 -21  -9   83.44    2.16
 -21 -17  -9   78.21    2.20
  17  21  -9   87.40    2.09
  21  17  -9   81.66    2.22
  21   9 -17   81.83    2.39
  -9 -21 -17   77.93    2.10
   9  17 -21   75.84    1.73
  -9 -17 -21   81.03    2.23
 -17  -9 -21   86.39    2.46
 -17  21   9   75.94    2.24
 -21  17   9   74.45    2.08
 -21  -7 -17   29.92    1.54
 -17 -21  -7   31.99    1.30
 -21 -17  -7   31.85    1.34
  21  17  -7   33.78    1.39
  21   7 -17   33.10    1.71
  17  21  -7   32.97    1.26
  -7 -17 -21   30.74    1.41
   7  17 -21   30.23    0.82
  -7 -21 -17   31.10    1.25
 -17  -7 -21   33.45    1.74
 -21  17   7   30.01    1.16
 -17  21   7   27.28    1.35
  -5 -21 -17  282.61    5.96
   5  17 -21  273.12    5.73
 -21 -17  -5  285.19    6.04
 -21  -5 -17  282.49    6.24
 -17 -21  -5  278.95    5.98
  17  21  -5  271.91    5.94
  21  17  -5  278.31    6.03
  -5 -17 -21  282.32    6.08
 -17  -5 -21  283.65    6.24
 -21  17   5  272.50    5.95
 -17  21   5  283.21    6.08
 -17 -21  -3  563.21   11.45
 -21 -17  -3  567.61   11.51
 -21  -3 -17  553.98   11.70
   3  17 -21  535.24   11.27
 -17  21   3  557.41   11.54
 -21  17   3  559.42   11.45
   3  17 -21  558.85   11.57
  -3 -17 -21  563.66   11.57
  17  21  -3  543.41   11.41
  21  17  -3  554.94   11.52
  17 -21   1   79.61    1.98
 -21  -1 -17   73.32    2.33
 -17 -21  -1   77.29    1.92
   1  17 -21   73.84    1.77
 -21 -17  -1   78.70    2.02
 -17  21   1   79.37    2.11
 -21  17   1   79.84    1.98
  17  21  -1   79.50    2.10
  17   1 -21   75.31    2.36
  17  21  -1   78.64    1.98
  21   1 -17   76.09    2.35
  -1 -17 -21   76.78    2.17
   1  17 -21   71.47    2.20
   1  21 -17   77.65    2.03
 -21 -17   1   75.19    2.00
 -17 -21   1   77.23    1.89
  -1  17 -21   73.24    1.81
  21 -17  -1   78.04    2.12
  17  -1 -21   72.92    2.36
  21  -1 -17   76.26    2.34
  17 -21  -1   78.22    1.99
  -1  17 -21   77.23    2.20
  -1  21 -17   77.59    2.03
  17  21   1   79.25    2.11
 -17  21  -1   80.37    2.13
  21  17   1   79.33    1.99
 -21 -17   3  561.71   11.49
 -17 -21   3  557.59   11.40
  -3  17 -21  554.94   11.42
 -17   3 -21  556.62   11.72
  21  -3 -17  566.78   11.72
  21 -17  -3  553.85   11.57
  17  -3 -21  557.06   11.73
  17 -21  -3  544.11   11.47
  -3  17 -21  563.49   11.63
  -3  21 -17  532.54   11.53
  17  21   3  569.97   11.62
  21  17   3  551.01   11.50
 -21 -17   5  283.37    5.91
 -17 -21   5  283.88    5.80
  -5  21 -17  265.59    5.80
 -17   5 -21  279.41    6.18
  -5  17 -21  272.98    5.89
  21  -5 -17  281.81    6.20
  21 -17  -5  276.86    6.04
  17 -21  -5  280.53    5.94
  -5  17 -21  280.97    6.12
  -5  21 -17  278.14    6.01
  17  21   5  278.33    6.08
  21  17   5  283.72    5.97
 -17   7 -21   30.03    1.48
 -21   7 -17   30.86    1.58
  -7  21 -17   29.25    1.01
  -7  17 -21   30.37    1.12
  17 -21  -7   32.71    1.26
  21 -17  -7   33.58    1.39
  21  -7 -17   34.65    1.69
  -7  17 -21   30.69    1.48
  -7  21 -17   30.87    1.30
  21  17   7   29.38    1.21
  17  21   7   28.49    1.38
 -21   9 -17   82.00    2.41
 -17   9 -21   80.31    2.30
  -9  17 -21   75.86    2.05
 -21  17  -9   78.03    2.28
  -9  21 -17   77.77    1.99
  21 -17  -9   84.73    2.26
  21  -9 -17   81.87    2.38
  17 -21  -9   84.20    2.11
  -9  17 -21   81.80    2.32
  -9  21 -17   78.10    2.19
  21  17   9   78.55    2.12
  17  21   9   74.32    2.25
 -21  11 -17   33.87    1.63
 -11  17 -21   35.55    1.32
 -11  21 -17   35.03    1.23
 -21  17 -11   34.59    1.54
 -17  11 -21   34.27    1.54
  21 -17 -11   35.62    1.57
  21 -11 -17   35.58    1.71
  17 -21 -11   35.67    1.33
 -11  17 -21   33.58    1.63
 -11  21 -17   34.41    1.46
  17  21  11   34.49    1.52
  21  17  11   34.13    1.38
  11  21  17   34.14    1.71
 -21  17 -13  179.94    4.21
 -17  21 -13  178.47    4.11
 -13  21 -17  177.08    4.03
 -17  13 -21  180.43    4.21
 -13  17 -21  174.60    4.08
 -21  13 -17  173.13    4.25
  21 -13 -17  179.37    4.23
  17 -21 -13  186.80    4.07
  21 -17 -13  177.57    4.19
 -13  17 -21  172.88    4.26
  17  21  13  181.39    4.23
  13  21  17  174.44    4.33
  21  17  13  176.81    4.11
 -21  17 -15  269.67    5.86
 -17  15 -21  258.46    5.81
 -15  21 -17  259.91    5.71
 -17  21 -15  255.91    5.73
 -21  15 -17  257.70    5.88
 -15  17 -21  253.81    5.77
  21 -17 -15  252.40    5.81
  21 -15 -17  258.10    5.84
  21  17  15  271.54    5.77
  15  21  17  256.62    5.92
  17  21  15  264.16    5.91
 -21  17 -17    0.85    1.16
 -17  17 -21   -0.79    1.10
 -17  21 -17   -0.15    1.03
  21  17  17    0.02    1.14
  17  21  17    1.62    1.25
  21 -17 -17    0.69    1.28
 -21  19  19    1.11    1.16
 -19  21  19    1.89    1.27
 -21 -19 -19    2.53    1.36
 -19 -21 -19    1.08    1.32
 -19 -19 -21    0.52    1.26
 -19 -21 -19   -0.87    1.19
 -19 -19 -21    2.11    1.39
 -21 -19 -19    0.95    1.14
  21  19 -17    3.43    1.33
  21  17 -19    1.61    1.38
 -17 -19 -21    3.66    1.42
 -21 -17 -19    3.68    1.30
 -17 -21 -19    2.58    1.03
 -19 -21 -17    3.25    1.00
 -19 -21 -17    4.16    1.35
 -17 -21 -19    4.07    1.39
 -21 -19 -17    4.33    1.32
 -17 -19 -21    2.16    1.20
 -19 -17 -21    2.16    1.24
 -19 -17 -21    3.77    1.41
 -17  21  19    2.65    1.24
 -21  17  19    3.14    1.11
 -21  19  17    2.89    1.08
 -19  21  17    2.93    1.16
 -21 -19 -15  598.11   12.51
 -21 -15 -19  581.68   12.56
  21  15 -19  596.35   12.46
  19  21 -15  588.05   12.36
  21  19 -15  596.90   12.40
 -19 -15 -21  605.33   12.60
 -15 -19 -21  598.34   12.39
 -15 -21 -19  587.84   12.34
 -19 -21 -15  574.93   12.46
 -19 -21 -15  574.58   12.30
 -19 -15 -21  598.98   12.46
 -15 -19 -21  590.10   12.56
 -15 -21 -19  588.43   12.52
 -19  21  15  601.23   12.46
 -15  21  19  576.97   12.53
 -21  19  15  598.76   12.43
 -21 -13 -19  425.72    9.30
 -21 -19 -13  433.55    9.20
 -19 -21 -13  431.47    9.18
  21  13 -19  434.98    9.23
  19  21 -13  429.23    9.07
  21  19 -13  426.69    9.14
 -13 -21 -19  418.67    9.08
 -13 -19 -21  427.75    9.12
 -19 -13 -21  422.53    9.31
 -19 -13 -21  437.50    9.20
 -13 -19 -21  429.56    9.28
 -13 -21 -19  427.44    9.25
 -21  19  13  426.71    9.12
 -19  21  13  429.78    9.17
 -19 -21 -11   57.59    1.85
 -21 -11 -19   57.45    2.09
 -21 -19 -11   53.97    1.87
  21  19 -11   58.55    1.87
  19  21 -11   59.94    1.76
  21  11 -19   56.98    2.03
 -11 -19 -21   59.55    2.03
 -11 -19 -21   55.48    1.86
 -11 -21 -19   54.17    1.76
 -11 -21 -19   56.80    2.01
 -19 -11 -21   56.65    2.07
 -19  21  11   55.58    1.83
 -21  19  11   52.71    1.76
 -19 -21  -9   97.45    2.68
 -21  -9 -19  102.88    2.91
 -19  -9 -21  108.28    2.97
 -21 -19  -9  101.50    2.69
  19  21  -9  106.14    2.63
  21  19  -9  103.91    2.69
  21   9 -19  103.04    2.87
  19   9 -21  109.93    2.94
  -9 -21 -19  106.43    2.64
  -9 -19 -21  106.16    2.69
 -19  21   9  104.12    2.69
 -21  19   9  113.54    2.66
 -21  -7 -19  314.24    7.02
 -19  -7 -21  324.64    7.05
 -21 -19  -7  324.25    6.85
 -19 -21  -7  316.33    6.82
  21  19  -7  310.72    6.81
  19   7 -21  304.93    6.95
  19  21  -7  321.12    6.77
  21   7 -19  312.79    6.98
  -7 -19 -21  318.73    6.84
  -7 -21 -19  318.34    6.78
 -21  19   7  317.78    6.79
 -19  21   7  309.31    6.85
 -19 -21  -5  547.81   11.36
 -21 -19  -5  552.49   11.39
 -21  -5 -19  543.72   11.59
 -19  -5 -21  562.15   11.62
 -21  19   5  537.34   11.35
 -19  21   5  536.97   11.40
  -5 -21 -19  555.25   11.36
  -5 -19 -21  542.80   11.41
  21  19  -5  540.75   11.36
  19  21  -5  533.85   11.33
 -21  -3 -19  976.88   19.43
 -19 -21  -3  969.76   19.18
 -21 -19  -3  966.12   19.21
 -19  21   3  983.33   19.25
 -21  19   3  981.13   19.20
  -3 -19 -21  958.78   19.27
  19  21  -3  958.00   19.16
  21  19  -3  965.80   19.21
   1  19 -21  648.23   13.91
 -19 -21  -1  704.22   14.10
 -21 -19  -1  689.86   14.14
  19  21  -1  701.27   14.20
 -19  21   1  706.17   14.21
 -21  19   1  712.42   14.16
  19   1 -21  714.03   14.36
  21  19  -1  669.71   14.17
  19  21  -1  691.87   14.12
  21   1 -19  680.70   14.33
   1  21 -19  685.69   14.18
   1  19 -21  692.08   14.23
  19 -21  -1  689.53   13.97
  21  -1 -19  688.91   14.18
  21 -19  -1  691.79   14.02
  19  -1 -21  715.82   14.21
 -21 -19   1  684.96   13.95
  -1  19 -21  667.06   13.80
 -19 -21   1  693.94   13.91
  -1  21 -19  705.87   14.03
  -1  19 -21  696.15   14.07
  19  21   1  714.43   14.06
  21  19   1  703.17   14.00
  21  -3 -19 1007.75   19.94
  19 -21  -3  950.39   19.71
  21 -19  -3  969.36   19.76
  19  -3 -21  970.07   19.92
  -3  19 -21  934.40   19.58
  -3  21 -19  916.97   19.53
 -19 -21   3  956.72   19.63
 -21 -19   3  994.89   19.68
 -19   3 -21  970.99   19.95
  -3  21 -19  984.67   19.77
  -3  19 -21 1003.49   19.83
  19  21   3  980.64   19.81
  21  19   3  987.71   19.75
  21 -19  -5  555.40   11.47
  19 -21  -5  554.52   11.41
  19  -5 -21  571.97   11.65
  21  -5 -19  560.99   11.63
 -21 -19   5  552.37   11.35
 -19   5 -21  553.24   11.66
 -21   5 -19  558.60   11.66
 -19 -21   5  550.82   11.29
  -5  21 -19  522.96   11.26
  -5  19 -21  532.32   11.31
  -5  21 -19  547.67   11.48
  -5  19 -21  563.09   11.53
  19  21   5  564.78   11.51
  21  19   5  552.57   11.46
  21 -19  -7  312.46    6.72
  19 -21  -7  320.95    6.69
  21  -7 -19  329.72    6.92
  19  -7 -21  317.42    6.91
  -7  19 -21  305.68    6.60
 -21   7 -19  312.06    6.92
  -7  21 -19  303.84    6.56
 -19   7 -21  306.17    6.88
  -7  19 -21  300.26    6.79
  -7  21 -19  321.72    6.77
  21  19   7  312.03    6.73
  19  21   7  317.69    6.77
  21 -19  -9  103.77    2.73
  19 -21  -9  107.61    2.64
  21  -9 -19  108.29    2.91
  19  -9 -21  109.36    2.96
 -19   9 -21  108.34    2.89
 -21   9 -19  103.55    2.87
  -9  19 -21  102.00    2.57
  -9  21 -19  102.92    2.52
  -9  19 -21  114.26    2.81
  -9  21 -19  108.38    2.75
  21  19   9  111.05    2.69
  19  21   9  110.59    2.75
  19 -21 -11   58.27    1.78
  21 -19 -11   57.60    1.81
  21 -11 -19   54.03    2.00
 -21  11 -19   53.97    1.91
 -21  19 -11   53.50    1.87
 -19  11 -21   53.20    1.89
 -11  21 -19   54.11    1.61
 -11  19 -21   55.61    1.64
 -11  19 -21   53.82    1.90
 -11  21 -19   55.57    1.88
  21  19  11   54.09    1.76
  19  21  11   54.62    1.83
  21 -13 -19  429.52    9.12
  19 -21 -13  417.53    8.98
  21 -19 -13  424.19    9.02
 -13  21 -19  415.73    8.95
 -21  13 -19  430.70    9.16
 -21  19 -13  425.63    9.08
 -19  13 -21  422.64    9.13
 -13  19 -21  411.47    8.97
 -13  21 -19  430.96    9.04
 -13  19 -21  430.56    9.11
  19  21  13  424.44    9.09
  21  19  13  428.00    9.04
  19 -21 -15  582.15   12.33
  21 -19 -15  594.31   12.36
  21 -15 -19  592.72   12.43
 -21  15 -19  578.70   12.45
 -19  15 -21  594.59   12.45
 -19  21 -15  594.47   12.38
 -21  19 -15  598.49   12.43
 -15  19 -21  582.97   12.34
 -15  21 -19  581.67   12.31
 -15  19 -21  602.88   12.43
  19  21  15  583.99   12.45
  21  19  15  591.33   12.40
  15  21  19  579.05   12.54
 -17  19 -21    3.97    1.06
 -19  17 -21    3.97    1.20
 -21  17 -19    0.61    1.19
 -17  21 -19    3.26    1.02
 -21  19 -17    1.44    1.14
 -19  21 -17    3.12    1.09
  21  19  17    3.20    1.14
  19  21  17    1.67    1.25
  17  21  19    3.37    1.33
  21 -17 -19    2.49    1.37
  21 -19 -17    5.72    1.29
  21  19  19    0.27    1.15
  19  21  19    0.60    1.29
 -19  21 -19    0.30    1.07
 -19  19 -21    1.26    1.12
 -21  19 -19    0.92    1.21
 -21 -21 -21    1.21    1.24
 -21 -21 -21    0.03    1.45
  21  21 -21   -0.89    0.98
 -21  21  21   -0.21    1.23
 -19  21  21   -0.32    1.29
 -21  19  21    0.42    1.26
 -21  21  19    2.01    1.19
 -21 -19 -21    1.93    1.33
 -21 -19 -21    0.37    1.50
 -21 -21 -19    0.43    1.45
 -19 -21 -21   -0.94    1.45
 -21 -21 -19   -0.04    1.11
 -19 -21 -21    0.54    1.22
  21  21 -17   -1.02    1.29
 -21 -21 -17    1.52    1.12
 -21 -17 -21    1.43    1.45
 -17 -21 -21    0.59    1.16
 -21 -17 -21    2.20    1.30
 -17 -21 -21    1.60    1.48
 -21 -21 -17    0.88    1.27
 -17  21  21   -0.08    1.28
 -21  21  17    0.21    1.20
 -21 -21 -15    0.73    1.27
  21  21 -15   -0.43    1.23
 -21 -15 -21    2.29    1.38
 -15 -21 -21    1.11    1.42
 -15 -21 -21   -0.73    1.18
 -21  21  15    0.02    1.08
 -21 -21 -13    0.62    1.17
  21  21 -13    0.33    1.19
  21  13 -21   -0.66    1.43
 -21 -13 -21    1.19    1.45
 -13 -21 -21    0.42    1.06
 -13 -21 -21   -0.02    1.43
 -21  21  13    0.90    0.99
 -21 -21 -11   -0.51    1.09
  21  21 -11   -0.32    1.07
  21  11 -21   -0.48    1.49
 -11 -21 -21    0.66    1.32
 -11 -21 -21    0.96    1.10
 -21 -11 -21    0.62    1.47
 -21  21  11   -1.27    0.96
 -21 -21  -9    0.80    1.04
 -21  -9 -21    1.96    1.32
  21   9 -21   -0.89    1.49
  21  21  -9   -1.22    1.13
  -9 -21 -21    0.44    1.06
 -21  21   9    0.20    0.97
 -21 -21  -7   -0.07    0.96
 -21  -7 -21    2.05    1.46
 -21  21   7    0.10    0.88
  -7 -21 -21   -0.40    0.96
  21  21  -7    0.05    0.96
  21   7 -21    2.17    1.36
 -21 -21  -5    0.93    0.92
 -21  -5 -21    0.32    1.28
 -21  21   5    1.50    0.89
  -5 -21 -21    0.52    1.01
  21  21  -5    0.38    0.96
 -21  21   3   -1.22    0.84
 -21  -3 -21    1.19    1.37
 -21 -21  -3    0.18    0.84
  21  21  -3   -0.94    0.96
 -21 -21  -1    0.45    0.77
   1  21 -21    0.41    0.22
  21  21  -1   -0.06    1.00
  21 -21   1   -0.58    0.98
 -21  21   1    0.11    0.88
   1  21 -21   -0.17    1.07
  21   1 -21    0.04    1.51
  21 -21  -1   -0.34    1.01
 -21 -21   1    0.65    0.73
  -1  21 -21    0.45    0.41
  21  21   1    0.02    0.95
  21  -1 -21   -1.54    1.57
  -1  21 -21    2.10    1.01
 -21 -21   3   -0.13    0.69
  -3  21 -21    0.68    0.49
 -21   3 -21    0.54    1.27
  21 -21  -3   -0.70    1.03
  21  -3 -21   -1.57    1.36
  -3  21 -21    0.97    0.98
  21  21   3   -0.78    0.90
 -21 -21   5   -0.27    0.63
 -21   5 -21    0.33    1.29
  -5  21 -21    1.15    0.57
  21 -21  -5   -0.06    0.95
  21  -5 -21   -0.80    1.35
  -5  21 -21   -0.60    1.07
  21  21   5   -0.28    0.92
 -21   7 -21    1.43    1.20
  -7  21 -21    0.62    0.64
  21  -7 -21    0.30    1.37
  21 -21  -7   -0.42    1.01
  -7  21 -21    0.16    1.12
  21  21   7    1.14    0.97
 -21   9 -21    0.91    1.23
  -9  21 -21   -0.22    0.74
  21  -9 -21    2.04    1.51
  21 -21  -9   -0.91    1.09
  21  21   9   -0.78    0.97
 -21  11 -21   -0.12    1.25
 -11  21 -21    0.03    0.84
  21 -21 -11   -0.86    1.04
  21 -11 -21   -2.07    1.54
 -11  21 -21    2.71    1.26
  21  21  11    2.04    1.07
 -13  21 -21    0.73    0.86
 -21  13 -21    0.57    1.22
  21 -13 -21    0.75    1.41
  21 -21 -13    0.66    1.19
 -13  21 -21   -0.49    1.30
  21  21  13    1.63    1.07
 -15  21 -21    0.07    0.99
 -21  15 -21   -1.04    1.23
 -21  21 -15   -0.04    1.09
  21 -21 -15   -0.17    1.27
 -15  21 -21   -0.26    1.29
  21  21  15    0.97    1.08
 -17  21 -21   -0.18    1.12
 -21  21 -17    0.85    1.15
 -21  17 -21    0.59    1.26
  21 -21 -17   -0.80    1.26
 -17  21 -21    1.90    1.34
  21  21  17    1.63    1.15
  17  21  21    0.61    1.36
  21  19  21    1.05    1.21
  21  21  19    2.08    1.32
  19  21  21    0.53    1.37
 -21  21 -19    0.21    1.17
 -21  19 -21    0.38    1.25
 -19  21 -21    0.75    1.15
  21  21  21    0.47    1.24
 -21  21 -21   -0.36    1.17
   0   0 -22 5553.16  109.75
   0  22   0 5476.92  109.74
 -22   0   0 5279.61  109.70
  -2  -2 -22   46.29    1.74
  -2  22   2   44.33    1.64
 -22  -2  -2   42.08    1.52
 -22   2   2   45.33    1.61
   2   0 -22 1251.10   25.11
  -2   0 -22 1240.83   25.10
   0   2 -22 1127.04   25.07
   0  -2 -22 1241.79   25.10
  -2  22   0 1253.68   25.09
   0  22  -2 1248.71   25.09
   0  22   2 1256.57   25.10
 -22   0  -2 1268.08   25.07
 -22   0   2 1258.78   25.06
 -22  -2   0 1231.51   25.05
 -22   2   0 1250.66   25.07
   2  -2 -22   45.70    1.80
  -2   2 -22   41.26    1.69
  -2  22  -2   39.39    1.59
   2  22   2   36.65    1.58
 -22  -2   2   43.48    1.52
 -22   2  -2   46.18    1.65
  -4  -4 -22  476.48   10.00
  -4  22   4  467.15    9.98
 -22  -4  -4  473.20    9.94
  -4  -2 -22   54.97    1.93
  -2  -4 -22   56.27    1.94
  -4  22   2   61.97    1.90
  -2  22   4   60.80    1.91
   2  22  -4   53.25    1.87
 -22  -4  -2   58.22    1.77
 -22  -2  -4   57.72    1.80
   4   0 -22  502.92   10.99
   0  -4 -22  514.39   10.97
  -4   0 -22  524.90   10.96
  -4  22   0  531.19   10.94
   0  22   4  521.96   10.96
   0  22  -4  526.00   10.95
 -22   4   0  524.90   10.93
 -22   0  -4  526.24   10.92
 -22  -4   0  514.52   10.88
   2  -4 -22   58.07    2.07
   4  -2 -22   54.21    2.00
  -4   2 -22   60.21    2.04
  -2  22  -4   58.86    1.27
  -4   2 -22   56.70    1.81
   2  22   4   55.33    1.90
  -2  22  -4   60.23    1.87
  -4  22  -2   62.16    1.87
 -22   4  -2   63.65    1.92
 -22   2  -4   59.15    1.93
 -22  -4   2   59.98    1.83
   4  -4 -22  446.74    9.71
 -22   4  -4  469.90    9.68
 -22  -4   4  478.41    9.62
  -4  22  -4  460.44    9.68
  -4   4 -22  460.32    9.61
  -4 -22   4  458.04    9.28
  -4  22  -4  449.25    9.32
 -22  -6  -6  178.57    4.03
 -22   6   6  172.24    3.61
  -6  22   6  177.00    4.07
  -6  -6 -22  171.65    4.08
 -22  -4  -6  741.63   14.63
 -22  -6  -4  732.74   14.61
  -4  22   6  729.18   14.66
 -22   4   6  687.31   14.24
  -6  22   4  718.34   14.65
  -6  -4 -22  715.00   14.64
  -4  -6 -22  716.54   14.65
 -22  -2  -6   28.58    1.45
 -22  -6  -2   29.16    1.31
  -6  -2 -22   28.40    1.54
  -6  -2 -22   30.11    1.43
  -2  -6 -22   28.04    1.54
  -2  22   6   28.08    1.47
  -6  22   2   28.02    1.40
 -22   6   0 2951.22   59.09
 -22  -6   0 2858.89   59.04
 -22   0  -6 2990.97   59.10
  22   0  -6 2945.36   59.08
  -6   0 -22 2922.20   59.10
  -6   0 -22 2944.40   59.08
   0  -6 -22 2869.63   59.10
  -6 -22   0 2915.31   58.84
  -6  22   0 2874.38   59.09
   0  22   6 2876.82   59.12
   2  -6 -22   29.96    1.53
 -22   2  -6   29.29    1.48
 -22  -6   2   30.16    1.26
 -22   6  -2   30.08    1.42
  22  -2  -6   28.59    1.53
  -6 -22   2   30.48    0.79
  -2   6 -22   30.22    1.26
  -2  22  -6   29.95    0.79
  -6   2 -22   29.81    1.58
  -6   2 -22   31.27    1.38
  22   2   6   25.78    0.65
   2  22   6   25.60    1.42
  -6  22  -2   28.73    1.41
 -22  -6   4  730.97   14.64
  -6 -22   4  686.70   14.32
  22  -6  -4  725.03   14.69
 -22   6  -4  744.06   14.73
 -22   4  -6  737.03   14.72
  22  -4  -6  733.94   14.70
  22   6   4  702.08   14.35
  22   4   6  710.39   14.35
  -6  22  -4  728.22   14.71
  -4   6 -22  712.05   14.63
  -6   4 -22  709.31   14.66
  -4  22  -6  722.57   14.40
  22  -6  -6  169.72    4.00
  -6   6 -22  170.97    3.90
  22   6   6  171.48    3.58
 -22  -8  -8  706.48   14.28
  22   8  -8  687.67   14.25
  -8 -22  -8  685.57   13.93
  -8  -8 -22  700.14   14.33
  -8  -8 -22  681.75   14.27
 -22   8   8  673.03   13.98
  -8  22   8  689.01   14.29
 -22  -6  -8  118.14    2.99
 -22  -8  -6  118.82    2.95
  22   8  -6  120.50    3.04
  -8 -22  -6  114.33    2.76
  -8 -22  -6  120.06    2.48
  -6  -8 -22  121.75    3.04
  -8  -6 -22  116.57    3.06
  -6  22   8  118.13    3.03
 -22   6   8  117.87    2.56
 -22   8   6  118.19    2.56
  -8  22   6  117.40    3.02
   4   8 -22   28.09    1.57
 -22  -8  -4   28.56    1.34
 -22  -4  -8   32.71    1.40
  22   8  -4   29.72    1.44
  -8  -4 -22   31.02    1.60
  -4  -8 -22   28.70    1.50
  -8 -22  -4   30.39    1.05
 -22   4   8   29.72    0.80
 -22   8   4   28.70    0.79
   8  22  -4   28.32    1.40
  -4  22   8   28.37    1.50
  -8  22   4   25.79    1.41
 -22  -8  -2  825.24   16.86
 -22  -2  -8  830.85   16.94
   8 -22   2  811.97   16.57
   8  22  -2  822.06   16.58
  -8 -22  -2  826.74   16.69
  -2  -8 -22  805.19   16.93
   2   8 -22  808.77   16.94
  -8  -2 -22  830.39   16.95
   8  22  -2  823.75   16.92
  -2  22   8  812.00   16.96
  -8  22   2  806.83   16.92
   0  -8 -22    7.55    1.24
 -22  -8   0    8.25    1.00
 -22   0  -8    9.23    1.09
   8  22   0   10.47    0.47
  22   0  -8    9.32    1.29
   8 -22   0   10.14    0.47
   0   8 -22    9.25    1.25
   0   8 -22   11.33    0.86
  -8 -22   0    8.95    0.60
  -8   0 -22    7.97    1.28
  -8   0 -22   12.88    1.26
  -8  22   0    7.73    1.10
   0  22   8    7.87    1.27
   8  22   0    8.56    1.13
   2  -8 -22  816.08   16.97
 -22   2  -8  820.39   16.95
  -8 -22   2  829.25   16.62
 -22  -8   2  801.90   16.85
  22  -2  -8  816.75   16.92
   8 -22  -2  839.46   16.60
   8  22   2  811.89   16.59
  -8   2 -22  832.42   16.97
  -8   2 -22  843.03   16.93
  -2   8 -22  819.91   16.95
  -2  22  -8  801.66   16.64
  -2   8 -22  821.90   16.82
   2  22   8  750.90   16.95
  -8  22  -2  834.72   16.93
   8  22   2  816.65   16.95
 -22  -8   4   29.76    1.26
  -8 -22   4   29.37    0.70
 -22   4  -8   29.59    1.51
  22  -8  -4   30.39    1.47
  22  -4  -8   32.36    1.52
  -8  22  -4   29.10    1.36
   8  22   4   27.18    1.41
  22   8   4   28.90    0.82
  -4   8 -22   30.21    1.25
  -4   8 -22   27.74    1.52
  -8   4 -22   30.24    1.37
  -4  22  -8   29.28    0.93
  22  -6  -8  120.64    3.08
  22  -8  -6  126.60    3.11
  22   6   8  122.72    2.66
   8  22   6  127.44    3.10
  22   8   6  120.40    2.66
  -6   8 -22  125.63    2.94
  -6  22  -8  120.81    2.72
  -8   6 -22  124.70    3.00
  -6   8 -22  118.10    3.11
  22  -8  -8  679.44   14.13
  -8   8 -22  709.13   14.10
  22   8   8  684.32   13.89
   8  22   8  696.69   14.19
 -22 -10 -10  465.33    9.92
  22  10 -10  462.97    9.88
 -10 -22 -10  465.39    9.80
 -10 -10 -22  469.25    9.98
 -10 -22 -10  470.87    9.61
 -10 -10 -22  471.59    9.90
 -22  10  10  467.04    9.66
 -10  22  10  460.13    9.92
 -22 -10  -8  299.26    6.36
 -22  -8 -10  281.53    6.38
  22   8 -10  293.49    6.39
  22  10  -8  298.63    6.37
  -8 -10 -22  295.18    6.40
 -10  -8 -22  295.61    6.45
 -10 -22  -8  289.09    6.03
 -10 -22  -8  290.61    6.24
 -10  -8 -22  279.86    6.40
  -8 -22 -10  291.43    6.05
 -22   8  10  292.38    6.09
  -8  22  10  300.89    6.43
 -10  22   8  285.36    6.39
 -22  10   8  287.64    6.09
 -22  -6 -10   62.12    2.03
 -22 -10  -6   66.67    1.95
  10  22  -6   63.18    1.57
  22  10  -6   66.77    2.05
 -10 -22  -6   63.67    1.47
 -10 -22  -6   66.60    1.75
  -6 -10 -22   67.06    2.08
 -10  -6 -22   61.43    2.11
 -22  10   6   64.51    1.55
 -10  22   6   65.67    2.00
  -6  22  10   62.37    2.02
   4  10 -22  112.01    2.99
  22  10  -4  117.46    2.93
 -22 -10  -4  115.13    2.87
 -22  -4 -10  119.43    3.00
  10  22  -4  119.21    2.55
 -10  -4 -22  123.55    3.05
  -4 -10 -22  116.34    2.98
 -10 -22  -4  116.64    2.45
 -10 -22  -4  118.28    2.68
 -10  22   4  115.44    2.92
 -22  10   4  114.07    2.54
  10  22  -4  113.89    2.92
  -4  22  10  117.50    3.03
   2  10 -22   87.10    2.40
 -22  -2 -10   84.69    2.42
 -22 -10  -2   89.68    2.25
  10 -22   2   87.76    1.91
  10  22  -2   90.54    1.92
 -10  -2 -22   87.15    2.48
   2  10 -22   91.00    2.09
 -10 -22  -2   90.47    2.02
  -2 -10 -22   91.38    2.43
 -10 -22  -2   78.97    1.77
  -2  22  10   85.00    2.41
  10  22  -2   93.19    2.33
 -10  22   2   85.45    2.32
   0 -10 -22    4.49    1.24
   0  22 -10    4.75    0.60
 -22   0 -10    5.94    1.25
 -22 -10   0    3.97    0.95
  22   0 -10    4.68    1.25
  10 -22   0    6.82    0.55
  10  22   0    6.78    0.55
 -10   0 -22    4.90    1.19
   0  10 -22    4.25    1.24
 -10 -22   0    5.47    0.59
 -10   0 -22    3.97    1.29
   0  10 -22    6.49    0.78
  10  22   0    5.70    1.07
   0  22  10    3.34    1.23
 -10  22   0    5.44    1.09
   2 -10 -22   84.20    2.49
 -22 -10   2   91.77    2.28
 -22   2 -10   87.54    2.51
 -10 -22   2   90.58    1.97
  22  -2 -10   89.86    2.44
  10  22   2   89.66    1.99
  10 -22  -2   90.70    1.99
  -2  22 -10   86.46    2.05
  -2  10 -22   88.87    2.49
 -10   2 -22   89.88    2.45
  -2  10 -22   89.83    2.21
 -10   2 -22   85.06    2.50
  10  22   2   91.14    2.40
   2  22  10   85.31    2.52
 -10  22  -2   87.86    2.37
 -22 -10   4  119.75    2.87
  22 -10  -4  125.31    3.04
 -10 -22   4  118.64    2.53
  10 -22  -4  126.08    2.65
  22  -4 -10  121.59    3.09
  -4  10 -22  124.98    3.08
  -4  10 -22  118.36    2.85
 -10   4 -22  125.79    3.03
  -4  22 -10  122.32    2.71
 -10  22  -4  123.31    3.00
  22  10   4  117.97    2.64
  10  22   4  116.22    3.00
  -6  10 -22   65.00    1.80
  10 -22  -6   64.55    1.58
  22 -10  -6   63.40    2.02
  22  -6 -10   61.98    2.04
  -6  22 -10   64.16    1.66
  -6  10 -22   61.07    2.12
 -10   6 -22   65.61    1.93
  10  22   6   68.18    2.02
  22  10   6   63.99    1.58
 -10   8 -22  298.18    6.35
  -8  10 -22  300.11    6.30
  22  -8 -10  302.32    6.42
  22 -10  -8  287.43    6.37
  -8  10 -22  282.30    6.44
  22   8  10  292.29    6.13
   8  22  10  296.98    6.46
  22  10   8  286.44    6.12
  10  22   8  285.76    6.42
 -22  10 -10  458.39    9.84
 -10  10 -22  456.09    9.75
  22 -10 -10  468.70    9.81
 -10  10 -22  463.12    9.86
  10  22  10  468.34    9.86
  22  10  10  463.88    9.59
 -22 -12 -12  974.13   20.16
  22  12 -12  968.41   20.11
 -12 -22 -12  954.56   20.07
 -12 -12 -22  968.04   20.22
 -12 -22 -12  967.82   19.91
 -12 -12 -22  995.32   20.14
 -22  12  12  999.14   19.97
 -12  22  12  979.04   20.19
 -22 -12 -10  262.52    5.70
 -22 -10 -12  259.85    5.76
  22  12 -10  249.99    5.68
  22  10 -12  256.67    5.71
 -12 -10 -22  251.30    5.72
 -10 -22 -12  245.23    5.62
 -10 -12 -22  260.60    5.71
 -12 -22 -10  248.30    5.40
 -12 -10 -22  263.30    5.80
 -10 -12 -22  265.71    5.81
 -12 -22 -10  259.26    5.59
 -10 -22 -12  251.55    5.42
 -22  10  12  258.96    5.47
 -22  12  10  255.26    5.46
 -10  22  12  266.54    5.77
 -12  22  10  261.71    5.73
 -22  -8 -12  542.95   11.26
 -22 -12  -8  528.37   11.19
  22   8 -12  515.86   11.20
  22  12  -8  520.24   11.17
  12  22  -8  510.26   10.97
  -8 -12 -22  538.75   11.22
  -8 -22 -12  531.27   10.96
 -12  -8 -22  557.71   11.25
 -12 -22  -8  523.89   11.09
 -12 -22  -8  542.22   10.93
 -12  -8 -22  539.27   11.30
 -22  12   8  533.90   10.99
  -8  22  12  550.83   11.29
 -12  22   8  550.22   11.23
  -6 -22 -12  112.33    2.54
 -22 -12  -6  109.77    2.82
 -22  -6 -12  109.73    2.89
  12  22  -6  113.50    2.55
  22  12  -6  113.89    2.85
 -12  -6 -22  112.91    2.93
  -6 -12 -22  113.35    2.89
 -12  -6 -22  103.80    2.93
 -12 -22  -6  112.54    2.46
 -12 -22  -6  111.15    2.67
 -22  12   6  114.12    2.54
  -6  22  12  116.23    2.97
 -12  22   6  114.42    2.86
   4  12 -22   37.96    1.67
 -22 -12  -4   45.31    1.51
 -22  -4 -12   43.26    1.68
  22  12  -4   39.84    1.56
  12  22  -4   38.65    1.18
   4  12 -22   39.48    1.22
 -12  -4 -22   44.26    1.80
  -4 -12 -22   40.63    1.64
 -12 -22  -4   40.95    1.28
  -4  22  12   44.63    1.77
 -12  22   4   45.44    1.57
 -22  12   4   43.69    1.15
   2  12 -22  386.66    8.24
 -22  -2 -12  379.76    8.26
 -12 -22  -2  379.35    8.00
 -22 -12  -2  381.24    8.15
  12 -22   2  382.02    7.94
  12  22  -2  396.84    7.94
   2  12 -22  389.31    8.01
  -2 -12 -22  388.44    8.24
 -12  -2 -22  395.46    8.29
  -2  22  12  381.65    8.31
  12  22  -2  378.96    8.20
 -12  22   2  363.86    8.20
   0  22 -12  273.10    5.76
   0 -12 -22  271.23    6.05
 -22   0 -12  280.98    6.10
 -12 -22   0  276.74    5.73
 -22 -12   0  281.12    5.91
  22   0 -12  269.79    6.07
  12  22   0  268.81    5.71
  12 -22   0  272.82    5.71
 -12   0 -22  267.10    6.06
   0  12 -22  271.98    5.81
 -12   0 -22  269.46    6.07
   0  12 -22  263.87    6.04
   0  22  12  281.90    6.13
  12  22   0  286.67    6.00
 -12  22   0  277.11    5.99
  12  22   2  382.39    7.77
 -22 -12   2  381.43    7.94
 -22   2 -12  378.84    8.11
 -12 -22   2  365.49    7.74
  12 -22  -2  388.54    7.78
  22  -2 -12  402.92    8.12
  -2  22 -12  364.99    7.82
  -2  12 -22  369.81    8.07
 -12   2 -22  375.92    8.13
 -12   2 -22  386.71    8.09
  -2  12 -22  387.07    7.88
  22  12   2  360.85    7.79
   2  22  12  372.38    8.14
  12  22   2  378.68    8.06
 -12  22  -2  371.66    8.03
 -22 -12   4   45.40    1.39
 -12 -22   4   44.01    1.02
 -12   4 -22   40.74    1.59
  -4  12 -22   39.55    1.34
  22 -12  -4   40.68    1.59
  22  -4 -12   40.05    1.75
  12 -22  -4   39.73    1.19
  -4  12 -22   38.30    1.68
  -4  22 -12   41.80    1.27
  12  22   4   44.31    1.58
  22  12   4   43.66    1.19
 -22  12  -6  112.91    2.94
  -6  12 -22  110.96    2.71
 -12   6 -22  114.55    2.90
  22  -6 -12  112.18    2.97
  22 -12  -6  115.55    2.90
  12 -22  -6  112.54    2.58
  -6  12 -22  117.80    2.95
  -6  22 -12  109.39    2.64
  22  12   6  116.58    2.60
  12  22   6  120.37    2.92
 -22   8 -12  498.19   11.28
 -12   8 -22  524.72   11.24
 -22  12  -8  557.52   11.31
  -8  12 -22  532.83   11.17
  22  -8 -12  520.70   11.26
  12 -22  -8  527.39   11.03
  22 -12  -8  533.78   11.24
  -8  12 -22  542.38   11.30
  -8  22 -12  544.82   11.09
   8  22  12  558.12   11.36
  12  22   8  558.36   11.30
  22  12   8  538.37   11.06
 -22  12 -10  262.72    5.83
 -12  10 -22  251.63    5.73
 -22  10 -12  265.03    5.85
 -10  12 -22  259.41    5.70
  22 -10 -12  259.24    5.81
  22 -12 -10  262.70    5.78
 -12  10 -22  261.91    5.88
 -10  12 -22  267.89    5.87
  22  12  10  259.58    5.59
  12  22  10  262.51    5.83
  10  22  12  267.06    5.88
 -22  12 -12 1012.27   20.54
 -12  12 -22  962.18   20.46
  22 -12 -12 1007.01   20.48
 -12  12 -22 1012.87   20.54
  22  12  12  980.91   20.35
  12  22  12 1005.83   20.58
 -22 -14 -14  211.57    4.84
  22  14 -14  196.64    4.78
 -14 -14 -22  202.66    4.90
 -14 -22 -14  209.08    4.76
 -14 -22 -14  207.35    4.56
 -14 -14 -22  212.48    4.80
 -14  22  14  213.86    4.84
 -22  14  14  211.01    4.63
 -22 -12 -14  832.88   17.32
 -22 -14 -12  810.56   17.28
  22  12 -14  835.75   17.26
  22  14 -12  836.03   17.24
 -12 -22 -14  846.83   17.25
 -14 -12 -22  808.28   17.27
 -12 -22 -14  818.18   17.07
 -14 -12 -22  857.13   17.39
 -14 -22 -12  844.64   17.23
 -12 -14 -22  840.71   17.37
 -12 -14 -22  834.95   17.25
 -14 -22 -12  839.57   17.05
 -12  22  14  827.32   17.33
 -22  14  12  829.77   17.13
 -22  12  14  836.58   17.12
 -14  22  12  833.88   17.31
 -22 -10 -14   61.84    2.02
 -22 -14 -10   62.22    1.94
  14  22 -10   57.40    1.68
  22  10 -14   59.17    2.04
  22  14 -10   54.80    1.93
 -14 -10 -22   60.14    2.17
 -10 -22 -14   62.50    1.65
 -10 -22 -14   54.23    1.89
 -10 -14 -22   60.02    2.12
 -10 -14 -22   60.27    1.97
 -14 -22 -10   62.11    1.81
 -14 -22 -10   58.45    1.58
 -14 -10 -22   58.84    2.04
 -22  14  10   62.46    1.67
 -10  22  14   61.01    2.04
 -14  22  10   63.37    1.95
 -22 -14  -8  275.69    6.01
 -22  -8 -14  264.69    6.05
  22  14  -8  276.80    5.98
  14  22  -8  271.10    5.78
  22   8 -14  273.02    6.05
  -8 -22 -14  267.88    5.78
 -14 -22  -8  280.18    5.90
 -14  -8 -22  271.90    6.12
  -8 -14 -22  281.57    6.02
 -14  -8 -22  270.95    6.07
  -8  22  14  270.63    6.10
 -14  22   8  268.01    6.01
 -22  14   8  269.21    5.79
  -6 -22 -14  128.12    2.88
 -22  -6 -14  125.69    3.21
 -22 -14  -6  125.83    3.10
  14  22  -6  127.85    2.87
  22  14  -6  125.32    3.11
   6  14 -22  124.17    2.81
  -6 -14 -22  127.53    3.18
 -14 -22  -6  131.69    2.98
 -14  -6 -22  129.11    3.26
 -14  -6 -22  126.22    3.29
 -14  22   6  126.82    3.12
 -22  14   6  126.43    2.88
  -6  22  14  129.42    3.28
   4  14 -22  142.14    3.53
 -22 -14  -4  144.15    3.42
 -22  -4 -14  149.04    3.60
 -14 -22  -4  152.53    3.32
  14  22  -4  147.15    3.22
  22  14  -4  144.49    3.47
   4  14 -22  142.55    3.19
 -14  -4 -22  144.58    3.59
  -4 -14 -22  141.59    3.53
  -4  22  14  145.84    3.63
 -22  14   4  145.37    3.23
 -14  22   4  147.52    3.47
   2  14 -22  580.56   12.22
  -2 -14 -22  586.11   12.22
 -14 -22  -2  585.00   12.02
 -22  -2 -14  581.36   12.28
 -22 -14  -2  581.29   12.13
  14  22  -2  584.84   11.98
   2  14 -22  583.70   11.98
 -14  -2 -22  582.41   12.27
 -14  22   2  572.20   12.18
 -22  14   2  583.95   11.99
  14  22  -2  581.71   12.19
  -2  22  14  596.21   12.34
   0  22 -14 1921.80   39.63
   0 -14 -22 1974.65   39.82
 -22 -14   0 1986.55   39.72
 -14 -22   0 1962.52   39.59
 -22   0 -14 1977.27   39.88
  14 -22   0 1947.79   39.59
  14  22   0 1922.58   39.59
  22   0 -14 2025.16   39.85
   0  14 -22 1942.08   39.81
   0  14 -22 1899.45   39.62
 -14   0 -22 2054.49   39.87
 -14  22   0 1946.83   39.79
   0  22  14 1963.22   39.92
  14  22   0 1980.56   39.81
 -14   2 -22  590.86   12.30
 -14 -22   2  582.15   11.96
  -2  14 -22  586.48   12.06
 -22 -14   2  583.93   12.12
  14 -22  -2  606.19   12.01
  22  -2 -14  616.47   12.31
  -2  14 -22  606.63   12.26
  -2  22 -14  578.63   12.06
   2  22  14  565.22   12.34
  14  22   2  579.34   12.22
 -14  22  -2  566.40   12.20
  22  14   2  564.58   12.03
  -4  14 -22  147.46    3.39
 -14 -22   4  152.55    3.21
 -14   4 -22  149.62    3.66
 -22 -14   4  148.78    3.44
  22  -4 -14  155.56    3.73
  22 -14  -4  151.05    3.58
  14 -22  -4  148.99    3.32
  -4  22 -14  150.61    3.40
  -4  14 -22  151.22    3.63
  14  22   4  151.86    3.59
  22  14   4  152.94    3.35
  -6  14 -22  129.12    3.00
 -14   6 -22  122.49    3.22
 -22  14  -6  129.97    3.25
  14 -22  -6  126.85    2.93
  22 -14  -6  133.10    3.19
  22  -6 -14  133.50    3.33
  -6  14 -22  134.47    3.27
  -6  22 -14  132.99    3.01
  14  22   6  131.03    3.18
  22  14   6  130.87    2.96
  -8  14 -22  268.55    5.92
 -22   8 -14  277.65    6.12
 -14   8 -22  267.65    6.07
 -22  14  -8  273.25    6.09
  14 -22  -8  273.69    5.82
  22 -14  -8  277.95    6.02
  22  -8 -14  272.65    6.09
  -8  22 -14  277.53    5.91
  -8  14 -22  264.50    6.08
   8  22  14  283.31    6.17
  14  22   8  282.74    6.07
  22  14   8  274.32    5.86
 -14  10 -22   60.75    1.93
 -10  14 -22   63.42    1.82
 -22  14 -10   61.03    2.00
 -22  10 -14   66.16    2.08
  22 -10 -14   56.17    2.05
  22 -14 -10   58.50    1.98
  14 -22 -10   56.09    1.71
 -10  22 -14   58.82    1.80
 -14  10 -22   58.20    2.17
 -10  14 -22   59.96    2.05
  10  22  14   64.61    2.11
  22  14  10   62.60    1.69
  14  22  10   62.82    1.99
 -22  14 -12  828.56   17.41
 -22  12 -14  841.92   17.42
 -14  12 -22  805.90   17.34
 -12  14 -22  820.70   17.30
  22 -14 -12  858.48   17.35
  22 -12 -14  847.32   17.37
 -12  14 -22  846.07   17.41
 -14  12 -22  868.13   17.44
  22  14  12  826.26   17.24
  12  22  14  860.73   17.46
  14  22  12  830.78   17.42
 -14  14 -22  206.32    4.74
 -22  14 -14  219.47    4.87
  22 -14 -14  195.74    4.79
 -14  14 -22  205.83    4.87
  14  22  14  214.39    4.88
  22  14  14  212.83    4.66
 -22 -16 -16 1457.25   29.54
  22  16 -16 1470.07   29.45
 -16 -16 -22 1424.81   29.44
 -16 -16 -22 1467.44   29.60
 -16 -22 -16 1409.23   29.31
 -16 -22 -16 1423.44   29.49
 -16  22  16 1429.55   29.52
 -22  16  16 1437.69   29.41
 -22 -14 -16  452.94    9.89
 -22 -16 -14  441.79    9.84
  22  16 -14  481.71    9.80
  22  14 -16  475.31    9.84
 -16 -22 -14  455.89    9.62
 -14 -22 -16  455.85    9.82
 -16 -14 -22  453.40    9.82
 -16 -14 -22  465.74    9.95
 -14 -16 -22  480.77    9.95
 -14 -16 -22  470.94    9.80
 -14 -22 -16  439.86    9.63
 -16 -22 -14  441.37    9.80
 -22  16  14  463.50    9.72
 -14  22  16  464.17    9.89
 -22  14  16  466.07    9.70
 -16  22  14  468.05    9.86
 -22 -16 -12 1433.24   29.50
 -22 -12 -16 1418.60   29.55
  16  22 -12 1407.17   29.32
  22  12 -16 1467.12   29.48
  22  16 -12 1397.58   29.42
 -16 -12 -22 1507.24   29.61
 -16 -22 -12 1455.68   29.28
 -12 -16 -22 1442.45   29.58
 -16 -22 -12 1454.04   29.44
 -12 -16 -22 1449.83   29.45
 -12 -22 -16 1407.07   29.49
 -16 -12 -22 1423.45   29.48
 -12 -22 -16 1421.86   29.31
 -22  16  12 1443.45   29.37
 -12  22  16 1471.44   29.57
 -16  22  12 1462.40   29.50
 -22 -16 -10  233.21    5.17
 -22 -10 -16  218.99    5.25
  22  10 -16  236.96    5.22
  16  22 -10  235.31    4.98
  22  16 -10  235.72    5.12
 -16 -10 -22  223.94    5.20
 -16 -10 -22  239.10    5.31
 -10 -22 -16  229.22    4.96
 -16 -22 -10  226.49    5.08
 -10 -16 -22  229.28    5.13
 -10 -16 -22  236.98    5.31
 -10 -22 -16  228.12    5.17
 -22  16  10  215.17    4.97
 -10  22  16  218.25    5.28
 -16  22  10  216.97    5.13
 -22 -16  -8   92.33    2.47
 -22  -8 -16   93.63    2.61
 -16 -22  -8   92.99    2.38
  22   8 -16   94.07    2.66
  16  22  -8   91.69    2.29
  22  16  -8   85.78    2.48
 -16  -8 -22   95.88    2.72
   8  16 -22   89.65    2.05
  -8 -16 -22   92.59    2.52
 -16  -8 -22   88.34    2.57
  -8 -22 -16   95.41    2.28
 -22  16   8   92.30    2.28
  -8  22  16   90.00    2.64
 -16  22   8   92.45    2.46
  -6 -22 -16  152.37    3.46
 -22  -6 -16  152.48    3.74
 -16 -22  -6  158.19    3.50
 -22 -16  -6  148.45    3.60
  16  22  -6  157.61    3.44
  22  16  -6  153.66    3.61
  -6 -16 -22  152.53    3.67
 -16  -6 -22  155.90    3.83
 -16  -6 -22  155.67    3.76
   6  16 -22  151.00    3.27
  -6  22  16  151.43    3.83
 -22  16   6  152.10    3.44
 -16  22   6  148.69    3.60
 -16 -22  -4  229.39    4.82
 -22  -4 -16  227.09    5.13
 -22 -16  -4  227.99    4.93
  22  16  -4  215.46    4.94
  16  22  -4  217.63    4.77
   4  16 -22  215.33    4.65
  -4 -16 -22  219.53    4.97
 -22  16   4  223.23    4.79
  -4  22  16  226.03    5.19
 -16  22   4  223.16    4.96
 -16 -22  -2   23.48    0.99
   2  16 -22   22.33    0.82
 -22 -16  -2   22.69    1.17
  22  16  -2   20.49    1.32
 -22  -2 -16   24.06    1.58
 -16  22   2   21.22    1.20
  -2  22  16   23.11    1.51
 -22  16   2   23.35    0.95
  16  22  -2   22.19    1.24
  16  22  -2   22.35    1.02
   2  16 -22   22.75    1.42
  -2 -16 -22   21.90    1.39
   0  22 -16 1046.27   21.70
   0  16 -22 1053.07   21.61
 -16 -22   0 1066.55   21.64
 -22 -16   0 1052.94   21.74
 -22   0 -16 1015.49   21.91
  16 -22   0 1070.61   21.65
  16  22   0 1060.62   21.65
  22   0 -16 1091.61   21.90
   0  16 -22 1072.04   21.84
 -16  22   0 1050.40   21.81
  16  22   0 1084.21   21.83
   0  22  16 1101.20   21.99
 -16   2 -22   24.62    1.53
 -22 -16   2   23.70    1.04
 -16 -22   2   22.15    0.84
  -2  16 -22   20.96    0.91
  22 -16  -2   23.54    1.30
  16 -22  -2   23.13    1.01
  22  -2 -16   23.08    1.63
  -2  16 -22   22.96    1.43
  -2  22 -16   23.05    1.07
 -16  22  -2   22.64    1.19
  22  16   2   23.05    0.98
  16  22   2   21.44    1.21
   2  22  16   21.11    1.53
 -16 -22   4  224.94    4.70
  -4  16 -22  218.79    4.81
 -22 -16   4  228.78    4.84
 -16   4 -22  218.16    5.10
  22 -16  -4  223.77    4.98
  22  -4 -16  219.13    5.11
  16 -22  -4  220.28    4.81
  -4  16 -22  219.44    5.06
  -4  22 -16  222.32    4.88
  16  22   4  227.00    5.02
  22  16   4  229.27    4.85
 -16   6 -22  146.51    3.65
  -6  16 -22  148.52    3.39
 -22   6 -16  136.92    3.64
  22 -16  -6  149.27    3.55
  22  -6 -16  149.24    3.66
  16 -22  -6  149.27    3.36
  -6  16 -22  154.59    3.62
  -6  22 -16  153.78    3.46
  22  16   6  148.99    3.38
  16  22   6  152.09    3.58
  -8  16 -22   92.03    2.32
 -22  16  -8   94.01    2.55
 -16   8 -22   95.02    2.58
 -22   8 -16   92.81    2.58
  22  -8 -16   95.16    2.66
  22 -16  -8   90.60    2.48
  16 -22  -8   92.53    2.27
  -8  16 -22   91.48    2.54
  -8  22 -16   90.19    2.33
  22  16   8   89.60    2.30
  16  22   8   90.21    2.50
   8  22  16   97.51    2.74
 -22  16 -10  226.31    5.17
[truncated: 12,473,210 more chars]
