# Supplementary material for: Trimerization of 1,2‐Diaminocyclohexane Catalyzed by a Metal–Organic Cage Tandem Catalyst with Dual Biomimetic Active Sites
Source: Adv Sci (Weinh). 2025 May 8;12(27):2501872. doi: 10.1002/advs.202501872 (PMC12279243; doi:10.1002/advs.202501872)
Supplement: Supplementary file 2 — Supporting Information [file ADVS-12-2501872-s001.zip › Compound 2.cif]

data_mo_82206_0m_a
_audit_creation_date               2024-07-10
_audit_creation_method
;
Olex2 1.5
(compiled 2024.02.16 svn.r378c4104 for OlexSys, GUI svn.r6928)
;
_shelx_SHELXL_version_number       '2018/3'
_audit_contact_author_address      ?
_audit_contact_author_email        ?
_audit_contact_author_name         ''
_audit_contact_author_phone        ?
_publ_contact_author_id_orcid      ?
_publ_section_references
;
Dolomanov, O.V., Bourhis, L.J., Gildea, R.J, Howard, J.A.K. & Puschmann, H.
 (2009), J. Appl. Cryst. 42, 339-341.

Sheldrick, G.M. (2015). Acta Cryst. C71, 3-8.
;
_chemical_name_common              ?
_chemical_name_systematic          ?
_chemical_formula_moiety           'C18 H32 N4'
_chemical_formula_sum              'C18 H32 N4'
_chemical_formula_weight           304.47
_chemical_melting_point            ?
loop_
  _atom_type_symbol
  _atom_type_description
  _atom_type_scat_dispersion_real
  _atom_type_scat_dispersion_imag
  _atom_type_scat_source
 'C' 'C' 0.0033 0.0016 'International Tables Vol C Tables 4.2.6.8 and 6.1.1.4'
 'H' 'H' 0.0000 0.0000 'International Tables Vol C Tables 4.2.6.8 and 6.1.1.4'
 'N' 'N' 0.0061 0.0033 'International Tables Vol C Tables 4.2.6.8 and 6.1.1.4'

_shelx_space_group_comment
;
The symmetry employed for this shelxl refinement is uniquely defined
by the following loop, which should always be used as a source of
symmetry information in preference to the above space-group names.
They are only intended as comments.
;
_space_group_crystal_system        'monoclinic'
_space_group_IT_number             14
_space_group_name_H-M_alt          'P 1 21/c 1'
_space_group_name_Hall             '-P 2ybc'
loop_
  _space_group_symop_operation_xyz
 'x, y, z'
 '-x, y+1/2, -z+1/2'
 '-x, -y, -z'
 'x, -y-1/2, z-1/2'

_cell_length_a                     9.3178(6)
_cell_length_b                     16.7577(12)
_cell_length_c                     11.1446(8)
_cell_angle_alpha                  90
_cell_angle_beta                   105.347(3)
_cell_angle_gamma                  90
_cell_volume                       1678.1(2)
_cell_formula_units_Z              4
_cell_measurement_reflns_used      9952
_cell_measurement_temperature      200(2)
_cell_measurement_theta_max        26.687
_cell_measurement_theta_min        2.252
_shelx_estimated_absorpt_T_max     0.989
_shelx_estimated_absorpt_T_min     0.988
_exptl_absorpt_coefficient_mu      0.073
_exptl_absorpt_correction_T_max    0.7454
_exptl_absorpt_correction_T_min    0.7133
_exptl_absorpt_correction_type     multi-scan
_exptl_absorpt_process_details     ?
_exptl_absorpt_special_details     ?
_exptl_crystal_colour              'light yellow'
_exptl_crystal_colour_modifier     light
_exptl_crystal_colour_primary      yellow
_exptl_crystal_density_diffrn      1.205
_exptl_crystal_density_meas        ?
_exptl_crystal_density_method      ?
_exptl_crystal_description         block
_exptl_crystal_F_000               672
_exptl_crystal_size_max            0.17
_exptl_crystal_size_mid            0.17
_exptl_crystal_size_min            0.15
_exptl_transmission_factor_max     ?
_exptl_transmission_factor_min     ?
_diffrn_reflns_av_R_equivalents    0.0451
_diffrn_reflns_av_unetI/netI       0.0216
_diffrn_reflns_Laue_measured_fraction_full  0.996
_diffrn_reflns_Laue_measured_fraction_max  0.995
_diffrn_reflns_limit_h_max         11
_diffrn_reflns_limit_h_min         -11
_diffrn_reflns_limit_k_max         21
_diffrn_reflns_limit_k_min         -21
_diffrn_reflns_limit_l_max         14
_diffrn_reflns_limit_l_min         -14
_diffrn_reflns_number              33244
_diffrn_reflns_point_group_measured_fraction_full  0.996
_diffrn_reflns_point_group_measured_fraction_max  0.995
_diffrn_reflns_theta_full          25.242
_diffrn_reflns_theta_max           26.748
_diffrn_reflns_theta_min           2.572
_diffrn_ambient_temperature        200.00
_diffrn_detector_area_resol_mean   ?
_diffrn_measured_fraction_theta_full  0.996
_diffrn_measured_fraction_theta_max  0.995
_diffrn_measurement_device_type    'Bruker APEX-II CCD'
_diffrn_measurement_method         '\f and \w scans'
_diffrn_radiation_type             MoK\a
_diffrn_radiation_wavelength       0.71073
_diffrn_source                     ?
_diffrn_source_current             1.4
_diffrn_source_power               0.07
_diffrn_source_voltage             50.0
_diffrn_standards_number           0
_reflns_Friedel_coverage           0.000
_reflns_Friedel_fraction_full      .
_reflns_Friedel_fraction_max       .
_reflns_number_gt                  2964
_reflns_number_total               3557
_reflns_special_details
;
 Reflections were merged by SHELXL according to the crystal
 class for the calculation of statistics and refinement.
 
 _reflns_Friedel_fraction is defined as the number of unique
 Friedel pairs measured divided by the number that would be
 possible theoretically, ignoring centric projections and
 systematic absences.
;
_reflns_threshold_expression       'I > 2\s(I)'
_computing_cell_refinement         'SAINT V8.40A (Bruker, 2019)'
_computing_data_collection         ?
_computing_data_reduction          'SAINT V8.40A (Bruker, 2019)'
_computing_molecular_graphics      'Olex2 1.5 (Dolomanov et al., 2009)'
_computing_publication_material    'Olex2 1.5 (Dolomanov et al., 2009)'
_computing_structure_refinement    'SHELXL 2018/3 (Sheldrick, 2015)'
_computing_structure_solution      'SHELXT 2014/5 (Sheldrick, 2014)'
_refine_diff_density_max           0.299
_refine_diff_density_min           -0.198
_refine_diff_density_rms           0.041
_refine_ls_extinction_coef         .
_refine_ls_extinction_method       none
_refine_ls_goodness_of_fit_ref     1.059
_refine_ls_hydrogen_treatment      mixed
_refine_ls_matrix_type             full
_refine_ls_number_parameters       211
_refine_ls_number_reflns           3557
_refine_ls_number_restraints       0
_refine_ls_R_factor_all            0.0527
_refine_ls_R_factor_gt             0.0422
_refine_ls_restrained_S_all        1.059
_refine_ls_shift/su_max            0.000
_refine_ls_shift/su_mean           0.000
_refine_ls_structure_factor_coef   Fsqd
_refine_ls_weighting_details      
 'w=1/[\s^2^(Fo^2^)+(0.0476P)^2^+0.6356P] where P=(Fo^2^+2Fc^2^)/3'
_refine_ls_weighting_scheme        calc
_refine_ls_wR_factor_gt            0.1054
_refine_ls_wR_factor_ref           0.1143
_refine_special_details            ?
_olex2_refinement_description
;
1. Fixed Uiso
 At 1.2 times of:
  All C(H) groups, All C(H,H) groups, All C(H,H,H,H,H,H) groups
2.a Ternary CH refined with riding coordinates:
 C3(H3A), C5(H5), C10(H10), C12(H12)
2.b Secondary CH2 refined with riding coordinates:
 C1(H1A,H1B), C2(H2A,H2B), C6(H6A,H6B), C7(H7A,H7B), C8(H8A,H8B), C11(H11A,
 H11B), C13(H13A,H13B), C14(H14A,H14B), C15(H15A,H15B), C16(H16A,H16B),
 C17(H17A,H17B), C18(H18A,H18B)
;
_atom_sites_solution_hydrogens     mixed
_atom_sites_solution_primary       ?
_atom_sites_solution_secondary     ?
loop_
  _atom_site_label
  _atom_site_type_symbol
  _atom_site_fract_x
  _atom_site_fract_y
  _atom_site_fract_z
  _atom_site_U_iso_or_equiv
  _atom_site_adp_type
  _atom_site_occupancy
  _atom_site_site_symmetry_order
  _atom_site_calc_flag
  _atom_site_refinement_flags_posn
  _atom_site_refinement_flags_adp
  _atom_site_refinement_flags_occupancy
  _atom_site_disorder_assembly
  _atom_site_disorder_group
 N1 N 0.46832(11) 0.43604(7) 0.33956(9) 0.0224(2) Uani 1 1 d . . . . .
 N2 N 0.28089(11) 0.48713(6) 0.43471(9) 0.0218(2) Uani 1 1 d . . . . .
 N3 N 0.15671(12) 0.37317(6) 0.25749(10) 0.0232(2) Uani 1 1 d . . . . .
 N4 N 0.25762(12) 0.43780(6) 0.10457(10) 0.0239(2) Uani 1 1 d . . . . .
 C1 C 0.69550(17) 0.34964(10) 0.13148(15) 0.0386(4) Uani 1 1 d . . . . .
 H1A H 0.731248 0.400386 0.104211 0.046 Uiso 1 1 calc R U . . .
 H1B H 0.779092 0.311163 0.148727 0.046 Uiso 1 1 calc R U . . .
 C2 C 0.64771(15) 0.36415(9) 0.25099(13) 0.0322(3) Uani 1 1 d . . . . .
 H2A H 0.623344 0.312607 0.284309 0.039 Uiso 1 1 calc R U . . .
 H2B H 0.730615 0.388951 0.314410 0.039 Uiso 1 1 calc R U . . .
 C3 C 0.51220(13) 0.41876(7) 0.22452(11) 0.0229(3) Uani 1 1 d . . . . .
 H3A H 0.540882 0.470439 0.192407 0.028 Uiso 1 1 calc R U . . .
 C4 C 0.33033(13) 0.48499(7) 0.32060(11) 0.0199(3) Uani 1 1 d . . . . .
 C5 C 0.23551(13) 0.41033(7) 0.47481(11) 0.0219(3) Uani 1 1 d . . . . .
 H5 H 0.321403 0.372494 0.489455 0.026 Uiso 1 1 calc R U . . .
 C6 C 0.18757(15) 0.41894(8) 0.59477(12) 0.0278(3) Uani 1 1 d . . . . .
 H6A H 0.105145 0.457959 0.582206 0.033 Uiso 1 1 calc R U . . .
 H6B H 0.271933 0.439264 0.661711 0.033 Uiso 1 1 calc R U . . .
 C7 C 0.13652(16) 0.33840(9) 0.63349(13) 0.0327(3) Uani 1 1 d . . . . .
 H7A H 0.222395 0.301451 0.655782 0.039 Uiso 1 1 calc R U . . .
 H7B H 0.099034 0.345771 0.707992 0.039 Uiso 1 1 calc R U . . .
 C8 C 0.01391(16) 0.30174(9) 0.52891(13) 0.0343(3) Uani 1 1 d . . . . .
 H8A H -0.076834 0.335029 0.514440 0.041 Uiso 1 1 calc R U . . .
 H8B H -0.010580 0.247878 0.554193 0.041 Uiso 1 1 calc R U . . .
 C9 C 0.20157(13) 0.45049(7) 0.21426(11) 0.0205(3) Uani 1 1 d . . . . .
 C10 C 0.10823(13) 0.37740(7) 0.37208(11) 0.0222(3) Uani 1 1 d . . . . .
 H10 H 0.021425 0.414530 0.358817 0.027 Uiso 1 1 calc R U . . .
 C11 C 0.06201(15) 0.29552(8) 0.40815(13) 0.0290(3) Uani 1 1 d . . . . .
 H11A H 0.146507 0.257904 0.419695 0.035 Uiso 1 1 calc R U . . .
 H11B H -0.021393 0.274716 0.340793 0.035 Uiso 1 1 calc R U . . .
 C12 C 0.38483(14) 0.38339(7) 0.12370(11) 0.0238(3) Uani 1 1 d . . . . .
 H12 H 0.356702 0.330593 0.152609 0.029 Uiso 1 1 calc R U . . .
 C13 C 0.43146(16) 0.37145(9) 0.00340(12) 0.0318(3) Uani 1 1 d . . . . .
 H13A H 0.454840 0.423752 -0.028174 0.038 Uiso 1 1 calc R U . . .
 H13B H 0.348476 0.347145 -0.060557 0.038 Uiso 1 1 calc R U . . .
 C14 C 0.56816(18) 0.31721(9) 0.02721(14) 0.0387(4) Uani 1 1 d . . . . .
 H14A H 0.541126 0.263180 0.049796 0.046 Uiso 1 1 calc R U . . .
 H14B H 0.601207 0.312647 -0.049940 0.046 Uiso 1 1 calc R U . . .
 C15 C 0.07054(14) 0.50912(8) 0.17699(12) 0.0244(3) Uani 1 1 d . . . . .
 H15A H -0.004177 0.487521 0.103816 0.029 Uiso 1 1 calc R U . . .
 H15B H 0.022752 0.513352 0.246200 0.029 Uiso 1 1 calc R U . . .
 C16 C 0.11651(15) 0.59227(8) 0.14566(12) 0.0282(3) Uani 1 1 d . . . . .
 H16A H 0.157085 0.589400 0.072164 0.034 Uiso 1 1 calc R U . . .
 H16B H 0.028494 0.627801 0.125094 0.034 Uiso 1 1 calc R U . . .
 C17 C 0.23378(15) 0.62607(7) 0.25600(12) 0.0279(3) Uani 1 1 d . . . . .
 H17A H 0.190752 0.632329 0.327718 0.033 Uiso 1 1 calc R U . . .
 H17B H 0.265187 0.679400 0.234324 0.033 Uiso 1 1 calc R U . . .
 C18 C 0.36877(14) 0.57092(7) 0.29190(12) 0.0247(3) Uani 1 1 d . . . . .
 H18A H 0.441107 0.593118 0.366002 0.030 Uiso 1 1 calc R U . . .
 H18B H 0.417407 0.569781 0.222975 0.030 Uiso 1 1 calc R U . . .
 H4 H 0.1830(17) 0.4210(9) 0.0423(15) 0.030 Uiso 1 1 d . U . . .
 H1 H 0.4504(17) 0.3887(10) 0.3717(14) 0.030 Uiso 1 1 d . U . . .
 H2 H 0.3516(17) 0.5096(9) 0.4965(15) 0.030 Uiso 1 1 d . U . . .
 H3 H 0.0869(17) 0.3529(9) 0.1965(15) 0.030 Uiso 1 1 d . U . . .

loop_
  _atom_site_aniso_label
  _atom_site_aniso_U_11
  _atom_site_aniso_U_22
  _atom_site_aniso_U_33
  _atom_site_aniso_U_23
  _atom_site_aniso_U_13
  _atom_site_aniso_U_12
 N1 0.0221(5) 0.0240(5) 0.0218(5) 0.0004(4) 0.0066(4) 0.0009(4)
 N2 0.0243(5) 0.0222(5) 0.0191(5) -0.0020(4) 0.0063(4) -0.0029(4)
 N3 0.0267(5) 0.0212(5) 0.0219(5) -0.0031(4) 0.0068(4) -0.0050(4)
 N4 0.0247(5) 0.0280(6) 0.0184(5) -0.0025(4) 0.0047(4) 0.0004(4)
 C1 0.0357(8) 0.0416(8) 0.0456(9) 0.0026(7) 0.0229(7) 0.0098(6)
 C2 0.0291(7) 0.0354(8) 0.0344(7) 0.0032(6) 0.0125(6) 0.0067(6)
 C3 0.0239(6) 0.0231(6) 0.0234(6) 0.0004(5) 0.0091(5) 0.0000(5)
 C4 0.0209(6) 0.0199(6) 0.0191(6) -0.0013(4) 0.0059(4) -0.0010(5)
 C5 0.0227(6) 0.0221(6) 0.0218(6) 0.0007(5) 0.0077(5) 0.0004(5)
 C6 0.0320(7) 0.0298(7) 0.0238(6) 0.0014(5) 0.0112(5) 0.0018(5)
 C7 0.0375(7) 0.0353(8) 0.0282(7) 0.0084(6) 0.0141(6) 0.0038(6)
 C8 0.0364(7) 0.0326(7) 0.0375(8) 0.0090(6) 0.0161(6) -0.0036(6)
 C9 0.0225(6) 0.0207(6) 0.0186(6) -0.0001(4) 0.0059(4) -0.0004(5)
 C10 0.0233(6) 0.0207(6) 0.0236(6) 0.0012(5) 0.0081(5) -0.0003(5)
 C11 0.0314(7) 0.0235(7) 0.0338(7) 0.0015(5) 0.0114(6) -0.0037(5)
 C12 0.0277(6) 0.0220(6) 0.0239(6) -0.0020(5) 0.0107(5) -0.0007(5)
 C13 0.0385(7) 0.0335(7) 0.0270(7) -0.0049(6) 0.0152(6) -0.0008(6)
 C14 0.0488(9) 0.0364(8) 0.0394(8) -0.0057(6) 0.0266(7) 0.0042(7)
 C15 0.0228(6) 0.0268(6) 0.0229(6) 0.0017(5) 0.0049(5) 0.0016(5)
 C16 0.0308(7) 0.0252(6) 0.0285(7) 0.0047(5) 0.0075(5) 0.0058(5)
 C17 0.0352(7) 0.0193(6) 0.0310(7) -0.0001(5) 0.0119(6) 0.0007(5)
 C18 0.0267(6) 0.0221(6) 0.0260(6) -0.0011(5) 0.0081(5) -0.0039(5)

_geom_special_details
;
 All esds (except the esd in the dihedral angle between two l.s. planes)
 are estimated using the full covariance matrix.  The cell esds are taken
 into account individually in the estimation of esds in distances, angles
 and torsion angles; correlations between esds in cell parameters are only
 used when they are defined by crystal symmetry.  An approximate (isotropic)
 treatment of cell esds is used for estimating esds involving l.s. planes.
;
loop_
  _geom_bond_atom_site_label_1
  _geom_bond_atom_site_label_2
  _geom_bond_distance
  _geom_bond_site_symmetry_2
  _geom_bond_publ_flag
 N1 C3 1.4739(15) . ?
 N1 C4 1.4923(15) . ?
 N1 H1 0.904(16) . ?
 N2 C4 1.4632(15) . ?
 N2 C5 1.4612(15) . ?
 N2 H2 0.900(16) . ?
 N3 C9 1.4806(15) . ?
 N3 C10 1.4646(15) . ?
 N3 H3 0.876(16) . ?
 N4 C9 1.4664(15) . ?
 N4 C12 1.4657(16) . ?
 N4 H4 0.888(16) . ?
 C1 H1A 0.9900 . ?
 C1 H1B 0.9900 . ?
 C1 C2 1.5314(19) . ?
 C1 C14 1.524(2) . ?
 C2 H2A 0.9900 . ?
 C2 H2B 0.9900 . ?
 C2 C3 1.5238(17) . ?
 C3 H3A 1.0000 . ?
 C3 C12 1.5219(17) . ?
 C4 C9 1.5574(16) . ?
 C4 C18 1.5377(16) . ?
 C5 H5 1.0000 . ?
 C5 C6 1.5244(16) . ?
 C5 C10 1.5176(17) . ?
 C6 H6A 0.9900 . ?
 C6 H6B 0.9900 . ?
 C6 C7 1.5307(19) . ?
 C7 H7A 0.9900 . ?
 C7 H7B 0.9900 . ?
 C7 C8 1.528(2) . ?
 C8 H8A 0.9900 . ?
 C8 H8B 0.9900 . ?
 C8 C11 1.5304(18) . ?
 C9 C15 1.5362(16) . ?
 C10 H10 1.0000 . ?
 C10 C11 1.5237(17) . ?
 C11 H11A 0.9900 . ?
 C11 H11B 0.9900 . ?
 C12 H12 1.0000 . ?
 C12 C13 1.5280(17) . ?
 C13 H13A 0.9900 . ?
 C13 H13B 0.9900 . ?
 C13 C14 1.530(2) . ?
 C14 H14A 0.9900 . ?
 C14 H14B 0.9900 . ?
 C15 H15A 0.9900 . ?
 C15 H15B 0.9900 . ?
 C15 C16 1.5252(18) . ?
 C16 H16A 0.9900 . ?
 C16 H16B 0.9900 . ?
 C16 C17 1.5218(18) . ?
 C17 H17A 0.9900 . ?
 C17 H17B 0.9900 . ?
 C17 C18 1.5264(18) . ?
 C18 H18A 0.9900 . ?
 C18 H18B 0.9900 . ?

loop_
  _geom_angle_atom_site_label_1
  _geom_angle_atom_site_label_2
  _geom_angle_atom_site_label_3
  _geom_angle
  _geom_angle_site_symmetry_1
  _geom_angle_site_symmetry_3
  _geom_angle_publ_flag
 C3 N1 C4 114.31(9) . . ?
 C3 N1 H1 107.2(10) . . ?
 C4 N1 H1 107.2(10) . . ?
 C4 N2 H2 109.9(10) . . ?
 C5 N2 C4 115.30(9) . . ?
 C5 N2 H2 110.3(10) . . ?
 C9 N3 H3 107.6(10) . . ?
 C10 N3 C9 114.84(9) . . ?
 C10 N3 H3 111.0(10) . . ?
 C9 N4 H4 108.6(10) . . ?
 C12 N4 C9 114.94(10) . . ?
 C12 N4 H4 110.6(10) . . ?
 H1A C1 H1B 107.9 . . ?
 C2 C1 H1A 109.2 . . ?
 C2 C1 H1B 109.2 . . ?
 C14 C1 H1A 109.2 . . ?
 C14 C1 H1B 109.2 . . ?
 C14 C1 C2 111.89(12) . . ?
 C1 C2 H2A 109.6 . . ?
 C1 C2 H2B 109.6 . . ?
 H2A C2 H2B 108.2 . . ?
 C3 C2 C1 110.11(11) . . ?
 C3 C2 H2A 109.6 . . ?
 C3 C2 H2B 109.6 . . ?
 N1 C3 C2 110.86(10) . . ?
 N1 C3 H3A 107.6 . . ?
 N1 C3 C12 112.15(10) . . ?
 C2 C3 H3A 107.6 . . ?
 C12 C3 C2 110.69(10) . . ?
 C12 C3 H3A 107.6 . . ?
 N1 C4 C9 111.41(9) . . ?
 N1 C4 C18 107.75(9) . . ?
 N2 C4 N1 110.37(9) . . ?
 N2 C4 C9 108.31(9) . . ?
 N2 C4 C18 107.58(9) . . ?
 C18 C4 C9 111.36(10) . . ?
 N2 C5 H5 108.9 . . ?
 N2 C5 C6 111.13(10) . . ?
 N2 C5 C10 108.74(10) . . ?
 C6 C5 H5 108.9 . . ?
 C10 C5 H5 108.9 . . ?
 C10 C5 C6 110.13(10) . . ?
 C5 C6 H6A 109.6 . . ?
 C5 C6 H6B 109.6 . . ?
 C5 C6 C7 110.42(11) . . ?
 H6A C6 H6B 108.1 . . ?
 C7 C6 H6A 109.6 . . ?
 C7 C6 H6B 109.6 . . ?
 C6 C7 H7A 109.3 . . ?
 C6 C7 H7B 109.3 . . ?
 H7A C7 H7B 108.0 . . ?
 C8 C7 C6 111.39(11) . . ?
 C8 C7 H7A 109.3 . . ?
 C8 C7 H7B 109.3 . . ?
 C7 C8 H8A 109.4 . . ?
 C7 C8 H8B 109.4 . . ?
 C7 C8 C11 111.36(11) . . ?
 H8A C8 H8B 108.0 . . ?
 C11 C8 H8A 109.4 . . ?
 C11 C8 H8B 109.4 . . ?
 N3 C9 C4 107.71(9) . . ?
 N3 C9 C15 112.03(10) . . ?
 N4 C9 N3 109.75(9) . . ?
 N4 C9 C4 108.39(9) . . ?
 N4 C9 C15 107.47(9) . . ?
 C15 C9 C4 111.44(10) . . ?
 N3 C10 C5 108.40(9) . . ?
 N3 C10 H10 109.0 . . ?
 N3 C10 C11 111.13(10) . . ?
 C5 C10 H10 109.0 . . ?
 C5 C10 C11 110.33(10) . . ?
 C11 C10 H10 109.0 . . ?
 C8 C11 H11A 109.7 . . ?
 C8 C11 H11B 109.7 . . ?
 C10 C11 C8 109.86(11) . . ?
 C10 C11 H11A 109.7 . . ?
 C10 C11 H11B 109.7 . . ?
 H11A C11 H11B 108.2 . . ?
 N4 C12 C3 107.92(10) . . ?
 N4 C12 H12 109.1 . . ?
 N4 C12 C13 111.14(10) . . ?
 C3 C12 H12 109.1 . . ?
 C3 C12 C13 110.58(10) . . ?
 C13 C12 H12 109.1 . . ?
 C12 C13 H13A 109.7 . . ?
 C12 C13 H13B 109.7 . . ?
 C12 C13 C14 110.04(11) . . ?
 H13A C13 H13B 108.2 . . ?
 C14 C13 H13A 109.7 . . ?
 C14 C13 H13B 109.7 . . ?
 C1 C14 C13 111.39(12) . . ?
 C1 C14 H14A 109.3 . . ?
 C1 C14 H14B 109.3 . . ?
 C13 C14 H14A 109.3 . . ?
 C13 C14 H14B 109.3 . . ?
 H14A C14 H14B 108.0 . . ?
 C9 C15 H15A 108.9 . . ?
 C9 C15 H15B 108.9 . . ?
 H15A C15 H15B 107.7 . . ?
 C16 C15 C9 113.26(10) . . ?
 C16 C15 H15A 108.9 . . ?
 C16 C15 H15B 108.9 . . ?
 C15 C16 H16A 109.7 . . ?
 C15 C16 H16B 109.7 . . ?
 H16A C16 H16B 108.2 . . ?
 C17 C16 C15 109.89(10) . . ?
 C17 C16 H16A 109.7 . . ?
 C17 C16 H16B 109.7 . . ?
 C16 C17 H17A 109.5 . . ?
 C16 C17 H17B 109.5 . . ?
 C16 C17 C18 110.61(10) . . ?
 H17A C17 H17B 108.1 . . ?
 C18 C17 H17A 109.5 . . ?
 C18 C17 H17B 109.5 . . ?
 C4 C18 H18A 108.8 . . ?
 C4 C18 H18B 108.8 . . ?
 C17 C18 C4 113.60(10) . . ?
 C17 C18 H18A 108.8 . . ?
 C17 C18 H18B 108.8 . . ?
 H18A C18 H18B 107.7 . . ?

loop_
  _geom_torsion_atom_site_label_1
  _geom_torsion_atom_site_label_2
  _geom_torsion_atom_site_label_3
  _geom_torsion_atom_site_label_4
  _geom_torsion
  _geom_torsion_site_symmetry_1
  _geom_torsion_site_symmetry_2
  _geom_torsion_site_symmetry_3
  _geom_torsion_site_symmetry_4
  _geom_torsion_publ_flag
 N1 C3 C12 N4 54.52(13) . . . . ?
 N1 C3 C12 C13 176.28(10) . . . . ?
 N1 C4 C9 N3 68.06(12) . . . . ?
 N1 C4 C9 N4 -50.63(12) . . . . ?
 N1 C4 C9 C15 -168.69(9) . . . . ?
 N1 C4 C18 C17 173.56(10) . . . . ?
 N2 C4 C9 N3 -53.51(12) . . . . ?
 N2 C4 C9 N4 -172.19(9) . . . . ?
 N2 C4 C9 C15 69.75(12) . . . . ?
 N2 C4 C18 C17 -67.44(13) . . . . ?
 N2 C5 C6 C7 178.50(10) . . . . ?
 N2 C5 C10 N3 55.70(12) . . . . ?
 N2 C5 C10 C11 177.59(10) . . . . ?
 N3 C9 C15 C16 173.66(10) . . . . ?
 N3 C10 C11 C8 179.28(10) . . . . ?
 N4 C9 C15 C16 -65.71(13) . . . . ?
 N4 C12 C13 C14 177.70(11) . . . . ?
 C1 C2 C3 N1 -177.69(11) . . . . ?
 C1 C2 C3 C12 57.20(14) . . . . ?
 C2 C1 C14 C13 54.65(17) . . . . ?
 C2 C3 C12 N4 178.89(10) . . . . ?
 C2 C3 C12 C13 -59.35(14) . . . . ?
 C3 N1 C4 N2 169.95(9) . . . . ?
 C3 N1 C4 C9 49.59(13) . . . . ?
 C3 N1 C4 C18 -72.85(12) . . . . ?
 C3 C12 C13 C14 57.86(14) . . . . ?
 C4 N1 C3 C2 -176.25(10) . . . . ?
 C4 N1 C3 C12 -51.97(14) . . . . ?
 C4 N2 C5 C6 179.46(10) . . . . ?
 C4 N2 C5 C10 -59.16(13) . . . . ?
 C4 C9 C15 C16 52.90(13) . . . . ?
 C5 N2 C4 N1 -64.26(13) . . . . ?
 C5 N2 C4 C9 57.94(13) . . . . ?
 C5 N2 C4 C18 178.43(10) . . . . ?
 C5 C6 C7 C8 -54.98(15) . . . . ?
 C5 C10 C11 C8 59.02(14) . . . . ?
 C6 C5 C10 N3 177.69(10) . . . . ?
 C6 C5 C10 C11 -60.42(13) . . . . ?
 C6 C7 C8 C11 54.31(15) . . . . ?
 C7 C8 C11 C10 -55.91(15) . . . . ?
 C9 N3 C10 C5 -59.51(13) . . . . ?
 C9 N3 C10 C11 179.08(10) . . . . ?
 C9 N4 C12 C3 -60.76(13) . . . . ?
 C9 N4 C12 C13 177.83(10) . . . . ?
 C9 C4 C18 C17 51.10(13) . . . . ?
 C9 C15 C16 C17 -57.50(14) . . . . ?
 C10 N3 C9 N4 175.98(9) . . . . ?
 C10 N3 C9 C4 58.17(12) . . . . ?
 C10 N3 C9 C15 -64.73(13) . . . . ?
 C10 C5 C6 C7 57.94(14) . . . . ?
 C12 N4 C9 N3 -58.40(13) . . . . ?
 C12 N4 C9 C4 58.99(13) . . . . ?
 C12 N4 C9 C15 179.54(10) . . . . ?
 C12 C13 C14 C1 -55.47(16) . . . . ?
 C14 C1 C2 C3 -55.02(16) . . . . ?
 C15 C16 C17 C18 57.64(14) . . . . ?
 C16 C17 C18 C4 -56.10(14) . . . . ?
 C18 C4 C9 N3 -171.61(9) . . . . ?
 C18 C4 C9 N4 69.71(12) . . . . ?
 C18 C4 C9 C15 -48.36(13) . . . . ?

_shelx_res_file
;
TITL mo_82206_0m_a.res in P2(1)/c
    mo_82206_0m_a.res
    created by SHELXL-2018/3 at 15:52:18 on 10-Jul-2024
CELL 0.71073 9.3178 16.7577 11.1446 90 105.347 90
ZERR 4 0.0006 0.0012 0.0008 0 0.003 0
LATT 1
SYMM -X,0.5+Y,0.5-Z
SFAC C H N
UNIT 72 128 16

L.S. 40
PLAN  4 0 0
SIZE 0.15 0.17 0.17
TEMP -73.15
CONF
HTAB
BOND $H
fmap 2
acta
MORE -1
OMIT -3 3 3
OMIT 0 2 0
OMIT 3 6 3
REM <olex2.extras>
REM <HklSrc "%.\\mo_82206_0m_a.hkl">
REM </olex2.extras>

WGHT    0.047600    0.635600
FVAR       0.87770
N1    3    0.468323    0.436041    0.339565    11.00000    0.02206    0.02399 =
         0.02177    0.00044    0.00663    0.00090
N2    3    0.280892    0.487133    0.434709    11.00000    0.02434    0.02222 =
         0.01907   -0.00198    0.00633   -0.00295
N3    3    0.156711    0.373172    0.257495    11.00000    0.02673    0.02118 =
         0.02191   -0.00315    0.00680   -0.00505
N4    3    0.257616    0.437804    0.104571    11.00000    0.02472    0.02797 =
         0.01840   -0.00251    0.00471    0.00041
C1    1    0.695499    0.349638    0.131480    11.00000    0.03566    0.04158 =
         0.04561    0.00256    0.02291    0.00978
AFIX  23
H1A   2    0.731248    0.400386    0.104211    11.00000   -1.20000
H1B   2    0.779092    0.311163    0.148727    11.00000   -1.20000
AFIX   0
C2    1    0.647711    0.364148    0.250985    11.00000    0.02906    0.03542 =
         0.03443    0.00317    0.01246    0.00668
AFIX  23
H2A   2    0.623344    0.312607    0.284309    11.00000   -1.20000
H2B   2    0.730615    0.388951    0.314410    11.00000   -1.20000
AFIX   0
C3    1    0.512198    0.418764    0.224517    11.00000    0.02391    0.02306 =
         0.02341    0.00037    0.00906    0.00000
AFIX  13
H3A   2    0.540882    0.470439    0.192407    11.00000   -1.20000
AFIX   0
C4    1    0.330330    0.484993    0.320597    11.00000    0.02092    0.01994 =
         0.01906   -0.00130    0.00588   -0.00101
C5    1    0.235510    0.410328    0.474808    11.00000    0.02267    0.02209 =
         0.02184    0.00071    0.00771    0.00040
AFIX  13
H5    2    0.321403    0.372494    0.489455    11.00000   -1.20000
AFIX   0
C6    1    0.187570    0.418939    0.594768    11.00000    0.03196    0.02978 =
         0.02380    0.00142    0.01116    0.00183
AFIX  23
H6A   2    0.105145    0.457959    0.582206    11.00000   -1.20000
H6B   2    0.271933    0.439264    0.661711    11.00000   -1.20000
AFIX   0
C7    1    0.136518    0.338396    0.633492    11.00000    0.03753    0.03528 =
         0.02825    0.00838    0.01412    0.00382
AFIX  23
H7A   2    0.222395    0.301451    0.655782    11.00000   -1.20000
H7B   2    0.099034    0.345771    0.707992    11.00000   -1.20000
AFIX   0
C8    1    0.013913    0.301735    0.528907    11.00000    0.03643    0.03258 =
         0.03748    0.00896    0.01607   -0.00362
AFIX  23
H8A   2   -0.076834    0.335029    0.514440    11.00000   -1.20000
H8B   2   -0.010580    0.247878    0.554193    11.00000   -1.20000
AFIX   0
C9    1    0.201567    0.450492    0.214265    11.00000    0.02248    0.02066 =
         0.01864   -0.00013    0.00589   -0.00043
C10   1    0.108234    0.377398    0.372079    11.00000    0.02331    0.02066 =
         0.02362    0.00125    0.00813   -0.00031
AFIX  13
H10   2    0.021425    0.414530    0.358817    11.00000   -1.20000
AFIX   0
C11   1    0.062007    0.295515    0.408150    11.00000    0.03139    0.02352 =
         0.03379    0.00147    0.01143   -0.00369
AFIX  23
H11A  2    0.146507    0.257904    0.419695    11.00000   -1.20000
H11B  2   -0.021393    0.274716    0.340793    11.00000   -1.20000
AFIX   0
C12   1    0.384833    0.383391    0.123702    11.00000    0.02766    0.02199 =
         0.02385   -0.00198    0.01070   -0.00065
AFIX  13
H12   2    0.356702    0.330593    0.152609    11.00000   -1.20000
AFIX   0
C13   1    0.431465    0.371447    0.003401    11.00000    0.03853    0.03345 =
         0.02701   -0.00486    0.01519   -0.00075
AFIX  23
H13A  2    0.454840    0.423752   -0.028174    11.00000   -1.20000
H13B  2    0.348476    0.347145   -0.060557    11.00000   -1.20000
AFIX   0
C14   1    0.568159    0.317208    0.027211    11.00000    0.04883    0.03639 =
         0.03938   -0.00573    0.02658    0.00418
AFIX  23
H14A  2    0.541126    0.263180    0.049796    11.00000   -1.20000
H14B  2    0.601207    0.312647   -0.049940    11.00000   -1.20000
AFIX   0
C15   1    0.070539    0.509116    0.176986    11.00000    0.02282    0.02679 =
         0.02292    0.00172    0.00494    0.00156
AFIX  23
H15A  2   -0.004177    0.487521    0.103816    11.00000   -1.20000
H15B  2    0.022752    0.513352    0.246200    11.00000   -1.20000
AFIX   0
C16   1    0.116507    0.592270    0.145661    11.00000    0.03084    0.02517 =
         0.02850    0.00469    0.00754    0.00582
AFIX  23
H16A  2    0.157085    0.589400    0.072164    11.00000   -1.20000
H16B  2    0.028494    0.627801    0.125094    11.00000   -1.20000
AFIX   0
C17   1    0.233778    0.626071    0.256003    11.00000    0.03517    0.01932 =
         0.03102   -0.00006    0.01194    0.00068
AFIX  23
H17A  2    0.190752    0.632329    0.327718    11.00000   -1.20000
H17B  2    0.265187    0.679400    0.234324    11.00000   -1.20000
AFIX   0
C18   1    0.368766    0.570919    0.291899    11.00000    0.02666    0.02213 =
         0.02599   -0.00106    0.00810   -0.00388
AFIX  23
H18A  2    0.441107    0.593118    0.366002    11.00000   -1.20000
H18B  2    0.417407    0.569781    0.222975    11.00000   -1.20000
AFIX   0
H4    2    0.182996    0.421017    0.042317    11.00000   -1.20000
H1    2    0.450433    0.388732    0.371744    11.00000   -1.20000
H2    2    0.351609    0.509622    0.496473    11.00000   -1.20000
H3    2    0.086910    0.352883    0.196459    11.00000   -1.20000
HKLF 4


REM  mo_82206_0m_a.res in P2(1)/c
REM wR2 = 0.1143, GooF = S = 1.059, Restrained GooF = 1.059 for all data
REM R1 = 0.0422 for 2964 Fo > 4sig(Fo) and 0.0527 for all 3557 data
REM 211 parameters refined using 0 restraints

END

WGHT      0.0474      0.6407

REM Instructions for potential hydrogen bonds
EQIV $1 -x+1, -y+1, -z+1
HTAB N2 N1_$1

REM Highest difference peak  0.299,  deepest hole -0.198,  1-sigma level  0.041
Q1    1   0.2681  0.4678  0.2635  11.00000  0.05    0.30
Q2    1   0.4535  0.4007  0.1768  11.00000  0.05    0.25
Q3    1   0.3422  0.5271  0.3056  11.00000  0.05    0.25
Q4    1   0.1407  0.4802  0.1940  11.00000  0.05    0.24
;
_shelx_res_checksum                72722
_shelx_hkl_file
;
   2   0   0  579.04   17.20
   2   0   0  580.74   16.40
  -2   0   0  576.84   16.60
  -2   0   0  577.44   17.30
  -3   0   0  130.69    7.10
   3   0   0  132.39    6.10
  -3   0   0  131.29    6.40
  -3   0   0  139.89    4.60
   3   0   0  126.39    6.90
  -4   0   0   24.80    1.50
  -4   0   0   24.50    3.90
  -4   0   0   31.40    3.50
   4   0   0   24.70    2.90
   4   0   0   23.50    3.70
  -4   0   0   27.00    1.40
   5   0   0   39.60    4.70
   5   0   0   39.10    3.90
  -5   0   0   41.90    5.10
  -5   0   0   41.20    4.60
  -6   0   0    8.20    3.30
   6   0   0   10.30    2.60
   6   0   0    6.60    2.80
  -6   0   0   13.00    3.20
   7   0   0   16.40    4.40
  -7   0   0   16.00    4.10
  -7   0   0   20.60    5.20
   7   0   0   20.60    3.70
  -7   0   0   26.40    5.80
   8   0   0   68.69    6.20
  -8   0   0   67.29    9.90
  -8   0   0   68.69    7.70
  -8   0   0   77.69   10.60
  -8   0   0   67.39    8.70
  -9   0   0    9.50    4.90
  -9   0   0    6.20    3.70
  -9   0   0   17.70    5.20
   9   0   0    4.90    2.90
  -9   0   0   15.70    5.30
 -10   0   0   11.90    5.30
 -10   0   0    3.00    3.50
  10   0   0   17.90    3.80
 -10   0   0   10.20    4.80
  10   0   0    9.10    4.20
 -10   0   0   10.20    5.40
  11   0   0   12.20    3.80
 -11   0   0    7.00    4.40
 -11   0   0   10.50    6.30
 -11   0   0   10.10    5.00
 -11   0   0   10.60    5.30
  -1  -1   0  984.00   24.20
  -1  -1   0  962.90   24.70
  -1  -1   0  914.41   25.00
  -1  -1   0 1006.00   25.50
  -1   1   0  980.00   25.00
   1   1   0  935.31   25.10
  -1   1   0 1013.40   25.60
  -2  -1   0 3966.30   99.49
  -3  -1   0  381.96   14.20
   3  -1   0  370.36   13.70
  -3  -1   0  398.26   13.90
  -3   1   0  382.66   12.10
   3   1   0  372.76   13.80
  -3   1   0  376.36   13.90
  -3   1   0  390.76   12.40
   3   1   0  401.96   13.60
  -3   1   0  376.66   14.30
  -4  -1   0  146.59    8.50
   4  -1   0  146.29    6.60
   4  -1   0  137.29    8.00
  -4  -1   0  147.69    8.20
   4   1   0  140.99    8.30
  -4   1   0  139.29    9.80
  -4   1   0  150.08    8.80
  -4   1   0  143.69    6.10
  -4   1   0  143.69    7.10
   4   1   0  147.59    7.70
   5  -1   0    6.10    1.60
  -5  -1   0   -0.60    1.50
  -5  -1   0    3.10    1.80
  -5  -1   0    2.60    2.00
   5  -1   0    2.90    1.80
  -5   1   0    4.10    2.20
   5   1   0    3.00    1.90
   5   1   0    4.00    1.90
  -5   1   0    3.00    2.20
  -5   1   0    6.10    1.30
  -5   1   0    3.90    1.60
   6  -1   0    4.70    2.40
  -6  -1   0   -1.00    1.70
  -6  -1   0    5.80    2.50
   6  -1   0   -0.20    1.00
  -6  -1   0    1.00    1.80
  -6   1   0    1.80    0.80
  -6   1   0    1.60    0.70
   6   1   0   -0.50    1.10
  -6   1   0    3.60    2.30
  -6   1   0    0.80    1.70
  -6   1   0    2.80    1.90
   7  -1   0    3.80    1.70
  -7  -1   0    2.50    2.20
  -7  -1   0    1.00    2.40
  -7  -1   0   -1.70    1.50
   7  -1   0    3.00    2.30
  -7   1   0    1.70    2.00
   7   1   0    5.80    2.80
   7   1   0    2.10    1.60
  -7   1   0    1.70    2.30
  -7   1   0   -0.30    2.20
  -8  -1   0   53.49    8.00
   8  -1   0   55.29    5.30
  -8  -1   0   59.09    9.00
   8  -1   0   48.70    7.40
  -8  -1   0   39.90    7.20
  -8   1   0   58.49    9.30
  -8   1   0   54.49    8.70
  -8   1   0   54.79    7.50
   8   1   0   51.89    5.60
   9  -1   0    9.70    2.80
  -9  -1   0   -0.10    2.80
  -9  -1   0   14.30    4.70
  -9  -1   0    1.90    3.00
  -9  -1   0   10.30    4.30
  -9   1   0   19.30    5.40
  -9   1   0   14.00    4.90
  -9   1   0    5.60    3.80
  -9   1   0    6.70    3.40
   9   1   0    5.80    2.80
  10  -1   0    3.30    2.20
 -10  -1   0    3.10    3.20
 -10  -1   0    0.40    2.90
 -10  -1   0   -1.10    3.00
 -10  -1   0    4.30    3.70
  10  -1   0    3.10    3.30
  10   1   0   -0.50    1.90
 -10   1   0   -0.60    3.10
 -10   1   0    5.20    4.30
 -10   1   0   -1.20    3.00
 -10   1   0    4.40    3.50
 -11  -1   0    6.00    4.80
  11  -1   0   -1.40    2.20
 -11  -1   0    7.40    5.00
 -11  -1   0    7.90    4.60
 -11  -1   0   -4.70    4.70
 -11   1   0   -2.40    3.30
 -11   1   0    4.50    3.90
 -11   1   0    1.60    3.70
  11   1   0   -2.70    2.70
 -11   1   0   -3.70    4.30
   0  -2   0    0.30    0.30
   0   2   0    0.00    0.20
  -1  -2   0 1366.86   36.10
  -1  -2   0 1359.76   34.30
  -1   2   0 1405.06   35.20
  -1   2   0 1360.46   35.80
   1   2   0 1344.07   34.30
   1   2   0 1422.46   35.40
  -2  -2   0 2502.15   62.49
  -2  -2   0 2447.85   63.09
   2  -2   0 2405.16   62.79
   2  -2   0 2556.84   58.79
  -2  -2   0 2269.17   61.09
   2  -2   0 2365.96   61.89
   2   2   0 2416.36   62.59
   2   2   0 2692.33   60.09
  -2   2   0 2425.96   59.09
   2   2   0 2468.15   61.69
  -2   2   0 2412.66   62.09
  -2   2   0 2432.66   63.09
   2   2   0 2413.26   62.29
   3  -2   0  161.08    5.60
  -3  -2   0  159.18    7.60
   3  -2   0  167.08    8.00
  -3  -2   0  162.88    8.20
  -3  -2   0  160.08    8.40
   3   2   0  157.58    4.70
   3   2   0  159.68    8.10
  -3   2   0  171.38    7.70
  -3   2   0  163.98    8.60
   3   2   0  172.28    8.20
  -3   2   0  156.38    6.00
  -3   2   0  168.88    8.10
  -4  -2   0  412.56   15.70
   4  -2   0  414.26   12.70
   4  -2   0  390.76   15.70
  -4  -2   0  439.36   16.80
  -4  -2   0  418.06   16.60
   4   2   0  396.96   15.90
  -4   2   0  403.26   13.50
  -4   2   0  427.86   14.50
   4   2   0  410.76   15.60
  -4   2   0  420.56   17.00
  -5  -2   0  361.96   16.00
   5  -2   0  353.96   15.30
  -5  -2   0  345.17   15.80
   5  -2   0  338.67   11.80
  -5  -2   0  319.57   14.80
  -5   2   0  345.07   16.10
  -5   2   0  349.07   13.20
   5   2   0  360.26   14.80
  -5   2   0  357.36   15.80
  -5   2   0  327.07   12.50
   5   2   0  331.97   15.20
   6  -2   0    0.20    1.00
  -6  -2   0    0.40    1.70
  -6  -2   0   -0.30    1.80
   6  -2   0    2.00    1.60
  -6  -2   0    1.50    1.70
  -6   2   0    0.70    1.80
   6   2   0   -0.50    1.40
  -6   2   0    0.00    1.20
   6   2   0    2.20    2.10
  -6   2   0    0.60    1.00
  -6   2   0    0.50    1.70
   7  -2   0  176.88    8.60
  -7  -2   0  182.78   12.50
  -7  -2   0  156.78   11.90
   7  -2   0  175.98   11.70
  -7  -2   0  173.08   11.90
  -7   2   0  178.58    6.40
   7   2   0  174.08   11.90
  -7   2   0  169.28   10.10
   7   2   0  171.48   10.60
  -7   2   0  167.68   12.70
  -7   2   0  140.59   11.30
  -7   2   0  148.19    6.90
   8  -2   0    0.70    2.10
   8  -2   0    1.30    1.30
  -8  -2   0    3.60    3.10
  -8  -2   0    2.40    2.80
  -8  -2   0   -1.80    2.50
   8   2   0    1.30    2.00
  -8   2   0    4.80    2.70
  -8   2   0    0.00    2.40
  -8   2   0    0.30    4.10
   8   2   0    1.00    2.00
  -9  -2   0    9.10    4.00
   9  -2   0    8.80    2.70
  -9  -2   0    8.90    4.30
  -9  -2   0   18.20    5.60
   9  -2   0   12.20    5.10
   9   2   0    7.80    3.30
  -9   2   0   11.80    3.90
  -9   2   0    6.60    3.70
  -9   2   0   16.70    5.70
 -10  -2   0   -0.10    3.00
 -10  -2   0    0.10    3.10
  10  -2   0    0.20    2.70
 -10  -2   0    4.30    4.10
  10  -2   0   -0.80    1.40
 -10  -2   0    0.50    2.50
 -10   2   0    0.70    3.00
 -10   2   0   -1.40    4.20
 -10   2   0    3.10    3.60
  10   2   0    0.20    2.40
 -10   2   0    3.60    3.10
 -11  -2   0   18.20    6.30
 -11  -2   0   23.40    6.80
 -11  -2   0   23.00    7.20
 -11  -2   0   33.40    9.40
 -11   2   0   33.40    6.40
 -11   2   0   11.20    6.70
 -11   2   0   23.00    7.20
 -11   2   0   18.90    6.80
   0  -3   0    0.40    0.70
   0  -3   0   -0.20    1.10
   0  -3   0    0.20    0.60
   0   3   0   -0.10    1.00
   0   3   0    0.80    0.70
   0   3   0   -0.50    1.50
   0   3   0   -0.10    0.50
  -1  -3   0 3148.19   80.49
   1  -3   0 3293.27   77.49
   1  -3   0 3076.49   78.79
  -1   3   0 3340.77   80.19
  -1   3   0 3238.88   78.99
  -1   3   0 3149.98   77.09
   1   3   0 3114.49   79.89
  -2  -3   0   28.20    3.50
   2  -3   0   24.30    2.60
   2  -3   0   26.40    3.20
  -2  -3   0   24.60    2.60
  -2  -3   0   25.30    2.80
  -2   3   0   30.50    3.30
   2   3   0   24.70    2.50
   2   3   0   25.30    3.10
  -2   3   0   24.40    2.70
   2   3   0   26.20    2.50
  -2   3   0   31.80    3.70
   3  -3   0  439.36   15.60
  -3  -3   0  444.56   14.70
  -3  -3   0  447.56   16.20
   3  -3   0  452.95   16.70
  -3  -3   0  455.35   17.00
  -3   3   0  445.56   15.70
   3   3   0  452.35   16.50
  -3   3   0  425.86   16.60
   3   3   0  458.75   13.10
  -3   3   0  456.95   11.90
  -3   3   0  441.86   16.20
   4  -3   0 2089.59   56.99
  -4  -3   0 2054.89   59.09
  -4  -3   0 2105.09   56.09
   4  -3   0 2102.79   51.59
  -4  -3   0 2111.29   57.99
  -4   3   0 2054.49   56.49
  -4   3   0 2073.59   52.69
   4   3   0 2074.19   57.49
   4   3   0 2046.50   50.79
  -4   3   0 2142.79   59.09
   4   3   0 2124.59   57.59
  -5  -3   0  247.78   13.30
  -5  -3   0  248.58   12.20
   5  -3   0  263.07   12.80
   5  -3   0  258.67    8.80
  -5  -3   0  253.27   13.70
   5   3   0  274.47   13.30
   5   3   0  262.67   12.80
  -5   3   0  250.27   13.00
  -5   3   0  268.77   14.10
  -5   3   0  270.57   10.20
  -5   3   0  247.28   11.30
  -6  -3   0   76.49    7.90
   6  -3   0   83.29    7.20
  -6  -3   0   79.49    7.10
  -6  -3   0   71.19    7.40
   6  -3   0   76.89    4.40
   6   3   0   78.79    6.90
  -6   3   0   75.19    5.70
  -6   3   0   79.59    5.50
   6   3   0   73.19    7.10
  -6   3   0   73.89    7.80
  -6   3   0   72.99    7.30
  -7  -3   0    0.50    2.00
  -7  -3   0    4.70    3.20
  -7  -3   0    4.10    3.00
   7  -3   0    3.80    1.60
   7  -3   0    3.50    2.40
  -7   3   0    4.20    1.90
  -7   3   0    2.90    1.70
  -7   3   0   10.90    3.70
   7   3   0    0.20    1.70
  -7   3   0    3.90    2.70
   7   3   0    2.00    2.30
   8  -3   0    2.80    1.50
   8  -3   0    3.50    3.00
  -8  -3   0    4.10    2.80
  -8  -3   0    0.00    2.80
  -8   3   0    8.50    2.70
  -8   3   0    3.20    1.40
  -8   3   0    3.80    1.20
   8   3   0    4.10    2.40
  -8   3   0    6.90    3.60
  -9  -3   0   11.70    4.80
  -9  -3   0   10.70    4.30
   9  -3   0   13.10    4.30
   9  -3   0   14.40    2.60
  -9  -3   0   18.90    5.90
  -9   3   0   13.70    5.40
  -9   3   0   13.50    5.00
   9   3   0   12.60    3.80
 -10  -3   0    1.60    3.80
  10  -3   0   -4.60    2.80
 -10  -3   0    5.50    3.80
 -10   3   0    6.60    4.10
 -10   3   0    6.90    3.90
 -10   3   0   -1.60    2.20
  10   3   0    5.90    2.60
 -10   3   0   -0.80    4.40
 -11  -3   0    6.10    4.80
 -11  -3   0   -2.20    3.50
 -11  -3   0   -0.10    4.10
 -11  -3   0    4.40    4.10
 -11   3   0   -1.50    3.40
 -11   3   0    0.90    4.40
   1  -4   0  686.03   20.30
   1  -4   0  705.73   21.40
  -1  -4   0  714.13   21.70
  -1  -4   0  674.23   22.30
   1  -4   0  697.63   19.10
   1   4   0  686.43   21.90
  -1   4   0  705.23   20.10
   1   4   0  707.03   19.40
   1   4   0  718.93   22.20
   1   4   0  684.73   21.10
  -1   4   0  660.53   22.80
  -1   4   0  693.13   18.70
  -1   4   0  685.03   21.30
  -2  -4   0  604.14   18.90
  -2  -4   0  582.84   20.20
   2  -4   0  592.34   18.30
  -2  -4   0  601.14   17.10
   2  -4   0  572.94   19.70
  -2  -4   0  596.04   20.50
   2   4   0  575.04   18.60
  -2   4   0  594.04   18.60
   2   4   0  639.64   17.60
   2   4   0  563.24   19.50
  -2   4   0  583.04   20.80
  -2   4   0  608.64   20.00
  -2   4   0  581.54   14.50
   3  -4   0 2120.49   58.79
  -3  -4   0 2143.19   55.29
  -3  -4   0 2124.19   59.39
   3  -4   0 2144.39   56.89
  -3  -4   0 2026.50   60.49
  -3   4   0 2199.38   57.69
   3   4   0 2167.48   58.79
  -3   4   0 2252.67   59.49
   3   4   0 2154.78   56.19
  -4  -4   0 1370.46   41.10
   4  -4   0 1251.97   39.60
  -4  -4   0 1304.67   36.80
   4  -4   0 1311.27   38.20
  -4  -4   0 1259.17   39.10
  -4   4   0 1309.57   40.40
   4   4   0 1303.47   39.40
  -4   4   0 1304.17   39.20
   4   4   0 1334.37   33.90
  -5  -4   0  130.69    9.80
   5  -4   0  122.69    8.30
  -5  -4   0  128.89    7.80
  -5  -4   0  120.29    9.00
  -5   4   0  142.29    8.60
  -5   4   0  115.09    8.50
  -5   4   0  131.69    5.30
  -5   4   0  127.29    9.60
   5   4   0  131.89    9.10
   5   4   0  132.39    4.20
  -6  -4   0   -1.30    1.20
  -6  -4   0    1.00    1.70
   6  -4   0    0.10    1.40
  -6  -4   0    2.00    2.20
  -6   4   0    0.20    1.40
   6   4   0    0.30    1.30
  -6   4   0   -0.50    1.70
  -6   4   0   -2.40    1.40
  -6   4   0   -1.40    0.70
  -7  -4   0   10.00    3.40
  -7  -4   0   13.00    4.30
   7  -4   0   20.60    4.50
  -7  -4   0   15.80    4.90
  -7   4   0   19.30    5.40
  -7   4   0   23.50    4.00
  -7   4   0   20.20    3.20
   7   4   0   21.30    4.60
  -7   4   0   18.90    4.80
  -8  -4   0  309.97   16.20
   8  -4   0  315.47   17.10
  -8  -4   0  281.47   18.40
  -8  -4   0  283.27   17.80
  -8   4   0  256.87   11.90
  -8   4   0  297.67   18.80
  -8   4   0  295.47   12.50
   8   4   0  309.57   16.50
  -9  -4   0   32.80    9.30
  -9  -4   0   45.50    8.80
  -9  -4   0   59.89    8.50
   9  -4   0   65.39    9.30
   9   4   0   61.79    7.40
  -9   4   0   56.09    3.70
  -9   4   0   48.50    8.90
  -9   4   0   48.20    8.80
  -9   4   0   50.19    4.00
 -10  -4   0    0.20    3.30
 -10  -4   0    6.90    3.90
  10  -4   0    0.50    3.30
 -10  -4   0    2.10    3.40
 -10   4   0    3.60    3.20
 -10   4   0    5.10    4.00
  10   4   0   -0.30    2.80
 -11  -4   0   16.40    5.40
 -11  -4   0    1.50    4.90
 -11  -4   0    9.10    5.40
 -11   4   0    1.00    5.10
 -11   4   0   10.60    6.00
  11   4   0   -0.50    3.90
   0  -5   0   10.20    2.40
   0  -5   0   15.50    2.60
   0   5   0    9.00    2.50
   0   5   0    9.10    1.90
   0   5   0    6.40    2.70
   1  -5   0 2135.59   53.79
  -1  -5   0 2167.18   56.69
   1  -5   0 2078.39   54.59
  -1  -5   0 2142.29   53.79
  -1  -5   0 2025.20   57.39
   1  -5   0 2252.07   56.69
  -1   5   0 2113.59   56.39
   1   5   0 2053.19   53.59
   1   5   0 2124.39   57.09
  -1   5   0 2063.89   58.59
   1   5   0 2138.09   55.89
   1   5   0 1992.90   57.09
   2  -5   0  541.35   17.80
   2  -5   0  548.05   15.40
  -2  -5   0  548.35   20.40
  -2  -5   0  545.95   16.60
  -2  -5   0  565.34   20.20
   2  -5   0  546.75   19.50
   2   5   0  566.04   19.10
   2   5   0  573.54   17.00
  -2   5   0  583.34   19.90
   2   5   0  568.94   19.60
  -2   5   0  557.84   14.70
  -2   5   0  525.55   20.80
  -2   5   0  564.34   18.30
   3  -5   0 4612.54  118.09
  -3  -5   0 4660.33  113.49
  -3  -5   0 4705.23  119.19
  -3  -5   0 4495.55  116.39
   3  -5   0 4643.44  115.39
   3   5   0 4580.34  114.39
   3   5   0 4374.16  117.49
  -3   5   0 4637.54  118.19
  -3   5   0 4709.33  116.39
   3   5   0 4378.76  114.49
  -3   5   0 4748.73  119.39
   4  -5   0   14.10    3.50
   4  -5   0    9.90    2.60
  -4  -5   0   12.20    2.40
  -4  -5   0   14.80    3.90
  -4  -5   0   11.60    3.10
  -4   5   0   14.00    3.90
   4   5   0   11.70    3.10
   4   5   0   16.10    3.20
  -4   5   0    8.60    3.10
   4   5   0   11.10    2.10
  -4   5   0   14.20    3.50
  -5  -5   0  816.82   29.50
  -5  -5   0  826.32   26.40
  -5  -5   0  816.92   31.10
   5  -5   0  853.91   28.40
   5   5   0  806.02   29.30
  -5   5   0  831.92   30.90
  -5   5   0  880.31   29.60
  -5   5   0  863.31   29.10
   6  -5   0   22.10    4.50
  -6  -5   0   22.50    5.20
  -6  -5   0   23.50    5.20
  -6  -5   0   27.20    4.40
   6   5   0   12.70    6.20
  -6   5   0   22.40    4.90
  -6   5   0   26.80    5.00
  -6   5   0   21.70    5.30
  -7  -5   0  121.09   11.40
   7  -5   0  112.09    9.40
  -7  -5   0  125.59    9.10
  -7   5   0  131.69   11.70
   7   5   0  129.99   10.10
  -7   5   0  125.39   10.60
  -7   5   0  117.69    8.60
  -8  -5   0   89.59    8.30
  -8  -5   0   92.39   10.30
  -8  -5   0   88.49   10.50
   8  -5   0  104.09    9.60
  -8   5   0  101.59    7.60
  -8   5   0   97.89   10.80
   8   5   0   93.69    9.20
   9  -5   0   16.70    4.70
  -9  -5   0   14.10    5.30
  -9  -5   0   10.40    5.30
  -9  -5   0   11.10    3.70
  -9   5   0    9.60    4.40
  -9   5   0    9.90    2.70
  -9   5   0   15.90    5.70
 -10  -5   0   -1.70    3.30
 -10  -5   0    0.40    4.50
  10  -5   0   -2.50    2.70
 -10  -5   0   -5.50    2.20
 -10   5   0    0.40    1.10
 -10   5   0    1.50    3.30
 -10   5   0    4.10    1.30
 -10   5   0    1.10    3.00
 -11  -5   0   -6.20    2.80
 -11  -5   0    0.60    3.80
 -11  -5   0    3.40    5.00
  11   5   0    3.30    3.90
 -11   5   0    6.10    4.50
 -11   5   0    4.00    4.00
   0  -6   0  126.59    7.80
   0  -6   0  132.39    7.20
   0   6   0  134.69    6.90
   0   6   0  139.89    9.20
   0   6   0  104.39    7.90
   0   6   0  130.59    6.70
   1  -6   0  457.55   14.80
  -1  -6   0  428.96   17.40
   1  -6   0  434.26   16.50
   1  -6   0  425.66   15.10
  -1  -6   0  450.55   14.50
  -1  -6   0  445.76   16.90
  -1   6   0  437.56   16.80
  -1   6   0  443.96   18.70
  -1   6   0  440.66   14.00
  -1   6   0  449.86   15.80
   1   6   0  439.76   17.50
   1   6   0  430.86   17.70
   1   6   0  431.26   14.30
   1   6   0  437.76   16.20
   2  -6   0   10.00    1.70
  -2  -6   0    9.40    1.90
  -2  -6   0   11.20    3.70
   2  -6   0    7.30    2.10
  -2  -6   0   10.80    3.00
   2  -6   0   11.40    3.00
  -2   6   0    8.30    2.10
   2   6   0    7.60    2.50
   2   6   0    7.80    2.40
  -2   6   0    9.50    2.90
  -2   6   0   11.00    1.50
   2   6   0    8.60    1.80
  -2   6   0    9.20    3.30
  -3  -6   0 2801.82   71.89
  -3  -6   0 2886.11   75.29
  -3  -6   0 2833.22   78.09
  -3  -6   0 2942.11   78.39
   3  -6   0 2845.02   73.89
   3  -6   0 2775.02   76.69
   3   6   0 2906.71   74.69
   3   6   0 2761.72   72.69
  -3   6   0 2875.91   74.79
   3   6   0 2823.32   76.79
  -3   6   0 2818.22   76.99
  -3   6   0 2737.33   78.29
   4  -6   0  436.36   16.90
  -4  -6   0  469.05   20.50
  -4  -6   0  428.06   18.00
   4  -6   0  431.76   19.00
  -4  -6   0  452.15   15.30
  -4   6   0  433.06   17.80
   4   6   0  419.66   16.10
   4   6   0  418.66   15.60
   4   6   0  462.95   19.10
  -4   6   0  441.46   19.30
  -4   6   0  431.16   19.40
  -5  -6   0  220.38   12.90
  -5  -6   0  212.98   14.00
   5  -6   0  209.58   11.50
  -5  -6   0  225.08   10.30
  -5   6   0  228.48   14.00
   5   6   0  224.48   13.20
  -5   6   0  217.88   12.50
   5   6   0  231.68    9.10
  -5   6   0  244.78   13.50
  -6  -6   0    8.10    2.20
  -6  -6   0    7.30    3.20
   6  -6   0    7.50    2.60
  -6  -6   0    8.70    3.50
  -6   6   0    9.40    3.30
   6   6   0    4.10    2.60
  -6   6   0   10.00    3.60
   6   6   0    7.20    1.90
  -6   6   0    6.20    2.80
   7  -6   0  201.08   12.60
  -7  -6   0  204.48   11.10
  -7  -6   0  214.68   15.60
  -7  -6   0  180.48   13.50
  -7   6   0  213.68   12.50
  -7   6   0  190.58   13.40
   7   6   0  201.48   13.30
  -7   6   0  171.88   14.10
  -8  -6   0  335.47   21.00
   8  -6   0  304.47   17.20
  -8  -6   0  308.07   19.10
  -8  -6   0  308.47   15.30
   8   6   0  306.17   17.70
  -8   6   0  292.87   15.20
  -8   6   0  328.57   20.40
  -9  -6   0    0.50    3.40
  -9  -6   0    0.10    1.90
  -9  -6   0    1.80    2.70
   9  -6   0    2.20    2.40
   9   6   0    2.60    2.90
  -9   6   0   -3.60    2.10
  -9   6   0    5.80    3.20
  -9   6   0    1.00    1.70
 -10  -6   0    4.10    4.50
 -10  -6   0    5.60    2.80
 -10  -6   0    2.20    4.30
  10  -6   0    5.40    3.80
 -10   6   0    8.10    2.30
 -10   6   0    3.30    4.00
 -10   6   0    3.80    3.50
  10   6   0   12.90    4.40
   0  -7   0   31.10    4.10
   0   7   0   36.20    3.70
   0   7   0   23.10    4.40
   1  -7   0  103.49    7.50
  -1  -7   0   95.09    7.30
   1  -7   0  110.59    6.40
   1  -7   0  112.49    6.60
  -1  -7   0  102.39    8.30
  -1  -7   0  107.59    6.10
   1   7   0  120.19    6.30
  -1   7   0  115.39    9.20
  -1   7   0  112.29    5.90
   1   7   0  106.89    8.80
   1   7   0  111.29    7.30
   1   7   0  105.59    8.20
  -1   7   0  109.19    8.00
  -1   7   0  109.69    7.00
   2  -7   0  182.58   10.50
   2  -7   0  198.58    9.40
  -2  -7   0  189.48    8.30
  -2  -7   0  175.28   11.80
   2  -7   0  195.68    8.10
  -2  -7   0  164.38   10.60
   2   7   0  196.58    8.50
  -2   7   0  210.98   11.10
  -2   7   0  190.38    7.20
   2   7   0  181.28   10.70
  -2   7   0  182.08   12.00
  -2   7   0  186.68    9.30
   2   7   0  184.98   10.50
  -3  -7   0  746.83   25.00
   3  -7   0  685.13   23.60
   3  -7   0  762.32   27.00
  -3  -7   0  698.33   22.00
  -3  -7   0  698.33   27.40
  -3  -7   0  745.13   27.70
   3   7   0  817.52   23.30
  -3   7   0  761.62   27.00
   3   7   0  759.72   25.50
  -3   7   0  691.73   27.80
  -3   7   0  718.43   24.50
   3   7   0  728.23   26.30
  -4  -7   0  386.56   16.90
  -4  -7   0  379.66   19.10
  -4  -7   0  371.46   13.70
   4  -7   0  368.86   17.80
   4  -7   0  382.56   15.70
  -4  -7   0  382.16   19.00
   4   7   0  380.26   17.70
   4   7   0  366.86   14.80
  -4   7   0  354.56   17.80
  -4   7   0  418.66   19.40
  -4   7   0  407.06   16.80
   5  -7   0    6.10    2.40
  -5  -7   0    5.50    3.30
  -5  -7   0    5.00    2.60
   5  -7   0    8.30    3.20
  -5  -7   0    7.60    2.10
  -5   7   0   10.00    3.40
   5   7   0   13.10    2.60
  -5   7   0    7.20    2.80
   5   7   0   11.20    3.50
  -5   7   0   12.80    3.90
   5   7   0    9.50    2.90
  -6  -7   0   18.00    5.10
   6  -7   0   23.40    4.50
  -6  -7   0   23.10    3.90
  -6  -7   0   19.50    5.00
  -6   7   0   14.90    4.80
   6   7   0   16.80    2.50
  -6   7   0   10.80    4.00
   6   7   0   22.00    5.20
  -6   7   0   16.50    4.70
  -7  -7   0   31.50    6.70
  -7  -7   0   40.60    4.90
  -7  -7   0   37.10    7.90
   7  -7   0   41.70    6.50
  -7   7   0   41.80    7.90
  -7   7   0   44.30    7.80
   7   7   0   33.40    6.30
  -7   7   0   33.00    6.10
  -8  -7   0   24.10    6.30
   8  -7   0   19.70    4.60
  -8  -7   0   24.10    4.60
  -8  -7   0   17.30    6.10
  -8   7   0   40.40    6.20
  -8   7   0   31.00    7.60
  -9  -7   0   54.09   10.30
  -9  -7   0   42.70    9.00
  -9  -7   0   47.10    7.70
   9  -7   0   43.00    7.50
  -9   7   0   35.90    5.80
  -9   7   0   41.10    8.10
  -9   7   0   33.40    7.80
 -10  -7   0    9.10    3.30
 -10  -7   0    2.30    4.20
 -10  -7   0    9.70    5.20
  10  -7   0   -0.40    3.70
  10   7   0    1.70    3.60
 -10   7   0    1.40    2.20
 -10   7   0    4.90    3.60
 -10   7   0    2.60    3.40
   0  -8   0   57.99    5.50
   0  -8   0   59.39    6.00
   0   8   0   58.39    8.10
   0   8   0   50.99    7.40
   0   8   0   59.59    5.00
   0   8   0   49.99    4.70
  -1  -8   0  248.38   13.40
  -1  -8   0  260.97   10.80
   1  -8   0  240.18   12.50
  -1  -8   0  261.67   13.10
   1  -8   0  233.58   11.00
   1  -8   0  249.18   11.30
   1   8   0  233.78   10.40
  -1   8   0  235.48   12.80
  -1   8   0  254.47   11.80
  -1   8   0  257.87   14.90
   1   8   0  239.68   11.90
  -1   8   0  248.18   10.30
   1   8   0  249.97   13.90
   1   8   0  237.08   13.60
  -2  -8   0  420.46   19.80
  -2  -8   0  441.96   15.20
   2  -8   0  415.76   16.10
   2  -8   0  426.26   18.30
   2  -8   0  415.16   14.80
  -2  -8   0  424.96   18.80
  -2   8   0  386.76   17.80
   2   8   0  417.16   15.10
  -2   8   0  431.46   20.60
  -2   8   0  409.26   13.50
   2   8   0  442.46   19.00
   2   8   0  415.86   19.30
   2   8   0  427.26   17.90
  -3  -8   0  366.86   13.50
   3  -8   0  368.16   17.40
   3  -8   0  385.06   15.20
  -3  -8   0  340.57   17.60
   3  -8   0  379.16   11.90
  -3  -8   0  333.47   15.10
  -3  -8   0  370.56   18.80
  -3   8   0  375.76   15.50
   3   8   0  368.26   16.50
   3   8   0  333.77   16.40
   3   8   0  377.66   13.90
  -3   8   0  367.86   17.30
  -3   8   0  363.56   18.90
  -3   8   0  353.86   10.50
  -4  -8   0  966.40   35.80
  -4  -8   0  947.21   32.10
  -4  -8   0  939.01   39.30
   4  -8   0  893.21   45.60
  -4  -8   0  931.31   28.20
   4  -8   0  983.90   30.80
   4   8   0  993.60   31.30
  -4   8   0  940.41   31.70
   4   8   0  977.40   29.70
  -4   8   0  969.10   34.30
  -4   8   0  917.91   35.00
  -5  -8   0  153.28   10.90
   5  -8   0  155.28    9.90
  -5  -8   0  146.99   13.10
  -5  -8   0  144.79    8.00
   5  -8   0  166.98   12.10
  -5  -8   0  157.48   12.80
   5   8   0  156.08    9.50
  -5   8   0  168.48   11.00
  -5   8   0  147.59   11.70
  -5   8   0  180.98   12.70
   5   8   0  156.88    8.90
   5   8   0  151.98   11.20
   6  -8   0    5.30    3.10
  -6  -8   0    4.70    2.10
   6  -8   0    3.30    2.20
  -6  -8   0   -0.50    1.70
  -6  -8   0    7.70    4.00
   6   8   0    4.50    2.80
  -6   8   0    0.20    2.50
  -6   8   0    2.90    2.50
   6   8   0    2.80    1.60
  -6   8   0    2.10    3.10
  -7  -8   0   48.80    9.30
   7  -8   0   66.49    7.20
  -7  -8   0   53.19    8.50
  -7  -8   0   63.29    5.80
  -7   8   0   63.69    8.90
  -7   8   0   59.89    8.60
   7   8   0   50.59    3.40
  -7   8   0   66.29   10.00
   8  -8   0   11.90    3.70
  -8  -8   0   15.30    3.50
  -8  -8   0   15.80    5.60
  -8  -8   0   13.20    4.80
  -8   8   0   14.30    6.20
  -8   8   0   14.90    4.80
   8   8   0    5.10    3.60
  -8   8   0   16.30    5.10
   9  -8   0    3.70    3.30
  -9  -8   0    1.50    3.50
  -9  -8   0   -1.80    3.40
  -9  -8   0   -2.10    3.50
   9   8   0    4.50    3.20
  -9   8   0    2.00    3.30
  -9   8   0   -4.50    2.20
  -9   8   0   -0.90    2.90
 -10  -8   0   10.20    6.10
 -10  -8   0    6.40    4.40
 -10  -8   0   -0.30    2.40
  10  -8   0    2.30    3.70
 -10   8   0    5.20    2.80
 -10   8   0    7.50    4.50
 -10   8   0   -1.20    3.60
   0  -9   0    1.10    1.50
   0  -9   0    2.10    1.90
   0   9   0   -3.60    2.90
   0   9   0    1.70    2.30
   0   9   0    1.90    1.50
   0   9   0    3.20    1.70
  -1  -9   0   36.60    6.40
   1  -9   0   31.60    5.60
  -1  -9   0   40.20    6.30
  -1  -9   0   27.70    3.50
   1  -9   0   30.80    4.60
   1  -9   0   32.20    4.60
  -1   9   0   28.10    3.40
  -1   9   0   31.30    4.70
   1   9   0   33.70    4.50
   1   9   0   21.00    4.70
   1   9   0   26.50    4.30
   1   9   0   26.20    6.00
  -1   9   0   31.80    6.20
  -1   9   0   31.20    6.00
  -2  -9   0   90.99    6.00
   2  -9   0   93.69    6.80
  -2  -9   0   93.19    8.40
   2  -9   0   96.89    8.30
  -2  -9   0   89.09    9.60
   2  -9   0   97.59    6.40
   2   9   0   96.79    7.80
   2   9   0   86.59    9.60
  -2   9   0   87.39    5.20
   2   9   0   82.99    5.90
   2   9   0   82.99    8.10
  -2   9   0  100.49    8.40
  -2   9   0  100.79    9.60
  -2   9   0   91.39    7.50
  -3  -9   0  686.73   28.00
  -3  -9   0  688.83   24.50
   3  -9   0  699.43   20.70
   3  -9   0  682.33   26.80
  -3  -9   0  616.94   27.80
   3  -9   0  669.13   23.50
  -3  -9   0  682.53   22.00
   3   9   0  691.73   26.20
  -3   9   0  684.03   27.00
  -3   9   0  665.53   26.60
  -3   9   0  670.73   18.90
   3   9   0  702.53   22.60
  -3   9   0  661.03   28.60
   3   9   0  698.03   26.40
  -4  -9   0  108.69   10.40
   4  -9   0  125.79   10.20
  -4  -9   0  116.59   11.50
   4  -9   0  108.99    7.80
  -4  -9   0  107.99    6.70
  -4  -9   0  117.89    9.00
  -4   9   0  106.19    9.80
   4   9   0  110.09    7.40
   4   9   0  101.89    9.10
  -4   9   0  114.39    8.60
   4   9   0  111.59    8.50
  -4   9   0  120.39   10.80
   5  -9   0  530.75   20.80
  -5  -9   0  509.55   25.40
  -5  -9   0  507.15   22.30
   5  -9   0  534.15   24.20
  -5  -9   0  492.55   18.00
  -5  -9   0  509.65   25.70
   5   9   0  529.75   20.20
  -5   9   0  534.35   22.20
   5   9   0  497.15   23.00
  -5   9   0  526.15   25.10
   5   9   0  515.75   23.40
  -6  -9   0  505.85   18.90
  -6  -9   0  534.05   27.00
  -6   9   0  530.75   23.50
  -6   9   0  541.15   26.10
  -6   9   0  547.75   26.30
   6   9   0  520.55   24.50
   6   9   0  551.84   19.40
  -7  -9   0   31.50    8.30
  -7  -9   0   72.39   11.80
  -7  -9   0   64.99   10.00
   7  -9   0   59.29    6.90
  -7  -9   0   54.59    5.30
  -7   9   0   41.90    7.30
   7   9   0   48.50    3.90
  -7   9   0   49.70    8.50
  -7   9   0   44.40    8.00
   7   9   0   45.00    7.80
   8  -9   0   47.20    7.20
  -8  -9   0   42.10    9.40
  -8  -9   0   37.10    5.30
  -8  -9   0   35.10    7.70
  -8   9   0   40.20    7.10
  -8   9   0   37.00    7.50
  -8   9   0   28.30    7.10
  -9  -9   0   12.80    4.70
  -9  -9   0    8.10    3.10
  -9  -9   0    3.90    4.20
  -9   9   0    4.00    3.80
   9   9   0    6.00    3.40
  -9   9   0    2.30    3.20
  -9   9   0    0.40    3.50
 -10  -9   0    6.50    2.80
  10  -9   0    4.10    3.90
 -10  -9   0    6.50    5.40
 -10  -9   0   -7.30    3.40
 -10   9   0    5.40    3.10
 -10   9   0   10.50    5.20
 -10   9   0    0.30    4.30
   0 -10   0  326.97   15.80
   0 -10   0  334.67   16.50
   0  10   0  330.27   18.50
   0  10   0  339.27   18.50
   0  10   0  324.27   14.40
   0  10   0  308.77   14.20
  -1 -10   0  374.26   18.10
   1 -10   0  389.86   18.20
   1 -10   0  408.06   16.50
  -1 -10   0  384.96   18.40
   1 -10   0  375.46   16.90
   1  10   0  391.66   17.00
   1  10   0  377.36   19.50
  -1  10   0  389.36   16.80
   1  10   0  370.96   15.30
  -1  10   0  412.96   19.70
  -1  10   0  388.96   15.10
   1  10   0  373.56   19.40
  -1  10   0  396.76   20.70
   2 -10   0  287.87   15.60
  -2 -10   0  287.17   16.20
  -2 -10   0  282.57   12.40
   2 -10   0  277.77   12.60
  -2 -10   0  267.07   16.30
   2 -10   0  298.37   13.40
  -2  10   0  280.17   14.50
   2  10   0  267.17   13.80
  -2  10   0  300.37   16.10
  -2  10   0  285.77   11.40
   2  10   0  285.67   14.80
   2  10   0  269.97   16.00
  -2  10   0  295.47   17.80
   2  10   0  281.17   16.80
   3 -10   0  134.99    7.30
   3 -10   0  158.38   11.40
  -3 -10   0  134.39   11.30
   3 -10   0  145.39    9.20
  -3 -10   0  141.59   13.40
  -3 -10   0  140.19    8.00
   3  10   0  144.39   10.80
   3  10   0  156.28   11.00
  -3  10   0  144.79   10.40
  -3  10   0  138.59    6.10
   3  10   0  146.09    9.90
  -3  10   0  145.69   11.20
  -4 -10   0   10.70    4.20
   4 -10   0    8.70    3.50
  -4 -10   0    8.40    2.40
  -4 -10   0   16.90    6.60
   4 -10   0    6.20    2.60
  -4 -10   0    9.20    3.10
   4  10   0    7.60    3.30
  -4  10   0   12.60    4.70
  -4  10   0   11.10    4.50
   4  10   0   12.50    3.50
   4  10   0    7.10    3.20
  -4  10   0    9.00    3.20
   5 -10   0    4.20    2.30
  -5 -10   0    3.80    3.80
  -5 -10   0    3.40    5.10
  -5 -10   0    2.20    1.60
  -5 -10   0    0.60    1.90
  -5  10   0    1.50    2.30
   5  10   0    3.20    2.60
   5  10   0    0.10    1.60
   5  10   0    0.00    1.70
  -5  10   0    0.40    3.20
  -5  10   0   -2.40    2.70
  -6 -10   0   70.89    5.70
  -6 -10   0   67.39   12.00
  -6 -10   0   75.59   11.90
   6 -10   0   65.19    7.10
  -6 -10   0   68.09    8.10
   6  10   0   51.19    6.00
  -6  10   0   66.19    7.80
   6  10   0   55.29    5.70
  -6  10   0   86.09   11.80
  -7 -10   0   12.70    6.60
   7 -10   0    1.10    1.90
  -7 -10   0    1.60    2.40
  -7 -10   0    0.70    3.10
  -7 -10   0    4.70    2.00
  -7  10   0   -2.40    2.90
  -7  10   0   -5.10    2.20
   7  10   0    0.40    1.20
  -7  10   0   -5.20    2.20
  -8 -10   0   -3.60    3.00
  -8 -10   0    2.80    4.90
   8 -10   0    2.50    2.70
  -8 -10   0    2.20    3.60
  -8 -10   0    0.10    1.70
   8  10   0   -6.30    2.20
   8  10   0    1.00    0.90
  -8  10   0    2.90    3.10
  -8  10   0    1.30    3.00
  -8  10   0   -3.70    2.50
  -9 -10   0    7.30    5.70
  -9 -10   0   -1.50    1.80
  -9 -10   0    0.50    3.10
  -9  10   0    5.90    4.00
  -9  10   0    1.60    3.60
  -9  10   0   -1.00    3.70
 -10 -10   0    7.00    6.20
  10 -10   0   -2.50    3.20
 -10 -10   0    2.40    4.80
 -10 -10   0   -0.80    2.40
 -10  10   0   -1.30    4.50
 -10  10   0    8.10    4.80
 -10  10   0    3.90    3.50
   0 -11   0   28.50    5.20
   0  11   0   10.80    5.40
   0  11   0   18.30    5.90
  -1 -11   0   62.49    7.80
   1 -11   0   60.99    7.20
  -1 -11   0   59.49    7.20
   1 -11   0   56.29    6.10
   1 -11   0   71.29    6.40
  -1  11   0   69.99    5.70
   1  11   0   71.89   10.00
  -1  11   0   67.79   10.30
   1  11   0   54.39    9.10
   1  11   0   45.00    5.00
  -1  11   0   61.89    9.40
  -1  11   0   45.60    5.70
   1  11   0   62.99    6.40
  -2 -11   0  373.96   15.50
  -2 -11   0  398.06   20.20
   2 -11   0  377.66   16.50
   2 -11   0  382.86   16.30
   2 -11   0  369.96   19.00
  -2 -11   0  412.66   21.10
   2  11   0  401.36   16.00
   2  11   0  367.76   20.60
  -2  11   0  391.06   14.50
  -2  11   0  363.36   19.40
  -2  11   0  397.16   18.20
  -2  11   0  375.96   21.30
   2  11   0  398.96   20.60
  -3 -11   0  351.36   20.60
   3 -11   0  379.26   14.70
   3 -11   0  372.96   19.40
  -3 -11   0  384.66   20.70
  -3 -11   0  353.36   14.80
   3 -11   0  383.76   16.50
   3  11   0  369.96   19.30
  -3  11   0  359.86   19.20
  -3  11   0  348.37   12.50
   3  11   0  391.16   15.70
   3  11   0  365.46   18.60
  -3  11   0  382.46   18.60
  -3  11   0  366.96   21.20
  -4 -11   0  380.76   21.80
   4 -11   0  381.66   16.80
  -4 -11   0  374.26   15.30
  -4 -11   0  406.46   23.30
  -4 -11   0  400.96   18.70
  -4  11   0  374.36   19.50
  -4  11   0  391.36   22.40
  -4  11   0  381.16   17.80
   4  11   0  388.76   19.10
   4  11   0  415.06   16.50
  -4  11   0  387.36   20.70
  -5 -11   0  202.88   16.70
  -5 -11   0  165.88   14.90
   5 -11   0  186.48   11.40
  -5 -11   0  179.78   12.50
  -5 -11   0  174.58    9.50
   5  11   0  185.28   10.80
   5  11   0  182.08   12.00
  -5  11   0  164.58   11.70
  -5  11   0  167.08   13.60
  -5  11   0  165.28   14.40
  -6 -11   0   34.00    8.70
  -6 -11   0    8.00    2.50
  -6 -11   0   -0.80    2.70
   6 -11   0    7.50    3.10
  -6 -11   0   11.30    3.80
   6 -11   0   14.20    4.90
  -6  11   0   12.90    5.50
  -6  11   0    9.40    3.70
   6  11   0   16.40    5.10
   6  11   0   12.70    3.40
   6  11   0   10.40    3.20
  -6  11   0    6.80    4.40
  -7 -11   0    4.90    1.80
  -7 -11   0   -2.70    2.00
  -7 -11   0   -4.20    4.90
   7 -11   0    3.70    3.50
   7 -11   0    2.90    2.20
  -7 -11   0   -2.10    3.20
   7  11   0    4.00    4.10
   7  11   0    2.10    1.80
  -7  11   0   -5.10    2.70
  -7  11   0    4.60    3.10
  -7  11   0   -2.00    3.80
   8 -11   0   50.09    8.20
  -8 -11   0   57.09    5.60
  -8 -11   0   31.30   10.00
  -8 -11   0   49.90   11.30
  -8 -11   0   63.49   10.30
  -8  11   0   33.50    7.60
  -8  11   0   59.79    9.60
   8  11   0   58.39    9.90
  -9 -11   0    4.00    2.70
  -9 -11   0    5.60    4.60
  -9 -11   0   22.60    7.20
  -9  11   0    5.20    4.50
  -9  11   0   -0.70    3.80
  -9  11   0   13.00    5.50
   0 -12   0   34.40    6.40
   0  12   0   32.10    7.10
   1 -12   0   84.89    8.60
   1 -12   0   87.39    7.90
  -1 -12   0   84.69    8.90
   1 -12   0   75.09    7.00
  -1 -12   0   74.29    8.60
   1  12   0   75.09   11.30
  -1  12   0   83.89    6.70
   1  12   0   84.59    9.60
  -1  12   0  103.79   10.60
  -1  12   0   80.49    7.70
  -1  12   0   78.69   10.10
   1  12   0   78.09    6.70
   1  12   0   86.19    7.70
   2 -12   0    0.60    1.60
  -2 -12   0    9.50    4.40
  -2 -12   0   10.20    4.00
   2 -12   0    5.60    3.00
   2 -12   0    6.10    2.50
  -2  12   0    9.20    4.40
  -2  12   0    4.00    1.80
   2  12   0    1.60    2.80
  -2  12   0    5.60    2.70
   2  12   0    3.60    2.30
   2  12   0    5.40    2.40
  -2  12   0    9.30    4.20
   2  12   0    5.30    5.00
  -3 -12   0    8.10    4.10
  -3 -12   0   12.00    2.90
   3 -12   0   13.30    3.20
  -3 -12   0    1.10    3.70
   3 -12   0   11.20    3.40
  -3  12   0   11.40    5.20
  -3  12   0   14.80    4.90
   3  12   0   10.90    3.10
   3  12   0    6.20    4.30
  -3  12   0    8.50    3.40
  -3  12   0    9.60    2.10
   3  12   0    5.30    2.70
   4 -12   0   32.40    5.40
  -4 -12   0   34.10    4.20
  -4 -12   0   29.90    5.50
   4  12   0   30.70    5.00
  -4  12   0   29.90    9.30
   4  12   0   27.80    6.20
  -4  12   0   37.60    8.80
  -5 -12   0  220.58   17.60
   5 -12   0  219.28   12.80
  -5 -12   0  190.98   18.00
  -5 -12   0  226.58   14.40
  -5 -12   0  240.08   11.50
  -5  12   0  217.78   13.70
  -5  12   0  200.18   15.30
   5  12   0  216.28   12.20
   5  12   0  227.98   14.20
  -5  12   0  221.38   17.30
  -5  12   0  213.58   15.00
  -6 -12   0   26.00    7.50
  -6 -12   0   27.60    6.40
  -6 -12   0   32.20    4.70
   6 -12   0   23.10    5.10
  -6 -12   0   37.90   10.00
   6  12   0   27.10    5.30
   6  12   0   22.40    4.50
  -6  12   0   37.80    8.00
  -6  12   0   36.40    8.40
  -6  12   0   25.30    5.70
   7 -12   0    3.60    3.60
  -7 -12   0    1.00    4.60
  -7 -12   0    0.60    5.90
   7 -12   0    3.20    2.90
  -7 -12   0    6.90    2.40
  -7 -12   0    2.40    2.90
  -7  12   0    0.30    4.20
   7  12   0    4.70    2.40
  -7  12   0   -1.70    3.90
  -7  12   0   11.10    4.20
   7  12   0    5.40    4.10
   8 -12   0   -3.60    2.30
  -8 -12   0    1.80    2.00
  -8 -12   0    1.30    4.20
  -8 -12   0    8.80    4.30
   8  12   0    0.40    1.40
  -8  12   0    7.60    5.00
  -8  12   0   -2.30    3.20
  -8  12   0    8.00    5.20
  -9 -12   0   10.70    3.10
  -9 -12   0   14.50    5.40
  -9 -12   0    7.40    6.10
  -9  12   0    2.00    5.10
  -9  12   0   11.30    5.90
  -9  12   0    0.60    4.40
   0 -13   0   24.90    5.30
   0  13   0   24.10    6.10
   0  13   0   24.00    4.60
   0  13   0   26.20    4.80
   1 -13   0   -2.10    1.40
   1 -13   0   -0.50    1.50
  -1 -13   0    1.20    2.20
   1 -13   0   -0.40    1.70
  -1  13   0    0.40    4.70
  -1  13   0    2.80    2.20
   1  13   0   -1.50    2.50
  -1  13   0   -5.20    2.40
   1  13   0    5.70    5.00
  -1  13   0    1.30    1.50
   1  13   0    0.70    1.60
   1  13   0    2.10    2.00
  -2 -13   0  348.07   20.30
   2 -13   0  335.57   16.50
   2 -13   0  358.46   16.70
  -2  13   0  339.87   20.30
  -2  13   0  322.07   14.10
  -2  13   0  346.97   17.90
   2  13   0  339.07   15.60
   2  13   0  349.07   21.50
   2  13   0  337.57   17.80
   2  13   0  345.67   20.30
   3 -13   0  595.34   22.00
  -3 -13   0  561.44   28.30
   3 -13   0  622.14   23.90
  -3 -13   0  598.34   21.80
  -3  13   0  473.25   29.50
  -3  13   0  591.04   19.20
   3  13   0  592.04   22.30
  -3  13   0  588.84   25.80
   3  13   0  587.44   27.40
  -3  13   0  593.64   30.20
   3  13   0  591.24   26.00
  -4 -13   0  124.19   12.70
  -4 -13   0  130.99   14.30
  -4 -13   0  126.69   10.10
   4 -13   0  113.19    9.00
  -4 -13   0  125.59    8.40
  -4  13   0  124.79   13.50
  -4  13   0  126.09   11.40
   4  13   0  105.39   10.70
   4  13   0  118.69   10.90
   4  13   0  139.19    9.30
  -4  13   0  114.19   11.80
  -5 -13   0  208.78   10.80
  -5 -13   0  196.28   13.80
  -5 -13   0  196.58   17.00
  -5 -13   0  180.48   18.70
   5  13   0  211.08   14.20
  -5  13   0  194.88   16.90
  -5  13   0  218.18   15.60
  -5  13   0  200.68   15.90
   5  13   0  191.48   11.70
  -6 -13   0   41.30   10.40
   6 -13   0   49.50    7.10
   6 -13   0   46.30    9.00
  -6 -13   0   44.70   10.00
  -6 -13   0   44.70    7.90
  -6 -13   0   48.40    5.10
  -6  13   0   49.60    9.20
  -6  13   0   58.99    9.90
   6  13   0   49.30    9.30
   6  13   0   43.60    6.40
  -6  13   0   56.59    8.40
  -6  13   0   58.09   10.80
   7 -13   0    2.80    2.80
  -7 -13   0    2.70    4.70
  -7 -13   0    2.60    1.90
   7 -13   0    1.60    4.50
  -7 -13   0   16.80    8.10
  -7 -13   0    3.90    3.10
  -7  13   0    4.40    4.50
   7  13   0    2.00    4.90
  -7  13   0    9.10    3.20
  -7  13   0   -0.80    3.80
  -7  13   0    5.20    4.30
   7  13   0    5.90    2.80
  -8 -13   0   -2.70    3.00
   8 -13   0   -3.40    2.30
  -8 -13   0   -0.10    2.10
  -8 -13   0   -2.60    3.90
  -8  13   0    2.50    5.50
  -8  13   0    1.20    3.10
  -8  13   0   -1.50    4.00
  -8  13   0   -3.40    3.00
   8  13   0    2.10    1.70
   0 -14   0  661.53   27.10
   0 -14   0  689.13   29.60
   0  14   0  715.03   33.70
   0  14   0  753.32   27.40
   0  14   0  684.33   26.70
   1 -14   0   26.40    5.50
   1 -14   0   11.20    4.20
  -1 -14   0   22.60    5.70
  -1  14   0    2.10    2.90
   1  14   0   24.80    6.60
  -1  14   0   24.70    5.50
   1  14   0   10.00    7.70
  -1  14   0   22.90    4.40
   1  14   0   15.10    4.40
  -1  14   0   10.40    7.10
   1  14   0   13.70    3.70
   2 -14   0    2.70    2.20
   2 -14   0   -0.20    1.80
  -2 -14   0   -2.90    1.90
  -2 -14   0    1.60    2.60
   2 -14   0   -2.20    1.80
   2  14   0   -2.50    1.60
  -2  14   0    0.30    2.20
  -2  14   0   -0.30    4.10
   2  14   0    6.30    6.10
  -2  14   0   10.30    5.10
   2  14   0    0.70    1.90
  -2  14   0    3.60    1.80
   2  14   0   -6.10    2.30
   3 -14   0   25.70    7.50
   3 -14   0   36.80    6.20
  -3 -14   0   37.60    8.20
   3  14   0   46.30    8.50
  -3  14   0   32.70    8.20
   3  14   0   44.10    5.50
  -3  14   0   26.70    6.10
  -3  14   0   38.60    8.40
  -3  14   0   37.00    3.90
   3  14   0   36.20    7.20
  -4 -14   0   75.99   12.40
  -4 -14   0   63.59   12.00
   4 -14   0   66.59    7.00
  -4 -14   0   49.60    9.00
  -4 -14   0   65.89    6.30
   4  14   0   58.79    9.70
   4  14   0   81.19    7.30
   4  14   0   63.59    9.90
  -4  14   0   64.29    8.30
  -4  14   0   81.89   13.00
  -4  14   0   74.39    9.80
  -5 -14   0   73.09    6.50
  -5 -14   0   74.69    8.60
  -5 -14   0   55.29   13.60
   5 -14   0   86.39    8.00
  -5 -14   0   76.09   12.50
   5  14   0   76.59    9.20
  -5  14   0   67.99   10.80
  -5  14   0   68.79   10.40
   5  14   0   72.09    7.20
  -5  14   0   65.89   11.70
  -6 -14   0   29.20    9.40
  -6 -14   0   35.60    9.70
   6 -14   0   27.50    5.40
  -6 -14   0   21.60    4.20
  -6 -14   0   20.00    5.80
   6 -14   0   31.50    7.80
   6  14   0    8.60    4.10
   6  14   0   26.50    7.50
   6  14   0   25.20    5.10
  -6  14   0   25.40    6.60
  -6  14   0   33.00    7.90
  -6  14   0    8.40    6.20
   7 -14   0   87.69    8.70
  -7 -14   0   69.19    6.40
  -7 -14   0   57.79   11.90
  -7 -14   0   71.99   10.80
  -7  14   0   86.39   12.90
  -7  14   0   72.39   12.30
  -7  14   0   72.19   11.60
  -7  14   0   60.69   11.20
   7  14   0   71.29    7.70
   8 -14   0    3.30    3.10
  -8 -14   0    0.10    1.80
  -8 -14   0   -1.70    4.30
  -8 -14   0    4.90    4.40
  -8  14   0   -0.50    2.80
   8  14   0   -0.60    1.90
  -8  14   0   -1.40    3.40
  -8  14   0   -9.40    4.20
  -8  14   0   -2.50    4.10
   0 -15   0    4.30    3.00
   0 -15   0    7.10    3.60
   0  15   0    8.80    3.00
   0  15   0    0.20    6.00
   0  15   0    8.10    3.30
   1 -15   0    3.70    2.50
   1 -15   0    3.20    2.80
  -1 -15   0    0.50    3.10
   1  15   0    0.70    2.70
  -1  15   0   -0.80    1.80
  -1  15   0   -1.60    1.70
   1  15   0    0.10    5.30
   1  15   0   -3.60    1.80
  -1  15   0   -2.80    5.30
   1  15   0    2.70    2.30
   2 -15   0   20.00    4.60
  -2 -15   0   24.00    6.40
   2 -15   0   10.40    3.90
   2  15   0   14.20    4.10
  -2  15   0   18.30    7.10
  -2  15   0   16.60    4.60
   2  15   0   22.50    7.90
  -2  15   0   18.30    3.80
   2  15   0   24.60    5.60
   2  15   0   20.70    6.50
  -3 -15   0  279.57   15.70
   3 -15   0  246.58   14.80
  -3 -15   0  292.57   20.50
   3 -15   0  300.57   15.20
   3  15   0  295.07   15.00
  -3  15   0  316.67   18.50
   3  15   0  275.07   17.60
   3  15   0  297.57   19.30
  -3  15   0  240.98   19.90
  -3  15   0  273.37   12.20
  -3  15   0  307.77   20.70
  -4 -15   0    4.60    4.00
  -4 -15   0   -6.20    2.10
   4  15   0    1.00    2.10
  -4  15   0   -3.50    4.00
   4  15   0   -2.10    2.50
   4  15   0   -3.50    2.70
  -4  15   0   -3.70    1.90
  -4  15   0   -1.50    3.50
  -5 -15   0   27.20    7.70
  -5 -15   0   44.10    7.70
   5 -15   0   36.90    6.20
  -5 -15   0   32.90    9.00
   5 -15   0   41.40    8.70
  -5 -15   0   27.30    4.90
  -5  15   0   37.50    7.70
   5  15   0   33.40    5.90
   5  15   0   27.60    6.90
  -5  15   0   31.30   10.10
   5  15   0   22.60    6.70
  -5  15   0   33.80    8.90
  -6 -15   0    3.80    3.70
   6 -15   0   -1.70    2.20
  -6 -15   0    0.60    2.10
  -6 -15   0   -0.60    3.90
   6  15   0   -0.80    2.40
  -6  15   0    5.20    4.80
   6  15   0   -1.80    2.80
  -6  15   0   -1.30    3.60
  -6  15   0    0.30    3.20
  -7 -15   0    7.00    4.40
  -7 -15   0   25.80    4.20
  -7 -15   0    2.60    4.30
   7 -15   0   17.40    4.50
  -7  15   0   24.20    7.70
  -7  15   0   12.30    6.70
  -7  15   0   14.70    6.10
   7  15   0   13.60    4.60
  -8 -15   0    7.00    2.70
   8 -15   0    5.60    4.00
  -8 -15   0   10.20    6.00
  -8 -15   0    1.60    4.50
  -8  15   0    9.20    5.50
  -8  15   0    9.30    5.00
  -8  15   0    6.00    4.70
   8  15   0   -2.60    2.50
   0 -16   0  659.83   27.50
   0 -16   0  655.23   30.10
   0  16   0  644.54   26.40
   0  16   0  636.74   33.60
   0  16   0  639.54   26.60
   0  16   0  605.34   32.50
   1 -16   0   87.99    8.90
   1 -16   0   78.19    9.10
   1  16   0   63.49   12.10
  -1  16   0   80.09    8.80
   1  16   0   71.09    8.60
   1  16   0   79.39   12.70
  -1  16   0   74.89    7.40
   1  16   0   93.39    8.60
  -1  16   0   71.19   12.90
  -2 -16   0    5.40    3.80
   2 -16   0   15.60    4.30
  -2  16   0    5.10    2.50
   2  16   0    4.00    5.50
  -2  16   0   15.10    7.20
   2  16   0    6.10    3.00
  -2  16   0    7.00    3.30
   2  16   0   10.00    4.20
   2  16   0   12.30    4.90
  -3 -16   0   -0.30    2.50
  -3 -16   0   -3.50    3.60
  -3 -16   0    1.50    2.10
   3 -16   0    3.70    3.10
   3 -16   0    1.30    2.80
   3  16   0    0.10    1.90
   3  16   0   -6.40    2.80
  -3  16   0   -3.10    1.80
  -3  16   0    4.30    1.70
  -3  16   0   -0.40    4.20
   3  16   0   -1.50    2.40
  -3  16   0    2.70    4.10
   4 -16   0    0.40    3.70
  -4 -16   0    0.20    5.20
  -4 -16   0   -2.00    2.20
  -4 -16   0   -0.50    3.60
   4 -16   0    1.30    2.30
   4  16   0    3.00    3.80
   4  16   0   -2.80    3.30
  -4  16   0    0.40    4.20
   4  16   0   -0.60    2.40
  -4  16   0    6.20    5.10
  -4  16   0    1.30    3.00
  -5 -16   0   32.60    9.50
   5 -16   0   46.10    7.30
  -5 -16   0   30.40    6.50
  -5  16   0   56.09    9.90
   5  16   0   43.40   14.20
   5  16   0   44.70    6.70
  -5  16   0   44.20   10.30
  -5  16   0   49.40   10.10
   6 -16   0   31.80    6.30
  -6 -16   0   26.20    8.60
  -6 -16   0   28.10    6.60
   6  16   0   22.50    5.30
  -6  16   0   11.20    7.80
   6  16   0   30.40    6.60
  -6  16   0   35.20    8.50
  -6  16   0   27.70    8.00
   7 -16   0    2.70    3.10
  -7 -16   0   -1.80    2.10
  -7 -16   0    1.20    5.00
   7  16   0   -0.40    3.40
  -7  16   0   -2.60    3.30
  -7  16   0    6.80    5.50
   0 -17   0    1.10    2.80
   0 -17   0    5.20    3.50
   0  17   0   -0.40    5.40
   0  17   0    1.60    6.50
   0  17   0   -1.80    1.60
   0  17   0   -1.40    2.10
   1 -17   0    3.50    2.90
  -1 -17   0    2.00    3.30
   1 -17   0    1.60    3.00
  -1  17   0    2.40    6.70
  -1  17   0    5.90    2.70
   1  17   0    4.90    3.00
  -1  17   0   13.40    4.30
   1  17   0    4.40    3.10
   1  17   0    0.70    5.30
   2 -17   0   -4.40    2.70
   2 -17   0   -1.00    2.00
  -2 -17   0    7.00    4.50
  -2 -17   0   -0.30    2.70
   2  17   0    3.00    3.20
  -2  17   0    3.00    5.60
  -2  17   0    1.00    1.70
   2  17   0    3.40    2.40
   2  17   0    5.20    5.60
  -2  17   0    4.10    2.40
  -3 -17   0   19.50    4.60
   3 -17   0    8.20    4.70
  -3 -17   0   16.10    5.80
   3 -17   0    7.00    3.40
  -3 -17   0    5.10    5.50
   3 -17   0    9.00    3.40
  -3  17   0    7.80    2.50
   3  17   0   10.20    3.60
  -3  17   0   14.90    7.20
  -3  17   0    8.70    5.90
  -3  17   0    9.50    4.60
   3  17   0    8.80    4.20
  -4 -17   0   -5.60    4.60
  -4 -17   0   13.10    4.10
   4 -17   0    6.20    3.50
  -4  17   0    7.10    4.10
   4  17   0    7.70    3.20
  -4  17   0    2.70    5.20
  -4  17   0   13.60    6.60
   4  17   0    8.40    4.90
  -5 -17   0   -0.10    2.70
   5 -17   0   -1.70    2.30
  -5 -17   0    1.00    4.20
   5  17   0    0.50    3.70
  -5  17   0   -6.00    2.60
  -5  17   0    1.60    4.90
   5  17   0   -2.80    2.40
  -6 -17   0  166.28   14.70
   6 -17   0  170.08   12.60
  -6 -17   0  154.08   18.30
   6  17   0  169.98   14.50
  -6  17   0  170.08   17.50
  -6  17   0  177.68   16.30
   0 -18   0   37.80    7.00
   0 -18   0   36.90    8.60
   0 -18   0   41.00    9.00
   0  18   0   49.00    7.80
   0  18   0   33.70    8.90
   0  18   0   32.50    9.90
   0  18   0   38.90    7.00
   1 -18   0    4.50    2.80
   1 -18   0   -0.40    2.70
  -1 -18   0    1.20    3.60
   1 -18   0    0.50    3.60
  -1 -18   0   -5.00    3.00
   1  18   0    4.10    4.00
  -1  18   0    1.30    2.20
   1  18   0    1.50    2.40
  -1  18   0   -4.30    3.50
   1  18   0    3.10    6.00
  -1  18   0    1.30    2.20
  -1  18   0    0.50    6.30
   1  18   0   -2.90    2.50
   2 -18   0    5.20    3.60
   2 -18   0   10.00    4.10
  -2 -18   0    7.80    4.70
  -2 -18   0    9.60    5.40
   2  18   0   10.00    3.90
  -2  18   0    2.10    6.30
   2  18   0   15.00    5.40
   2  18   0    8.30    6.90
  -2  18   0    5.80    3.20
  -2  18   0   11.20    9.00
   2  18   0    6.00    5.20
  -2  18   0    7.80    3.20
  -3 -18   0    1.10    3.20
  -3 -18   0    5.30    4.70
   3 -18   0    5.30    3.20
   3 -18   0    0.90    2.50
   3  18   0    2.00    2.60
  -3  18   0   10.60    4.50
  -3  18   0   -4.20    5.80
  -3  18   0   -2.80    1.50
   3  18   0   -3.00    4.60
   3  18   0    0.90    2.90
  -4 -18   0    8.10    5.70
  -4 -18   0    6.90    3.90
   4 -18   0   15.60    4.70
   4  18   0   10.70    5.50
  -4  18   0   24.30    8.40
  -4  18   0   10.00    5.30
   4  18   0   14.30    4.40
  -5 -18   0    9.90    4.10
   5 -18   0    4.40    3.10
  -5 -18   0   -8.60    4.60
   5  18   0    6.70    3.70
   5  18   0   -7.10    3.80
  -5  18   0    9.10    6.70
  -5  18   0   -0.80    3.30
   6 -18   0   47.90    7.50
  -6 -18   0   49.60    9.40
  -6 -18   0   48.90   11.50
  -6  18   0   53.49   10.60
  -6  18   0   36.80   10.00
   6  18   0   24.10    8.80
   0 -19   0   -3.30    2.60
   0 -19   0   -1.70    3.10
   0  19   0   -0.90    2.20
   0  19   0   -3.60    5.40
   0  19   0    2.20    2.90
  -1 -19   0   92.39   13.50
   1 -19   0   90.19    9.70
   1 -19   0   75.49   11.40
   1  19   0   82.09    9.30
  -1  19   0   75.89    8.30
  -1  19   0  104.29   10.70
   1  19   0   66.49   12.00
  -1  19   0   86.19   15.40
   1  19   0   81.79   14.40
   2 -19   0   38.40    7.70
   2 -19   0   25.70    6.00
  -2 -19   0   31.80    8.90
   2  19   0   31.80    6.40
   2  19   0   38.90   11.10
  -2  19   0   34.00    5.50
   2  19   0   23.80    6.20
  -2  19   0   32.60   10.90
  -2  19   0   27.80    6.60
  -3 -19   0   -1.30    4.50
   3 -19   0   13.10    4.60
  -3 -19   0   12.30    4.20
   3 -19   0   14.90    4.00
   3  19   0   11.10    6.50
   3  19   0    9.20    5.30
  -3  19   0    9.40    5.10
  -3  19   0   10.30    7.50
   4 -19   0    7.40    3.50
  -4 -19   0    3.60    3.80
  -4 -19   0    7.80    5.80
  -4  19   0   -1.80    7.10
  -4  19   0    4.70    4.70
   4  19   0    1.50    4.90
   4  19   0    0.80    3.00
  -5 -19   0   52.79    9.30
   5 -19   0   50.79    7.60
  -5 -19   0   52.79   12.20
  -5  19   0   37.80    8.60
  -5  19   0   51.39   11.90
   5  19   0   42.00    9.40
   0 -20   0  105.99   12.80
   0 -20   0   44.40    8.60
   0  20   0   76.59   14.60
   0  20   0   98.39   17.00
   0  20   0   64.09    9.90
   1 -20   0  126.19   12.00
   1 -20   0  118.29   13.50
  -1 -20   0  123.89   12.60
  -1 -20   0  103.89   15.50
   1  20   0  125.39   18.40
  -1  20   0  111.99   11.60
  -1  20   0   98.79   16.80
  -1  20   0  136.29   11.30
   1  20   0  120.69   12.30
   1  20   0  121.19   11.60
   2 -20   0    4.00    3.20
   2 -20   0   -4.20    3.40
  -2 -20   0   -7.00    4.50
  -2 -20   0    4.30    2.90
  -2  20   0   -3.40    2.30
  -2  20   0    7.10    3.80
   2  20   0   -1.60    3.00
  -2  20   0   16.30    9.90
   3 -20   0   25.10    6.00
  -3 -20   0   47.30   10.80
  -3 -20   0   32.10    6.70
  -3  20   0   47.50   12.90
  -3  20   0   37.40    5.50
  -3  20   0   37.30    8.70
   3  20   0   31.50    6.30
   0 -21   0    0.60    4.20
   0 -21   0   -1.30    5.00
   0  21   0    5.80    7.60
   0  21   0    0.10    3.30
   0  21   0   -0.10    3.40
  -1 -21   0   54.09   11.30
   1 -21   0   34.80    9.40
   1  21   0   43.10    8.10
   1  21   0   46.40   11.70
  -1  21   0   44.60   12.30
  -1  21   0   57.19    8.30
  -1  21   0   49.70    9.10
 -11   0   1    5.10    4.00
 -11   0   1    5.90    4.50
  11   0  -1   -0.10    2.20
 -11   0   1   -5.20    3.10
 -11   0   1   -5.00    4.10
 -10   0   1    2.80    3.60
  10   0  -1    1.70    2.00
 -10   0   1    1.10    2.90
 -10   0   1    6.60    4.40
 -10   0   1   -0.50    2.80
  10   0  -1    1.90    2.80
   9   0  -1    1.40    1.60
  -9   0   1   -1.80    2.20
  -9   0   1    0.00    2.60
  -9   0   1    1.20    2.50
  -9   0   1    2.80    3.20
   8   0  -1    3.30    2.40
  -8   0   1   -0.60    2.00
  -8   0   1    0.70    2.20
  -8   0   1   -1.00    2.00
  -8   0   1    3.80    3.10
   8   0  -1    0.00    1.70
  -7   0   1    3.30    2.50
  -7   0   1    2.30    2.30
   7   0  -1    1.00    1.40
  -7   0   1   -1.60    2.30
  -6   0   1    0.90    1.90
  -6   0   1    2.60    2.40
   6   0  -1   -1.80    0.90
  -5   0   1    0.10    1.30
   5   0  -1   -0.10    0.80
  -5   0   1   -2.90    1.00
   5   0  -1    0.80    1.50
  -5   0   1    0.50    1.20
   4   0  -1    0.70    1.40
  -4   0   1   -0.60    1.50
  -4   0   1   -0.10    0.30
  -4   0   1    1.40    1.40
   4   0  -1    0.20    1.00
  -4   0   1    0.50    1.10
  -3   0   1    0.00    1.10
   3   0  -1   -0.30    0.80
   3   0  -1    0.10    0.50
  -3   0   1    0.30    0.40
  -3   0   1    0.20    1.20
  -3   0   1   -0.30    0.80
   3   0  -1    0.50    1.10
  -2   0   1   -0.70    1.00
   2   0  -1    0.70    0.50
   2   0  -1    0.40    0.90
  -2   0   1    0.50    0.90
  -2   0   1    0.10    0.40
  -2   0   1    0.50    0.90
   2   0  -1    0.20    0.80
  -1   0   1   -0.70    0.30
  -1   0   1   -0.50    0.50
   1   0  -1   -0.70    0.30
  -1   0   1    0.10    0.40
   1   0  -1    0.10    0.60
   1   0  -1   -0.20    0.20
   1   0   1    0.10    0.40
  -1   0  -1    0.60    0.50
   1   0   1    0.00    0.40
  -1   0  -1    0.00    0.40
   2   0   1   -1.40    0.70
  -2   0  -1   -0.10    0.70
   2   0   1   -0.40    0.70
  -2   0  -1   -0.40    0.40
  -2   0  -1    0.90    0.90
  -3   0  -1    1.20    0.90
  -3   0  -1   -0.70    0.90
   3   0   1    1.10    1.00
  -3   0  -1    0.40    0.50
   3   0   1    0.20    0.90
  -4   0  -1    0.90    0.60
   4   0   1    1.50    1.10
  -4   0  -1    1.30    1.50
  -4   0  -1   -0.30    0.90
   4   0   1    2.70    1.60
   5   0   1    0.00    1.20
   5   0   1   -1.20    0.80
  -5   0  -1    0.70    0.60
  -5   0  -1   -0.30    1.20
  -5   0  -1    0.30    1.30
  -6   0  -1   -0.80    0.50
  -6   0  -1    2.20    1.80
   6   0   1    0.70    1.30
  -6   0  -1    0.00    1.60
  -7   0  -1    0.10    1.90
   7   0   1    1.00    1.40
  -7   0  -1   -1.80    1.50
  -7   0  -1   -1.90    1.60
   7   0   1    2.80    2.20
  -8   0  -1    1.70    2.30
  -8   0  -1    0.10    2.80
   8   0   1   -0.90    1.50
  -8   0  -1   -2.60    1.80
  -8   0  -1    1.10    2.40
   8   0   1    1.80    1.50
  -9   0  -1    0.20    2.20
  -9   0  -1   11.70    4.00
  -9   0  -1   -2.10    2.40
  -9   0  -1    2.60    2.50
   9   0   1    2.30    2.50
 -10   0  -1    1.90    2.60
  10   0   1   -1.10    1.70
 -10   0  -1    2.20    3.70
 -10   0  -1   -1.20    3.70
 -10   0  -1    1.20    3.90
 -11   0  -1   -7.70    3.70
  11   0   1    2.20    2.70
 -11   0  -1    4.50    3.70
 -11   0  -1   -3.50    3.40
 -11   0  -1   -4.00    3.70
 -11  -1   1    4.70    5.20
 -11  -1   1    2.90    4.70
 -11  -1   1   12.20    5.70
 -11  -1   1    5.70    5.00
  11  -1  -1    8.70    3.20
 -11   1   1    0.20    4.10
 -11   1   1    5.30    4.60
 -11   1   1    8.40    5.10
  11   1  -1    5.90    3.20
 -11   1   1   10.70    5.00
 -10  -1   1   14.90    5.70
 -10  -1   1    6.70    4.60
  10  -1  -1    3.30    3.90
 -10  -1   1    5.90    3.80
  10  -1  -1    4.60    2.20
 -10  -1   1    9.40    4.60
 -10   1   1    7.10    4.90
 -10   1   1    7.40    4.00
 -10   1   1   11.50    5.50
 -10   1   1   11.10    4.00
  10   1  -1   11.80    4.60
  10   1  -1    6.30    2.60
  -9  -1   1   -1.20    2.70
  -9  -1   1    0.40    2.50
  -9  -1   1   -0.90    2.20
  -9  -1   1   -3.80    2.00
   9  -1  -1   -1.40    1.00
   9   1  -1   -0.60    1.80
  -9   1   1    2.70    3.00
  -9   1   1   -3.40    2.60
  -9   1   1    1.20    3.10
  -9   1   1    0.10    2.30
  -8  -1   1   70.19    8.60
  -8  -1   1   67.19    8.60
   8  -1  -1   67.09    7.80
  -8  -1   1   98.19    9.50
   8  -1  -1   91.49    6.70
  -8   1   1   77.79    9.40
   8   1  -1   66.49    6.70
  -8   1   1   54.89    9.10
  -8   1   1   74.19    7.80
  -8   1   1   69.69   10.70
   7  -1  -1   14.70    3.10
   7  -1  -1   15.30    3.90
  -7  -1   1   12.60    3.90
  -7  -1   1    9.00    3.50
  -7  -1   1   13.80    3.90
  -7   1   1   13.40    4.30
  -7   1   1   15.70    3.80
   7   1  -1   16.80    3.70
   7   1  -1   14.90    4.10
  -7   1   1   15.60    4.90
  -7   1   1   12.20    4.20
  -6  -1   1   51.19    7.40
   6  -1  -1   45.60    4.30
  -6  -1   1   51.19    6.00
  -6  -1   1   48.90    7.10
   6  -1  -1   52.19    6.10
   6   1  -1   48.50    5.10
  -6   1   1   49.60    2.40
  -6   1   1   66.49    6.10
   6   1  -1   70.99    9.80
  -6   1   1   55.29    6.50
  -6   1   1   45.50    6.00
  -5  -1   1  403.36   16.90
   5  -1  -1  390.16   13.90
   5  -1  -1  384.56   16.50
  -5  -1   1  378.26   17.00
  -5  -1   1  359.26   16.60
   5   1  -1  372.76   15.10
  -5   1   1  355.56   11.20
  -5   1   1  377.66   16.80
  -5   1   1  401.66   17.10
  -5   1   1  376.86   15.30
   5   1  -1  387.16   16.50
   4  -1  -1  103.89    7.00
  -4  -1   1  103.79    7.20
  -4  -1   1  112.09    7.60
  -4  -1   1  104.59    7.20
   4  -1  -1  105.59    5.80
  -4   1   1  112.89    6.70
  -4   1   1  117.49    7.80
  -4   1   1  101.89    4.60
   4   1  -1  104.69    7.00
   4   1  -1  100.19    6.50
  -3  -1   1  386.66   14.20
  -3  -1   1  356.56   14.20
   3  -1  -1  396.16   13.10
   3  -1  -1  395.36   14.30
   3  -1  -1  378.06   12.20
  -3  -1   1  400.36   14.60
  -3   1   1  391.36   14.40
  -3   1   1  388.76   13.20
  -3   1   1  399.66   14.50
   3   1  -1  372.86   13.90
   3   1  -1  389.56   14.00
  -3   1   1  384.96   11.60
  -2  -1   1 1735.43   46.10
  -2  -1   1 1792.52   46.70
   2  -1  -1 1717.63   46.30
   2  -1  -1 1794.92   45.10
  -2  -1   1 1771.52   47.30
   2  -1  -1 1710.83   45.20
  -2   1   1 1816.72   46.50
   2   1  -1 1799.22   47.00
   2   1  -1 1775.22   46.10
  -2   1   1 1770.22   44.60
   2   1  -1 1874.11   47.10
   2   1  -1 1763.82   43.30
   2  -1   1   55.89    3.50
  -2  -1  -1   50.29    2.60
  -2  -1  -1   52.59    3.70
   2  -1   1   46.20    2.80
  -2  -1  -1   57.29    3.90
  -2   1  -1   55.69    3.00
   2   1   1   47.90    2.50
  -2   1  -1   47.30    3.40
  -2   1  -1   50.29    3.80
   2   1   1   49.60    3.50
   3  -1   1  203.98    9.10
   3  -1   1  215.08    8.00
  -3  -1  -1  216.58    9.50
  -3  -1  -1  213.18    6.90
  -3  -1  -1  214.28    9.70
  -3   1  -1  218.88   10.00
  -3   1  -1  220.68    8.30
  -3   1  -1  222.58    9.50
   3   1   1  207.08    8.90
  -4  -1  -1  122.29    7.40
  -4  -1  -1  123.69    7.90
   4  -1   1  123.39    7.40
  -4  -1  -1  123.19    4.60
   4  -1   1  109.99    5.80
   4   1   1  118.29    6.90
  -4   1  -1  130.69    8.20
  -4   1  -1  120.59    6.40
   4   1   1  110.79    7.30
  -4   1  -1  127.89    7.90
  -5  -1  -1    0.80    1.80
   5  -1   1    0.40    1.60
   5  -1   1    1.30    1.30
  -5  -1  -1    3.50    0.80
  -5  -1  -1    5.30    2.10
  -5   1  -1    1.40    0.90
   5   1   1   -0.70    1.40
  -5   1  -1    2.90    1.90
   5   1   1    5.60    1.90
  -5   1  -1    2.60    2.10
  -5   1  -1    2.20    1.40
   6  -1   1  236.58   13.00
  -6  -1  -1  245.18   13.10
  -6  -1  -1  238.38   13.80
   6  -1   1  244.28   10.70
  -6   1  -1  229.58   13.80
  -6   1  -1  249.78    8.40
  -6   1  -1  233.28   11.70
  -6   1  -1  226.08   13.30
  -6   1  -1  242.58    9.60
   6   1   1  243.28   13.30
   6   1   1  243.88   11.90
   7  -1   1   84.69    6.30
  -7  -1  -1   85.09    8.60
   7  -1   1   91.09    8.50
  -7  -1  -1   72.79    7.50
  -7  -1  -1   74.09    8.20
  -7   1  -1   88.49    7.60
  -7   1  -1   82.19    8.60
   7   1   1   77.49    6.60
  -7   1  -1   78.89    4.10
  -7   1  -1   86.39    8.80
  -7   1  -1   88.39    3.80
   8  -1   1   18.60    5.10
   8  -1   1   33.20    4.90
  -8  -1  -1   19.50    5.30
  -8  -1  -1   25.30    5.50
  -8  -1  -1   33.90    6.40
   8   1   1   19.70    4.30
  -8   1  -1   24.50    5.20
  -8   1  -1   22.50    5.70
  -8   1  -1   22.80    5.90
  -9  -1  -1   18.40    5.50
   9  -1   1   24.50    4.30
  -9  -1  -1   18.20    5.20
  -9  -1  -1   22.90    6.20
  -9  -1  -1   27.50    7.00
  -9   1  -1   17.20    5.80
  -9   1  -1   20.60    5.10
   9   1   1   23.80    4.90
  -9   1  -1   28.30    6.90
  -9   1  -1   23.00    6.80
 -10  -1  -1    2.90    3.50
  10  -1   1    8.70    3.10
 -10  -1  -1    9.60    4.90
 -10  -1  -1    5.90    4.10
 -10  -1  -1   -0.60    2.90
 -10   1  -1    4.20    4.00
 -10   1  -1    6.90    4.20
 -10   1  -1   13.00    4.40
  10   1   1    2.40    2.40
 -10   1  -1   -0.10    3.10
 -11  -1  -1    7.60    5.20
 -11  -1  -1   -2.20    3.40
 -11  -1  -1    0.70    4.50
 -11  -1  -1    0.50    4.80
  11   1   1    6.20    3.20
 -11   1  -1   -2.20    3.70
 -11   1  -1    8.10    6.10
 -11   1  -1   -2.50    4.00
 -11   1  -1   -1.00    3.10
 -11  -2   1   41.40    9.30
 -11  -2   1   34.20    8.20
 -11  -2   1   16.50   10.70
 -11  -2   1   34.50    8.30
 -11   2   1   44.50    9.70
 -11   2   1   45.30    9.80
 -11   2   1   32.80    8.60
  10  -2  -1   39.60    4.60
 -10  -2   1   32.90    7.70
 -10  -2   1   33.60    7.30
 -10  -2   1   45.40    8.80
  10  -2  -1   50.49    8.90
 -10  -2   1   26.40    7.10
 -10   2   1   26.00    8.80
  10   2  -1   44.00    7.10
 -10   2   1   51.39   10.20
 -10   2   1   32.90    7.60
  10   2  -1   37.40    7.60
   9  -2  -1   39.10    4.40
  -9  -2   1   41.70    8.40
  -9  -2   1   30.60    6.90
   9  -2  -1   41.50    8.50
  -9  -2   1   40.70    8.00
  -9   2   1   36.90    6.60
  -9   2   1   34.40    8.60
   9   2  -1   47.20    7.30
  -9   2   1   26.20    6.60
  -9   2   1   41.10    8.30
  -8  -2   1   50.99    8.30
  -8  -2   1   51.29    8.30
  -8  -2   1   39.80    7.30
   8  -2  -1   57.29    8.50
   8  -2  -1   55.89    4.90
  -8   2   1   56.19    9.20
  -8   2   1   66.19    6.80
   7  -2  -1   28.30    3.90
   7  -2  -1   23.70    5.10
  -7  -2   1   14.30    4.60
  -7  -2   1   25.80    5.50
  -7  -2   1   25.80    5.50
   7   2  -1   19.10    4.20
  -7   2   1   14.00    3.60
   7   2  -1   15.90    4.00
  -7   2   1   30.10    5.90
  -7   2   1   11.70    4.00
  -6  -2   1   -2.30    1.30
  -6  -2   1   -1.10    1.50
   6  -2  -1    2.40    1.80
   6  -2  -1    1.10    0.90
  -6   2   1   -1.40    1.30
  -6   2   1   -0.20    0.80
   6   2  -1    1.20    1.80
  -6   2   1    1.50    1.80
   6   2  -1   -0.80    1.40
  -6   2   1    0.70    1.70
   5  -2  -1  150.28    7.00
  -5  -2   1  152.18   10.20
   5  -2  -1  149.79    9.50
  -5  -2   1  160.78   10.10
  -5  -2   1  149.69    9.60
   5   2  -1  154.48    9.10
  -5   2   1  152.08   10.00
  -5   2   1  160.08    8.30
   5   2  -1  187.78   10.40
  -5   2   1  157.78   10.10
  -5   2   1  151.28    6.90
  -4  -2   1  187.38    9.90
  -4  -2   1  174.98    9.80
   4  -2  -1  190.68    9.80
   4  -2  -1  180.48    7.40
  -4  -2   1  189.68   10.60
  -4   2   1  198.78   10.50
  -4   2   1  174.28    9.90
   4   2  -1  198.58    9.90
  -4   2   1  178.88    7.80
  -4   2   1  193.68    8.40
   4   2  -1  183.28    9.60
  -3  -2   1   29.60    3.40
   3  -2  -1   20.00    3.10
  -3  -2   1   25.20    3.20
  -3  -2   1   25.40    3.80
   3  -2  -1   26.90    2.30
   3  -2  -1   26.70    3.00
   3   2  -1   29.00    3.60
   3   2  -1   22.00    3.20
  -3   2   1   20.40    3.40
  -3   2   1   25.10    2.70
   3   2  -1   27.30    3.80
  -3   2   1   29.00    3.50
   3   2  -1   26.40    1.50
  -2  -2   1 4279.57  109.59
   2  -2  -1 4424.86  108.29
  -2   2   1 4342.07  108.19
   2   2  -1 4435.06  109.29
   1  -2  -1    3.00    1.40
  -1  -2   1    4.50    1.00
   1  -2  -1    3.70    1.30
  -1  -2   1    3.00    1.30
  -1  -2   1    3.90    1.30
  -1   2   1    2.50    0.90
  -1   2   1    3.40    1.20
   1   2  -1    2.20    1.20
   1   2  -1    4.10    1.00
   1   2  -1    3.80    1.10
  -2  -2  -1 1489.95   39.70
  -2  -2  -1 1490.05   39.50
  -2  -2  -1 1482.45   37.50
   2  -2   1 1451.15   37.90
  -2  -2  -1 1423.76   37.00
   2  -2   1 1407.46   39.30
  -2   2  -1 1476.25   36.50
  -2   2  -1 1457.05   39.60
   2   2   1 1441.46   36.90
  -2   2  -1 1477.15   38.20
   2   2   1 1449.76   39.30
  -3  -2  -1   18.80    1.80
  -3  -2  -1   26.10    3.90
   3  -2   1   16.00    2.70
  -3  -2  -1   19.10    3.30
  -3   2  -1   17.80    1.90
   3   2   1   16.60    2.90
  -3   2  -1   15.40    3.00
  -3   2  -1   21.60    3.20
  -4  -2  -1    9.20    2.70
   4  -2   1    6.40    2.10
  -4  -2  -1    8.60    1.40
   4  -2   1    8.90    1.60
  -4  -2  -1    8.40    2.30
  -4  -2  -1    9.20    2.70
  -4   2  -1    9.30    1.90
   4   2   1    9.70    2.40
  -4   2  -1    9.20    2.60
  -5  -2  -1  213.38   11.30
  -5  -2  -1  232.08   12.60
   5  -2   1  227.78    9.10
  -5  -2  -1  225.98   12.20
   5  -2   1  231.58   11.70
  -5  -2  -1  223.68    7.00
  -5   2  -1  220.28   12.60
  -5   2  -1  229.18   12.10
   5   2   1  243.28   11.60
  -5   2  -1  242.18   10.10
   6  -2   1  610.14   19.30
   6  -2   1  597.44   23.10
  -6  -2  -1  591.64   23.10
  -6  -2  -1  602.34   23.80
  -6  -2  -1  602.24   24.50
  -6   2  -1  578.34   23.60
  -6   2  -1  576.84   17.70
  -6   2  -1  593.44   20.70
  -6   2  -1  603.84   20.10
   6   2   1  590.34   22.10
  -6   2  -1  588.34   24.60
  -7  -2  -1   86.09    8.20
  -7  -2  -1   95.39    9.10
   7  -2   1   94.49    8.60
  -7  -2  -1   85.69    9.00
   7  -2   1   90.59    6.00
  -7   2  -1   85.99    5.70
  -7   2  -1   88.39    9.40
  -7   2  -1   91.79    4.70
  -7   2  -1   73.89    8.10
  -7   2  -1   79.49    8.50
   7   2   1   83.09    7.30
  -8  -2  -1    6.40    3.70
   8  -2   1   13.00    4.40
  -8  -2  -1    9.50    4.60
  -8  -2  -1    7.90    3.80
   8  -2   1    8.10    2.10
  -8   2  -1   10.10    3.50
   8   2   1    9.50    3.10
  -8   2  -1    7.80    3.50
  -8   2  -1    5.30    3.20
  -8   2  -1    7.40    1.30
  -9  -2  -1   50.99    8.30
  -9  -2  -1   44.20    8.20
  -9  -2  -1   31.30    7.30
  -9   2  -1   37.60    6.20
   9   2   1   42.40    6.60
  -9   2  -1   52.59    9.20
  -9   2  -1   51.59    9.20
 -10  -2  -1   19.20    6.80
 -10  -2  -1   18.10    5.10
 -10  -2  -1   20.00    6.80
 -10  -2  -1   28.70    6.90
 -10   2  -1   20.70    7.00
 -10   2  -1   25.40    5.60
 -10   2  -1   21.10    6.60
  10   2   1   23.20    5.20
 -10   2  -1   26.10    7.50
 -11  -2  -1    7.10    4.70
 -11  -2  -1    4.80    5.20
 -11  -2  -1    4.60    4.60
 -11  -2  -1    6.80    5.20
 -11   2  -1    0.10    3.80
 -11   2  -1    9.80    5.80
  11   2   1    4.50    4.00
 -11   2  -1   18.10    5.70
 -11   2  -1    4.20    4.90
 -11  -3   1    2.80    4.30
 -11  -3   1   10.20    4.40
 -11  -3   1    1.20    4.30
 -11  -3   1    0.60    3.70
  11  -3  -1   -0.90    1.60
  11   3  -1    0.90    3.70
 -11   3   1   -1.50    3.10
 -11   3   1   -1.10    4.50
 -10  -3   1    4.30    4.30
  10  -3  -1    6.80    2.40
 -10  -3   1   11.10    5.10
 -10  -3   1    0.70    3.70
  10  -3  -1    5.10    3.50
 -10   3   1   -0.30    3.30
 -10   3   1    8.80    6.40
  10   3  -1    7.60    3.50
 -10   3   1   11.70    5.40
   9  -3  -1    3.30    1.70
  -9  -3   1   -1.80    2.70
  -9  -3   1    4.80    3.20
  -9  -3   1    4.50    3.10
   9  -3  -1    0.00    3.20
  -9   3   1    7.40    3.80
  -9   3   1    1.90    3.40
   9   3  -1    0.90    2.20
  -8  -3   1    6.60    3.40
  -8  -3   1    6.70    3.40
   8  -3  -1    5.60    1.80
  -8  -3   1    1.60    2.70
   8  -3  -1    4.00    2.70
   8   3  -1    1.30    1.90
   8   3  -1    6.70    2.80
  -8   3   1    1.30    3.00
  -7  -3   1    0.10    2.00
   7  -3  -1    3.70    2.50
  -7  -3   1    1.20    1.90
  -7  -3   1    2.00    2.20
   7  -3  -1   -1.20    1.00
   7   3  -1   -2.10    1.40
  -7   3   1    0.80    2.00
  -7   3   1   -0.80    1.70
   7   3  -1   -2.40    1.30
  -7   3   1    0.50    1.10
  -7   3   1   -0.50    1.30
   6  -3  -1   -1.70    1.10
  -6  -3   1   -1.60    1.40
  -6  -3   1    0.20    1.60
   6  -3  -1   -1.20    0.70
  -6  -3   1   -2.30    1.50
  -6   3   1    1.30    1.80
  -6   3   1    1.10    1.20
   6   3  -1    0.90    1.80
  -6   3   1    0.80    1.10
  -6   3   1    1.20    1.60
   6   3  -1    1.00    1.80
   5  -3  -1    4.80    2.30
  -5  -3   1    4.60    2.50
  -5  -3   1    6.10    2.70
  -5  -3   1    4.70    2.30
   5  -3  -1    6.20    1.50
   5   3  -1    4.00    2.20
   5   3  -1    9.10    2.80
  -5   3   1    5.10    2.40
  -5   3   1    6.00    2.70
  -5   3   1    7.00    2.00
  -4  -3   1  960.10   30.70
  -4  -3   1  975.00   29.90
   4  -3  -1  983.90   30.60
   4  -3  -1 1007.60   25.90
  -4   3   1  979.90   31.70
   4   3  -1  965.20   30.30
   4   3  -1  947.51   25.30
  -4   3   1  997.10   31.30
   4   3  -1  956.00   30.80
   3  -3  -1  297.87   12.10
   3  -3  -1  292.07    9.00
   3  -3  -1  291.17   12.30
  -3  -3   1  295.67   11.50
   3  -3  -1  294.47   12.50
  -3  -3   1  299.17   13.50
  -3  -3   1  293.27   12.00
  -3   3   1  289.87   12.60
  -3   3   1  299.47   11.70
   3   3  -1  300.47   12.10
   3   3  -1  278.97   11.60
  -3   3   1  295.67   12.50
   3   3  -1  278.87   12.50
  -2  -3   1  148.29    6.90
   2  -3  -1  147.29    7.50
   2  -3  -1  154.78    8.00
   2  -3  -1  152.38    7.50
  -2  -3   1  157.08    6.90
  -2  -3   1  155.58    8.40
   2   3  -1  164.38    7.10
  -2   3   1  146.99    7.50
  -2   3   1  156.48    7.70
   2   3  -1  151.48    8.00
   2   3  -1  156.38    7.20
  -2   3   1  155.08    7.70
   0  -3  -1  326.27   10.60
   0  -3  -1  323.27   11.80
   0  -3   1  333.97   10.90
   0  -3   1  302.07   10.90
   0  -3  -1  330.97   11.00
   0   3  -1  313.87   12.50
   0   3   1  322.17   10.50
   0   3   1  320.27   11.70
   0   3  -1  335.07   10.90
   0   3  -1  337.27   11.40
   0   3   1  311.17   11.20
   1  -3   1 2832.32   70.49
  -1  -3  -1 3128.49   73.59
  -1  -3  -1 2827.92   73.39
  -1  -3  -1 2953.30   73.39
   1  -3   1 2792.72   72.89
  -1   3  -1 2856.11   70.69
  -1   3  -1 2809.52   71.79
   1   3   1 2923.51   72.79
   1   3   1 2979.90   69.79
   1   3   1 2829.62   73.09
  -1   3  -1 2945.81   73.19
   2  -3   1 2734.53   67.79
  -2  -3  -1 2739.63   70.39
  -2  -3  -1 2725.13   68.49
  -2  -3  -1 2772.52   66.09
   2  -3   1 2667.33   69.99
   2   3   1 2696.43   67.79
  -2   3  -1 2699.93   67.89
   2   3   1 2630.64   69.79
  -2   3  -1 2716.13   70.19
  -3  -3  -1   93.39    6.60
   3  -3   1   92.29    5.50
   3  -3   1   97.19    6.60
  -3  -3  -1  103.49    5.20
  -3  -3  -1   98.49    5.30
  -3   3  -1  101.49    4.10
  -3   3  -1   90.69    5.70
   3   3   1   90.29    6.20
  -3   3  -1   90.69    6.50
  -4  -3  -1  411.56   17.10
   4  -3   1  414.26   15.70
  -4  -3  -1  402.26   14.70
  -4  -3  -1  434.66   13.30
  -4  -3  -1  439.86   17.30
   4   3   1  423.46   12.20
  -4   3  -1  408.56   12.90
  -4   3  -1  434.36   17.70
   4   3   1  409.86   16.40
  -4   3  -1  397.46   16.20
  -5  -3  -1   20.90    3.60
   5  -3   1   16.40    3.60
  -5  -3  -1   29.30    5.20
  -5  -3  -1   23.60    4.70
  -5  -3  -1   24.10    2.10
  -5   3  -1   21.10    4.10
  -5   3  -1   23.50    2.70
  -5   3  -1   19.00    4.30
   5   3   1   26.30    4.40
  -6  -3  -1   15.20    4.30
  -6  -3  -1   14.00    3.50
  -6  -3  -1   11.00    3.90
   6  -3   1   33.30    5.30
  -6   3  -1   13.70    4.00
  -6   3  -1   13.40    2.80
  -6   3  -1   13.50    3.90
   6   3   1   14.40    3.70
  -6   3  -1   10.60    2.90
  -7  -3  -1  394.16   20.20
  -7  -3  -1  406.96   18.50
   7  -3   1  408.36   19.00
  -7  -3  -1  389.96   20.30
  -7   3  -1  401.56   19.80
  -7   3  -1  401.26   16.10
  -7   3  -1  401.76   21.00
  -7   3  -1  394.06   13.70
  -7   3  -1  413.06   16.00
   7   3   1  425.06   19.10
  -8  -3  -1  166.88   12.00
   8  -3   1  178.08   12.50
  -8  -3  -1  161.48   13.10
  -8  -3  -1  166.98   13.40
  -8   3  -1  167.68    7.30
  -8   3  -1  187.38   14.40
   8   3   1  162.08   11.30
  -8   3  -1  173.58   10.30
  -9  -3  -1   11.50    4.80
  -9  -3  -1    8.00    3.70
  -9  -3  -1    6.90    3.70
   9  -3   1   12.70    6.50
  -9   3  -1    6.80    3.20
  -9   3  -1    8.70    4.60
  -9   3  -1   16.50    5.10
   9   3   1    7.10    3.70
  -9   3  -1   13.50    1.60
 -10  -3  -1    2.30    3.20
 -10  -3  -1   -2.30    3.20
 -10  -3  -1   -0.80    3.30
  10  -3   1    2.90    2.90
  10   3   1   -6.10    2.20
 -10   3  -1    0.20    3.20
 -10   3  -1   -2.90    3.00
 -10   3  -1   -0.30    2.50
 -11  -3  -1   11.00    4.90
 -11  -3  -1   -1.80    4.10
 -11  -3  -1   -6.30    3.20
 -11  -3  -1   -2.30    4.30
 -11   3  -1   -3.40    4.10
 -11   3  -1    1.60    3.00
 -11   3  -1   -0.30    3.70
 -11  -4   1    7.40    4.40
 -11  -4   1   -2.80    3.80
 -11  -4   1   -1.80    3.90
 -11   4   1   -3.90    3.10
 -11   4   1   -4.00    4.00
 -10  -4   1    0.00    3.00
 -10  -4   1    1.90    3.10
  10  -4  -1    3.20    3.00
 -10  -4   1    2.40    3.50
 -10   4   1   -2.80    2.90
 -10   4   1    3.10    3.90
  10   4  -1    2.70    2.50
 -10   4   1   -0.30    4.70
  -9  -4   1   -0.60    3.20
  -9  -4   1    5.60    3.10
   9  -4  -1   -1.20    2.10
  -9   4   1    2.50    2.80
   9   4  -1    3.80    2.60
  -9   4   1    6.00    3.70
   8  -4  -1   35.20    6.30
  -8  -4   1   24.10    6.30
   8  -4  -1   27.30    2.70
  -8  -4   1   26.30    5.80
  -8  -4   1   19.00    5.50
  -8   4   1   25.00    3.70
  -8   4   1   21.90    5.60
   8   4  -1   23.20    4.90
  -7  -4   1   10.00    3.90
  -7  -4   1   14.90    4.70
   7  -4  -1   12.70    3.70
   7  -4  -1    8.50    1.70
  -7  -4   1   11.50    3.80
  -7   4   1    6.90    3.20
  -7   4   1    9.20    2.50
   7   4  -1    1.90    2.20
  -7   4   1   14.90    4.40
  -6  -4   1    7.20    3.10
  -6  -4   1   -0.50    1.60
   6  -4  -1    4.00    2.50
   6  -4  -1    3.30    1.10
  -6  -4   1    5.30    3.20
   6   4  -1    3.10    2.00
  -6   4   1    0.50    1.60
   6   4  -1    3.50    2.30
  -6   4   1    3.80    2.50
  -6   4   1    2.90    1.70
   5  -4  -1  308.67   14.20
   5  -4  -1  278.77    8.70
  -5  -4   1  281.37   13.10
  -5  -4   1  276.47   15.40
  -5  -4   1  275.77   14.10
   5   4  -1  281.37    7.90
  -5   4   1  265.27   14.10
  -5   4   1  289.57   15.00
   5   4  -1  275.07   14.00
   5   4  -1  269.47   13.60
   5   4  -1  298.97    8.40
  -4  -4   1 1342.97   41.40
  -4  -4   1 1321.67   39.00
   4  -4  -1 1273.97   38.40
   4  -4  -1 1261.67   39.30
  -4  -4   1 1292.97   37.50
   4  -4  -1 1286.87   32.10
   4   4  -1 1289.97   38.40
  -4   4   1 1277.07   39.20
  -4   4   1 1335.57   40.20
   4   4  -1 1219.78   35.70
   4   4  -1 1261.47   39.20
   4   4  -1 1288.67   38.60
  -4   4   1 1353.76   38.30
  -3  -4   1 2480.95   64.99
   3  -4  -1 2568.64   59.39
  -3  -4   1 2427.76   67.69
   3  -4  -1 2433.96   59.99
   3  -4  -1 2441.06   66.19
   3  -4  -1 2360.66   64.79
  -3  -4   1 2441.16   63.89
  -3   4   1 2430.76   66.79
  -3   4   1 2527.95   66.09
   3   4  -1 2475.45   66.69
   3   4  -1 2440.96   64.69
  -3   4   1 2397.36   65.79
   3   4  -1 2558.94   64.99
   2  -4  -1  178.58    5.80
   2  -4  -1  176.98    8.80
   2  -4  -1  197.78    9.00
   2  -4  -1  182.28    9.70
  -2  -4   1  178.88    9.70
  -2  -4   1  172.18    7.60
  -2  -4   1  175.68    9.60
  -2  -4   1  186.18    8.00
  -2   4   1  190.38    8.90
  -2   4   1  169.48    9.10
   2   4  -1  170.08    9.00
   2   4  -1  179.88    7.90
  -2   4   1  196.58    9.20
   1  -4  -1  777.72   23.00
   1  -4  -1  752.92   20.80
   1  -4  -1  776.42   24.60
   1  -4  -1  767.72   22.90
  -1  -4   1  784.52   21.00
  -1  -4   1  770.22   22.00
  -1  -4   1  732.53   23.90
  -1  -4   1  737.83   23.90
   1   4  -1  757.62   23.70
   1   4  -1  759.02   23.50
  -1   4   1  757.22   24.10
  -1   4   1  729.93   22.70
   1   4  -1  766.62   22.00
   0  -4   1  397.76   14.10
   0  -4   1  393.36   13.30
   0  -4  -1  408.46   13.20
   0  -4   1  413.26   14.00
   0  -4  -1  407.96   13.90
   0  -4  -1  410.66   15.20
   0   4   1  397.86   14.30
   0   4  -1  377.16   14.10
   0   4   1  388.66   14.50
   0   4   1  401.66   13.00
   0   4  -1  404.46   13.40
   0   4  -1  393.66   13.60
   1  -4   1  154.48    5.50
  -1  -4  -1  161.78    8.20
  -1  -4  -1  137.49    8.10
  -1  -4  -1  144.09    7.40
   1  -4   1  148.09    7.40
  -1   4  -1  141.79    6.30
  -1   4  -1  161.48    7.60
  -1   4  -1  157.48    7.40
   1   4   1  142.19    7.20
   1   4   1  137.49    5.00
   1   4   1  159.18    7.80
  -1   4  -1  143.59    5.50
   1   4   1  152.48    8.00
  -2  -4  -1  147.09    5.10
  -2  -4  -1  152.28    7.70
   2  -4   1  140.89    6.20
   2  -4   1  142.29    7.80
  -2  -4  -1  150.78    8.20
   2   4   1  140.29    7.80
  -2   4  -1  157.38    8.20
   2   4   1  143.89    5.40
  -2   4  -1  145.99    6.50
   2   4   1  150.88    7.00
  -2   4  -1  148.99    5.70
   3  -4   1  387.06   13.80
  -3  -4  -1  371.16   16.10
  -3  -4  -1  394.06   15.40
   3  -4   1  390.76   15.70
  -3  -4  -1  364.66   13.70
  -3   4  -1  392.86   10.70
   3   4   1  399.96   15.70
  -3   4  -1  429.26   14.40
   3   4   1  395.46   12.90
   4  -4   1 2071.79   55.49
  -4  -4  -1 2030.00   53.49
  -4  -4  -1 2094.19   58.59
  -4  -4  -1 2103.19   57.89
  -4  -4  -1 2030.30   53.39
   4  -4   1 2001.70   57.69
   4   4   1 2024.00   57.29
   4   4   1 2017.50   51.69
  -4   4  -1 2042.90   50.79
  -4   4  -1 2029.80   58.39
  -4   4  -1 2037.80   55.99
  -5  -4  -1    0.00    1.30
  -5  -4  -1    0.90    1.60
  -5  -4  -1    2.60    2.10
   5  -4   1   -0.70    1.00
  -5   4  -1   -1.00    1.20
  -5   4  -1    1.20    1.60
   5   4   1    0.00    0.50
   5   4   1   -0.10    1.40
  -5   4  -1   -0.50    0.60
  -6  -4  -1   95.89    8.80
  -6  -4  -1   94.39    8.90
  -6  -4  -1   87.89    7.00
   6  -4   1  102.39    8.10
  -6   4  -1   99.49    9.10
  -6   4  -1   91.89    5.40
  -6   4  -1   85.09    7.30
   6   4   1   95.29    8.10
  -6   4  -1   92.49    8.20
  -7  -4  -1   -0.10    1.80
  -7  -4  -1    0.40    2.10
   7  -4   1   -0.80    1.70
  -7   4  -1    3.30    2.20
   7   4   1   -0.20    1.70
  -7   4  -1    0.40    2.10
  -7   4  -1    0.30    1.80
  -7   4  -1    0.40    1.20
  -8  -4  -1  178.58   14.30
  -8  -4  -1  182.98   12.10
   8  -4   1  214.58   13.70
  -8  -4  -1  209.48   15.30
   8   4   1  213.78   13.40
  -8   4  -1  203.88   10.20
  -8   4  -1  210.08   15.60
  -8   4  -1  197.28   10.60
  -8   4  -1  203.98    9.10
  -9  -4  -1    1.20    3.70
  -9  -4  -1    9.10    3.60
   9  -4   1    6.60    3.70
  -9  -4  -1    4.80    3.90
  -9   4  -1    5.60    4.20
  -9   4  -1    8.40    2.20
   9   4   1    6.50    4.00
  -9   4  -1    5.70    1.60
  -9   4  -1    6.00    3.40
  -9   4  -1    6.70    2.80
 -10  -4  -1    9.40    5.30
  10  -4   1    7.60    3.70
 -10  -4  -1    8.80    4.20
 -10  -4  -1    5.20    5.10
 -10   4  -1   15.70    6.00
  10   4   1    4.10    4.50
 -10   4  -1   17.50    5.90
 -11  -5   1   42.80   10.10
 -11  -5   1   48.60   10.40
 -11  -5   1   50.09    8.60
 -11   5   1   40.60    9.10
 -11   5   1   39.10   10.00
  11   5  -1   49.40    8.50
 -10  -5   1   43.60    9.20
 -10  -5   1   37.70    9.00
 -10  -5   1   48.40    8.00
  10  -5  -1   56.19    9.30
 -10   5   1   57.19   10.30
 -10   5   1   51.99    3.50
 -10   5   1   44.10    3.30
 -10   5   1   44.50    9.30
  -9  -5   1   22.30    5.00
  -9  -5   1   17.80    5.90
   9  -5  -1   24.50    5.70
  -9  -5   1   15.40    5.40
  -9   5   1   17.90    5.90
  -9   5   1   10.30    4.70
  -9   5   1   19.10    3.30
  -8  -5   1   50.19    7.80
   8  -5  -1   56.39    8.40
  -8  -5   1   55.89    9.00
  -8  -5   1   53.19    9.60
  -8   5   1   50.19    8.50
   8   5  -1   46.00    7.30
  -8   5   1   54.49    5.20
  -7  -5   1   56.19    9.10
  -7  -5   1   31.10    6.20
   7  -5  -1   46.90    7.10
  -7  -5   1   51.49    6.00
  -7   5   1   46.20    5.20
   7   5  -1   35.00    6.20
  -7   5   1   40.90    7.40
  -7   5   1   34.80    7.00
  -6  -5   1    1.20    2.00
   6  -5  -1    1.50    1.80
  -6  -5   1    1.60    1.70
  -6  -5   1   -0.20    2.00
  -6   5   1    1.70    1.80
  -6   5   1    1.80    1.90
   6   5  -1   -0.90    1.70
  -6   5   1   -0.30    1.70
  -5  -5   1  292.87   14.80
   5  -5  -1  297.37   14.40
  -5  -5   1  303.97   16.60
  -5  -5   1  295.77   13.00
  -5   5   1  289.27   15.50
  -5   5   1  301.47   15.10
   5   5  -1  299.27   14.60
  -5   5   1  268.87   13.40
   5   5  -1  271.77   14.50
  -4  -5   1 1062.79   33.00
  -4  -5   1 1043.50   31.00
  -4  -5   1 1067.89   35.90
   4  -5  -1 1037.20   33.80
   4  -5  -1 1042.20   32.60
   4   5  -1 1006.50   33.60
   4   5  -1 1021.60   32.20
  -4   5   1 1016.30   34.10
   4   5  -1 1014.10   29.80
  -4   5   1 1064.39   33.80
  -4   5   1 1028.70   33.20
   3  -5  -1 1986.40   49.00
  -3  -5   1 1941.01   55.09
   3  -5  -1 1961.20   56.19
   3  -5  -1 2067.09   55.39
  -3  -5   1 2051.69   53.49
  -3  -5   1 2070.29   58.39
  -3   5   1 2025.50   56.49
   3   5  -1 2052.09   56.89
  -3   5   1 2069.99   56.89
   3   5  -1 1955.70   54.09
  -3   5   1 2002.70   55.59
  -2  -5   1  432.46   17.50
  -2  -5   1  408.86   16.90
   2  -5  -1  422.06   16.20
   2  -5  -1  448.56   18.20
  -2  -5   1  436.16   14.70
   2  -5  -1  423.46   12.50
   2  -5  -1  429.16   15.80
  -2  -5   1  434.36   14.80
  -2   5   1  441.96   17.50
   2   5  -1  413.06   16.60
  -2   5   1  445.46   16.10
   2   5  -1  452.95   15.10
  -2   5   1  444.26   16.50
   1  -5  -1 1254.57   35.70
   1  -5  -1 1243.08   35.50
  -1  -5   1 1257.27   34.50
  -1  -5   1 1209.78   36.70
  -1  -5   1 1188.08   36.70
   1  -5  -1 1253.27   33.40
   1  -5  -1 1254.77   38.10
  -1   5   1 1237.58   33.10
   1   5  -1 1276.27   36.60
   1   5  -1 1272.27   34.50
  -1   5   1 1350.26   36.20
   1   5  -1 1244.28   36.10
  -1   5   1 1233.18   37.30
   0  -5   1  740.13   22.50
   0  -5  -1  737.33   22.50
   0  -5   1  672.43   21.20
   0  -5  -1  705.73   23.90
   0  -5   1  673.73   22.00
   0  -5  -1  676.63   21.10
   0   5   1  698.13   21.00
   0   5   1  633.14   22.70
   0   5  -1  693.13   21.30
   0   5  -1  705.83   22.80
   0   5   1  694.23   20.00
   0   5  -1  700.03   21.60
   0   5   1  710.03   22.80
   1  -5   1   18.30    2.00
   1  -5   1   21.00    3.10
  -1  -5  -1   23.50    3.40
  -1  -5  -1   25.20    4.60
   1  -5   1   19.40    3.20
  -1  -5  -1   19.90    3.70
   1   5   1   21.70    3.40
   1   5   1   20.00    4.10
   1   5   1   21.70    3.30
  -1   5  -1   21.50    3.50
  -1   5  -1   25.50    3.90
   1   5   1   23.60    2.00
  -1   5  -1   19.00    2.40
  -2  -5  -1   43.20    4.50
   2  -5   1   46.40    3.30
   2  -5   1   32.70    4.00
  -2  -5  -1   43.30    2.60
  -2  -5  -1   43.20    4.60
  -2  -5  -1   44.50    5.60
  -2   5  -1   41.00    3.30
   2   5   1   42.20    4.30
   2   5   1   45.90    4.20
   2   5   1   46.20    2.80
  -2   5  -1   42.90    4.70
  -2   5  -1   49.80    3.00
  -3  -5  -1  255.37   12.10
  -3  -5  -1  273.67   11.90
  -3  -5  -1  260.87   13.00
   3  -5   1  256.57   12.60
   3  -5   1  256.57   10.50
   3   5   1  272.67   10.70
  -3   5  -1  274.77   11.30
   3   5   1  253.87    9.50
  -3   5  -1  277.47    7.40
  -3   5  -1  249.58   12.60
   3   5   1  277.37   12.80
  -3   5  -1  267.77    7.80
  -4  -5  -1  853.51   29.40
  -4  -5  -1  906.31   31.10
   4  -5   1  870.81   30.10
  -4  -5  -1  850.01   27.00
  -4  -5  -1  897.91   25.20
   4  -5   1  889.81   27.50
  -4   5  -1  890.21   28.30
  -4   5  -1  903.41   30.80
   4   5   1  891.01   29.90
   4   5   1  885.81   25.20
  -5  -5  -1    0.50    1.80
   5  -5   1    1.20    1.50
  -5  -5  -1    2.50    2.30
  -5  -5  -1    0.40    1.20
  -5   5  -1   -1.40    1.30
   5   5   1    0.50    0.70
  -5   5  -1   -1.10    1.50
   5   5   1    0.60    1.70
  -6  -5  -1   68.69    7.90
  -6  -5  -1   56.99    7.00
   6  -5   1   62.69    6.20
  -6  -5  -1   52.39    5.20
  -6   5  -1   59.19    7.40
   6   5   1   66.49    6.90
  -6   5  -1   64.79    6.90
   6   5   1   63.19    3.00
  -6   5  -1   64.99    3.40
  -6   5  -1   72.89    7.20
  -7  -5  -1  626.74   28.60
  -7  -5  -1  641.44   28.20
   7  -5   1  633.84   25.50
  -7  -5  -1  662.03   23.80
  -7   5  -1  651.33   18.90
  -7   5  -1  656.53   26.90
   7   5   1  655.73   26.60
  -7   5  -1  687.23   25.30
  -8  -5  -1   -1.60    2.40
   8  -5   1    8.20    3.10
  -8  -5  -1    3.20    2.30
  -8   5  -1    0.40    2.90
   8   5   1    2.20    2.60
  -8   5  -1    0.10    2.10
  -8   5  -1    8.40    3.90
   9  -5   1  245.78   16.10
  -9  -5  -1  258.87   18.50
  -9  -5  -1  244.88   18.50
  -9   5  -1  251.57   18.60
  -9   5  -1  242.28   17.30
   9   5   1  232.48   15.30
  -9   5  -1  241.38   12.20
 -10  -5  -1    9.90    3.60
  10  -5   1    5.30    4.30
 -10  -5  -1   12.50    5.40
 -10  -5  -1   -0.10    4.50
 -10   5  -1    9.90    2.00
 -10   5  -1    2.60    1.80
 -10   5  -1   12.50    5.70
 -10   5  -1    7.30    4.40
 -11  -6   1   27.50    9.30
 -11  -6   1   32.40    6.90
 -11  -6   1   25.10    7.90
 -11   6   1   30.70    9.00
 -11   6   1   38.60    8.90
  11   6  -1   25.30    6.70
  10  -6  -1    4.90    3.60
 -10  -6   1    8.00    4.20
 -10  -6   1    5.40    4.00
 -10  -6   1    1.10    2.60
 -10   6   1    2.70    4.10
 -10   6   1   -2.50    3.40
 -10   6   1    5.00    1.70
  10   6  -1    4.80    3.90
  -9  -6   1   26.10    6.90
   9  -6  -1    9.00    4.30
  -9  -6   1   17.60    4.50
  -9  -6   1   18.00    6.20
   9   6  -1   11.20    4.80
  -9   6   1   22.40    6.50
  -9   6   1    8.40    2.90
  -9   6   1   14.20    5.90
  -8  -6   1    0.40    2.70
   8  -6  -1    3.10    2.20
  -8  -6   1   -0.10    3.00
   8   6  -1    3.30    2.30
  -8   6   1   -0.40    2.50
  -8   6   1   -0.80    1.60
  -8   6   1    0.40    2.40
   7  -6  -1   14.80    4.10
  -7  -6   1   14.80    5.10
  -7  -6   1   17.10    3.90
   7   6  -1   12.60    4.30
  -7   6   1   16.40    3.90
  -7   6   1   14.90    4.90
  -6  -6   1   -0.30    2.20
   6  -6  -1   -0.70    1.60
  -6  -6   1    6.10    2.30
  -6   6   1    3.00    2.50
  -6   6   1    2.60    2.40
   6   6  -1    4.70    2.40
  -6   6   1    5.00    2.50
   5  -6  -1  330.77   15.50
   5  -6  -1  309.57   18.80
  -5  -6   1  322.77   13.90
  -5  -6   1  324.07   15.90
  -5  -6   1  318.47   17.90
   5   6  -1  329.07   15.40
  -5   6   1  304.37   16.00
  -5   6   1  332.97   15.90
   5   6  -1  348.97   12.50
  -5   6   1  310.57   16.70
   5   6  -1  331.57   16.50
  -4  -6   1 1188.58   34.80
  -4  -6   1 1208.18   40.60
   4  -6  -1 1194.88   38.50
   4  -6  -1 1226.58   36.90
  -4  -6   1 1150.68   36.80
  -4   6   1 1230.78   38.00
  -4   6   1 1178.28   38.60
   4   6  -1 1162.38   38.30
   4   6  -1 1235.78   36.50
   4   6  -1 1180.58   35.10
  -4   6   1 1184.88   38.40
  -3  -6   1  246.78   11.40
   3  -6  -1  244.88   12.50
  -3  -6   1  272.27   14.10
  -3  -6   1  237.88   10.40
   3  -6  -1  249.18    7.60
   3  -6  -1  260.87   12.00
  -3  -6   1  228.98   13.40
  -3   6   1  266.47   13.10
   3   6  -1  243.38   12.70
  -3   6   1  226.78   11.80
   3   6  -1  260.17   11.20
  -3   6   1  257.67   13.40
   3   6  -1  248.08   12.10
  -2  -6   1  909.91   27.00
  -2  -6   1  924.31   27.20
  -2  -6   1  915.61   30.50
   2  -6  -1  899.81   28.50
   2  -6  -1  898.91   25.00
   2  -6  -1  885.71   29.20
  -2   6   1  930.81   28.90
   2   6  -1  974.30   27.60
  -2   6   1  916.41   24.60
   2   6  -1  951.00   30.10
  -2   6   1  932.21   31.20
  -1  -6   1    7.80    3.10
  -1  -6   1    7.30    2.60
   1  -6  -1    8.90    3.20
  -1  -6   1    9.60    2.30
   1  -6  -1    9.70    1.90
   1  -6  -1    7.00    2.20
   1  -6  -1    8.30    2.40
   1   6  -1   13.80    4.00
  -1   6   1    9.30    2.90
   1   6  -1   12.40    2.60
  -1   6   1    8.10    2.50
   1   6  -1    6.50    2.20
  -1   6   1    7.60    1.70
   0  -6   1    2.50    1.80
   0  -6   1    8.50    2.40
   0  -6  -1    1.40    1.90
   0  -6  -1    6.10    2.40
   0  -6  -1    1.70    1.30
   0  -6   1    2.70    1.40
   0   6   1    1.70    1.10
   0   6   1    1.40    1.00
   0   6   1    2.60    2.10
   0   6  -1    1.90    2.40
   0   6   1    2.40    2.60
   0   6  -1    2.10    1.40
   0   6  -1    4.90    1.70
  -1  -6  -1   47.30    4.60
   1  -6   1   36.90    3.80
  -1  -6  -1   41.30    5.80
   1  -6   1   39.70    4.40
  -1  -6  -1   41.50    5.40
   1  -6   1   39.80    3.10
   1   6   1   42.30    4.70
   1   6   1   41.10    5.80
   1   6   1   45.40    4.30
   1   6   1   35.20    2.80
  -1   6  -1   40.80    4.50
  -1   6  -1   40.50    4.20
  -1   6  -1   36.30    3.30
   2  -6   1  226.18   11.60
  -2  -6  -1  251.47   12.30
  -2  -6  -1  238.48   12.20
  -2  -6  -1  220.38   12.40
   2  -6   1  251.47    9.30
  -2  -6  -1  242.38    9.10
  -2   6  -1  252.27   11.70
  -2   6  -1  237.08   11.80
   2   6   1  257.77    8.70
  -2   6  -1  231.88    8.60
   2   6   1  243.88   11.70
  -2   6  -1  234.98    9.60
   2   6   1  242.38   11.50
   3  -6   1 1850.01   49.90
  -3  -6  -1 1983.60   53.39
  -3  -6  -1 1900.81   54.69
  -3  -6  -1 1749.62   54.19
   3  -6   1 1887.51   53.89
  -3  -6  -1 1805.42   47.40
  -3   6  -1 1880.71   50.69
  -3   6  -1 1844.32   45.80
   3   6   1 1874.71   50.99
  -3   6  -1 1884.31   53.99
   3   6   1 1899.71   53.59
   3   6   1 1853.91   48.40
  -4  -6  -1 1832.42   55.69
   4  -6   1 1799.62   54.29
  -4  -6  -1 1892.21   47.90
   4  -6   1 1817.42   50.69
  -4  -6  -1 1821.22   53.59
   4   6   1 1841.02   54.09
  -4   6  -1 1883.81   52.09
  -4   6  -1 1845.92   54.89
   4   6   1 1857.71   49.60
  -5  -6  -1  170.58   12.40
  -5  -6  -1  176.88   11.50
   5  -6   1  183.98   12.10
  -5  -6  -1  181.38    8.30
   5  -6   1  178.88   10.10
  -5   6  -1  180.68   12.40
   5   6   1  177.98    7.80
  -5   6  -1  191.08   12.50
  -5   6  -1  174.88   10.70
   6  -6   1  156.78   10.00
  -6  -6  -1  145.19   12.00
  -6  -6  -1  142.09    8.00
  -6  -6  -1  153.88   11.60
   6   6   1  146.79   10.80
   6   6   1  151.48    6.20
  -6   6  -1  149.99   10.80
  -6   6  -1  155.38   11.30
  -6   6  -1  149.39   11.90
  -7  -6  -1  202.18   15.20
  -7  -6  -1  213.58   14.60
  -7  -6  -1  215.08   10.80
   7  -6   1  207.48   12.80
   7   6   1  208.98   13.70
  -7   6  -1  196.18   12.80
  -7   6  -1  223.18   14.20
  -7   6  -1  199.68   14.70
  -8  -6  -1   91.79   10.30
   8  -6   1   85.69    8.70
  -8  -6  -1   94.89    7.50
  -8  -6  -1   88.79   10.90
  -8   6  -1  102.09   11.10
  -8   6  -1   95.19    8.60
  -8   6  -1   87.89    9.80
  -9  -6  -1   53.49   10.00
  -9  -6  -1   57.49    6.20
   9  -6   1   69.69    8.50
  -9  -6  -1   50.69    9.70
  -9   6  -1   65.19   10.90
  -9   6  -1   56.59    6.40
  -9   6  -1   62.39    9.50
 -10  -6  -1    1.20    4.70
 -10  -6  -1    4.80    4.70
 -10  -6  -1    2.60    2.90
  10  -6   1    9.20    4.40
 -10   6  -1   -0.70    3.50
 -10   6  -1    4.40    1.90
  10   6   1   -3.70    3.40
 -10   6  -1    3.60    2.20
 -10   6  -1   10.30    5.60
 -10  -7   1   -4.50    4.00
 -10  -7   1    3.30    4.50
  10  -7  -1    5.80    3.50
 -10  -7   1    1.60    2.60
 -10   7   1    3.90    4.10
 -10   7   1    4.60    2.20
  10   7  -1    3.90    3.10
 -10   7   1   -3.00    2.90
  -9  -7   1   70.69   11.40
  -9  -7   1   54.69    6.90
  -9  -7   1   60.29   11.20
  -9   7   1   47.60    9.10
  -9   7   1   48.40    5.80
  -9   7   1   57.69   10.10
  -8  -7   1   25.90    7.10
   8  -7  -1   30.40    6.00
  -8  -7   1   20.70    5.30
  -8  -7   1   20.70    5.60
  -8   7   1   16.10    5.20
  -8   7   1   24.80    6.40
  -8   7   1   16.10    4.20
   7  -7  -1   48.60    7.60
  -7  -7   1   42.40    6.10
  -7  -7   1   44.70    7.90
  -7  -7   1   48.20    9.00
   7   7  -1   42.00    7.20
  -7   7   1   44.90    7.60
   7   7  -1   45.20    2.00
   7   7  -1   44.50    2.20
  -7   7   1   34.50    7.10
  -7   7   1   35.20    6.00
  -6  -7   1   12.30    4.50
  -6  -7   1    7.80    3.50
  -6  -7   1   11.70    3.10
  -6   7   1   12.40    4.00
  -6   7   1    9.30    3.50
  -6   7   1    8.40    3.40
   6   7  -1    8.40    3.50
   6   7  -1   10.20    2.20
  -5  -7   1  536.95   19.50
  -5  -7   1  558.34   25.40
   5  -7  -1  531.85   21.30
   5  -7  -1  516.25   22.70
  -5  -7   1  525.15   21.90
   5   7  -1  522.65   18.70
  -5   7   1  518.65   23.20
  -5   7   1  529.35   22.60
  -5   7   1  542.05   22.60
   5   7  -1  546.05   21.10
   5   7  -1  504.95   22.90
  -4  -7   1   34.60    5.30
  -4  -7   1   30.00    4.20
  -4  -7   1   31.40    6.00
  -4  -7   1   31.60    6.60
   4  -7  -1   42.90    5.50
   4  -7  -1   40.70    4.70
   4   7  -1   33.60    4.90
   4   7  -1   30.70    5.60
  -4   7   1   37.50    5.80
  -4   7   1   35.50    6.00
   4   7  -1   37.40    4.50
  -4   7   1   37.30    6.40
  -3  -7   1    2.70    3.80
  -3  -7   1    0.40    2.10
   3  -7  -1   -0.10    0.60
   3  -7  -1    1.40    1.60
  -3  -7   1   -0.40    1.20
   3  -7  -1   -0.10    1.30
  -3  -7   1    1.40    1.30
  -3   7   1    1.70    2.10
  -3   7   1   -1.10    1.20
   3   7  -1    1.40    1.70
   3   7  -1    0.00    1.30
  -3   7   1    1.50    1.80
   3   7  -1    1.70    1.60
   2  -7  -1 3234.68   83.99
   2  -7  -1 3059.29   84.79
  -2  -7   1 3518.45   82.59
  -2  -7   1 3220.98   81.99
  -2  -7   1 3129.89   86.79
   2  -7  -1 3200.18   80.09
  -2  -7   1 3111.99   86.99
  -2   7   1 3124.29   79.29
   2   7  -1 3205.58   85.39
   2   7  -1 3222.08   82.39
  -2   7   1 3186.68   85.09
  -2   7   1 3090.79   87.19
   1  -7  -1    5.30    2.20
   1  -7  -1    4.10    1.90
  -1  -7   1    2.90    2.90
  -1  -7   1    2.30    1.90
   1  -7  -1    3.00    1.50
  -1  -7   1    5.80    1.90
  -1   7   1    3.30    2.30
  -1   7   1    2.30    2.20
   1   7  -1    2.60    1.60
  -1   7   1    3.50    1.30
   1   7  -1    1.80    1.60
   1   7  -1    1.00    3.10
   0  -7   1  313.37   13.10
   0  -7   1  325.97   14.10
   0  -7   1  322.17   14.20
   0  -7  -1  327.47   13.40
   0  -7  -1  316.47   14.10
   0  -7  -1  321.87   16.50
   0   7   1  335.07   15.60
   0   7  -1  323.17   13.20
   0   7   1  320.97   12.10
   0   7   1  331.67   17.70
   0   7  -1  335.47   13.40
   0   7   1  325.77   12.90
   0   7  -1  323.17   15.30
   1  -7   1   35.30    4.00
  -1  -7  -1   38.00    4.60
  -1  -7  -1   39.60    6.30
  -1  -7  -1   32.30    6.80
   1  -7   1   31.80    3.10
   1  -7   1   26.60    4.50
  -1   7  -1   34.40    4.00
   1   7   1   34.20    5.60
  -1   7  -1   29.40    3.30
  -1   7  -1   28.10    4.60
   1   7   1   38.20    3.10
   1   7   1   32.10    5.20
   1   7   1   42.70    4.50
   2  -7   1   29.10    3.00
  -2  -7  -1   35.70    5.50
  -2  -7  -1   38.80    6.00
   2  -7   1   33.70    5.20
  -2  -7  -1   29.70    2.70
   2   7   1   32.80    4.90
   2   7   1   29.60    2.70
   2   7   1   26.30    4.40
  -2   7  -1   34.60    5.40
  -2   7  -1   27.70    4.40
  -2   7  -1   34.10    3.50
  -2   7  -1   30.30    2.80
   3  -7   1  181.78    8.70
  -3  -7  -1  191.48   11.90
   3  -7   1  181.48   11.10
  -3  -7  -1  189.98    7.50
  -3  -7  -1  196.28   12.90
   3   7   1  184.08   11.00
  -3   7  -1  178.08    9.20
   3   7   1  188.88   10.10
   3   7   1  199.88    8.10
  -3   7  -1  187.68    6.20
  -4  -7  -1   56.29    6.10
  -4  -7  -1   49.70    8.30
  -4  -7  -1   48.10    3.70
   4  -7   1   64.59    5.20
   4  -7   1   57.29    6.50
  -4  -7  -1   54.49    7.80
   4   7   1   57.19    4.50
  -4   7  -1   42.40    6.30
   4   7   1   50.39    6.10
   4   7   1   56.69    4.90
  -4   7  -1   49.80    6.30
  -5  -7  -1  240.88   14.00
  -5  -7  -1  228.08   15.00
  -5  -7  -1  246.68   10.00
   5  -7   1  249.48   14.60
   5  -7   1  244.28   12.10
   5   7   1  236.98   14.10
  -5   7  -1  258.97   15.60
  -5   7  -1  269.67   13.80
  -5   7  -1  259.67   15.30
   5   7   1  237.28   10.40
   6  -7   1    3.40    2.00
  -6  -7  -1    3.40    1.60
  -6  -7  -1    1.60    2.20
  -6  -7  -1    4.30    3.10
  -6   7  -1    3.50    2.70
   6   7   1    1.50    1.00
  -6   7  -1    0.50    2.40
  -6   7  -1    4.30    2.70
   6   7   1    1.00    2.30
   7  -7   1  132.99    9.90
  -7  -7  -1  135.29   11.60
  -7  -7  -1  121.89    7.80
  -7  -7  -1  137.69   13.00
  -7   7  -1  115.49   10.30
   7   7   1  127.49    6.70
  -7   7  -1  116.09   11.60
  -7   7  -1  116.19   10.40
   7   7   1  136.19   11.10
   8  -7   1  179.38   12.40
  -8  -7  -1  168.78   14.30
  -8  -7  -1  151.28   14.30
  -8  -7  -1  177.58    9.90
   8   7   1  148.09   12.40
  -8   7  -1  156.28   14.20
  -8   7  -1  171.38   12.20
  -8   7  -1  149.39   13.00
   9  -7   1   35.30    7.00
  -9  -7  -1   37.10    8.10
  -9  -7  -1   37.10    5.30
  -9  -7  -1   35.30    8.60
   9   7   1   30.50    7.50
  -9   7  -1   33.60    7.10
  -9   7  -1   44.70    6.80
  -9   7  -1   32.00    7.90
 -10  -7  -1    6.60    4.70
  10  -7   1    7.80    4.00
 -10  -7  -1    4.20    2.60
 -10  -7  -1   -4.90    4.30
 -10   7  -1    7.30    3.10
 -10   7  -1    2.00    3.80
 -10   7  -1    4.50    2.00
  10   7   1    5.50    4.00
 -10   7  -1    0.10    3.60
 -10  -8   1    1.70    4.30
 -10  -8   1   -6.40    3.20
  10  -8  -1   -1.40    3.20
 -10  -8   1   -3.80    2.10
 -10   8   1    4.20    4.00
 -10   8   1   -2.40    2.10
 -10   8   1    1.10    4.40
  10   8  -1   -2.30    3.50
  -9  -8   1   11.80    6.00
  -9  -8   1   19.90    4.70
  -9  -8   1   19.20    6.40
  -9   8   1   26.20    6.70
   9   8  -1   19.10    5.70
  -9   8   1   18.30    4.70
  -9   8   1   17.90    6.50
  -8  -8   1    6.50    4.30
   8  -8  -1    3.10    2.40
  -8  -8   1   -1.60    1.90
  -8  -8   1    0.60    2.80
  -8   8   1    2.00    2.70
  -8   8   1    1.80    2.40
  -8   8   1    4.10    3.10
   8   8  -1   -2.90    2.10
  -7  -8   1    6.80    2.60
   7  -8  -1    7.40    3.00
  -7  -8   1    5.30    3.50
  -7  -8   1   11.10    4.60
   7   8  -1    6.10    3.30
   7   8  -1    8.30    1.70
  -7   8   1   10.80    4.40
  -7   8   1    4.50    3.00
  -7   8   1    8.90    3.60
  -6  -8   1   18.00    3.70
   6  -8  -1   22.00    4.70
  -6  -8   1   24.50    5.60
  -6  -8   1   14.90    5.40
  -6   8   1   10.80    4.20
  -6   8   1   22.50    5.20
   6   8  -1   17.60    4.60
   6   8  -1   16.20    4.30
  -6   8   1   17.60    4.70
   6   8  -1   13.10    2.90
   5  -8  -1   21.00    4.40
  -5  -8   1   18.70    5.70
  -5  -8   1   31.80    4.70
   5  -8  -1   22.40    5.10
  -5  -8   1   29.90    5.40
  -5  -8   1   27.20    6.40
  -5   8   1   15.90    4.30
   5   8  -1   23.70    4.50
   5   8  -1   23.90    4.20
  -5   8   1   30.30    6.00
   5   8  -1   24.00    5.10
  -5   8   1   34.00    6.50
  -4  -8   1    0.80    1.20
   4  -8  -1    0.50    1.30
  -4  -8   1   -3.60    3.20
  -4  -8   1   -2.20    1.10
  -4  -8   1    2.00    2.20
   4  -8  -1    2.20    1.70
  -4   8   1    0.00    2.20
   4   8  -1   -0.90    1.30
   4   8  -1    2.30    1.80
   4   8  -1    5.30    2.80
  -4   8   1    2.60    2.00
  -4   8   1    1.90    2.40
  -3  -8   1  149.88   11.30
   3  -8  -1  143.79    6.40
  -3  -8   1  157.48    9.10
  -3  -8   1  150.68    8.20
  -3  -8   1  151.08   11.90
   3  -8  -1  154.38    9.70
   3  -8  -1  161.28   10.70
   3   8  -1  155.88   10.50
  -3   8   1  170.98   10.30
   3   8  -1  147.39    8.60
   3   8  -1  143.99   10.20
  -3   8   1  137.59   10.10
  -3   8   1  153.48   11.30
   2  -8  -1 2485.15   67.19
  -2  -8   1 2564.34   65.49
   2  -8  -1 2376.36   68.19
  -2  -8   1 2465.05   70.39
  -2  -8   1 2457.65   67.89
   2  -8  -1 2427.56   63.49
  -2  -8   1 2494.95   70.79
  -2   8   1 2429.46   68.49
   2   8  -1 2403.76   68.09
  -2   8   1 2360.96   62.29
   2   8  -1 2445.26   70.39
   2   8  -1 2453.55   65.29
   2   8  -1 2428.26   69.59
  -2   8   1 2489.35   71.39
   1  -8  -1  144.89    9.20
  -1  -8   1  152.58    8.50
   1  -8  -1  170.28   10.00
  -1  -8   1  149.59   10.50
   1  -8  -1  148.79    8.20
  -1  -8   1  155.78   10.30
  -1   8   1  152.58    7.80
  -1   8   1  158.08   10.30
   1   8  -1  159.88    9.50
   1   8  -1  178.98   11.90
  -1   8   1  151.08   10.90
   0  -8  -1  168.28    9.70
   0  -8   1  182.88   10.40
   0  -8  -1  174.38   10.40
   0  -8   1  181.28   10.40
   0  -8   1  172.28    9.30
   0   8   1  165.98    8.90
   0   8   1  180.28   11.90
   0   8  -1  170.68    9.20
   0   8  -1  169.98    9.40
   0   8   1  167.28   11.20
   0   8   1  171.98    8.50
   1  -8   1   13.90    2.50
   1  -8   1   10.90    2.80
  -1  -8  -1   18.00    3.70
  -1  -8  -1   21.70    5.00
   1  -8   1   15.60    3.70
   1   8   1   14.10    3.70
  -1   8  -1   11.10    2.90
  -1   8  -1   24.70    4.90
   1   8   1   27.20    5.60
   1   8   1   22.40    4.00
   1   8   1   13.50    2.50
  -1   8  -1   11.40    2.40
  -2  -8  -1   26.30    5.00
   2  -8   1   27.20    5.00
   2  -8   1   22.20    3.30
  -2  -8  -1   19.90    5.70
  -2  -8  -1   26.10    2.70
   2  -8   1   27.10    3.80
  -2   8  -1   23.10    4.20
  -2   8  -1   28.90    5.20
   2   8   1   33.20    5.10
   2   8   1   24.90    4.80
   2   8   1   21.80    2.60
  -2   8  -1   27.60    2.80
   3  -8   1  145.79    7.60
  -3  -8  -1  135.49    6.40
  -3  -8  -1  138.59   10.40
   3  -8   1  126.69    9.60
  -3  -8  -1  114.09   10.70
  -3   8  -1  137.59    8.00
   3   8   1  126.69    8.80
  -3   8  -1  135.79    5.30
   3   8   1  129.79    6.60
  -3   8  -1  137.49   10.00
  -3   8  -1  135.09    9.50
   3   8   1  148.09    9.90
  -4  -8  -1  317.87   17.90
  -4  -8  -1  328.77   16.30
  -4  -8  -1  352.76   12.10
   4  -8   1  333.97   14.10
  -4   8  -1  350.46   19.30
  -4   8  -1  344.57   17.40
   4   8   1  362.36   17.50
   4   8   1  340.67   12.90
   4   8   1  339.57   14.70
  -4   8  -1  355.16   17.90
  -5  -8  -1  159.18   12.80
   5  -8   1  163.48    9.70
  -5  -8  -1  157.78   13.10
   5  -8   1  152.98   11.60
  -5  -8  -1  154.48   11.30
  -5  -8  -1  175.28    7.90
  -5   8  -1  150.38   12.40
   5   8   1  166.88   11.90
  -5   8  -1  171.88   12.70
  -5   8  -1  164.18   10.60
   5   8   1  170.48    9.10
  -6  -8  -1  341.17   12.80
  -6  -8  -1  302.27   20.30
   6  -8   1  315.77   15.40
   6  -8   1  314.37   18.20
  -6  -8  -1  352.66   20.30
  -6   8  -1  335.17   17.20
   6   8   1  330.17   17.90
  -6   8  -1  334.07   19.60
   6   8   1  317.87   12.50
  -6   8  -1  311.17   18.50
  -7  -8  -1    2.60    1.50
   7  -8   1    0.90    2.00
  -7  -8  -1    1.60    2.10
  -7  -8  -1    0.60    2.90
   7   8   1   -1.70    1.60
  -7   8  -1    5.60    3.40
  -7   8  -1   -5.50    3.00
  -7   8  -1    0.90    1.90
  -8  -8  -1  128.19   12.70
  -8  -8  -1  118.29   13.30
  -8  -8  -1  114.49    7.60
   8  -8   1  114.59    9.90
  -8   8  -1  120.89   12.90
  -8   8  -1  117.19   12.20
  -8   8  -1  117.19   12.40
  -9  -8  -1   74.29    6.70
  -9  -8  -1   53.99   10.80
  -9  -8  -1   95.89   11.70
   9  -8   1   59.39    8.60
  -9   8  -1   59.59   10.20
   9   8   1   76.69   10.80
  -9   8  -1   90.09   12.30
  -9   8  -1   78.19    8.90
 -10  -8  -1   21.10    7.40
 -10  -8  -1   23.00    4.50
  10  -8   1   20.40    5.70
 -10  -8  -1   18.00    7.40
 -10   8  -1   25.30    7.60
 -10   8  -1   35.40    8.60
 -10  -9   1   12.60    6.70
 -10  -9   1   17.20    4.10
  10  -9  -1   15.20    5.20
 -10  -9   1    9.70    6.10
 -10   9   1   18.70    6.90
 -10   9   1   18.50    4.80
 -10   9   1    3.60    4.70
  -9  -9   1   17.40    4.30
  -9  -9   1   14.90    5.70
  -9  -9   1   17.10    6.60
  -9   9   1   18.00    4.70
  -9   9   1   14.20    5.70
  -9   9   1    9.80    5.40
   9   9  -1   14.80    4.90
  -8  -9   1   50.79   10.20
  -8  -9   1   48.60    8.00
  -8  -9   1   46.40    8.70
  -8   9   1   51.59    9.00
  -8   9   1   37.50    8.00
  -8   9   1   45.50    7.90
  -7  -9   1   53.29    8.50
   7  -9  -1   41.10    7.10
  -7  -9   1   47.00    9.10
  -7  -9   1   50.69    5.70
  -7   9   1   47.10    8.00
  -7   9   1   33.30    7.20
  -7   9   1   66.39    8.10
   7   9  -1   44.70    4.20
   6  -9  -1    0.90    1.80
  -6  -9   1    6.70    2.40
  -6  -9   1   10.20    5.60
  -6  -9   1   14.00    4.30
   6  -9  -1    3.80    2.60
  -6   9   1   12.50    5.60
   6   9  -1    8.80    2.60
   6   9  -1   12.80    3.80
  -6   9   1    6.20    3.40
  -6   9   1    7.00    4.30
   6   9  -1    6.50    3.30
  -5  -9   1   17.70    3.60
  -5  -9   1   15.80    4.80
   5  -9  -1   17.90    4.00
  -5  -9   1   15.10    4.00
   5   9  -1   12.90    3.40
   5   9  -1   18.10    4.00
  -5   9   1   12.00    4.00
  -5   9   1   11.10    3.90
   5   9  -1   17.00    4.60
  -5   9   1   14.50    4.60
  -4  -9   1    2.70    4.30
  -4  -9   1    3.00    1.80
   4  -9  -1    2.30    1.90
  -4  -9   1    4.20    3.00
   4  -9  -1    5.20    3.00
  -4  -9   1    5.20    2.40
   4   9  -1    3.90    2.60
   4   9  -1    2.50    1.80
  -4   9   1   -2.10    1.70
   4   9  -1    5.50    2.60
  -4   9   1    5.40    2.50
  -4   9   1    8.20    3.70
   3  -9  -1   20.80    4.20
  -3  -9   1   17.20    5.90
  -3  -9   1   19.80    5.10
   3  -9  -1   16.30    4.20
  -3  -9   1   19.40    3.90
  -3  -9   1   22.20    3.80
   3  -9  -1   15.90    2.60
  -3   9   1   24.60    4.70
  -3   9   1   22.50    4.80
   3   9  -1   22.70    4.60
   3   9  -1   19.50    3.80
  -3   9   1   21.70    5.40
   3   9  -1   17.40    4.50
  -2  -9   1 1897.11   58.29
   2  -9  -1 1891.61   55.19
   2  -9  -1 1944.11   52.09
  -2  -9   1 2025.80   59.29
  -2  -9   1 1942.91   53.49
   2  -9  -1 1982.90   57.29
   2   9  -1 1902.51   58.19
   2   9  -1 1821.22   55.89
  -2   9   1 2015.50   60.39
  -2   9   1 1894.51   50.69
  -2   9   1 1900.61   56.99
   2   9  -1 1956.40   53.59
   2   9  -1 1872.71   58.69
   1  -9  -1  296.67   14.60
  -1  -9   1  295.77   13.10
   1  -9  -1  282.47   13.90
  -1  -9   1  266.77   14.90
   1  -9  -1  300.67   13.10
  -1  -9   1  289.97   15.20
   1   9  -1  284.07   13.80
   1   9  -1  292.77   13.00
   1   9  -1  288.97   16.70
  -1   9   1  299.77   15.70
  -1   9   1  292.27   16.40
   1   9  -1  280.77   16.00
  -1   9   1  297.07   13.20
  -1   9   1  296.97   12.20
   0  -9  -1  209.58   11.30
   0  -9   1  212.98   12.10
   0  -9  -1  199.88   11.80
   0  -9   1  224.48   12.50
   0   9  -1  198.08   10.80
   0   9  -1  211.18   10.80
   0   9   1  214.88   10.70
   0   9   1  210.48   13.90
   0   9   1  205.68   13.20
   0   9  -1  222.88   13.80
   0   9   1  213.18   10.30
  -1  -9  -1  439.86   20.40
   1  -9   1  505.55   19.60
   1  -9   1  501.35   20.70
  -1  -9  -1  485.55   20.30
   1  -9   1  507.85   17.50
  -1   9  -1  491.15   21.10
   1   9   1  536.85   22.40
  -1   9  -1  511.25   19.80
   1   9   1  486.65   21.60
  -1   9  -1  504.75   17.80
   1   9   1  496.35   17.00
   1   9   1  498.25   19.50
  -2  -9  -1   15.20    3.80
   2  -9   1   10.60    2.50
   2  -9   1   12.90    3.80
   2  -9   1    7.90    2.50
  -2  -9  -1   12.50    4.90
  -2   9  -1   12.10    2.30
   2   9   1   14.40    3.60
  -2   9  -1    6.70    3.10
  -2   9  -1    8.30    2.90
   2   9   1   18.30    5.50
   2   9   1    9.70    3.20
   2   9   1   10.20    2.30
  -3  -9  -1  696.03   21.10
   3  -9   1  698.43   27.30
   3  -9   1  702.03   22.70
  -3  -9  -1  688.43   29.10
  -3  -9  -1  669.73   27.80
  -3   9  -1  683.63   19.50
  -3   9  -1  689.63   26.50
   3   9   1  700.93   35.20
  -3   9  -1  693.63   27.20
   3   9   1  698.03   21.50
  -3   9  -1  687.53   30.00
  -3   9  -1  722.13   23.60
   3   9   1  687.43   26.10
   4  -9   1  784.52   25.60
  -4  -9  -1  764.12   31.40
   4  -9   1  793.02   30.50
  -4  -9  -1  781.12   23.10
  -4  -9  -1  756.82   28.40
  -4  -9  -1  765.82   31.50
   4   9   1  764.72   29.60
   4   9   1  788.62   24.30
  -4   9  -1  780.22   30.40
  -4   9  -1  794.32   33.00
   4   9   1  757.32   27.10
  -4   9  -1  792.12   26.90
  -4   9  -1  762.02   29.50
  -5  -9  -1  232.78   14.10
  -5  -9  -1  245.58   17.30
   5  -9   1  214.18   11.40
  -5  -9  -1  221.38    9.30
  -5  -9  -1  199.38   15.10
   5  -9   1  201.78   14.10
  -5   9  -1  212.98   18.50
  -5   9  -1  227.48   12.90
   5   9   1  214.18   11.30
   5   9   1  229.08   14.50
  -5   9  -1  187.68   14.10
  -6  -9  -1  125.89    6.90
   6  -9   1  126.99    9.10
  -6  -9  -1  131.79   11.20
  -6  -9  -1  104.69   12.30
  -6  -9  -1  131.39   12.40
  -6   9  -1  118.29   11.50
   6   9   1  121.79    7.40
  -6   9  -1  127.69   10.20
  -6   9  -1  111.29   11.20
  -7  -9  -1    3.50    3.80
   7  -9   1    4.30    2.70
  -7  -9  -1    5.30    2.00
  -7  -9  -1    2.20    2.40
  -7  -9  -1    1.10    4.70
  -7   9  -1   -2.00    1.90
   7   9   1    3.40    1.50
  -7   9  -1    6.20    3.80
  -7   9  -1    5.10    3.50
   7   9   1    6.80    3.00
  -8  -9  -1   16.70    5.20
  -8  -9  -1   10.40    2.60
  -8  -9  -1    5.20    4.50
   8  -9   1   17.60    4.60
   8   9   1    9.70    4.30
  -8   9  -1   12.60    4.50
  -8   9  -1   16.20    5.10
  -8   9  -1    6.40    4.30
  -9  -9  -1   -1.80    3.00
  -9  -9  -1   -6.40    2.80
   9  -9   1    3.10    2.90
  -9  -9  -1    2.10    1.80
   9   9   1    1.00    3.60
  -9   9  -1    6.40    4.20
  -9   9  -1    7.50    4.20
  -9   9  -1    7.20    3.60
 -10  -9  -1   21.20    7.00
  10  -9   1   17.90    5.60
 -10  -9  -1   21.10    7.70
 -10  -9  -1   18.60    4.00
 -10   9  -1   15.30    5.90
 -10   9  -1   20.30    5.90
 -10   9  -1    8.40    5.80
 -10 -10   1   20.40    8.90
 -10 -10   1   23.40    4.90
  10 -10  -1   20.90    6.90
 -10 -10   1   23.30    7.50
 -10  10   1    7.60    5.60
 -10  10   1   13.40    4.20
 -10  10   1    6.80    5.90
  -9 -10   1    1.90    3.30
  -9 -10   1    1.00    2.20
  -9 -10   1    1.70    4.60
  -9  10   1   -2.00    3.20
  -9  10   1    1.90    3.30
  -9  10   1    2.30    4.00
  -8 -10   1    6.60    4.90
  -8 -10   1   11.20    7.10
  -8  10   1    7.50    4.00
  -8  10   1    1.90    3.00
   8  10  -1    6.40    1.40
   8  10  -1    5.40    3.50
  -8  10   1    6.90    4.00
   7 -10  -1   18.50    5.20
  -7 -10   1   21.50    4.40
  -7 -10   1   17.70    5.90
  -7 -10   1   26.70    6.20
  -7  10   1   21.10    6.20
  -7  10   1   26.80    6.00
   7  10  -1   20.20    3.50
  -7  10   1   13.40    4.90
   7  10  -1   17.90    5.70
  -6 -10   1   41.60    9.10
   6 -10  -1   41.20    6.30
  -6 -10   1   42.10    5.00
   6  10  -1   30.00    5.60
  -6  10   1   27.70    6.40
   6  10  -1   45.00    6.20
  -6  10   1   46.20    7.60
  -6  10   1   40.60    7.60
  -5 -10   1   -0.10    1.80
   5 -10  -1    2.00    1.60
  -5 -10   1    3.90    3.20
  -5 -10   1    0.40    1.40
   5 -10  -1    0.40    1.60
  -5 -10   1    4.00    1.90
  -5  10   1    0.00    3.00
   5  10  -1    2.90    2.00
   5  10  -1    0.60    1.60
  -5  10   1    0.10    2.00
  -5  10   1    0.70    2.10
   5  10  -1    0.20    2.00
   4 -10  -1  177.28   11.00
  -4 -10   1  155.48    9.10
  -4 -10   1  158.48   10.50
  -4 -10   1  141.29   12.40
   4 -10  -1  172.38   12.30
  -4 -10   1  169.48   13.70
   4 -10  -1  157.78    6.30
  -4  10   1  149.79   12.50
   4  10  -1  150.98   11.20
  -4  10   1  136.09   11.40
   4  10  -1  157.48   11.70
  -4  10   1  169.08   11.20
   4  10  -1  160.88    9.90
  -3 -10   1   -0.80    1.80
   3 -10  -1    2.00    1.90
   3 -10  -1    1.10    1.80
   3 -10  -1    0.70    1.10
  -3 -10   1   -1.20    1.00
  -3 -10   1   -3.30    3.60
  -3 -10   1    2.20    1.80
  -3  10   1    1.80    1.00
  -3  10   1    0.40    2.60
   3  10  -1   -3.30    1.60
   3  10  -1    2.00    1.50
   3  10  -1    3.70    2.40
  -3  10   1   -1.40    1.60
  -2 -10   1   39.90    6.80
   2 -10  -1   51.79    5.80
   2 -10  -1   45.70    6.00
   2 -10  -1   43.70    4.50
  -2 -10   1   41.10    7.40
  -2 -10   1   47.30    5.00
  -2  10   1   45.20    7.60
  -2  10   1   46.60    7.30
  -2  10   1   43.10    4.00
   2  10  -1   53.89    8.60
   2  10  -1   47.00    5.00
   2  10  -1   44.60    7.50
   2  10  -1   46.00    6.80
  -1 -10   1   51.09    5.30
   1 -10  -1   56.99    5.50
   1 -10  -1   52.39    6.00
  -1 -10   1   42.50    7.00
   1 -10  -1   55.19    6.00
  -1 -10   1   48.90    6.50
  -1  10   1   43.20    7.30
   1  10  -1   51.99    5.80
  -1  10   1   44.90    4.50
   1  10  -1   50.59    5.30
   1  10  -1   48.20    8.40
  -1  10   1   37.80    4.70
   1  10  -1   48.10    8.00
  -1  10   1   42.10    7.20
   0 -10  -1  514.45   22.70
   0 -10   1  598.54   23.90
   0 -10   1  558.34   23.10
   0 -10  -1  588.14   22.70
   0  10  -1  576.34   25.40
   0  10   1  576.14   25.50
   0  10  -1  598.44   21.80
   0  10   1  603.94   26.00
   0  10  -1  588.04   22.00
   0  10   1  625.44   21.20
   0  10  -1  579.44   26.70
   0  10   1  602.64   21.60
  -1 -10  -1  112.89    9.60
   1 -10   1  102.49    6.80
  -1 -10  -1  109.79    8.90
   1 -10   1  117.69    8.80
   1 -10   1  104.89    8.80
   1  10   1  111.49   10.60
   1  10   1  115.49    8.40
   1  10   1  114.19    6.90
   1  10   1   92.19    9.20
  -1  10  -1  101.39    7.00
  -1  10  -1  111.49    8.50
  -1  10  -1  102.59   10.50
  -1  10  -1   98.09    9.70
   2 -10   1  327.27   14.50
  -2 -10  -1  325.97   17.30
  -2 -10  -1  328.27   18.40
   2 -10   1  340.57   13.80
   2 -10   1  330.17   17.50
  -2  10  -1  329.97   12.90
  -2  10  -1  335.17   19.80
  -2  10  -1  354.96   17.80
   2  10   1  342.77   16.50
   2  10   1  339.77   13.10
   2  10   1  311.27   17.00
  -2  10  -1  344.57   16.50
   2  10   1  351.36   18.90
   3 -10   1  502.15   17.50
  -3 -10  -1  419.56   23.30
  -3 -10  -1  460.05   16.00
   3 -10   1  488.25   22.10
  -3 -10  -1  441.76   22.20
  -3  10  -1  455.65   24.70
  -3  10  -1  464.95   14.70
   3  10   1  446.36   20.70
  -3  10  -1  508.05   22.50
  -3  10  -1  468.75   21.00
   3  10   1  520.15   17.00
   3  10   1  447.16   20.80
  -4 -10  -1 4002.40  110.79
   4 -10   1 3909.21  107.99
  -4 -10  -1 3836.22  105.09
  -4 -10  -1 3776.62  109.39
   4 -10   1 3895.71  100.99
  -4 -10  -1 3922.41   97.99
   4  10   1 3801.92  103.99
  -4  10  -1 4002.90  102.59
  -4  10  -1 3926.31  108.19
  -4  10  -1 3841.42  106.69
  -4  10  -1 3958.50  111.99
   4  10   1 3892.61   99.29
  -5 -10  -1   26.00    3.10
  -5 -10  -1   30.40    6.00
   5 -10   1   30.10    6.70
  -5 -10  -1   29.80    8.10
   5 -10   1   34.90    5.30
  -5  10  -1   27.00    5.30
  -5  10  -1   28.60    6.60
  -5  10  -1   25.60    6.40
   5  10   1   36.40    5.70
   5  10   1   25.30    4.00
  -6 -10  -1  170.18   16.30
   6 -10   1  183.38   11.20
  -6 -10  -1  181.58   13.40
  -6 -10  -1  196.88    8.80
  -6 -10  -1  210.18   16.40
  -6  10  -1  175.38   12.40
  -6  10  -1  175.08   14.60
   6  10   1  170.18    9.80
   6  10   1  156.98   12.80
  -7 -10  -1   84.89    5.80
  -7 -10  -1  115.89   12.50
  -7 -10  -1   90.49   14.20
   7 -10   1  100.39    8.60
  -7 -10  -1   91.79   10.30
  -7  10  -1   87.19    9.10
  -7  10  -1   93.39   11.10
   7  10   1   89.79    6.00
  -8 -10  -1    2.50    3.60
  -8 -10  -1   -0.50    5.50
  -8 -10  -1    1.30    3.40
   8 -10   1   -1.90    2.10
  -8 -10  -1   -1.10    1.60
   8  10   1   -2.20    0.80
   8  10   1    0.00    3.00
  -8  10  -1    2.60    3.10
  -8  10  -1   -1.90    3.20
   9 -10   1   -5.70    2.90
  -9 -10  -1    1.80    4.40
  -9 -10  -1   -3.30    3.60
  -9 -10  -1    0.30    1.70
  -9  10  -1    0.00    3.30
  -9  10  -1    1.60    3.50
  -9 -11   1   -1.60    1.90
   9 -11  -1    3.10    4.70
  -9 -11   1    0.60    4.80
  -9 -11   1   -2.90    3.00
  -9  11   1   -1.20    3.40
  -9  11   1    3.60    4.40
  -9  11   1    2.10    3.90
  -8 -11   1    1.50    3.50
  -8 -11   1   -1.60    5.50
   8 -11  -1   -0.50    2.40
  -8 -11   1    4.00    2.60
  -8 -11   1    8.00    3.60
  -8  11   1    3.00    3.60
  -8  11   1   -3.50    2.50
   8  11  -1    1.70    1.30
   8  11  -1    2.10    3.30
  -8  11   1   -0.30    3.20
  -7 -11   1    1.40    4.20
  -7 -11   1    5.10    3.30
   7 -11  -1    1.40    2.50
  -7 -11   1    5.60    2.60
  -7  11   1    8.60    4.00
  -7  11   1    7.70    4.00
   7  11  -1    6.40    3.20
  -7  11   1   -1.40    3.40
   7  11  -1    6.90    2.50
   6 -11  -1   10.00    3.60
  -6 -11   1    4.10    3.80
  -6 -11   1   17.40    4.90
  -6 -11   1    8.60    2.80
  -6  11   1   12.30    4.30
   6  11  -1   14.90    4.60
  -6  11   1    5.20    4.30
   6  11  -1    7.20    3.40
  -6  11   1    7.60    4.30
   6  11  -1   14.30    3.70
  -5 -11   1  168.88   10.10
  -5 -11   1  156.88   14.70
  -5 -11   1  205.98   13.10
   5  11  -1  176.58   11.30
  -5  11   1  175.18   13.90
  -5  11   1  195.98   13.10
   5  11  -1  189.38   12.40
  -5  11   1  173.98   14.20
  -4 -11   1  141.69   12.90
  -4 -11   1  125.79    8.50
  -4 -11   1  128.39    9.70
   4 -11  -1  131.29    9.80
   4 -11  -1  127.89    6.40
   4  11  -1  137.49   11.20
   4  11  -1  122.29    9.00
  -4  11   1  130.09   12.00
  -4  11   1  147.49   11.90
  -3 -11   1    1.10    3.00
  -3 -11   1    6.50    2.50
  -3 -11   1    6.40    2.40
  -3 -11   1    5.00    3.30
   3 -11  -1   10.20    3.90
   3 -11  -1    4.80    2.10
   3 -11  -1    5.40    2.80
   3  11  -1    6.60    3.00
  -3  11   1    5.90    3.20
  -3  11   1   -1.20    2.10
   3  11  -1    4.60    3.20
  -3  11   1    6.00    1.60
   3  11  -1    6.80    2.60
   2 -11  -1   11.40    4.00
   2 -11  -1    7.90    2.90
  -2 -11   1    6.10    3.40
  -2 -11   1    4.80    4.10
  -2 -11   1    7.90    2.60
   2 -11  -1    4.40    2.20
   2  11  -1    4.60    2.40
  -2  11   1    2.70    3.00
  -2  11   1    4.80    1.90
  -2  11   1    3.20    2.30
   2  11  -1    5.00    3.30
   2  11  -1   10.00    5.40
  -2  11   1    0.90    2.50
   2  11  -1    2.40    2.70
  -1 -11   1    5.40    3.00
   1 -11  -1   12.50    4.10
  -1 -11   1    7.90    3.40
  -1 -11   1    7.60    2.60
   1 -11  -1    2.50    1.90
   1 -11  -1    5.70    2.70
  -1  11   1    6.20    2.50
  -1  11   1   11.80    5.20
   1  11  -1    9.10    2.80
  -1  11   1    7.00    2.40
   1  11  -1    6.70    2.90
  -1  11   1    8.70    3.80
   1  11  -1    2.60    4.70
   1  11  -1    2.80    3.60
   0 -11   1  180.58   14.30
   0 -11   1  176.78   11.90
   0 -11  -1  184.48   11.50
   0  11  -1  175.48   10.40
   0  11   1  179.18   10.50
   0  11   1  183.48   14.50
   0  11  -1  171.48   10.60
   0  11  -1  169.88   14.10
   0  11   1  171.08    9.90
  -1 -11  -1   76.89    8.50
   1 -11   1   82.79    8.30
  -1 -11  -1   65.39    7.40
   1 -11   1   76.59    6.10
   1 -11   1   63.09    6.90
   1  11   1   77.39    7.10
  -1  11  -1   68.69    8.90
  -1  11  -1   66.29   10.20
   1  11   1   71.89    8.20
   1  11   1   78.59    9.80
   1  11   1   63.29    5.60
  -1  11  -1   65.99    5.90
  -1  11  -1   66.19    6.90
   2 -11   1 1113.19   38.50
   2 -11   1 1062.99   32.80
   2 -11   1 1079.59   34.40
  -2 -11  -1 1082.09   39.20
  -2 -11  -1 1074.59   38.40
   2  11   1 1067.69   36.50
  -2  11  -1 1035.20   38.10
  -2  11  -1 1047.60   36.40
  -2  11  -1 1078.29   42.10
   2  11   1 1092.19   38.60
   2  11   1 1094.59   39.60
   2  11   1 1017.00   32.00
  -2  11  -1 1019.10   31.40
   3 -11   1  283.57   12.70
   3 -11   1  241.48   15.60
  -3 -11  -1  294.47   17.50
  -3 -11  -1  244.78   17.40
  -3  11  -1  260.37   10.20
  -3  11  -1  268.07   16.30
   3  11   1  300.97   16.60
  -3  11  -1  277.27   15.80
   3  11   1  274.07   15.70
  -3  11  -1  286.27   19.00
   3  11   1  289.37   12.10
  -4 -11  -1 1513.55   52.99
  -4 -11  -1 1506.25   42.00
  -4 -11  -1 1540.75   48.70
   4 -11   1 1575.24   51.59
  -4 -11  -1 1523.85   54.19
   4 -11   1 1520.55   44.50
  -4  11  -1 1588.44   46.20
   4  11   1 1499.35   48.20
   4  11   1 1460.75   42.80
  -4  11  -1 1514.45   54.69
  -4  11  -1 1534.05   50.39
  -4  11  -1 1518.55   51.19
  -5 -11  -1   12.60    4.20
  -5 -11  -1   14.60    2.70
  -5 -11  -1   11.70    6.70
  -5 -11  -1    6.30    4.80
   5 -11   1   12.70    3.40
   5  11   1   11.30    2.90
  -5  11  -1   10.40    4.10
   5  11   1   12.30    3.60
  -5  11  -1   15.50    4.00
  -5  11  -1   19.10    5.80
  -5  11  -1   10.10    4.70
  -6 -11  -1   10.90    2.50
   6 -11   1   13.00    4.30
  -6 -11  -1    4.40    3.50
  -6 -11  -1    9.60    3.80
   6 -11   1    1.80    2.30
  -6 -11  -1   -0.60    6.90
  -6  11  -1    2.50    4.00
  -6  11  -1    8.40    3.80
  -6  11  -1    8.40    3.90
  -6  11  -1    5.80    4.10
   6  11   1    8.40    2.70
   6  11   1    0.80    3.20
   7 -11   1   -3.40    1.60
  -7 -11  -1    8.10    6.20
  -7 -11  -1    5.40    3.50
   7 -11   1   -3.80    2.10
  -7 -11  -1    0.10    2.20
  -7 -11  -1    1.50    1.50
  -7  11  -1    4.00    4.30
  -7  11  -1   -4.90    3.20
   7  11   1    0.70    1.40
  -7  11  -1    1.90    2.70
   7  11   1   -1.70    2.60
  -7  11  -1    5.10    3.60
  -8 -11  -1    5.30    4.10
  -8 -11  -1    4.40    1.70
  -8 -11  -1   -2.60    4.30
   8 -11   1    6.20    3.00
   8  11   1    1.80    1.10
  -8  11  -1    4.20    3.40
  -8  11  -1   -0.90    2.80
  -8  11  -1   -2.50    3.90
  -8  11  -1    3.50    4.40
  -9 -11  -1    7.00    4.90
  -9 -11  -1   -2.10    4.60
  -9 -11  -1    4.20    1.90
  -9  11  -1    1.30    5.20
  -9  11  -1   -5.00    3.40
  -9  11  -1   -0.80    3.60
  -9  11  -1   -1.00    4.00
  -9 -12   1   -5.90    3.40
  -9 -12   1   -2.50    2.10
  -9 -12   1    5.20    5.40
   9 -12  -1   -5.30    2.90
  -9  12   1   -6.00    3.50
  -9  12   1   -7.20    3.10
  -9  12   1    0.30    4.70
   8 -12  -1   15.30    4.50
  -8 -12   1   17.40    6.00
  -8 -12   1   16.70    3.80
  -8 -12   1   15.60    6.40
  -8  12   1   16.80    5.70
  -8  12   1   13.30    6.70
  -8  12   1   13.00    5.10
  -7 -12   1   21.60    6.70
  -7 -12   1   12.30    3.20
  -7 -12   1   16.50    7.30
   7 -12  -1   12.20    4.20
   7  12  -1   17.40    4.00
  -7  12   1   16.10    6.00
   7  12  -1   13.30    4.70
  -7  12   1   12.10    5.80
   7  12  -1   11.30    4.10
  -6 -12   1   -2.10    1.40
  -6 -12   1    2.60    2.90
   6 -12  -1   -3.10    1.70
  -6 -12   1   -3.40    2.60
  -6  12   1   -4.70    2.80
  -6  12   1   -2.10    2.00
   6  12  -1   -1.40    1.90
  -6  12   1    7.10    3.80
   6  12  -1   -0.20    2.00
  -5 -12   1  262.47   15.50
  -5 -12   1  267.77   19.70
   5 -12  -1  261.67   15.00
  -5 -12   1  278.57   13.70
   5  12  -1  277.67   16.30
   5  12  -1  287.67   15.00
  -5  12   1  272.07   18.70
  -5  12   1  262.67   17.60
  -5  12   1  272.57   16.20
   4 -12  -1   53.19    6.30
  -4 -12   1   49.99   11.00
  -4 -12   1   47.40    5.40
  -4 -12   1   51.69    6.20
   4 -12  -1   41.10    3.90
   4  12  -1   35.50    7.10
  -4  12   1   36.40    8.20
   4  12  -1   61.59   11.00
   4  12  -1   45.50    5.60
  -3 -12   1   48.40    8.60
  -3 -12   1   51.09    5.60
  -3 -12   1   57.59    6.10
   3 -12  -1   59.09    5.60
   3 -12  -1   60.19    6.70
  -3  12   1   52.19    9.40
   3  12  -1   63.79    9.20
  -3  12   1   68.09   10.10
  -3  12   1   56.19    4.40
   3  12  -1   59.19    8.60
  -3  12   1   52.59    6.60
   3  12  -1   54.99    6.00
   2 -12  -1   10.60    3.30
  -2 -12   1    5.10    2.40
  -2 -12   1   12.30    4.70
   2 -12  -1    5.20    2.30
   2 -12  -1    9.80    3.90
  -2  12   1    8.60    3.20
   2  12  -1    7.10    5.30
   2  12  -1    7.50    3.50
  -2  12   1   10.20    4.50
   2  12  -1    4.10    2.30
   2  12  -1    4.10    3.70
  -2  12   1    9.00    2.40
  -2  12   1   10.10    4.70
  -1 -12   1  141.59   11.80
   1 -12  -1  143.29   11.40
   1 -12  -1  147.59   10.10
   1 -12  -1  176.38   11.40
  -1 -12   1  138.39   11.30
   1  12  -1  131.99   12.80
   1  12  -1  147.79   10.50
  -1  12   1  140.19   12.70
  -1  12   1  143.09    9.00
  -1  12   1  150.38   10.00
  -1  12   1  163.58   13.50
   1  12  -1  152.48   10.00
   1  12  -1  139.59   13.40
   0 -12   1   58.89    7.20
   0 -12  -1   64.49    6.90
   0 -12  -1   56.49    7.10
   0 -12   1   58.89    8.30
   0  12  -1   59.49   10.00
   0  12   1   70.09   11.80
   0  12  -1   58.09    6.20
   0  12  -1   68.99    6.90
   0  12   1   64.89    6.40
   0  12  -1   50.79    9.40
   0  12   1   66.09    6.10
   0  12   1   76.19    8.80
  -1 -12  -1  432.46   21.10
   1 -12   1  421.66   17.50
   1 -12   1  450.15   21.40
   1 -12   1  463.55   20.50
  -1 -12  -1  420.86   21.30
   1  12   1  448.86   17.50
   1  12   1  428.66   22.30
  -1  12  -1  441.86   19.80
  -1  12  -1  433.56   17.70
   1  12   1  421.36   22.50
  -1  12  -1  412.26   22.30
   1  12   1  430.36   22.80
  -1  12  -1  453.95   24.60
   2 -12   1   20.90    4.10
  -2 -12  -1   16.10    4.80
  -2 -12  -1   16.30    6.00
   2 -12   1   18.00    4.90
  -2  12  -1   25.60    7.00
   2  12   1   21.00    3.90
   2  12   1   23.70    4.90
  -2  12  -1   20.70    3.70
   2  12   1   23.30    7.20
  -2  12  -1   17.50    4.50
   2  12   1   27.70    6.10
  -2  12  -1   30.80    7.00
  -3 -12  -1  179.38   14.10
   3 -12   1  174.38    9.90
  -3 -12  -1  198.58   16.00
   3 -12   1  177.78   13.50
  -3  12  -1  178.48    8.30
  -3  12  -1  191.28   14.10
   3  12   1  176.98   13.20
  -3  12  -1  163.88   14.90
   3  12   1  197.68   13.40
  -3  12  -1  178.48   12.70
  -4 -12  -1  248.08   18.90
  -4 -12  -1  218.28   16.30
  -4 -12  -1  230.28   14.20
   4 -12   1  186.18   14.20
   4 -12   1  236.18   11.90
  -4 -12  -1  223.08   10.20
  -4  12  -1  218.88   15.90
  -4  12  -1  230.48   15.10
  -4  12  -1  219.88    7.40
  -4  12  -1  225.08   17.70
   4  12   1  223.78   11.00
   5 -12   1   31.10    5.20
  -5 -12  -1   35.90    8.50
  -5 -12  -1   20.50    5.20
  -5 -12  -1   32.50    9.20
  -5 -12  -1   30.00    3.60
   5 -12   1   21.50    6.00
  -5  12  -1   34.30    7.80
  -5  12  -1   45.00    9.90
  -5  12  -1   18.00    5.40
   5  12   1   25.90    4.20
   5  12   1   22.40    5.00
  -5  12  -1   29.10    5.60
  -6 -12  -1    3.40    6.10
  -6 -12  -1   -3.10    1.90
  -6 -12  -1    1.50    3.10
  -6  12  -1   -1.20    2.10
  -6  12  -1    5.80    3.70
  -6  12  -1    3.80    3.30
  -6  12  -1    1.70    2.40
   6  12   1   -0.50    1.80
  -7 -12  -1   37.20    7.80
  -7 -12  -1   40.50    4.10
   7 -12   1   34.90    8.10
   7 -12   1   47.60    7.00
  -7 -12  -1   33.80    8.90
  -7 -12  -1   36.90    9.80
  -7  12  -1   35.40    7.00
  -7  12  -1   51.79   10.40
  -7  12  -1   46.10    9.30
  -7  12  -1   44.70    9.10
   7  12   1   43.40    8.30
   7  12   1   46.30    5.10
  -8 -12  -1    1.90    1.50
   8 -12   1   -1.90    2.00
  -8 -12  -1   11.20    4.90
  -8 -12  -1    8.20    5.20
  -8  12  -1    6.90    3.50
  -8  12  -1    2.00    4.30
  -8  12  -1   -0.30    2.70
   8  12   1   -2.60    1.10
  -9 -12  -1    5.50    5.00
  -9 -12  -1    0.60    4.40
  -9 -12  -1    2.00    1.70
  -9  12  -1    5.40    4.00
  -9  12  -1   -1.10    3.90
  -9  12  -1   -0.60    4.70
  -9  12  -1   10.00    5.80
  -9 -13   1    8.60    6.70
   9 -13  -1   -0.80    3.90
  -9 -13   1    9.30    3.80
  -9 -13   1    2.50    3.00
  -9  13   1    9.40    6.60
  -9  13   1    6.20    5.10
  -9  13   1   14.10    6.60
  -8 -13   1   -1.70    2.80
  -8 -13   1    5.50    4.00
   8 -13  -1   -3.60    3.00
  -8 -13   1   -2.10    1.90
  -8  13   1    6.50    4.40
  -8  13   1    2.60    4.40
  -8  13   1   -1.30    4.60
   8  13  -1   -0.60    1.80
   7 -13  -1    5.00    4.00
  -7 -13   1    2.40    4.00
  -7 -13   1    1.70    2.90
   7 -13  -1    7.50    3.20
  -7 -13   1   -1.30    6.20
  -7  13   1    2.50    4.80
  -7  13   1    6.20    5.00
   7  13  -1   11.70    3.20
   7  13  -1    6.90    3.00
  -7  13   1    2.40    3.50
   7  13  -1   -4.50    2.70
  -6 -13   1    5.70    2.60
  -6 -13   1    4.90    3.90
  -6 -13   1    6.30    3.70
   6 -13  -1    6.60    2.80
  -6  13   1    0.00    2.90
   6  13  -1    8.30    4.20
   6  13  -1    6.80    3.10
  -6  13   1    7.80    5.10
  -6  13   1    7.70    4.10
  -5 -13   1   25.70    5.50
   5 -13  -1   19.40    4.60
  -5 -13   1   19.30    6.80
  -5 -13   1   32.20    5.50
  -5  13   1   21.80    7.10
   5  13  -1   14.00    4.50
   5  13  -1   21.60    5.00
  -5  13   1   26.70    6.90
  -4 -13   1  179.88   12.00
  -4 -13   1  160.98   10.50
   4 -13  -1  165.98    8.70
  -4 -13   1  180.38   15.80
   4  13  -1  191.58   11.70
   4  13  -1  171.38   13.50
  -4  13   1  159.98   13.60
   4  13  -1  177.38   13.60
  -4  13   1  177.88   15.40
  -4  13   1  160.98   12.50
  -3 -13   1   95.79    8.20
   3 -13  -1  126.79    9.90
  -3 -13   1  107.19   11.50
   3 -13  -1  107.59    8.20
  -3 -13   1  114.29    8.60
  -3  13   1   91.79   11.30
  -3  13   1  114.99    6.70
   3  13  -1  108.49    8.60
  -3  13   1  111.39    9.90
   3  13  -1  116.09   11.40
   3  13  -1  118.29   10.60
   2 -13  -1   16.50    3.90
   2 -13  -1   11.50    3.90
  -2 -13   1   16.90    5.70
  -2 -13   1   12.30    3.40
   2  13  -1   23.80    7.70
  -2  13   1   16.80    4.20
  -2  13   1    6.30    2.80
   2  13  -1   17.70    5.10
   2  13  -1   13.60    5.00
  -2  13   1    8.00    5.10
  -2  13   1   12.40    2.90
   2  13  -1   18.70    4.00
   1 -13  -1   20.00    4.80
   1 -13  -1   23.20    5.80
   1 -13  -1   24.50    4.90
  -1 -13   1   30.50    6.50
  -1  13   1   32.60    8.00
   1  13  -1   24.30    5.00
  -1  13   1   23.90    4.80
  -1  13   1   31.30    5.10
   1  13  -1   31.70    8.30
   1  13  -1   26.20    5.40
   1  13  -1   21.60    6.60
   0 -13  -1   40.70    7.00
   0 -13   1   44.50    8.00
   0 -13  -1   49.20    8.10
   0 -13   1   44.30    6.30
   0  13   1   42.70    9.20
   0  13  -1   48.00    9.60
   0  13   1   37.40    7.80
   0  13  -1   47.90    5.80
   0  13  -1   42.10    9.60
   0  13   1   36.60    5.90
   0  13   1   41.10    5.20
   0  13  -1   34.30    5.70
  -1 -13  -1  696.23   29.10
   1 -13   1  706.93   25.00
  -1 -13  -1  629.64   28.60
   1 -13   1  676.03   27.70
  -1  13  -1  701.83   27.50
  -1  13  -1  669.83   24.70
   1  13   1  705.53   24.60
   1  13   1  735.13   31.80
   1  13   1  650.53   26.40
  -1  13  -1  659.23   30.50
   1  13   1  708.03   31.00
   2 -13   1  388.16   16.40
  -2 -13  -1  386.56   21.20
   2 -13   1  393.26   18.30
  -2 -13  -1  381.56   21.20
   2  13   1  368.26   19.00
   2  13   1  380.76   16.00
  -2  13  -1  370.96   21.50
  -2  13  -1  372.26   19.30
   2  13   1  376.26   22.40
   2  13   1  383.36   21.30
  -2  13  -1  380.76   15.50
   3 -13   1   23.60    4.30
  -3 -13  -1   15.20    6.10
   3  13   1   21.30    3.80
   3  13   1   24.90    6.10
   3  13   1   20.20    5.40
  -3  13  -1   14.10    5.20
  -3  13  -1   18.70    6.30
  -3  13  -1   18.80    3.10
  -3  13  -1   17.10    6.40
  -4 -13  -1   32.10    9.30
   4 -13   1   35.80    5.10
  -4 -13  -1   30.50    6.10
  -4 -13  -1   27.00    7.00
   4  13   1   34.00    6.60
   4  13   1   42.00    7.60
   4  13   1   44.80    5.00
  -4  13  -1   30.40    6.60
  -4  13  -1   55.29   10.60
  -4  13  -1   36.20    7.70
  -4  13  -1   33.60    2.50
  -5 -13  -1  243.28   20.40
  -5 -13  -1  243.48   18.50
   5 -13   1  240.58   12.70
  -5 -13  -1  208.98   14.80
  -5 -13  -1  210.88   10.10
   5  13   1  224.48   14.30
  -5  13  -1  235.28   16.40
  -5  13  -1  226.48   18.40
  -5  13  -1  219.58   16.90
   6 -13   1    5.00    4.00
  -6 -13  -1    3.40    1.50
  -6 -13  -1    1.80    3.90
  -6 -13  -1    5.60    6.10
  -6 -13  -1   -1.00    2.30
   6 -13   1    1.50    2.30
  -6  13  -1   -4.20    2.10
  -6  13  -1    0.00    2.60
   6  13   1    1.10    2.20
  -6  13  -1   -4.60    3.40
  -6  13  -1    2.60    2.70
   7 -13   1    4.00    2.40
  -7 -13  -1   -0.90    2.90
  -7 -13  -1   10.70    5.40
  -7  13  -1    7.50    3.00
  -7  13  -1    4.90    4.60
  -7  13  -1    7.30    5.20
  -7  13  -1   -1.00    3.00
  -8 -13  -1    5.60    4.50
  -8 -13  -1    2.60    1.80
   8 -13   1    9.40    3.50
  -8  13  -1   11.30    6.00
  -8  13  -1   10.00    5.10
  -8  13  -1    7.00    3.70
  -8 -14   1    9.70    6.40
  -8 -14   1    6.20    3.00
  -8 -14   1    4.10    4.20
  -8  14   1    2.50    3.80
  -8  14   1    5.50    5.10
  -8  14   1   -1.40    4.30
   8  14  -1   -1.10    2.10
  -7 -14   1   51.69    8.80
  -7 -14   1   45.90   11.30
   7 -14  -1   29.00    5.80
  -7 -14   1   46.90    5.80
   7  14  -1   50.89    7.60
  -7  14   1   44.20    8.30
  -7  14   1   35.10    8.50
   7  14  -1   35.20    6.70
  -6 -14   1    0.30    2.40
  -6 -14   1    0.00    5.90
   6 -14  -1    4.80    2.90
  -6 -14   1   -0.80    3.40
   6  14  -1   -1.90    2.70
  -6  14   1   -1.10    3.60
   6  14  -1   -1.90    2.40
  -6  14   1   -1.70    4.00
  -5 -14   1    0.40    2.10
  -5 -14   1    1.00    3.90
  -5 -14   1    0.90    2.30
   5 -14  -1    3.50    2.60
  -5  14   1    1.40    2.50
  -5  14   1    3.60    3.10
  -5  14   1    2.70    3.30
   5  14  -1    5.90    3.10
   5  14  -1   10.90    7.40
   5  14  -1    3.30    3.10
  -4 -14   1  161.88   15.80
  -4 -14   1  213.38   14.30
  -4 -14   1  209.68   13.30
   4 -14  -1  181.38   12.80
   4 -14  -1  204.08   10.30
  -4  14   1  189.98   14.10
   4  14  -1  206.78   12.70
  -4  14   1  194.28   16.60
  -4  14   1  192.08   15.70
   4  14  -1  208.58   15.60
   4  14  -1  187.18   14.60
  -3 -14   1   21.80    4.70
  -3 -14   1   14.00    5.20
   3 -14  -1   12.80    3.60
   3  14  -1   15.90    5.30
  -3  14   1   16.60    3.20
  -3  14   1   13.20    5.60
   3  14  -1   12.40    3.60
  -3  14   1   15.80    5.50
   3  14  -1   22.40    5.40
  -2 -14   1   55.69    9.50
   2 -14  -1   59.39    6.90
   2 -14  -1   67.99    7.90
   2  14  -1   58.29    6.60
  -2  14   1   60.39    7.20
  -2  14   1   64.39   11.10
  -2  14   1   72.99    6.10
   2  14  -1   83.39   10.30
   2  14  -1   47.60    7.80
   2  14  -1   59.59   10.80
   1 -14  -1   52.39    8.80
   1 -14  -1   39.10    6.70
  -1 -14   1   46.50    8.50
  -1  14   1   50.59    6.30
   1  14  -1   47.00    9.40
   1  14  -1   50.39    7.50
  -1  14   1   47.00    6.40
   1  14  -1   23.40    8.70
   1  14  -1   49.80    6.10
   0 -14  -1  318.47   18.80
   0 -14   1  317.37   15.90
   0 -14   1  316.67   18.70
   0 -14  -1  344.07   18.50
   0  14  -1  317.97   16.80
   0  14  -1  350.96   22.20
   0  14   1  319.37   16.00
   0  14   1  309.37   16.10
   0  14   1  326.97   20.90
   0  14  -1  315.47   16.70
  -1 -14  -1 1316.47   46.40
  -1 -14  -1 1249.68   45.90
   1 -14   1 1329.87   41.00
   1 -14   1 1337.77   45.10
  -1  14  -1 1271.97   40.40
   1  14   1 1288.37   40.40
   1  14   1 1339.57   43.60
   1  14   1 1137.49   52.19
   1  14   1 1369.56   49.00
  -1  14  -1 1257.07   48.90
  -1  14  -1 1324.87   44.10
   2 -14   1   -3.20    1.80
   2 -14   1    3.00    2.60
  -2 -14  -1   -3.60    2.20
  -2 -14  -1   -0.70    3.20
   2 -14   1    0.60    1.50
   2  14   1   -1.70    1.70
   2  14   1    5.30    3.30
   2  14   1    0.10    2.20
  -2  14  -1    0.60    3.10
  -2  14  -1    0.60    1.60
  -2  14  -1    2.90    4.50
   2  14   1    4.30    5.60
  -3 -14  -1  654.13   31.70
   3 -14   1  560.54   28.80
  -3 -14  -1  702.93   32.40
   3 -14   1  672.43   24.40
  -3  14  -1  689.83   29.50
  -3  14  -1  653.03   21.80
   3  14   1  693.63   29.30
   3  14   1  674.23   30.60
   3  14   1  723.83   24.50
  -3  14  -1  668.03   33.80
  -3  14  -1  658.43   30.80
   4 -14   1  434.16   28.20
  -4 -14  -1  460.25   27.00
  -4 -14  -1  473.75   26.70
   4 -14   1  416.56   18.20
  -4 -14  -1  474.85   22.40
   4  14   1  555.14   28.10
   4  14   1  475.75   18.50
  -4  14  -1  447.46   27.20
  -4  14  -1  424.76   14.00
  -4  14  -1  452.35   23.70
   4  14   1  480.05   24.00
  -4  14  -1  471.55   25.60
   5 -14   1    1.70    3.90
  -5 -14  -1    1.50    3.70
   5 -14   1   -0.30    1.80
  -5 -14  -1    1.00    2.80
  -5 -14  -1    1.80    5.30
   5  14   1    3.60    2.10
  -5  14  -1    2.50    3.00
   5  14   1    6.80    3.20
  -5  14  -1    2.10    3.80
  -5  14  -1    5.70    4.30
  -6 -14  -1    4.60    5.50
   6 -14   1   22.60    7.00
  -6 -14  -1   16.40    7.80
  -6 -14  -1   24.70    6.10
   6 -14   1   14.00    4.00
  -6  14  -1   11.10    4.80
   6  14   1   20.80    4.90
  -6  14  -1   30.30    7.90
   6  14   1   15.70    5.60
  -6  14  -1   30.40   10.20
  -7 -14  -1   21.40    7.80
  -7 -14  -1   17.40    6.00
   7 -14   1   20.30    4.60
  -7  14  -1   17.50    4.80
  -7  14  -1   10.30    5.70
  -7  14  -1   19.50    6.30
   7  14   1   20.00    4.60
  -7  14  -1   22.50    7.70
  -8 -14  -1    3.50    5.50
  -8 -14  -1    1.40    4.20
   8 -14   1   -6.30    2.50
  -8  14  -1   -3.50    3.80
  -8  14  -1    2.50    3.50
   8  14   1    1.60    2.30
  -8  14  -1    0.40    3.50
  -8  14  -1   11.00    4.90
  -8 -15   1   10.80    4.80
  -8 -15   1    3.40    4.80
  -8 -15   1    1.80    2.70
  -8  15   1    3.10    6.00
  -8  15   1    0.60    3.40
   8  15  -1    0.60    2.50
  -8  15   1   -1.90    4.30
  -8  15   1    2.90    4.10
   7 -15  -1    0.10    2.70
  -7 -15   1   25.00    9.00
  -7 -15   1    4.20    2.20
  -7 -15   1    3.90    3.50
   7  15  -1   -4.40    2.40
  -7  15   1    7.40    5.50
   7  15  -1    1.90    2.90
  -7  15   1   -2.40    3.40
  -7  15   1    1.30    3.40
   6 -15  -1   49.70    8.10
  -6 -15   1   63.99    9.70
  -6 -15   1   49.60    6.20
  -6 -15   1   61.79   12.80
  -6  15   1   62.89   10.40
  -6  15   1   41.10   10.00
   6  15  -1   53.09    8.80
   6  15  -1   54.09    8.00
  -6  15   1   80.49   13.00
  -5 -15   1   57.19    6.70
   5 -15  -1   82.69    8.40
  -5 -15   1   56.89   11.50
  -5 -15   1   81.29    8.80
  -5  15   1   51.79   10.60
   5  15  -1   69.99    7.90
   5  15  -1   57.99    9.60
  -5  15   1   75.59    9.40
   5  15  -1   57.99    9.90
   4 -15  -1    6.80    2.40
  -4 -15   1   -0.90    1.70
   4 -15  -1    3.30    2.40
  -4 -15   1   -2.90    2.30
  -4  15   1   -1.00    2.20
   4  15  -1   -0.60    2.30
  -4  15   1    0.40    3.90
   4  15  -1    0.90    3.40
   4  15  -1    0.10    2.70
  -4  15   1    7.30    4.30
  -3 -15   1    2.90    2.10
  -3 -15   1    1.10    3.00
  -3 -15   1    0.30    1.80
   3 -15  -1   -3.50    1.80
   3 -15  -1   -0.80    2.20
  -3  15   1   -2.40    3.50
   3  15  -1    0.20    2.30
   3  15  -1    5.10    3.50
  -3  15   1   -1.70    2.10
  -3  15   1   -7.60    2.90
  -3  15   1    2.30    1.60
   3  15  -1    3.80    3.00
  -2 -15   1    3.50    3.40
   2 -15  -1    6.40    4.90
   2 -15  -1    7.30    3.30
   2 -15  -1    7.70    3.60
  -2  15   1    4.30    5.00
   2  15  -1    2.00    2.50
   2  15  -1    3.90    5.80
   2  15  -1   -0.50    2.20
  -2  15   1    7.50    3.20
  -2  15   1    3.00    2.20
   2  15  -1    5.60    4.50
  -1 -15   1   53.09    9.20
   1 -15  -1   60.69    8.60
   1 -15  -1   66.69    8.80
   1 -15  -1   73.99    8.30
  -1  15   1   68.69    7.50
  -1  15   1   61.79   11.80
  -1  15   1   65.29    6.70
   1  15  -1   58.29   11.30
   1  15  -1   61.29    7.50
   1  15  -1   71.49    7.70
   0 -15  -1   26.90    6.90
   0 -15  -1   26.10    5.90
   0 -15   1   29.70    6.60
   0 -15   1   27.40    5.50
   0 -15  -1   35.20    7.10
   0  15  -1   34.20    6.20
   0  15  -1   23.20    5.20
   0  15   1   13.50    4.00
   0  15   1   17.70    4.20
   0  15  -1   18.20    7.90
   0  15   1   23.30    8.70
   1 -15   1  332.37   19.10
  -1 -15  -1  337.97   20.30
  -1 -15  -1  318.27   19.60
   1 -15   1  302.57   15.60
  -1  15  -1  331.67   16.10
   1  15   1  327.07   17.70
   1  15   1  332.17   16.00
  -1  15  -1  317.97   22.10
   1  15   1  314.07   21.90
  -2 -15  -1  168.48   14.70
   2 -15   1  173.88   10.80
  -2 -15  -1  165.38   14.30
   2 -15   1  162.38   14.10
   2 -15   1  181.38   12.80
   2  15   1  181.78   11.00
   2  15   1  196.18   16.80
  -2  15  -1  164.38   15.60
   2  15   1  155.88   12.50
  -2  15  -1  168.58   10.10
   2  15   1  127.99   13.20
  -2  15  -1  188.18   13.70
   3 -15   1   56.89    6.20
  -3 -15  -1   64.99   10.90
  -3 -15  -1   90.49   11.60
   3  15   1   63.19    6.40
  -3  15  -1   54.89   10.30
  -3  15  -1   84.49   13.30
   3  15   1   75.99    9.40
  -3  15  -1   64.99    5.40
   3  15   1   70.99   10.30
  -3  15  -1   62.39    9.50
   4 -15   1    8.40    4.90
   4 -15   1   11.20    3.00
  -4 -15  -1   16.30    4.40
  -4 -15  -1   12.60    7.80
  -4 -15  -1   19.90    6.20
  -4  15  -1   12.90    6.50
  -4  15  -1   12.00    6.00
   4  15   1    5.10    3.90
   4  15   1    9.60    4.30
  -4  15  -1   10.70    1.90
   4  15   1    8.90    3.20
  -4  15  -1   10.60    4.30
  -5 -15  -1    5.70    3.30
  -5 -15  -1   10.60    6.00
   5 -15   1    8.80    4.60
  -5 -15  -1    9.30    7.30
   5 -15   1   13.60    3.80
  -5  15  -1   22.30    7.70
   5  15   1    6.70    4.10
   5  15   1   17.00    5.70
  -5  15  -1    3.60    3.60
   5  15   1   11.00    3.20
  -5  15  -1    6.10    5.10
   6 -15   1   24.30    5.00
  -6 -15  -1   30.00    7.30
  -6 -15  -1   36.10   10.30
  -6  15  -1   19.10    7.40
  -6  15  -1   33.70    8.10
   6  15   1   24.00    5.70
  -6  15  -1   33.80    7.90
   7 -15   1   -0.40    2.60
  -7 -15  -1   10.20    6.30
  -7 -15  -1    0.20    3.40
   7  15   1   -2.50    2.90
  -7  15  -1    6.90    4.80
  -7  15  -1    3.70    5.60
  -7  15  -1    0.20    3.90
  -7 -16   1   64.59   13.40
   7 -16  -1   48.50    8.60
  -7 -16   1   48.90    6.80
  -7 -16   1   62.59   10.50
  -7  16   1   63.49   11.00
   7  16  -1   49.99    7.70
   7  16  -1   45.60    8.00
  -7  16   1   47.60   10.80
  -6 -16   1  158.48   17.80
   6 -16  -1  148.89   12.20
  -6 -16   1  150.68   10.50
  -6 -16   1  140.99   12.80
  -6  16   1  163.48   16.30
   6  16  -1  136.19   13.00
  -6  16   1  159.68   16.60
   6  16  -1  172.38   12.50
  -6  16   1  163.48   14.90
   5 -16  -1   71.19   17.90
  -5 -16   1   70.89    7.40
   5 -16  -1   72.99    8.10
  -5 -16   1   75.49    8.80
  -5 -16   1   92.59   20.80
  -5 -16   1   76.59   14.10
  -5  16   1   59.49   11.00
   5  16  -1   78.69   11.90
  -5  16   1   68.39   10.60
   5  16  -1   67.49    8.20
  -5  16   1   66.29   12.00
  -4 -16   1  141.09   11.50
   4 -16  -1  141.89   11.60
   4 -16  -1  135.09   13.60
  -4 -16   1  142.39   15.40
  -4 -16   1  132.69   10.10
  -4  16   1  136.49   12.70
  -4  16   1  147.39   15.60
  -4  16   1  128.79   14.20
   4  16  -1  130.19   10.60
   4  16  -1  162.98   14.00
   3 -16  -1    0.90    2.10
   3 -16  -1   -4.80    1.90
  -3 -16   1    0.40    1.90
  -3 -16   1   -1.60    3.90
  -3  16   1   -5.10    3.40
   3  16  -1    3.40    3.10
  -3  16   1   -2.20    3.60
   3  16  -1    1.50    2.00
  -3  16   1    2.70    2.80
  -3  16   1   -1.30    1.40
   3  16  -1    3.60    3.40
   2 -16  -1   17.80    5.10
   2 -16  -1    6.00    3.30
  -2 -16   1   16.20    5.10
  -2  16   1    9.70    3.50
   2  16  -1   22.40    8.10
  -2  16   1   12.50    6.60
   2  16  -1   11.90    4.00
  -2  16   1    9.40    3.80
   2  16  -1   14.80    4.90
   2  16  -1   10.90    5.60
  -1 -16   1   28.40   11.80
   1 -16  -1   28.10    7.40
   1 -16  -1   32.70    6.70
   1 -16  -1   38.30    7.20
   1  16  -1   29.10    5.70
   1  16  -1   28.90    8.70
  -1  16   1   33.10    6.20
   1  16  -1   32.30    6.40
  -1  16   1   22.10    8.90
  -1  16   1   30.10    5.20
   1  16  -1   41.10   10.60
   0 -16  -1    1.90    2.70
   0 -16  -1    5.30    4.10
   0 -16   1    6.10    3.30
   0 -16  -1    4.10    3.50
   0 -16   1    8.00    5.00
   0  16  -1    0.20    6.40
   0  16  -1    4.50    2.70
   0  16   1    4.00    4.80
   0  16  -1    1.00    2.40
   0  16  -1   -5.70    3.20
   0  16   1    5.10    2.90
   0  16   1    0.60    6.00
   0  16   1    1.20    2.30
   1 -16   1  349.17   20.30
  -1 -16  -1  334.87   20.80
   1 -16   1  341.47   17.00
  -1 -16  -1  326.17   20.70
   1  16   1  343.47   18.70
  -1  16  -1  349.27   24.60
   1  16   1  323.37   22.10
  -1  16  -1  325.57   18.50
  -1  16  -1  326.47   16.60
   1  16   1  317.27   16.50
   1  16   1  360.76   23.50
   2 -16   1    5.00    2.40
  -2 -16  -1   -1.80    2.20
   2 -16   1    3.10    2.70
  -2 -16  -1    0.10    3.20
   2  16   1    4.20    3.60
   2  16   1   -0.60    1.70
  -2  16  -1    3.90    5.20
  -2  16  -1    0.50    1.80
   2  16   1   -5.90    2.10
   2  16   1    3.00    5.80
  -2  16  -1   -1.60    1.90
  -3 -16  -1   49.80   10.30
   3 -16   1   63.89    6.40
  -3 -16  -1   60.09   10.80
   3 -16   1   46.70    9.30
   3  16   1   53.99    6.30
  -3  16  -1   60.79    5.40
  -3  16  -1   57.59    9.60
   3  16   1   46.70    9.60
  -3  16  -1   53.39   10.80
  -3  16  -1   57.29   11.70
  -4 -16  -1   19.40    6.80
  -4 -16  -1    5.20    5.50
   4 -16   1    4.10    4.60
   4 -16   1    8.80    3.30
  -4 -16  -1   10.10    4.20
  -4  16  -1    8.60    4.10
   4  16   1   18.00    5.90
   4  16   1   20.50    4.20
  -4  16  -1   15.80    2.50
  -4  16  -1    0.40    6.10
  -4  16  -1   14.40    6.50
   4  16   1   -0.80    3.00
  -5 -16  -1  350.56   20.50
  -5 -16  -1  363.36   25.90
   5  16   1  335.27   15.80
  -5  16  -1  328.37   21.80
  -5  16  -1  331.87   24.90
  -6 -16  -1    8.50    4.60
  -6 -16  -1   29.80    8.80
   6 -16   1    5.80    3.20
  -6  16  -1    8.10    5.40
   6  16   1    1.10    2.10
   6  16   1    8.60    4.30
  -6  16  -1   11.40    4.90
  -7 -16  -1    0.00    3.50
   7 -16   1   -2.40    2.60
  -7 -16  -1    4.00    5.70
  -7  16  -1    0.40    4.00
   7  16   1    2.90    3.30
  -7  16  -1    3.40    4.90
  -6 -17   1   30.70    5.30
  -6 -17   1   32.30   10.20
  -6 -17   1   33.50    8.00
  -6  17   1   30.20    7.60
   6  17  -1   38.30    8.20
   6  17  -1   21.50    5.60
  -6  17   1   29.90    8.80
  -5 -17   1  179.18   18.70
  -5 -17   1  213.88   15.00
   5 -17  -1  198.98   13.80
  -5  17   1  207.28   19.10
   5  17  -1  180.38   19.00
  -5  17   1  179.88   16.00
   5  17  -1  203.18   14.00
  -4 -17   1   -1.00    3.70
  -4 -17   1   -0.90    2.20
   4 -17  -1    5.40    2.40
   4 -17  -1   -1.40    2.70
  -4  17   1    6.10    6.20
   4  17  -1   -1.00    3.00
  -4  17   1    0.70    2.50
   4  17  -1   -5.20    2.20
  -4  17   1    4.60    4.40
  -3 -17   1    4.10    3.10
   3 -17  -1    3.10    3.50
   3 -17  -1   13.50    4.60
   3 -17  -1   10.30    3.80
  -3 -17   1    2.30    3.30
  -3  17   1    4.90    2.30
   3  17  -1   12.50    4.00
  -3  17   1   19.20    8.20
   3  17  -1   10.20    4.50
  -3  17   1    7.30    4.00
  -3  17   1   13.80    6.10
   2 -17  -1    5.70    3.50
   2 -17  -1   16.80    6.20
  -2 -17   1   17.00    5.80
  -2 -17   1   11.10    3.80
   2 -17  -1   10.70    4.30
  -2  17   1   11.90    3.60
   2  17  -1    8.60    4.50
  -2  17   1    7.50    6.20
   2  17  -1   17.50    6.10
  -2  17   1    9.20    4.00
   2  17  -1   10.30    6.70
   1 -17  -1  238.38   16.80
  -1 -17   1  252.07   19.20
   1 -17  -1  253.57   16.60
   1 -17  -1  232.58   18.10
  -1  17   1  266.57   16.20
   1  17  -1  270.87   16.20
   1  17  -1  265.47   16.50
   1  17  -1  273.57   21.20
  -1  17   1  236.58   14.30
  -1  17   1  267.17   22.10
   0 -17  -1  118.69   12.30
   0 -17   1  146.29   12.70
   0 -17   1  134.89   12.90
   0 -17  -1  134.59   12.00
   0 -17  -1  112.79   16.10
   0  17  -1  129.39   11.00
   0  17  -1  118.49   10.40
   0  17  -1  120.09   15.00
   0  17  -1  147.89   16.40
   0  17   1  150.78   22.20
   0  17   1  139.69   10.90
   0  17   1  148.89   16.40
   0  17   1  112.39   10.10
   1 -17   1  170.28   14.40
  -1 -17  -1  199.68   15.90
   1 -17   1  185.28   12.30
  -1 -17  -1  152.28   14.80
   1  17   1  201.78   18.40
  -1  17  -1  184.58   13.90
  -1  17  -1  157.18   11.40
   1  17   1  221.38   13.30
  -1  17  -1  155.98   16.90
   1  17   1  144.79   12.40
  -2 -17  -1   -6.40    2.80
   2 -17   1   -0.60    3.60
  -2 -17  -1   -8.30    2.90
   2 -17   1   -3.50    2.80
   2 -17   1    4.10    2.20
   2  17   1    3.60    2.90
   2  17   1    0.20    1.90
   2  17   1    1.90    5.60
  -2  17  -1   -9.50    3.80
   3 -17   1   24.80    4.60
   3 -17   1   10.70    5.20
  -3 -17  -1   20.10    7.00
  -3 -17  -1   21.90    7.20
   3  17   1   20.20    5.50
  -3  17  -1   26.60    7.90
  -3  17  -1   22.90    3.90
   3  17   1   25.90    5.00
  -3  17  -1   12.60    5.20
  -3  17  -1   26.50    8.80
   4 -17   1  119.99    9.10
  -4 -17  -1  111.19   10.80
  -4 -17  -1  134.39   15.40
  -4  17  -1  133.09   15.70
  -4  17  -1  123.69    6.50
   4  17   1  119.39    9.40
  -4  17  -1  126.49   13.10
   5 -17   1   97.19    8.50
  -5 -17  -1   82.99   14.80
  -5 -17  -1  102.09   11.20
  -5  17  -1   98.49   15.10
  -5  17  -1  110.99   13.00
  -6 -17  -1   62.09   10.80
  -6 -17  -1   40.60   10.20
   6 -17   1   28.40    5.70
   6  17   1   52.29    9.00
  -6  17  -1   46.30    9.00
  -6  17  -1   55.59   11.50
  -6 -18   1    3.00    6.50
   6 -18  -1    5.50    4.50
  -6 -18   1   16.00    4.60
   6  18  -1   10.40    5.50
  -6  18   1    2.20    5.80
   6  18  -1   -1.80    3.30
  -6  18   1    2.60    4.00
   5 -18  -1  101.69   10.30
  -5 -18   1  118.89   11.70
  -5 -18   1  115.49   17.60
  -5  18   1  124.29   17.70
   5  18  -1  119.09   11.20
  -5  18   1  102.99   12.10
   5  18  -1  117.19   14.30
  -4 -18   1   20.90    7.70
  -4 -18   1   31.00    6.40
   4 -18  -1   43.10    7.60
   4  18  -1   47.70    9.90
  -4  18   1   45.30   10.80
  -4  18   1   59.19   10.10
  -3 -18   1   43.90    7.30
  -3 -18   1   37.00    9.40
   3 -18  -1   33.60    6.50
   3 -18  -1   47.80    8.00
   3  18  -1   41.10    7.30
   3  18  -1   55.89   10.60
   3  18  -1   27.30    7.10
  -3  18   1   43.20    8.10
  -3  18   1   37.60   10.50
  -3  18   1   37.00    5.40
   2 -18  -1   -4.20    2.90
  -2 -18   1    2.10    3.70
   2 -18  -1    3.50    5.10
  -2 -18   1   -2.00    5.70
   2 -18  -1    2.90    3.10
  -2 -18   1    1.30    2.10
  -2  18   1   15.20    8.20
  -2  18   1   -0.10    1.90
   2  18  -1   -3.90    2.50
  -2  18   1    2.70    2.50
   2  18  -1    3.30    4.60
  -2  18   1   -0.10    5.00
   2  18  -1   -0.50    6.50
   2  18  -1   -1.20    3.70
   1 -18  -1   14.90    5.50
  -1 -18   1   22.80    7.10
  -1 -18   1   15.40    4.90
   1 -18  -1   17.90    6.30
   1 -18  -1   13.90    5.60
  -1 -18   1   17.30    6.10
   1  18  -1   11.50    6.10
  -1  18   1   26.90    8.70
  -1  18   1    3.80    7.20
   1  18  -1   21.30    8.20
  -1  18   1   16.70    5.00
  -1  18   1   12.40    3.80
   1  18  -1   20.80    5.30
   1  18  -1   14.40    4.50
   0 -18   1   46.10    9.40
   0 -18  -1   40.70    8.10
   0 -18  -1   32.30    6.70
   0 -18   1   43.70    8.60
   0 -18  -1   50.39   10.10
   0 -18   1   41.90    7.10
   0  18  -1   41.00    7.30
   0  18  -1   40.40   11.00
   0  18   1   37.60    6.50
   0  18  -1   25.30    8.50
   0  18   1   46.50   10.80
   0  18   1   40.40    7.20
   0  18  -1   49.80    8.20
   0  18   1   31.30   10.00
  -1 -18  -1    1.60    3.10
  -1 -18  -1   -1.40    4.10
   1 -18   1    0.70    3.60
   1 -18   1    2.30    3.30
   1 -18   1    1.10    2.30
   1  18   1   -0.60    3.30
  -1  18  -1    2.60    2.60
  -1  18  -1   -2.20    2.10
  -1  18  -1   -2.50    5.90
   1  18   1    4.20    6.60
  -1  18  -1   -0.30    4.70
   1  18   1    2.70    4.80
   1  18   1    2.80    2.30
  -2 -18  -1   12.70    5.20
   2 -18   1    7.90    4.60
  -2 -18  -1    5.80    7.30
   2 -18   1   10.30    4.30
  -2  18  -1   13.40    5.20
   2  18   1    9.40    3.60
  -2  18  -1   12.30    3.40
   2  18   1    7.80    5.60
   2  18   1    9.40    5.00
  -2  18  -1   10.50    7.60
   2  18   1   13.50    7.80
  -3 -18  -1    5.70    5.00
   3 -18   1   18.70    4.60
   3  18   1   17.50    6.20
   3  18   1   28.90    7.90
  -3  18  -1   17.90    5.10
   3  18   1   22.70    4.90
  -3  18  -1   26.40    4.20
  -3  18  -1   18.30    8.80
  -4 -18  -1   52.79   11.60
   4 -18   1   38.10    7.80
  -4 -18  -1   48.80    8.50
   4  18   1   56.29    7.50
  -4  18  -1   47.80   11.10
  -4  18  -1   45.80    4.10
   4  18   1   49.30    9.20
  -4  18  -1   48.90    9.60
  -5 -18  -1   56.39    9.30
  -5 -18  -1   73.59   14.30
   5  18   1   58.29   10.20
  -5  18  -1   63.09   12.60
  -5  18  -1   69.69   11.60
  -5 -19   1   46.80    8.50
  -5 -19   1   51.99   12.50
  -5  19   1   35.50    9.90
  -5  19   1   35.00    8.80
   5  19  -1   56.99   11.00
  -4 -19   1   -1.40    2.70
   4 -19  -1   -0.10    2.70
   4 -19  -1    4.00    3.60
  -4 -19   1    3.00    5.00
  -4  19   1   -6.50    3.10
   4  19  -1    2.00    4.40
   4  19  -1   -2.20    3.00
  -4  19   1    2.40    7.00
   3 -19  -1    7.70    4.00
  -3 -19   1    6.10    3.40
   3 -19  -1    6.40    3.40
  -3 -19   1   -7.80    4.10
  -3  19   1    1.90    2.20
  -3  19   1    1.00    6.50
  -3  19   1    1.70    3.30
   3  19  -1   -3.50    5.40
   3  19  -1    4.20    3.40
   2 -19  -1  104.69   10.90
  -2 -19   1  122.49   10.20
  -2 -19   1   97.19   14.60
   2 -19  -1  103.79   11.80
   2  19  -1  139.79   13.10
  -2  19   1  118.79   11.80
   2  19  -1  131.39   11.70
  -2  19   1  124.19   19.00
   2  19  -1  105.49   16.40
  -2  19   1  101.69    9.10
   1 -19  -1    0.00    3.90
  -1 -19   1   -6.90    2.90
   1 -19  -1   -3.70    3.10
  -1 -19   1    1.10    3.10
   1  19  -1   -3.50    6.10
  -1  19   1    4.30    2.50
  -1  19   1   -5.40    6.70
   1  19  -1    2.00    2.80
  -1  19   1    2.60    2.80
   0 -19   1    1.30    3.70
   0 -19   1    3.90    2.50
   0 -19  -1   -6.00    3.80
   0 -19  -1   -3.00    2.90
   0  19   1    2.00    6.00
   0  19  -1    0.50    2.50
   0  19   1   -2.10    2.40
   0  19   1    1.60    2.80
   0  19  -1    1.30    5.90
   0  19  -1   -4.10    2.60
  -1 -19  -1   21.90    6.80
  -1 -19  -1   13.50    6.00
   1 -19   1   19.20    6.30
   1 -19   1   19.10    4.70
   1  19   1   34.90    7.10
   1  19   1   33.70    6.20
   1  19   1   21.80    9.80
  -1  19  -1   30.10    6.50
  -1  19  -1   33.10    5.80
  -1  19  -1   32.60   10.80
  -2 -19  -1   52.39   10.40
   2 -19   1   59.79    9.90
   2 -19   1   54.29    7.80
  -2  19  -1   64.99   13.50
   2  19   1   59.39    7.40
  -2  19  -1   64.69   10.10
  -2  19  -1   55.39    6.60
   2  19   1   56.79    9.30
   3 -19   1    2.50    2.30
  -3 -19  -1    1.80    4.20
  -3 -19  -1    0.10    2.30
   3  19   1    1.20    2.60
  -3  19  -1   -2.70    2.90
  -3  19  -1    1.30    6.40
  -3  19  -1    3.00    2.30
  -4 -19  -1  -11.60    4.50
  -4 -19  -1    3.30    3.40
   4 -19   1    0.60    2.40
  -4  19  -1    0.50    1.70
   4  19   1   14.60    7.00
   4  19   1   -3.10    2.20
  -4  19  -1   -5.30    2.80
  -4  19  -1   -3.80    6.10
   3 -20  -1   34.10    6.80
  -3 -20   1   19.40    5.20
  -3 -20   1   29.80    9.60
  -3  20   1   26.00    6.90
  -3  20   1   31.50    5.40
  -3  20   1   15.60    9.70
   3  20  -1   19.80    5.70
  -2 -20   1    9.60    3.60
   2 -20  -1   17.20    5.80
  -2 -20   1    2.60    5.30
   2  20  -1    9.60    4.50
  -2  20   1    9.30    3.30
  -2  20   1    6.70    8.70
  -2  20   1    1.70    3.90
   2  20  -1    2.80    6.20
  -1 -20   1   10.60    5.20
   1 -20  -1    8.90    5.10
  -1 -20   1   18.20    4.40
   1 -20  -1   14.40    5.20
  -1 -20   1    2.00    5.80
  -1  20   1   -3.50    7.80
   1  20  -1    9.60    4.60
   1  20  -1   18.50    5.30
   1  20  -1   -6.00    7.10
  -1  20   1   12.90    4.60
  -1  20   1   15.80    4.50
   0 -20   1   15.00    5.00
   0 -20   1    4.50    5.60
   0 -20  -1   13.60    5.50
   0  20   1    9.60    4.30
   0  20   1   21.60    5.00
   0  20  -1    7.30    3.90
   0  20  -1   14.50    8.60
   0  20  -1   16.50    4.90
   0  20   1    7.00    7.70
  -1 -20  -1   -0.60    4.30
   1 -20   1    7.40    3.30
   1 -20   1    1.70    4.00
   1  20   1   -5.30    7.20
  -1  20  -1    1.40    3.40
   1  20   1    2.60    3.60
  -1  20  -1    1.60    7.60
  -1  20  -1   -2.30    3.50
   1  20   1   -3.00    2.70
  -2 -20  -1   17.80    6.90
   2 -20   1    7.80    4.30
   2 -20   1    9.90    6.10
  -2  20  -1   21.90    6.40
  -2  20  -1   20.60   10.00
  -2  20  -1   18.90    4.50
   2  20   1   25.60    5.90
   3 -20   1   -1.20    2.60
  -3 -20  -1    1.50    4.60
  -3 -20  -1    4.50    3.40
  -3  20  -1    8.50    7.50
  -3  20  -1    8.10    2.70
   3  20   1   -3.40    2.80
  -3  20  -1    2.10    4.20
  -1 -21   1    9.40    4.70
  -1 -21   1    6.60    3.40
   1 -21  -1   10.60    5.40
  -1 -21   1    7.50    6.00
   1  21  -1   24.00   10.40
  -1  21   1   10.10    8.70
   1  21  -1    1.20    4.10
  -1  21   1    5.60    4.40
   0 -21  -1   29.70    7.30
   0 -21   1   11.10    6.50
   0 -21  -1   22.30    7.10
   0 -21   1   26.00    6.20
   0  21   1   11.20    8.30
   0  21   1   10.40    4.90
   0  21  -1   11.60    4.80
   0  21  -1   13.30    5.20
   0  21  -1   13.20    9.10
   0  21   1    5.30    4.50
  -1 -21  -1   48.80    9.90
   1 -21   1   61.39   11.70
  -1 -21  -1   58.19   11.80
   1  21   1   60.99    8.90
  -1  21  -1   50.09    7.60
  -1  21  -1   59.59   13.90
   1  21   1   70.59   14.70
  -1  21  -1   48.70    8.90
 -11   0   2    0.30    3.40
 -11   0   2    6.60    4.20
 -11   0   2   -0.70    5.30
  11   0  -2   -2.50    2.20
 -10   0   2    3.70    3.50
 -10   0   2    8.10    5.20
 -10   0   2    4.60    3.70
  10   0  -2    5.80    2.70
  10   0  -2   10.50    4.90
 -10   0   2    1.80    2.80
  -9   0   2   24.40    6.00
  -9   0   2   35.70    7.70
  -9   0   2   23.20    6.20
  -9   0   2   29.20    7.00
   9   0  -2   22.10    4.70
  -8   0   2    5.90    3.30
   8   0  -2    3.30    2.00
  -8   0   2    4.10    2.90
   8   0  -2    3.60    2.20
  -8   0   2    8.30    4.20
  -8   0   2    3.60    3.10
   7   0  -2   98.99    7.60
   7   0  -2  116.39    9.50
  -7   0   2  108.99   10.20
  -7   0   2  110.09    9.80
  -7   0   2  105.19    9.40
   6   0  -2   36.60    5.90
  -6   0   2   30.60    5.40
  -6   0   2   31.00    6.00
  -6   0   2   29.90    5.60
   6   0  -2   36.90    5.20
  -5   0   2    7.80    2.70
   5   0  -2    8.10    2.50
   5   0  -2    8.10    1.60
   5   0  -2    7.10    2.70
  -5   0   2    6.70    1.10
  -5   0   2    4.50    2.50
  -5   0   2    4.40    2.60
  -4   0   2   36.00    2.80
  -4   0   2   38.60    5.50
   4   0  -2   32.70    4.00
   4   0  -2   45.10    4.60
  -4   0   2   44.80    4.90
   4   0  -2   39.50    2.90
  -4   0   2   32.50    4.60
  -3   0   2  426.96   16.20
   3   0  -2  389.56   15.10
  -3   0   2  444.86   15.90
   3   0  -2  443.06   13.00
  -3   0   2  413.86   16.20
   3   0  -2  428.86   15.80
  -1   0   2  272.47    9.10
   1   0  -2  275.37   10.00
  -1   0   2  263.97    9.70
  -1   0   2  281.87    9.70
   1   0  -2  285.87    9.20
   0   0  -2 1622.84   40.90
   0   0  -2 1635.34   41.40
   0   0   2 1584.64   41.20
   1   0   2    2.30    0.80
   1   0   2    1.80    0.90
  -1   0  -2    2.60    0.90
  -1   0  -2    2.40    1.00
  -2   0  -2 1003.60   27.20
  -2   0  -2  999.70   28.10
  -2   0  -2 1012.70   27.20
  -2   0  -2 1005.80   28.00
   3   0   2  498.75   17.00
  -3   0  -2  544.25   18.20
  -3   0  -2  540.25   16.10
  -3   0  -2  547.85   17.60
  -4   0  -2 1813.42   50.69
   4   0   2 1842.62   50.19
  -4   0  -2 1904.31   48.20
  -4   0  -2 1888.61   52.19
  -5   0  -2  481.95   15.00
  -5   0  -2  465.25   19.50
   5   0   2  480.65   17.40
  -5   0  -2  478.25   18.20
  -6   0  -2 1700.23   45.40
  -6   0  -2 1817.72   54.39
  -6   0  -2 1765.02   51.29
   6   0   2 1766.62   49.80
  -6   0  -2 1756.02   53.69
   7   0   2 1645.84   49.00
  -7   0  -2 1690.73   53.99
  -7   0  -2 1705.53   51.59
  -7   0  -2 1724.63   43.60
  -7   0  -2 1741.53   55.09
  -8   0  -2  234.08   15.50
   8   0   2  206.48   11.70
  -8   0  -2  223.98   15.70
  -8   0  -2  205.48   13.50
  -9   0  -2    2.00    3.20
  -9   0  -2    3.60    3.90
   9   0   2    6.30    3.00
  -9   0  -2    0.10    2.00
  -9   0  -2   -0.50    2.80
 -10   0  -2   -1.80    3.70
 -10   0  -2    2.30    3.60
 -10   0  -2    1.20    3.60
 -10   0  -2    4.80    4.40
 -11  -1   2   -3.50    3.50
 -11  -1   2    1.10    3.80
 -11  -1   2   -1.80    3.50
 -11  -1   2   13.60    5.30
  11  -1  -2    0.40    2.30
 -11   1   2    7.80    4.50
 -11   1   2    0.30    3.40
  11   1  -2   -2.60    2.10
 -11   1   2    2.70    4.40
 -10  -1   2    5.50    3.80
  10  -1  -2    0.20    3.20
  10  -1  -2   -0.20    1.70
 -10  -1   2   -3.10    3.30
 -10  -1   2   -4.70    2.90
 -10  -1   2    0.40    2.80
 -10   1   2    1.60    3.20
  10   1  -2   -4.80    2.80
 -10   1   2    0.20    3.90
 -10   1   2   -2.60    2.60
  10   1  -2    6.50    3.10
  -9  -1   2  136.09   12.50
   9  -1  -2  138.19    9.10
   9  -1  -2  136.09   20.70
  -9  -1   2  154.18   13.60
  -9  -1   2  127.29   12.40
   9   1  -2  130.99    9.70
  -9   1   2  125.79   11.20
  -9   1   2  139.49   13.00
  -9   1   2  135.09   13.40
  -9   1   2  119.09   12.00
   8  -1  -2   84.09    8.50
  -8  -1   2   83.69    9.20
   8  -1  -2   79.19    6.60
  -8  -1   2   80.79    9.30
  -8  -1   2   84.09    9.40
  -8   1   2   79.49    9.30
  -8   1   2   82.29    8.40
  -8   1   2   88.39    9.80
  -8   1   2   80.99    9.90
   8   1  -2   95.59    8.00
   7  -1  -2  131.59   10.30
   7  -1  -2  146.49    8.60
  -7  -1   2  112.89   10.20
  -7  -1   2  136.39   10.90
  -7   1   2  140.19   10.20
  -7   1   2  142.29   12.00
  -7   1   2  123.39   10.50
  -7   1   2  123.99    4.40
  -7   1   2  133.69   11.10
   7   1  -2  135.59   10.30
   7   1  -2  129.69    9.10
  -6  -1   2   42.60    6.40
  -6  -1   2   46.10    7.00
  -6  -1   2   53.99    6.70
   6  -1  -2   47.90    5.90
   6  -1  -2   41.30    4.50
  -6   1   2   47.80    6.00
  -6   1   2   44.00    6.20
  -6   1   2   53.29    7.50
   6   1  -2   42.90    7.10
   6   1  -2   61.19    5.90
  -6   1   2   57.19    8.60
   5  -1  -2   25.80    3.80
  -5  -1   2   19.40    5.00
   5  -1  -2   26.40    3.00
   5  -1  -2   28.60    4.80
  -5  -1   2   28.20    5.20
  -5  -1   2   24.30    4.50
   5   1  -2   26.30    4.70
  -5   1   2   30.20    5.80
   5   1  -2   31.20    4.70
  -5   1   2   25.70    4.30
  -5   1   2   21.60    4.20
  -5   1   2   25.30    2.20
  -5   1   2   20.00    4.00
   5   1  -2   28.80    2.00
  -4  -1   2  182.98   10.30
  -4  -1   2  169.58    9.70
   4  -1  -2  155.68    8.40
   4  -1  -2  180.98    7.70
  -4  -1   2  167.78    9.90
   4  -1  -2  174.38    9.60
   4   1  -2  172.98    9.40
  -4   1   2  168.88    6.70
  -4   1   2  174.58   10.70
   4   1  -2  164.98    9.40
  -4   1   2  179.68    9.60
  -4   1   2  193.88   10.20
   4   1  -2  162.38    6.10
   3  -1  -2  286.87   11.30
   3  -1  -2  252.77    9.70
  -3  -1   2  281.27   12.10
  -3  -1   2  281.07   11.60
  -3  -1   2  265.07    8.60
   3  -1  -2  262.77   11.40
  -3  -1   2  271.57   12.50
  -3   1   2  271.57   11.80
   3   1  -2  265.57   11.10
   3   1  -2  262.07   12.20
   3   1  -2  276.57    8.70
  -3   1   2  280.07   11.30
  -3   1   2  273.27   12.60
  -3   1   2  260.97    9.20
   3   1  -2  267.97   12.00
   2  -1  -2  127.19    5.90
  -2  -1   2  131.79    6.60
  -2  -1   2  131.19    7.00
  -2  -1   2  129.79    6.10
   2   1  -2  144.29    7.80
  -2   1   2  136.59    7.50
  -2   1   2  138.59    6.30
   2   1  -2  144.89    6.70
   2   1  -2  136.39    5.40
  -2   1   2  131.59    5.80
   2   1  -2  139.39    7.40
  -1  -1   2 2557.74   63.89
   0  -1  -2  826.32   21.50
   0  -1   2  752.42   19.40
   0  -1  -2  765.02   19.30
   0  -1  -2  772.52   20.50
   0   1  -2  756.92   20.20
   0   1  -2  782.72   21.20
   0   1  -2  762.72   21.20
   0   1   2  737.03   20.10
   0   1  -2  761.12   19.50
   0   1   2  772.62   21.30
   0   1   2  709.83   19.20
  -1  -1  -2   12.80    1.90
  -1  -1  -2   11.10    1.90
   1  -1   2   12.10    1.80
   1  -1   2   14.60    1.70
  -1  -1  -2   10.30    1.20
  -1   1  -2   16.70    2.30
  -1   1  -2   16.20    1.70
   1   1   2   13.30    1.90
   1   1   2   13.50    1.30
  -1   1  -2   17.40    2.10
  -2  -1  -2 2568.74   66.79
  -2  -1  -2 2696.03   68.49
  -2  -1  -2 2704.53   65.99
  -2   1  -2 2653.43   67.19
   2   1   2 2587.14   68.09
  -2   1  -2 2694.83   67.19
  -2   1  -2 2723.63   67.79
  -2   1  -2 2685.13   68.09
   2   1   2 2718.93   66.89
  -2   1  -2 2697.63   67.49
  -3  -1  -2    9.70    2.30
  -3  -1  -2   14.50    2.90
  -3  -1  -2   12.20    1.90
  -3   1  -2   15.90    3.00
  -3   1  -2   13.40    2.30
   3   1   2   15.20    2.10
  -3   1  -2   20.80    3.30
  -3   1  -2   14.20    2.10
   3   1   2   14.40    2.60
   4  -1   2  264.97   10.70
  -4  -1  -2  283.57   13.00
  -4  -1  -2  259.57    9.50
  -4  -1  -2  266.27   14.20
  -4   1  -2  269.07   10.00
  -4   1  -2  273.37   11.20
  -4   1  -2  274.37   12.50
   4   1   2  295.07   12.10
  -4   1  -2  279.97   13.00
   5  -1   2  603.74   20.00
  -5  -1  -2  599.74   17.90
  -5  -1  -2  600.44   22.10
  -5  -1  -2  644.64   23.60
  -5   1  -2  619.54   22.90
  -5   1  -2  602.54   23.30
   5   1   2  602.94   21.20
  -5   1  -2  586.84   20.60
  -5   1  -2  576.44   18.20
  -6  -1  -2  338.67   17.30
  -6  -1  -2  360.06   11.50
  -6  -1  -2  346.57   16.30
   6  -1   2  353.66   14.10
  -6   1  -2  325.97   17.20
   6   1   2  349.96   15.30
  -6   1  -2  344.77   15.10
  -6   1  -2  339.47   12.00
  -6   1  -2  333.37   16.70
   7  -1   2   -0.60    1.20
  -7  -1  -2    2.40    0.90
  -7  -1  -2    1.60    2.30
  -7  -1  -2    1.00    2.40
   7   1   2    0.10    1.50
  -7   1  -2    1.60    1.20
  -7   1  -2    1.50    1.90
  -7   1  -2    2.80    2.90
  -7   1  -2    3.10    3.20
   8  -1   2   11.60    2.90
  -8  -1  -2   15.20    4.90
  -8  -1  -2   19.60    5.50
  -8  -1  -2   19.70    5.30
  -8  -1  -2    9.70    3.50
  -8   1  -2   16.40    2.60
  -8   1  -2   18.60    4.60
   8   1   2   10.40    3.30
  -8   1  -2   10.50    3.80
  -8   1  -2   13.80    1.80
  -8   1  -2   14.70    4.70
  -9  -1  -2   -1.70    3.10
  -9  -1  -2    4.00    3.60
  -9  -1  -2    1.80    3.30
  -9  -1  -2    4.60    3.70
  -9   1  -2    8.30    4.50
  -9   1  -2    1.00    2.70
  -9   1  -2    3.90    3.20
   9   1   2    4.50    2.40
 -10  -1  -2   12.60    5.10
 -10  -1  -2   18.40    6.40
 -10  -1  -2   13.60    8.00
 -10  -1  -2   17.10    6.00
  10   1   2    6.80    3.50
 -10   1  -2   17.80    6.30
 -10   1  -2    9.30    5.60
 -10   1  -2    6.10    3.60
 -10   1  -2   11.10    5.40
 -11  -2   2   21.90    7.10
 -11  -2   2   16.90    5.90
 -11  -2   2   18.80    6.00
 -11  -2   2   14.20    6.20
 -11   2   2   20.50   10.90
 -11   2   2   14.30    5.70
 -11   2   2    9.10    6.00
  10  -2  -2   27.50    4.20
  10  -2  -2   25.00    6.60
 -10  -2   2   22.10    6.30
 -10  -2   2   24.80    6.60
 -10  -2   2   22.20    6.70
 -10   2   2   25.40    7.40
 -10   2   2   28.60   12.40
 -10   2   2   28.60    7.60
  10   2  -2   23.20    6.40
  10   2  -2   20.90    4.90
  -9  -2   2  215.28   15.80
  -9  -2   2  225.68   16.00
  -9  -2   2  200.98   15.70
   9  -2  -2  186.98   16.80
   9  -2  -2  208.88   10.90
  -9   2   2  198.48   15.80
   9   2  -2  208.48   13.30
  -9   2   2  197.88   16.70
  -9   2   2  216.08   16.30
  -8  -2   2   51.49    8.50
  -8  -2   2   57.29    9.10
   8  -2  -2   55.19    5.20
   8  -2  -2   48.80    7.60
  -8  -2   2   51.99    8.40
  -8   2   2   44.90    8.50
  -8   2   2   61.99    9.80
  -8   2   2   51.39    2.60
  -8   2   2   51.19    8.70
   7  -2  -2    5.20    2.00
  -7  -2   2    6.30    3.40
  -7  -2   2    6.90    3.50
  -7  -2   2    6.30    3.60
   7  -2  -2    8.40    3.30
  -7   2   2    5.20    3.00
   7   2  -2    4.10    2.60
  -7   2   2    8.10    1.60
  -7   2   2    2.30    2.90
  -7   2   2    3.50    2.80
   7   2  -2    0.20    1.40
   6  -2  -2   12.40    2.60
   6  -2  -2   18.70    4.20
  -6  -2   2   18.50    4.70
  -6  -2   2   12.00    3.60
  -6  -2   2   26.40    5.50
  -6   2   2   17.20    4.30
   6   2  -2   12.40    3.50
  -6   2   2   16.80    2.40
  -6   2   2   14.40    4.10
   5  -2  -2   23.40    4.40
  -5  -2   2   19.40    4.40
  -5  -2   2   25.40    4.70
   5  -2  -2   18.80    3.20
  -5  -2   2   17.80    3.90
   5  -2  -2   23.10    3.60
  -5   2   2   23.80    2.60
  -5   2   2   20.20    4.30
   5   2  -2   18.80    1.50
   5   2  -2   23.00    4.20
   5   2  -2   23.40    4.20
  -5   2   2   20.70    4.20
   4  -2  -2   30.30    4.60
  -4  -2   2   28.90    4.40
  -4  -2   2   25.20    4.80
  -4  -2   2   28.90    4.50
   4  -2  -2   26.00    3.10
   4  -2  -2   27.40    3.40
   4   2  -2   23.50    4.10
  -4   2   2   21.80    3.90
   4   2  -2   23.80    1.90
  -4   2   2   26.60    4.60
   4   2  -2   27.80    5.00
  -4   2   2   24.40    2.70
   4   2  -2   16.20    3.20
   3  -2  -2    9.40    2.50
   3  -2  -2    6.80    1.80
  -3  -2   2    9.30    3.00
  -3  -2   2    8.50    2.40
   3  -2  -2    7.50    2.00
  -3  -2   2    8.30    2.20
   3   2  -2    7.00    2.20
  -3   2   2    7.60    2.20
   3   2  -2    6.30    2.20
  -3   2   2   11.30    2.10
   3   2  -2   10.40    2.30
  -3   2   2   13.80    3.00
   3   2  -2    8.40    1.40
  -2  -2   2  171.08    7.50
  -2  -2   2  176.78    9.50
   2  -2  -2  163.68    7.40
  -2  -2   2  163.78    7.80
  -2   2   2  164.38    8.40
   2   2  -2  195.08    9.60
  -2   2   2  161.88    7.30
   2   2  -2  171.18    6.50
  -2   2   2  165.78    7.50
   2   2  -2  159.68    7.20
   2   2  -2  180.08    8.50
  -1  -2   2  195.88    6.90
   1  -2  -2  193.88    8.20
   1  -2  -2  189.78    8.50
   1  -2  -2  186.68    7.20
  -1  -2   2  196.08    7.90
  -1   2   2  203.08    8.10
   1   2  -2  207.08    6.90
  -1   2   2  205.18    7.30
   1   2  -2  187.28    9.20
  -1   2   2  194.58    8.60
   1   2  -2  189.58    8.00
   0  -2  -2 2935.61   72.79
   0  -2  -2 3138.29   72.69
   0  -2   2 3157.78   72.99
   0  -2  -2 3072.39   74.59
   0   2   2 2958.70   72.59
   0   2   2 2823.72   72.89
   0   2  -2 2902.51   71.29
   0   2   2 2982.40   74.09
   0   2  -2 2657.63   72.69
  -1  -2  -2   55.59    4.00
  -1  -2  -2   46.00    2.00
  -1  -2  -2   57.39    3.80
   1  -2   2   55.49    3.80
   1  -2   2   51.89    3.40
  -1   2  -2   55.19    2.60
   1   2   2   56.09    3.90
  -1   2  -2   55.19    3.50
   1   2   2   56.69    2.00
   1   2   2   54.69    3.60
  -1   2  -2   53.99    3.80
  -3  -2  -2   30.70    4.30
  -3  -2  -2   21.70    4.20
   3  -2   2   25.00    3.00
  -3  -2  -2   27.10    2.70
   3   2   2   21.70    3.50
  -3   2  -2   26.50    3.00
  -3   2  -2   26.80    3.50
  -3   2  -2   31.60    2.80
   3   2   2   30.90    2.70
  -4  -2  -2    0.90    0.90
  -4  -2  -2   -0.10    1.20
   4  -2   2   -0.20    1.10
  -4  -2  -2    0.70    1.50
   4   2   2    2.10    1.50
  -4   2  -2    1.20    1.40
   4   2   2   -0.40    0.50
  -4   2  -2    0.10    0.90
  -4   2  -2    1.90    1.40
  -5  -2  -2  191.38   11.20
  -5  -2  -2  199.98   11.80
   5  -2   2  208.98   10.90
  -5  -2  -2  199.88    8.00
  -5   2  -2  203.18    9.50
  -5   2  -2  204.08    8.70
  -5   2  -2  192.68   11.00
  -5   2  -2  185.28   11.60
   5   2   2  197.18   10.60
   6  -2   2  400.96   17.80
  -6  -2  -2  391.96   19.00
  -6  -2  -2  419.86   12.90
  -6  -2  -2  371.16   18.10
  -6   2  -2  408.56   18.80
  -6   2  -2  420.56   16.20
   6   2   2  398.36   17.30
  -6   2  -2  415.16   19.80
  -6   2  -2  395.86   13.90
  -7  -2  -2  243.48   14.60
  -7  -2  -2  253.07   15.50
   7  -2   2  232.98   13.90
  -7  -2  -2  242.88   13.90
  -7   2  -2  236.38    9.60
  -7   2  -2  244.48   15.60
  -7   2  -2  238.48   12.40
  -7   2  -2  233.78   14.60
  -8  -2  -2   12.50    4.20
  -8  -2  -2   18.20    5.30
  -8  -2  -2   15.30    4.60
  -8   2  -2   25.30    5.00
   8   2   2   16.80    4.20
  -8   2  -2   12.60    4.30
  -8   2  -2   25.40    5.80
  -8   2  -2   17.80    2.60
  -8   2  -2   18.30    3.20
  -9  -2  -2   21.20    5.70
  -9  -2  -2   25.70    5.80
  -9  -2  -2   24.20    6.40
  -9  -2  -2   14.10    5.20
  -9   2  -2   24.50    6.50
  -9   2  -2   33.80    6.10
   9   2   2   24.90    5.10
  -9   2  -2   38.00    7.90
 -10  -2  -2  -10.40    3.50
 -10  -2  -2    3.50    3.20
 -10  -2  -2    2.60    3.10
 -10  -2  -2    0.90    3.40
 -10   2  -2   -3.40    2.90
 -10   2  -2   -1.70    2.60
 -10   2  -2    1.50    3.20
  10   2   2   -0.40    2.30
 -11  -3   2   20.10    6.60
 -11  -3   2   26.10    7.00
 -11  -3   2   18.80    7.10
  11   3  -2   24.10    6.00
 -11   3   2   28.70    8.40
 -11   3   2    7.90    5.30
 -10  -3   2   -2.00    3.10
 -10  -3   2   -1.00    2.90
 -10  -3   2   -4.40    3.30
  10  -3  -2   -2.50    2.70
  10  -3  -2    1.10    1.50
  10   3  -2    6.00    4.50
 -10   3   2   -0.20    3.30
 -10   3   2    6.10    4.80
  10   3  -2    1.60    2.40
  -9  -3   2  504.65   24.60
  -9  -3   2  459.45   25.90
   9  -3  -2  509.95   18.10
   9  -3  -2  459.75   27.10
  -9  -3   2  519.15   26.80
  -9   3   2  537.65   27.10
  -9   3   2  502.85   27.90
  -9   3   2  511.15   14.90
   9   3  -2  482.15   22.70
  -9   3   2  514.55   26.80
  -8  -3   2   31.80    6.30
  -8  -3   2   24.70    5.80
  -8  -3   2   36.90    7.20
   8  -3  -2   31.40    3.70
   8  -3  -2   32.40    6.20
  -8   3   2   31.40    6.70
  -8   3   2   36.30    3.00
  -8   3   2   32.50    7.10
   8   3  -2   36.20    6.40
  -8   3   2   31.10    7.30
   7  -3  -2   31.90    6.20
  -7  -3   2   30.90    5.90
   7  -3  -2   27.30    3.80
  -7  -3   2   24.20    5.50
  -7  -3   2   29.20    6.30
  -7   3   2   18.10    4.90
  -7   3   2   27.80    6.00
   7   3  -2   27.60    5.30
  -7   3   2   30.00    3.10
  -6  -3   2   29.50    5.70
  -6  -3   2   25.90    5.60
  -6  -3   2   45.80    5.80
   6  -3  -2   32.00    5.60
   6  -3  -2   23.50    3.30
   6   3  -2   36.90    6.00
  -6   3   2   31.10    6.00
  -6   3   2   28.40    5.60
  -6   3   2   30.00    3.40
   6   3  -2   26.70    4.90
  -5  -3   2   81.69    8.00
  -5  -3   2   87.59    7.50
   5  -3  -2   84.39    5.20
   5  -3  -2   79.09    6.40
   5  -3  -2   87.79    7.20
  -5  -3   2   81.69    7.10
  -5   3   2   85.59    7.60
   5   3  -2   78.09    7.00
   5   3  -2   79.99    3.40
   5   3  -2   83.69    6.90
  -5   3   2   83.69    5.60
  -5   3   2   79.49    7.40
   4  -3  -2  116.69    6.40
   4  -3  -2  140.59    8.10
   4  -3  -2  123.09    8.10
  -4  -3   2  136.19    8.40
  -4  -3   2  120.39    7.90
  -4  -3   2  129.29    9.50
  -4   3   2  133.69    8.90
  -4   3   2  129.69    7.10
   4   3  -2  118.99    8.70
  -4   3   2  124.99    8.40
   4   3  -2  139.29    8.30
   4   3  -2  130.09    5.20
   4   3  -2  131.39    8.80
   3  -3  -2  271.47   11.80
   3  -3  -2  287.47   12.00
  -3  -3   2  267.87   11.40
   3  -3  -2  281.17   12.30
  -3  -3   2  276.07   11.60
  -3  -3   2  272.27   13.60
  -3   3   2  266.67   11.90
   3   3  -2  248.38   12.50
  -3   3   2  259.07   12.30
  -3   3   2  286.07   11.20
   3   3  -2  282.07   11.40
   3   3  -2  274.37   12.20
  -2  -3   2   10.90    2.10
   2  -3  -2   11.30    2.30
   2  -3  -2   11.50    2.60
  -2  -3   2    9.60    2.10
  -2  -3   2   11.80    3.20
   2  -3  -2    9.70    2.40
   2   3  -2    8.20    2.20
  -2   3   2   12.20    2.80
  -2   3   2   12.20    2.50
   2   3  -2    9.30    1.90
  -2   3   2   12.20    2.50
   2   3  -2    7.20    2.30
  -1  -3   2 2702.13   69.69
   1  -3  -2 2815.12   66.49
   1  -3  -2 2603.74   67.99
  -1  -3   2 2526.15   66.69
  -1  -3   2 2661.73   64.79
   1  -3  -2 2645.84   68.09
   1  -3  -2 2664.43   65.69
  -1  -3   2 2689.13   67.29
  -1   3   2 2622.74   66.09
  -1   3   2 2548.15   67.89
   1   3  -2 2604.24   66.99
  -1   3   2 2469.95   67.19
   1   3  -2 2616.94   69.19
   1   3  -2 2603.04   66.89
   1   3  -2 2538.25   64.49
   0  -3   2  339.67   10.70
   0  -3   2  292.37   11.00
   0  -3  -2  297.57   11.50
   0  -3  -2  293.07   10.60
   0  -3  -2  317.77   10.40
   0   3  -2  275.97   10.50
   0   3   2  276.27   10.70
   0   3  -2  304.37   11.00
   0   3   2  300.97   10.60
   0   3   2  282.67   11.00
   0   3  -2  286.67   11.90
   1  -3   2  735.73   22.40
   1  -3   2  727.93   21.80
  -1  -3  -2  748.73   22.50
  -1  -3  -2  768.72   22.80
  -1  -3  -2  736.33   22.20
   1   3   2  730.93   22.40
  -1   3  -2  740.93   22.40
  -1   3  -2  765.62   21.90
  -1   3  -2  758.32   19.10
   1   3   2  739.93   22.00
   2  -3   2 5047.40  124.69
  -2  -3  -2 5042.10  123.89
  -2  -3  -2 5094.29  125.59
  -2  -3  -2 4775.62  119.39
  -2   3  -2 5150.98  125.09
   2   3   2 4903.41  122.89
   2   3   2 5087.89  125.19
  -2   3  -2 4942.51  122.09
  -3  -3  -2   89.69    6.50
   3  -3   2   89.39    6.20
  -3  -3  -2   83.29    5.10
   3  -3   2   76.29    4.90
  -3  -3  -2   75.39    4.00
  -3  -3  -2   76.19    6.10
  -3   3  -2   83.09    4.40
  -3   3  -2   80.49    6.10
  -3   3  -2   71.69    4.90
   3   3   2   74.09    4.40
   3   3   2   81.49    6.00
  -4  -3  -2   -0.70    1.30
   4  -3   2   -0.30    0.80
  -4  -3  -2   -0.10    0.90
  -4  -3  -2   -0.90    1.10
  -4  -3  -2   -0.60    0.80
  -4   3  -2   -0.80    0.60
   4   3   2    0.10    1.10
  -4   3  -2    0.10    1.30
  -4   3  -2    0.20    1.10
   4   3   2   -0.20    0.60
  -5  -3  -2 1032.00   34.50
  -5  -3  -2 1076.59   29.20
  -5  -3  -2 1025.20   34.60
  -5  -3  -2  957.70   30.80
   5  -3   2 1019.50   32.30
  -5   3  -2 1027.60   35.00
  -5   3  -2 1048.20   29.80
  -5   3  -2 1029.40   33.20
   5   3   2 1026.60   33.30
   6  -3   2    1.00    2.00
  -6  -3  -2    8.20    3.10
  -6  -3  -2    2.20    1.20
  -6  -3  -2   -1.80    1.50
  -6  -3  -2   -0.40    1.90
   6   3   2    8.10    2.80
  -6   3  -2    4.20    2.40
  -6   3  -2    5.10    1.90
  -6   3  -2    3.00    1.70
  -6   3  -2    5.40    2.80
  -7  -3  -2  340.47   16.50
  -7  -3  -2  389.96   19.70
   7  -3   2  371.26   17.90
  -7   3  -2  348.47   19.60
  -7   3  -2  356.36   18.60
  -7   3  -2  366.76   13.60
  -7   3  -2  373.76   15.40
   7   3   2  387.46   17.90
  -8  -3  -2   89.99    8.50
  -8  -3  -2   82.09    9.40
   8  -3   2   99.89    9.30
  -8  -3  -2   96.59   10.40
  -8   3  -2   89.99    7.50
  -8   3  -2  100.39   10.20
   8   3   2  105.19    9.20
  -8   3  -2   95.49   10.60
  -8   3  -2  106.89    7.40
  -8   3  -2   97.49    5.80
  -9  -3  -2   90.29   10.40
  -9  -3  -2   51.49    8.00
  -9  -3  -2   64.29   10.10
  -9   3  -2   69.09    4.80
  -9   3  -2   66.99    4.20
  -9   3  -2   68.09   10.70
  -9   3  -2   79.29    7.50
   9   3   2   73.09    8.00
  -9   3  -2   66.29    9.90
 -10  -3  -2   -0.80    2.90
 -10  -3  -2    3.20    3.60
 -10  -3  -2   -7.60    3.00
 -10  -3  -2    2.10    3.50
 -10   3  -2   -1.20    3.20
 -10   3  -2    0.20    2.50
  10   3   2    0.90    2.80
 -10   3  -2    3.60    4.30
  11  -4  -2    0.10    1.30
 -11  -4   2    2.10    4.80
 -11  -4   2    3.70    5.10
 -11   4   2    4.90    4.50
 -11   4   2    5.30    4.80
 -10  -4   2    2.40    3.50
 -10  -4   2    0.10    3.60
  10  -4  -2   -0.70    1.30
 -10  -4   2    7.70    3.80
  10  -4  -2    7.90    4.10
 -10   4   2    3.40    4.10
 -10   4   2   -1.50    4.70
 -10   4   2   -4.10    2.60
  10   4  -2   -1.70    2.20
  -9  -4   2  138.49   12.00
  -9  -4   2  139.09   14.70
   9  -4  -2  127.49   14.20
   9  -4  -2  148.19    7.30
  -9  -4   2  162.88   14.30
  -9   4   2  140.29    6.70
  -9   4   2  147.49   13.70
   9   4  -2  148.19   11.90
  -9   4   2  145.69   13.70
  -9   4   2  152.88   15.20
   8  -4  -2   46.20    7.90
   8  -4  -2   43.10    3.70
  -8  -4   2   55.29   10.00
  -8  -4   2   41.50    7.10
  -8  -4   2   39.30    7.90
  -8   4   2   39.40    7.80
  -8   4   2   45.50    4.30
   8   4  -2   46.70    7.40
  -8   4   2   47.50    8.60
  -7  -4   2   15.90    4.20
   7  -4  -2   17.90    4.60
   7  -4  -2   13.30    2.30
  -7  -4   2   10.80    4.00
  -7  -4   2    9.90    3.70
  -7   4   2    9.70    3.80
   7   4  -2   14.20    3.80
  -7   4   2   15.90    5.00
  -7   4   2   12.60    2.90
  -6  -4   2  129.89    9.90
  -6  -4   2  126.49   11.20
  -6  -4   2  130.89    9.60
   6  -4  -2  134.39    6.30
   6   4  -2  140.69    9.90
  -6   4   2  143.89    8.10
   6   4  -2  125.19    9.60
  -6   4   2  108.29    9.80
  -6   4   2  150.58   11.10
   5  -4  -2   38.00    3.20
   5  -4  -2   39.30    5.80
  -5  -4   2   37.70    6.70
  -5  -4   2   37.20    5.80
  -5  -4   2   41.00    4.90
  -5   4   2   36.90    5.00
  -5   4   2   44.90    6.70
   5   4  -2   30.50    5.00
  -5   4   2   40.70    6.40
   5   4  -2   42.20    2.60
   5   4  -2   33.20    5.40
   5   4  -2   40.00    6.20
  -4  -4   2   10.80    3.50
   4  -4  -2   13.40    3.40
   4  -4  -2   12.70    2.60
   4  -4  -2   14.00    3.30
  -4  -4   2    9.70    2.50
  -4  -4   2   12.10    2.90
   4  -4  -2    6.70    2.60
  -4   4   2   11.20    3.10
   4   4  -2    8.90    2.50
  -4   4   2    8.50    2.40
  -4   4   2   15.00    3.80
   4   4  -2   11.70    3.20
  -3  -4   2   48.50    8.10
  -3  -4   2   44.40    4.20
   3  -4  -2   35.40    5.30
  -3  -4   2   39.50    4.00
   3  -4  -2   39.10    4.20
   3  -4  -2   51.79    4.90
  -3   4   2   40.20    4.60
  -3   4   2   43.00    4.60
   3   4  -2   47.60    4.20
   3   4  -2   44.30    5.10
   3   4  -2   39.40    4.40
  -3   4   2   38.90    4.20
  -2  -4   2   42.50    5.20
   2  -4  -2   40.40    4.60
   2  -4  -2   48.30    3.10
  -2  -4   2   46.60    3.60
  -2  -4   2   44.00    5.10
   2  -4  -2   48.40    4.30
   2  -4  -2   44.70    4.50
  -2  -4   2   42.70    3.90
   2   4  -2   45.70    3.50
   2   4  -2   44.80    5.00
  -2   4   2   46.70    4.30
   2   4  -2   45.00    4.10
  -2   4   2   50.99    4.80
  -2   4   2   45.00    4.50
   1  -4  -2   62.09    4.40
  -1  -4   2   63.89    5.70
   1  -4  -2   54.79    3.70
  -1  -4   2   51.79    5.20
  -1  -4   2   55.49    3.10
   1  -4  -2   57.89    4.80
   1  -4  -2   59.09    5.20
  -1  -4   2   54.99    4.20
   1   4  -2   50.39    5.10
   1   4  -2   56.19    5.30
  -1   4   2   58.19    4.90
   1   4  -2   50.69    4.20
   1   4  -2   55.39    3.00
  -1   4   2   50.29    4.10
   0  -4   2 1057.19   30.60
   0  -4  -2 1031.50   30.00
   0  -4  -2 1067.99   32.10
   0  -4   2 1069.19   30.20
   0  -4  -2 1093.99   30.30
   0   4  -2 1078.89   30.80
   0   4  -2 1078.09   31.70
   0   4   2 1078.09   30.10
   0   4   2 1042.20   31.10
   0   4   2 1156.38   31.20
   0   4  -2 1062.09   30.60
   1  -4   2  661.33   16.80
  -1  -4  -2  688.13   21.90
   1  -4   2  633.04   20.90
  -1  -4  -2  649.93   21.50
  -1  -4  -2  693.73   21.50
   1  -4   2  651.23   20.70
  -1   4  -2  678.53   21.30
  -1   4  -2  665.13   17.00
   1   4   2  660.43   20.90
   1   4   2  648.84   21.00
  -1   4  -2  659.13   20.80
  -1   4  -2  678.13   21.30
  -2  -4  -2  931.71   29.50
   2  -4   2  894.71   25.10
  -2  -4  -2  956.10   28.40
  -2  -4  -2  923.91   29.00
   2  -4   2  934.11   28.40
   2   4   2  923.51   27.10
  -2   4  -2  954.10   25.50
  -2   4  -2  967.50   28.80
   2   4   2  938.31   28.70
  -2   4  -2  949.60   28.70
  -3  -4  -2   14.40    1.40
  -3  -4  -2   16.00    2.90
  -3  -4  -2   11.40    3.00
   3  -4   2   16.00    2.60
   3  -4   2   10.80    2.80
  -3   4  -2   13.70    1.90
   3   4   2    9.30    2.00
  -3   4  -2   14.10    2.50
  -3   4  -2   13.60    3.20
   3   4   2   16.00    3.50
  -3   4  -2   22.30    3.90
  -4  -4  -2   25.10    2.60
  -4  -4  -2   19.90    3.90
   4  -4   2   26.90    3.30
  -4  -4  -2   25.80    4.50
  -4  -4  -2   20.10    3.20
   4   4   2   16.70    3.50
  -4   4  -2   24.80    2.40
  -4   4  -2   21.80    3.60
   4   4   2   26.80    2.70
  -4   4  -2   28.70    5.10
  -5  -4  -2  288.47   15.10
   5  -4   2  289.87   13.20
  -5  -4  -2  275.27   11.30
  -5  -4  -2  288.97   11.60
  -5  -4  -2  289.87   15.00
  -5   4  -2  296.57   10.70
   5   4   2  278.57   10.10
   5   4   2  275.17   14.00
  -5   4  -2  273.67   14.90
  -5   4  -2  286.07   13.60
  -6  -4  -2  144.19    8.60
   6  -4   2  154.78    9.90
  -6  -4  -2  134.19   10.80
  -6  -4  -2  147.79    7.10
  -6  -4  -2  144.69   11.10
  -6   4  -2  149.88    7.60
  -6   4  -2  154.48   11.60
   6   4   2  141.79   10.10
  -6   4  -2  158.38   10.60
   7  -4   2    7.80    2.70
  -7  -4  -2   13.10    4.50
  -7  -4  -2    7.80    2.80
  -7  -4  -2   16.40    4.90
   7   4   2    7.70    2.90
  -7   4  -2    6.70    2.30
  -7   4  -2    6.70    3.80
  -7   4  -2    3.50    2.60
  -7   4  -2    6.50    2.20
  -7   4  -2    7.00    3.10
  -8  -4  -2  342.47   20.50
  -8  -4  -2  364.16   17.10
  -8  -4  -2  346.27   20.80
   8  -4   2  381.96   19.10
  -8   4  -2  345.87   15.00
  -8   4  -2  352.76   21.00
   8   4   2  377.66   18.90
  -8   4  -2  365.56   14.80
  -8   4  -2  373.66   16.60
  -9  -4  -2    2.90    3.20
  -9  -4  -2    9.90    4.70
  -9  -4  -2   -0.20    3.30
  -9   4  -2    4.10    2.60
   9   4   2    0.50    2.20
  -9   4  -2   -3.50    2.50
  -9   4  -2    4.30    1.90
  -9   4  -2    7.50    3.40
  -9   4  -2    2.80    2.60
 -10  -4  -2    0.30    4.20
 -10  -4  -2   13.90    5.00
 -10  -4  -2    4.40    3.80
 -10   4  -2    6.10    1.40
 -10   4  -2   16.10    6.30
 -10   4  -2   -0.50    4.20
 -10   4  -2    5.90    4.50
 -11  -5   2   39.40    9.50
 -11  -5   2   26.80    8.70
 -11  -5   2   49.10   10.80
 -11   5   2   47.00   10.40
 -11   5   2   44.70    9.90
  11   5  -2   30.20    7.80
 -10  -5   2   71.79    8.60
 -10  -5   2   67.29   11.90
 -10  -5   2   61.49   10.80
  10  -5  -2   60.79    9.70
 -10   5   2   61.19    4.20
 -10   5   2   51.49   10.10
 -10   5   2   63.09   12.10
 -10   5   2   51.69   10.20
  -9  -5   2   25.10    5.70
  -9  -5   2   11.00    5.20
   9  -5  -2   15.50    1.90
  -9  -5   2    9.00    4.30
  -9   5   2   12.70    2.60
  -9   5   2   12.20    4.50
  -9   5   2   13.60    5.10
  -8  -5   2   44.70    8.30
   8  -5  -2   38.40    2.80
   8  -5  -2   37.80    7.00
  -8  -5   2   54.39    6.80
  -8  -5   2   38.00    7.90
  -8   5   2   37.90    7.60
  -8   5   2   39.10    7.90
   8   5  -2   55.29    8.50
  -8   5   2   32.80    4.70
   7  -5  -2    2.90    0.90
  -7  -5   2   -0.40    1.90
  -7  -5   2    5.30    2.80
  -7  -5   2    1.90    3.00
   7  -5  -2    3.10    2.70
   7   5  -2    1.90    2.10
  -7   5   2    3.10    2.60
   7   5  -2   -1.20    1.70
  -7   5   2    9.00    3.90
  -7   5   2    3.40    2.00
  -6  -5   2    0.70    1.70
  -6  -5   2    1.10    1.70
   6  -5  -2   -0.50    1.70
  -6  -5   2    0.60    2.30
   6   5  -2    0.80    0.60
   6   5  -2    0.30    1.80
   6   5  -2    4.10    2.40
  -6   5   2    0.40    1.80
  -6   5   2    1.30    1.50
   6   5  -2    0.70    0.80
  -6   5   2    0.90    1.80
  -5  -5   2  344.37   18.50
   5  -5  -2  342.07   11.00
  -5  -5   2  341.87   15.10
  -5  -5   2  344.27   16.20
   5  -5  -2  339.57   16.10
   5   5  -2  323.87   16.50
  -5   5   2  321.07   16.60
  -5   5   2  349.87   15.20
   5   5  -2  334.87   16.30
   5   5  -2  338.97   15.60
  -5   5   2  329.27   16.80
  -4  -5   2   66.89    5.70
   4  -5  -2   77.39    6.70
   4  -5  -2   81.39    7.40
  -4  -5   2   67.09    7.40
   4  -5  -2   66.69    6.10
  -4  -5   2   63.09    5.90
   4  -5  -2   70.99    4.40
   4   5  -2   69.49    6.50
  -4   5   2   63.19    6.00
   4   5  -2   68.79    5.80
   4   5  -2   63.89    6.60
  -4   5   2   64.99    6.60
  -4   5   2   72.39    6.80
   3  -5  -2  383.76   17.10
  -3  -5   2  373.06   14.90
   3  -5  -2  409.46   12.10
   3  -5  -2  395.86   16.30
   3  -5  -2  417.36   16.60
  -3  -5   2  403.06   15.20
  -3  -5   2  382.26   18.20
   3   5  -2  429.46   16.10
  -3   5   2  398.76   16.30
   3   5  -2  397.06   14.80
   3   5  -2  388.06   17.20
  -3   5   2  374.86   16.10
  -2  -5   2 1568.94   43.50
   2  -5  -2 1529.95   41.00
   2  -5  -2 1554.54   44.40
  -2  -5   2 1555.54   45.20
  -2  -5   2 1629.44   47.80
  -2  -5   2 1588.24   42.30
   2  -5  -2 1534.65   46.50
   2  -5  -2 1570.84   45.20
  -2   5   2 1635.74   44.80
   2   5  -2 1596.54   46.60
  -2   5   2 1612.54   45.90
   2   5  -2 1611.34   44.10
  -2   5   2 1575.74   45.40
  -1  -5   2  279.87    9.20
   1  -5  -2  256.37   11.20
  -1  -5   2  288.37   13.30
   1  -5  -2  276.07   12.30
   1  -5  -2  275.67   10.30
  -1  -5   2  263.27   12.20
   1  -5  -2  275.17   13.00
  -1  -5   2  260.07   11.10
  -1   5   2  266.77   12.30
   1   5  -2  262.37   11.10
  -1   5   2  282.37   10.20
   1   5  -2  259.07   12.40
   1   5  -2  296.97   12.60
  -1   5   2  298.67   11.80
   0  -5   2  343.67   14.60
   0  -5  -2  366.86   13.40
   0  -5   2  356.36   13.60
   0  -5   2  355.46   13.50
   0  -5  -2  338.07   13.30
   0  -5   2  353.06    9.70
   0  -5  -2  334.07   14.70
   0   5   2  351.86   13.00
   0   5   2  391.36   14.70
   0   5  -2  350.66   14.30
   0   5  -2  332.47   13.30
   0   5  -2  382.36   14.50
   0   5   2  371.26   14.60
  -1  -5  -2  127.49    7.60
   1  -5   2  127.49    7.30
  -1  -5  -2  142.39    8.70
   1  -5   2  128.39    7.40
  -1  -5  -2  139.29    8.30
   1  -5   2  131.29    4.30
   1   5   2  138.29    7.70
   1   5   2  127.99    4.60
  -1   5  -2  144.79    7.50
   1   5   2  122.59    7.90
  -1   5  -2  129.19    7.50
  -1   5  -2  127.29    7.50
   1   5   2  123.69    7.20
   2  -5   2   24.60    3.90
  -2  -5  -2   24.60    4.10
   2  -5   2   23.10    2.50
  -2  -5  -2   28.40    4.20
  -2  -5  -2   31.10    5.10
  -2   5  -2   28.50    3.20
  -2   5  -2   32.90    4.00
   2   5   2   29.40    4.40
   2   5   2   33.90    3.70
  -2   5  -2   26.30    2.50
  -2   5  -2   32.70    4.60
   3  -5   2   47.30    3.60
   3  -5   2   38.20    4.60
  -3  -5  -2   51.39    6.80
  -3  -5  -2   38.10    1.90
  -3  -5  -2   42.40    4.50
  -3   5  -2   44.70    5.10
   3   5   2   43.10    4.80
  -3   5  -2   42.70    3.70
  -3   5  -2   45.80    5.00
   3   5   2   36.60    3.70
  -4  -5  -2  135.19    8.00
  -4  -5  -2  131.19    9.60
   4  -5   2  132.49    7.40
  -4  -5  -2  143.99    9.60
   4  -5   2  145.29    9.50
  -4  -5  -2  115.49    6.40
  -4   5  -2  133.89    7.90
  -4   5  -2  139.19    5.60
  -4   5  -2  135.79    9.60
   4   5   2  137.39    6.90
   4   5   2  128.99    8.90
   5  -5   2   77.49    6.20
  -5  -5  -2   65.99    7.30
  -5  -5  -2   77.89    4.80
  -5  -5  -2   71.69    5.70
  -5  -5  -2   72.99    7.50
  -5   5  -2   66.19    6.20
   5   5   2   78.59    7.50
  -5   5  -2   76.09    4.20
   5   5   2   74.59    4.70
  -5   5  -2   94.39    8.60
   6  -5   2  156.48    9.80
  -6  -5  -2  145.59    8.00
  -6  -5  -2  154.18   12.00
  -6  -5  -2  152.08    7.90
  -6  -5  -2  143.29   11.20
   6   5   2  146.49    6.30
  -6   5  -2  139.19   11.50
  -6   5  -2  149.49   10.40
   6   5   2  149.39   10.60
  -6   5  -2  144.99    6.80
  -7  -5  -2  107.79   10.60
  -7  -5  -2  107.89    7.60
  -7  -5  -2  117.89   11.00
   7  -5   2  119.49    9.30
  -7   5  -2  124.09   11.50
   7   5   2  107.79    9.50
  -7   5  -2  114.09    9.70
  -7   5  -2  130.49   10.40
  -7   5  -2  118.59    6.40
  -8  -5  -2  205.08   15.60
   8  -5   2  220.68   13.90
  -8  -5  -2  217.38   11.80
  -8  -5  -2  222.78   16.20
  -8   5  -2  210.38   10.50
  -8   5  -2  209.58   16.10
  -8   5  -2  193.68    9.30
  -8   5  -2  218.68   17.20
  -8   5  -2  198.58   12.40
  -9  -5  -2   13.20    5.00
  -9  -5  -2    5.40    2.90
  -9  -5  -2    5.70    4.10
   9  -5   2   10.60    4.40
  -9   5  -2   14.80    5.70
  -9   5  -2   10.30    4.00
  -9   5  -2   10.50    3.30
  -9   5  -2    9.60    2.60
  -9   5  -2   10.50    2.50
   9   5   2   13.10    4.80
 -10  -5  -2   35.40    8.30
 -10  -5  -2   27.30    5.20
 -10  -5  -2   27.70    6.90
  10   5   2   35.80    7.50
 -10   5  -2   31.60    3.40
 -10   5  -2   30.30    7.60
 -10   5  -2   25.20    3.80
 -10   5  -2   28.40    7.40
 -11  -6   2    2.80    4.40
 -11  -6   2    6.50    5.80
 -11  -6   2    4.50    4.00
 -11   6   2    3.90    1.50
 -11   6   2    5.20    6.40
  11   6  -2   -3.10    3.70
 -11   6   2    0.60    3.90
 -10  -6   2   10.60    4.30
 -10  -6   2    3.20    4.30
  10  -6  -2   18.20    5.30
 -10  -6   2    6.10    4.20
 -10   6   2   11.40    2.70
 -10   6   2   13.00    5.80
 -10   6   2   12.60    5.80
  -9  -6   2   31.30    7.30
  -9  -6   2   32.50    7.80
  -9  -6   2   30.50    6.00
  -9   6   2   22.90    6.60
  -9   6   2   25.40    6.60
  -9   6   2   23.80    4.10
  -8  -6   2   10.40    3.60
  -8  -6   2    6.40    3.60
  -8  -6   2   16.30    7.70
   8  -6  -2    7.40    3.20
  -8   6   2    9.30    4.30
  -8   6   2   -0.50    2.20
  -8   6   2    5.10    3.40
   8   6  -2    8.90    3.30
  -7  -6   2   59.89    7.40
  -7  -6   2   53.29    9.60
  -7  -6   2   52.29    6.30
   7  -6  -2   58.19    6.80
  -7   6   2   48.00    8.20
  -7   6   2   53.39    5.90
   7   6  -2   56.69    7.00
   7   6  -2   51.59    7.90
  -6  -6   2   41.80    6.10
  -6  -6   2   40.90    7.50
  -6  -6   2   38.90    6.50
   6  -6  -2   51.89    7.50
  -6   6   2   42.60    7.40
   6   6  -2   48.50    7.00
   6   6  -2   39.70    3.70
  -6   6   2   45.20    5.50
   6   6  -2   44.20    3.10
  -6   6   2   35.80    6.50
   6   6  -2   33.20    6.00
   6   6  -2   46.10    7.10
   5  -6  -2   -0.30    1.40
   5  -6  -2    0.10    0.40
   5  -6  -2    0.80    1.70
  -5  -6   2    3.30    2.80
   5  -6  -2    1.00    0.50
  -5  -6   2    0.60    1.40
  -5  -6   2   -1.30    1.40
  -5   6   2    0.50    1.70
   5   6  -2    0.60    1.70
   5   6  -2   -2.50    1.30
  -5   6   2   -0.60    1.60
   5   6  -2    4.40    2.20
   5   6  -2   -2.80    0.90
  -5   6   2    2.50    1.80
  -4  -6   2   39.20    4.40
   4  -6  -2   44.70    6.70
   4  -6  -2   52.09    5.50
  -4  -6   2   44.10    5.10
   4  -6  -2   38.10    2.40
  -4  -6   2   38.70    6.60
   4  -6  -2   42.90    5.40
  -4   6   2   41.20    5.30
   4   6  -2   49.00    5.50
   4   6  -2   38.80    4.60
  -4   6   2   33.10    5.30
  -4   6   2   40.40    5.90
   4   6  -2   40.20    6.00
  -3  -6   2  948.01   29.10
   3  -6  -2  931.91   25.50
   3  -6  -2  871.01   32.30
  -3  -6   2  879.81   31.00
   3  -6  -2 1011.10   31.70
   3  -6  -2  982.50   31.20
  -3  -6   2  922.91   32.00
  -3  -6   2  975.40   34.00
  -3   6   2  942.71   31.30
  -3   6   2  892.21   31.30
  -3   6   2  996.70   31.30
   3   6  -2  941.81   30.20
   3   6  -2  927.91   31.90
  -2  -6   2 1465.75   45.60
   2  -6  -2 1523.05   44.30
  -2  -6   2 1609.54   48.00
   2  -6  -2 1584.94   45.30
  -2  -6   2 1552.94   41.70
   2  -6  -2 1492.15   47.20
   2  -6  -2 1538.05   40.70
  -2  -6   2 1539.55   43.20
  -2   6   2 1531.05   46.10
   2   6  -2 1527.05   45.90
  -2   6   2 1543.75   45.10
   2   6  -2 1553.74   43.50
   1  -6  -2 4212.38  105.39
  -1  -6   2 4280.57  106.89
  -1  -6   2 4351.96  103.39
  -1  -6   2 4196.28  108.39
   1  -6  -2 4276.57  108.59
   1  -6  -2 4325.97  107.39
   1  -6  -2 4223.88  116.09
  -1  -6   2 4098.19  109.99
  -1   6   2 4173.98  104.89
   1   6  -2 4215.58  108.99
   1   6  -2 4297.27  106.89
  -1   6   2 4010.50  107.29
   1   6  -2 4105.59  108.19
  -1   6   2 4145.19  109.39
   0  -6  -2   72.59    5.50
   0  -6   2   68.29    5.50
   0  -6  -2   88.99    6.30
   0  -6   2   73.39    5.80
   0  -6   2   83.29    6.60
   0  -6  -2   71.59    6.90
   0   6   2   82.79    7.20
   0   6  -2   72.69    6.70
   0   6   2   82.19    5.60
   0   6   2   77.19    6.50
   0   6  -2   77.59    5.70
   0   6  -2   80.49    6.10
   1  -6   2    2.10    0.70
  -1  -6  -2    0.00    1.10
  -1  -6  -2    0.40    2.40
   1  -6   2    3.10    1.90
  -1  -6  -2    1.40    1.90
   1  -6   2    0.70    1.20
   1   6   2    4.50    2.90
  -1   6  -2    2.60    1.90
   1   6   2    1.90    0.80
   1   6   2    1.50    1.40
  -1   6  -2    0.80    1.40
  -1   6  -2    2.30    1.60
   1   6   2    2.40    1.80
   2  -6   2  373.96   15.70
  -2  -6  -2  366.96   16.10
   2  -6   2  340.17   11.60
  -2  -6  -2  381.16   16.30
  -2  -6  -2  441.96   17.60
  -2   6  -2  363.26   15.50
   2   6   2  357.66   14.80
  -2   6  -2  367.66   12.20
   2   6   2  369.26   15.60
   2   6   2  415.06   10.50
  -2   6  -2  357.86   13.60
  -2   6  -2  374.76   15.70
  -3  -6  -2  943.01   32.20
  -3  -6  -2  955.00   32.50
  -3  -6  -2  934.81   30.80
   3  -6   2  921.11   31.20
  -3  -6  -2  971.40   23.70
   3  -6   2  933.21   26.90
   3   6   2  947.51   28.90
  -3   6  -2  950.50   31.50
   3   6   2  962.60   31.40
  -3   6  -2  875.41   27.60
  -3   6  -2  980.40   31.60
  -3   6  -2  967.70   27.20
  -4  -6  -2  132.39    9.50
   4  -6   2  148.19   10.10
  -4  -6  -2  159.38    9.40
  -4  -6  -2  150.68    5.50
  -4  -6  -2  158.88   11.10
   4  -6   2  145.19    7.80
   4   6   2  155.08    7.90
  -4   6  -2  148.79    5.60
  -4   6  -2  153.88   10.50
  -4   6  -2  148.59    6.50
  -4   6  -2  146.19    8.50
   4   6   2  153.48   10.10
  -4   6  -2  145.69    9.90
   5  -6   2   77.99    6.30
  -5  -6  -2   77.59    4.40
  -5  -6  -2   82.59    7.90
  -5  -6  -2   79.19    6.60
  -5  -6  -2   81.59    8.50
  -5   6  -2   75.89    3.60
  -5   6  -2   79.79    8.10
   5   6   2   80.99    7.70
   5   6   2   82.89    5.20
  -5   6  -2   78.99    6.80
  -6  -6  -2    3.50    1.50
  -6  -6  -2    1.10    2.00
   6  -6   2    4.70    2.20
  -6  -6  -2    4.20    3.20
  -6   6  -2    6.40    3.20
   6   6   2    3.20    1.30
  -6   6  -2    4.30    2.30
   6   6   2   -0.30    1.90
   7  -6   2   25.90    4.90
  -7  -6  -2   22.80    3.60
  -7  -6  -2   16.70    5.00
  -7   6  -2   30.30    6.50
  -7   6  -2   28.40    5.80
  -7   6  -2   22.60    5.30
   7   6   2   19.60    4.80
  -8  -6  -2  100.79   11.20
   8  -6   2  112.99    9.70
  -8  -6  -2   84.89    6.60
  -8  -6  -2  106.09   11.50
  -8   6  -2   98.79   11.20
  -8   6  -2   92.69    9.20
  -8   6  -2   97.99   10.20
  -9  -6  -2  159.48   15.10
  -9  -6  -2  181.28   10.30
   9  -6   2  159.88   12.50
  -9  -6  -2  167.38   15.30
  -9   6  -2  166.98    9.50
  -9   6  -2  157.38   15.00
  -9   6  -2  158.78   13.70
  -9   6  -2  158.98   11.30
 -10  -6  -2   66.39   11.80
 -10  -6  -2   76.89    7.40
 -10  -6  -2   98.99   14.80
 -10   6  -2   62.09   11.50
 -10   6  -2   58.59   10.10
 -10   6  -2   82.19    6.30
  10   6   2   91.39   10.60
 -11  -7   2    1.50    4.30
 -11  -7   2    3.30    3.70
 -11  -7   2   -6.70    5.70
 -11   7   2   12.40    5.60
 -11   7   2    7.70    2.30
 -11   7   2   -3.10    4.40
  10  -7  -2  107.09   11.50
 -10  -7   2   82.49    9.20
 -10  -7   2   86.39   14.30
 -10  -7   2  117.09   12.90
 -10   7   2   90.49    7.10
 -10   7   2   69.79   11.90
  10   7  -2   88.89   10.80
 -10   7   2   90.39   13.80
  -9  -7   2   73.69   11.20
  -9  -7   2   76.49    8.40
  -9  -7   2   92.69   14.10
  -9   7   2   82.49   12.20
  -9   7   2   80.79   10.70
  -9   7   2   91.29    7.60
  -8  -7   2   18.60    6.10
  -8  -7   2   25.70    6.10
  -8  -7   2   25.80    5.20
  -8   7   2   19.70    5.70
  -8   7   2   20.20    5.90
  -8   7   2   20.70    4.60
  -7  -7   2   78.69    7.50
  -7  -7   2   84.99   15.80
  -7  -7   2   93.19   10.90
   7  -7  -2   76.49    8.20
   7   7  -2   85.99    4.80
  -7   7   2   72.39    8.90
  -7   7   2   76.79    7.30
   7   7  -2   77.89    3.80
   7   7  -2   91.79    9.30
  -7   7   2   74.09    8.80
   6  -7  -2    2.70    1.90
   6  -7  -2    3.20    1.50
  -6  -7   2    2.20    2.30
  -6  -7   2    4.40    2.10
  -6  -7   2   -0.30    2.50
   6   7  -2    0.60    2.00
  -6   7   2   -1.50    1.70
   6   7  -2    2.50    2.40
  -6   7   2    3.90    2.80
   6   7  -2    2.50    1.50
  -6   7   2    1.90    2.40
  -5  -7   2    6.70    2.40
   5  -7  -2   13.40    3.80
  -5  -7   2    7.80    4.10
   5  -7  -2    8.20    3.30
  -5  -7   2    9.30    3.30
  -5   7   2    9.90    3.50
   5   7  -2    8.80    2.60
  -5   7   2    8.70    3.50
   5   7  -2    3.10    2.30
   5   7  -2    9.00    3.20
  -5   7   2    5.80    2.80
  -4  -7   2  702.03   25.00
   4  -7  -2  709.03   19.50
  -4  -7   2  698.43   29.40
  -4  -7   2  713.23   28.30
   4  -7  -2  726.13   27.20
   4  -7  -2  739.03   26.50
  -4  -7   2  729.73   24.50
   4   7  -2  713.63   25.60
   4   7  -2  698.43   27.50
  -4   7   2  750.32   27.70
  -4   7   2  718.83   27.30
  -4   7   2  692.83   26.80
   3  -7  -2  414.56   19.90
   3  -7  -2  410.36   18.00
  -3  -7   2  389.16   18.60
   3  -7  -2  473.65   18.80
  -3  -7   2  412.56   16.30
  -3  -7   2  441.76   20.70
  -3  -7   2  431.36   16.30
   3  -7  -2  424.26   13.50
   3   7  -2  411.56   16.70
  -3   7   2  423.16   18.20
  -3   7   2  397.86   18.70
   3   7  -2  421.46   18.90
  -3   7   2  431.56   18.40
  -2  -7   2  486.85   20.90
   2  -7  -2  508.65   19.70
  -2  -7   2  464.05   21.00
   2  -7  -2  495.75   16.10
  -2  -7   2  465.55   17.60
   2  -7  -2  478.25   21.50
  -2  -7   2  504.05   16.60
   2  -7  -2  467.85   18.80
  -2   7   2  472.15   20.40
   2   7  -2  482.65   20.20
   2   7  -2  478.35   19.90
  -2   7   2  508.15   19.40
   1  -7  -2 2875.81   79.89
   1  -7  -2 2835.92   73.69
   1  -7  -2 2801.52   76.59
  -1  -7   2 2842.22   71.39
  -1  -7   2 2687.53   76.59
  -1  -7   2 2924.01   75.29
   1  -7  -2 2810.82   75.69
  -1   7   2 2785.42   73.09
  -1   7   2 2786.82   78.29
  -1   7   2 3044.60   76.79
   1   7  -2 2928.11   77.59
   1   7  -2 2766.52   75.19
   1   7  -2 2875.81   76.99
   0  -7  -2  222.68   13.00
   0  -7   2  227.38   12.20
   0  -7  -2  253.87   12.10
   0  -7   2  234.78   11.40
   0  -7  -2  242.28   11.60
   0  -7   2  215.28   11.40
   0   7   2  236.38   10.90
   0   7  -2  242.68   11.40
   0   7  -2  259.27   13.30
   0   7   2  247.38   13.00
   0   7  -2  250.27   11.90
  -1  -7  -2   43.90    4.90
   1  -7   2   42.30    2.70
   1  -7   2   41.90    4.90
  -1  -7  -2   44.90    6.50
   1   7   2   43.70    3.10
  -1   7  -2   43.20    4.80
   1   7   2   36.90    5.40
  -1   7  -2   46.80    4.50
   1   7   2   35.30    4.20
  -1   7  -2   35.70    4.70
  -2  -7  -2   73.39    6.80
  -2  -7  -2   75.89    8.30
   2  -7   2   58.99    6.00
  -2  -7  -2   64.29    6.60
   2  -7   2   61.49    3.70
  -2   7  -2   67.19    6.20
  -2   7  -2   67.89    4.90
  -2   7  -2   72.49    6.50
  -2   7  -2   56.69    3.90
   2   7   2   63.79    5.90
   2   7   2   71.19    6.30
   2   7   2   64.39    3.30
  -3  -7  -2  139.19   10.90
   3  -7   2  150.58    7.10
  -3  -7  -2  142.89   10.30
   3  -7   2  148.69    9.90
  -3   7  -2  153.18    7.70
   3   7   2  158.58    9.00
   3   7   2  157.98   10.10
  -3   7  -2  160.28   10.30
  -3   7  -2  162.58    7.20
  -3   7  -2  149.69   10.20
  -4  -7  -2  161.18    5.70
   4  -7   2  145.29   10.40
  -4  -7  -2  163.88   10.80
  -4  -7  -2  141.79   11.80
  -4  -7  -2  152.38   11.20
  -4  -7  -2  150.68   10.10
   4  -7   2  149.29    8.00
  -4   7  -2  160.08    6.20
   4   7   2  143.79   10.50
  -4   7  -2  156.88   11.00
  -4   7  -2  172.18   11.20
  -4   7  -2  159.28    5.50
   4   7   2  159.58    8.60
  -4   7  -2  157.78    9.00
  -5  -7  -2  151.78   11.00
   5  -7   2  152.98    8.90
  -5  -7  -2  156.18   12.10
   5  -7   2  143.39   10.90
  -5  -7  -2  153.88    9.90
  -5  -7  -2  147.69    6.10
   5   7   2  149.49   10.80
  -5   7  -2  141.79   10.80
  -5   7  -2  146.09   11.30
  -5   7  -2  139.39    9.30
   5   7   2  157.98    8.00
  -6  -7  -2   37.40    7.00
   6  -7   2   45.00    5.20
  -6  -7  -2   53.59    8.90
  -6  -7  -2   46.60    3.70
  -6   7  -2   34.70    6.90
   6   7   2   45.10    3.80
  -6   7  -2   44.70    6.70
   6   7   2   41.70    7.00
  -7  -7  -2   80.99    9.90
  -7  -7  -2   94.69    9.90
   7  -7   2   73.19    7.40
  -7  -7  -2   80.69    5.50
  -7   7  -2   68.69    8.80
   7   7   2   77.19    4.40
  -7   7  -2   87.99    8.60
  -7   7  -2   87.49    9.60
  -8  -7  -2  384.56   22.30
   8  -7   2  368.66   18.70
  -8  -7  -2  390.46   15.10
  -8  -7  -2  371.96   23.10
  -8   7  -2  370.36   20.30
  -8   7  -2  411.26   23.70
  -8   7  -2  362.06   19.60
   9  -7   2  145.09   11.80
  -9  -7  -2  146.39   14.90
  -9  -7  -2  140.39    8.70
  -9  -7  -2  159.28   14.80
  -9   7  -2  142.19   13.20
   9   7   2  126.89   12.10
  -9   7  -2  151.88    9.50
  -9   7  -2  140.49   11.30
  -9   7  -2  124.89   13.80
 -10  -7  -2   34.40    5.10
 -10  -7  -2   39.10    9.40
 -10  -7  -2   27.60    7.80
 -10   7  -2   33.90    4.80
 -10   7  -2   25.50    7.10
 -10   7  -2   29.30    5.40
 -10   7  -2   29.10    7.10
 -10   7  -2   23.70    8.50
 -10  -8   2    1.30    3.60
  10  -8  -2   -6.00    3.30
 -10  -8   2   -0.10    4.80
 -10  -8   2   -1.50    2.80
 -10   8   2    2.60    4.50
  10   8  -2   -5.70    3.30
 -10   8   2    3.60    4.10
 -10   8   2    3.90    2.40
  -9  -8   2    3.50    4.40
  -9  -8   2    2.60    3.40
  -9  -8   2    0.20    2.50
   9   8  -2    5.30    3.30
  -9   8   2    8.50    4.50
  -9   8   2    1.20    3.20
  -8  -8   2   10.20    4.30
  -8  -8   2    6.70    2.70
  -8  -8   2    6.00    4.70
  -8   8   2    9.90    4.10
  -8   8   2   10.10    4.70
   8   8  -2    1.60    2.80
  -8   8   2    3.50    3.00
   7  -8  -2   20.40    5.20
  -7  -8   2   15.00    4.70
  -7  -8   2   20.00    6.10
  -7  -8   2   15.00    4.20
  -7   8   2   22.70    6.10
   7   8  -2   15.80    4.80
   7   8  -2   21.70    3.20
   7   8  -2   24.90    2.50
  -7   8   2   28.50    5.60
  -7   8   2   21.40    5.70
  -6  -8   2  121.59    8.80
  -6  -8   2  116.89   12.10
   6  -8  -2  120.59    9.80
  -6  -8   2  124.19   10.10
   6   8  -2  111.19   10.10
   6   8  -2  109.39    9.70
   6   8  -2  121.49    8.00
  -6   8   2  118.09   10.60
  -6   8   2  123.19   10.30
  -6   8   2  118.99   10.90
  -5  -8   2    0.40    1.80
   5  -8  -2    0.90    2.10
  -5  -8   2    3.70    2.50
  -5  -8   2    4.50    4.10
  -5  -8   2    1.40    2.20
   5  -8  -2    1.80    2.00
  -5   8   2    4.60    2.90
  -5   8   2    1.90    2.40
  -5   8   2    4.30    2.80
   5   8  -2    1.90    2.20
   5   8  -2    5.60    2.70
   5   8  -2    3.70    2.80
   4  -8  -2    6.30    2.70
  -4  -8   2    4.70    4.30
  -4  -8   2    6.90    3.30
  -4  -8   2    6.60    2.40
   4  -8  -2    0.60    1.80
   4  -8  -2    5.10    1.20
  -4  -8   2    2.00    2.00
   4   8  -2    4.00    2.80
  -4   8   2    5.10    3.10
  -4   8   2    4.50    2.80
   4   8  -2    3.80    2.30
  -4   8   2    9.20    3.40
   3  -8  -2  894.81   30.70
   3  -8  -2  862.51   30.90
   3  -8  -2  876.71   25.30
  -3  -8   2  868.51   28.10
  -3  -8   2  848.42   28.20
  -3  -8   2  854.81   32.40
   3  -8  -2  899.31   34.30
  -3  -8   2  840.12   33.30
  -3   8   2  862.71   30.70
   3   8  -2  877.21   29.10
   3   8  -2  907.21   32.10
  -3   8   2  869.41   30.70
  -3   8   2 1038.40   34.00
   2  -8  -2  110.89    8.30
   2  -8  -2   93.19    9.20
   2  -8  -2   94.99    6.00
   2  -8  -2  110.99    8.40
  -2  -8   2   99.79    7.10
  -2  -8   2  121.29    9.90
  -2  -8   2  109.39    6.50
  -2  -8   2  115.49   10.10
   2   8  -2  101.19    8.30
  -2   8   2   97.49    5.70
  -2   8   2  119.79    9.50
   2   8  -2  107.39    7.40
   2   8  -2   92.49    9.20
  -2   8   2  103.89    8.20
  -1  -8   2 3982.30  105.89
  -1  -8   2 4052.29   99.89
   1  -8  -2 4049.59  105.69
  -1  -8   2 4028.90  103.99
   1  -8  -2 3868.51  104.59
   1  -8  -2 4128.99  102.79
   1  -8  -2 3875.41  109.29
  -1  -8   2 4025.10  107.79
   1   8  -2 3982.10  105.49
  -1   8   2 4087.39  108.09
  -1   8   2 4018.70  101.79
   1   8  -2 4117.29  104.09
   1   8  -2 3786.52  106.19
  -1   8   2 4229.68  106.29
   0  -8  -2  382.36   15.50
   0  -8   2  350.86   15.80
   0  -8  -2  357.06   18.10
   0  -8   2  366.96   16.60
   0  -8   2  362.06   15.40
   0  -8  -2  348.57   15.70
   0   8  -2  350.06   17.00
   0   8   2  365.36   17.60
   0   8   2  339.27   17.00
   0   8   2  351.66   14.50
   0   8  -2  375.96   15.70
   0   8  -2  337.57   14.90
   0   8   2  362.96   13.30
   1  -8   2   16.70    2.60
  -1  -8  -2   21.80    4.90
  -1  -8  -2   24.30    5.30
  -1  -8  -2   18.60    4.10
   1  -8   2   16.20    3.70
   1  -8   2   18.20    4.10
  -1   8  -2   18.70    3.40
   1   8   2   16.80    4.80
  -1   8  -2   17.00    3.80
   1   8   2   14.30    2.20
  -1   8  -2   11.90    3.70
   1   8   2   13.40    3.20
   1   8   2   16.50    3.90
   2  -8   2  506.35   15.70
  -2  -8  -2  527.95   22.40
  -2  -8  -2  494.15   22.20
   2  -8   2  523.35   21.00
  -2  -8  -2  545.15   21.70
  -2   8  -2  493.15   20.40
   2   8   2  513.75   20.50
   2   8   2  496.25   20.30
  -2   8  -2  509.75   17.70
  -2   8  -2  533.55   21.30
  -3  -8  -2 1233.98   40.50
   3  -8   2 1197.48   33.60
  -3  -8  -2 1255.27   41.50
   3  -8   2 1171.28   39.50
  -3  -8  -2 1188.18   40.40
  -3   8  -2 1215.88   39.50
  -3   8  -2 1208.58   33.30
  -3   8  -2 1219.68   34.70
   3   8   2 1196.98   31.80
   3   8   2 1213.28   37.60
   3   8   2 1229.38   39.50
  -3   8  -2 1234.28   39.90
   4  -8   2   73.59    7.70
  -4  -8  -2   82.59    3.70
   4  -8   2   73.79    5.50
  -4  -8  -2   70.39    7.30
  -4  -8  -2   86.59    8.00
  -4  -8  -2   82.89    8.50
  -4   8  -2   79.29    7.90
   4   8   2   73.79    6.20
  -4   8  -2   89.89    8.60
  -4   8  -2   71.69    3.50
  -4   8  -2   76.89    3.30
   4   8   2   80.79    7.80
  -4   8  -2   93.59    6.60
  -5  -8  -2  110.39   11.70
  -5  -8  -2  126.29    6.90
  -5  -8  -2  108.69    9.60
   5  -8   2  115.79   10.00
   5  -8   2  114.69    7.50
  -5  -8  -2  104.29   10.20
   5   8   2  113.39    7.30
   5   8   2   93.39    8.80
  -5   8  -2   87.29    9.30
  -5   8  -2   97.29    7.90
  -5   8  -2  100.99    9.30
  -6  -8  -2  161.18    6.80
  -6  -8  -2  145.59   13.10
   6  -8   2  171.78   10.20
  -6  -8  -2  155.38   12.10
  -6  -8  -2  158.38   14.20
  -6   8  -2  155.48   11.00
  -6   8  -2  137.89   15.30
   6   8   2  152.98    8.00
  -6   8  -2  160.88   12.40
   6   8   2  152.68   11.90
  -7  -8  -2   32.90    7.70
  -7  -8  -2   43.70    3.80
  -7  -8  -2   38.80    7.40
   7  -8   2   49.70    5.90
  -7   8  -2   36.10    7.10
  -7   8  -2   27.00    6.90
   7   8   2   38.80    3.40
   7   8   2   34.60    6.60
  -7   8  -2   65.99    9.90
  -7   8  -2   54.49    8.00
  -8  -8  -2   17.00    3.00
   8  -8   2   12.70    3.70
  -8  -8  -2   12.30    5.20
  -8  -8  -2   16.10    6.00
  -8   8  -2   12.10    4.50
  -8   8  -2   13.20    4.90
  -8   8  -2    6.90    3.90
  -8   8  -2   11.60    4.40
  -9  -8  -2   54.69   10.40
  -9  -8  -2   47.10    4.90
   9  -8   2   47.60    7.60
  -9  -8  -2   33.40    8.70
  -9   8  -2   43.50    8.50
  -9   8  -2   46.20    8.00
  -9   8  -2   48.00    8.90
  -9   8  -2   50.09   10.00
   9   8   2   53.09    8.90
 -10  -9   2    2.60    3.50
 -10  -9   2   16.80    7.20
 -10  -9   2    4.40    5.00
 -10   9   2   11.60    5.40
 -10   9   2    5.10    5.30
 -10   9   2   11.00    3.90
  -9  -9   2   33.50    9.00
  -9  -9   2   41.40    8.70
  -9  -9   2   44.60    6.90
  -9   9   2   40.90    8.70
   9   9  -2   28.40    6.70
  -9   9   2   32.40    6.60
  -9   9   2   38.70    8.40
  -8  -9   2   -1.00    2.20
  -8  -9   2    1.90    3.00
  -8  -9   2    0.40    3.80
   8  -9  -2   -4.00    1.50
   8   9  -2    1.20    0.80
   8   9  -2    1.60    1.10
  -8   9   2   -1.50    2.60
  -8   9   2    3.00    3.20
  -8   9   2    3.60    2.70
  -7  -9   2   25.40    6.40
   7  -9  -2   30.70    6.10
  -7  -9   2   27.00    7.60
   7   9  -2   27.70    6.20
   7   9  -2   32.80    3.80
  -7   9   2   22.20    5.80
  -7   9   2   30.90    6.60
  -7   9   2   18.00    4.90
  -6  -9   2   21.00    6.30
  -6  -9   2   16.50    4.60
   6  -9  -2   17.90    4.70
  -6  -9   2   10.40    3.20
   6   9  -2   11.90    3.80
  -6   9   2   14.30    4.80
   6   9  -2   14.10    3.70
   6   9  -2   11.80    4.30
  -6   9   2    9.00    4.10
  -5  -9   2  144.99    9.40
  -5  -9   2  161.58   10.90
  -5  -9   2  158.78   13.60
   5  -9  -2  149.39   12.30
   5  -9  -2  147.79   11.60
  -5   9   2  160.78   11.90
   5   9  -2  155.68   10.80
   5   9  -2  128.79    9.90
  -5   9   2  164.78   12.50
   5   9  -2  135.19   11.20
  -5   9   2  128.09   13.10
  -4  -9   2   26.70    7.20
  -4  -9   2   20.50    4.00
  -4  -9   2   19.40    5.30
   4  -9  -2   21.80    5.20
   4  -9  -2   18.70    2.30
   4  -9  -2   20.60    4.60
  -4  -9   2   20.70    4.10
  -4   9   2   28.40    6.10
  -4   9   2   25.40    5.50
   4   9  -2   22.50    4.50
   4   9  -2   24.00    5.20
  -4   9   2   16.90    4.50
   4   9  -2   22.20    5.00
   3  -9  -2   45.90    5.90
  -3  -9   2   44.60    7.80
  -3  -9   2   43.10    4.90
   3  -9  -2   57.19    6.30
  -3  -9   2   44.20    7.90
  -3  -9   2   45.40    4.90
   3  -9  -2   45.40    3.90
   3   9  -2   41.90    6.80
   3   9  -2   45.40    5.30
  -3   9   2   49.50    6.30
  -3   9   2   44.90    7.50
   2  -9  -2 1249.18   39.60
  -2  -9   2 1179.78   41.80
  -2  -9   2 1218.68   35.10
   2  -9  -2 1210.48   35.20
  -2  -9   2 1198.38   40.70
  -2  -9   2 1221.28   37.30
   2  -9  -2 1194.08   39.10
   2  -9  -2 1177.68   43.10
   2   9  -2 1218.48   40.90
   2   9  -2 1213.68   39.80
  -2   9   2 1212.58   39.70
  -2   9   2 1180.08   34.10
   2   9  -2 1220.28   37.40
  -2   9   2 1240.98   41.70
  -1  -9   2  133.59    6.80
   1  -9  -2  130.59   11.40
  -1  -9   2  131.79    8.70
  -1  -9   2  133.99   10.00
   1  -9  -2  161.78   10.40
   1  -9  -2  139.19    8.40
  -1  -9   2  122.59   10.10
   1  -9  -2  125.89    9.20
   1   9  -2  141.29    9.00
   1   9  -2  125.39    9.10
  -1   9   2  136.09   10.60
   1   9  -2  143.39   11.20
  -1   9   2  143.39   11.00
  -1   9   2  139.79    7.90
   0  -9  -2   34.20    7.00
   0  -9   2   32.30    5.40
   0  -9   2   44.30    6.60
   0  -9  -2   47.10    5.20
   0  -9  -2   42.20    5.30
   0  -9   2   38.20    4.80
   0   9   2   34.60    3.70
   0   9  -2   58.39    8.30
   0   9   2   34.50    6.30
   0   9  -2   41.30    5.00
   0   9  -2   41.90    5.00
   0   9   2   39.70    4.50
   0   9   2   49.50    8.00
   1  -9   2   12.30    3.40
  -1  -9  -2   21.50    5.60
  -1  -9  -2   13.60    4.50
   1  -9   2   19.20    2.30
  -1  -9  -2   18.60    4.20
   1  -9   2   16.70    4.00
   1   9   2   17.20    3.80
  -1   9  -2   12.90    4.30
   1   9   2   17.60    4.30
  -1   9  -2   13.90    3.60
   1   9   2   14.50    5.10
  -1   9  -2   18.30    3.50
   1   9   2   14.00    2.50
  -2  -9  -2   83.89    9.20
  -2  -9  -2   92.79    8.20
   2  -9   2   75.39    4.60
  -2  -9  -2   92.09    9.20
   2  -9   2   87.69    7.80
  -2   9  -2   83.89    7.60
   2   9   2   83.89    4.80
  -2   9  -2   80.59    5.70
  -2   9  -2   87.79    8.00
   2   9   2   76.89    7.40
   2   9   2   84.49    7.40
  -3  -9  -2    0.30    2.10
  -3  -9  -2   -1.80    1.40
   3  -9   2   -1.90    1.70
   3  -9   2    1.50    1.00
  -3  -9  -2    3.00    4.30
  -3   9  -2    2.20    1.10
   3   9   2   -0.60    0.90
   3   9   2    0.20    1.70
  -3   9  -2    3.30    2.60
  -3   9  -2   -1.60    1.60
  -3   9  -2    1.80    1.40
   4  -9   2    4.30    1.80
  -4  -9  -2    2.60    2.70
  -4  -9  -2   -2.70    1.70
   4  -9   2    1.10    1.90
  -4  -9  -2    0.70    4.20
  -4   9  -2    0.30    1.90
   4   9   2    3.50    2.20
   4   9   2    1.00    1.80
  -4   9  -2    2.30    0.80
  -4   9  -2    3.20    3.20
  -4   9  -2    2.60    1.90
  -5  -9  -2   18.60    4.80
  -5  -9  -2   20.30    5.50
  -5  -9  -2   15.30    6.40
   5  -9   2   24.70    4.00
   5  -9   2   21.00    5.30
   5   9   2   23.10    4.20
  -5   9  -2   27.30    4.80
  -5   9  -2   22.80    5.70
  -5   9  -2   24.60    5.40
   5   9   2   23.00    5.50
  -6  -9  -2   91.19   11.80
  -6  -9  -2  101.79   10.80
   6  -9   2  106.89    7.80
  -6  -9  -2  112.59   10.40
  -6  -9  -2   97.49    4.80
  -6   9  -2   91.29   10.30
  -6   9  -2   99.49    8.80
   6   9   2  103.49    6.80
  -6   9  -2   98.89   11.10
  -6   9  -2  100.59   10.20
  -7  -9  -2    9.90    4.20
  -7  -9  -2   12.20    6.20
   7  -9   2    1.90    2.40
  -7  -9  -2   15.30    5.70
  -7  -9  -2    5.80    1.50
   7   9   2    6.30    1.90
  -7   9  -2   13.30    4.80
  -7   9  -2    1.10    2.80
  -7   9  -2    8.40    4.00
  -7   9  -2    5.00    3.90
  -8  -9  -2    6.00    3.60
  -8  -9  -2    5.40    5.70
   8  -9   2    0.60    2.30
  -8  -9  -2   -4.20    3.20
  -8  -9  -2   -1.60    1.20
  -8   9  -2    0.00    3.00
   8   9   2   -0.60    0.70
   8   9   2    1.40    2.60
  -8   9  -2    1.00    3.30
  -8   9  -2   -4.10    2.70
  -8   9  -2    3.30    3.50
  -9  -9  -2   11.20    6.50
  -9  -9  -2   21.00    3.20
   9  -9   2   22.70    5.40
  -9  -9  -2   15.90    7.00
  -9   9  -2   20.40    5.60
  -9   9  -2   27.30    6.40
  -9   9  -2   12.60    4.70
  -9   9  -2    8.30    5.60
 -10 -10   2    9.30    5.90
 -10 -10   2    4.90    3.30
 -10 -10   2    4.40    4.60
 -10  10   2   -1.90    4.10
 -10  10   2    8.20    3.50
 -10  10   2    5.70    5.10
  -9 -10   2    3.50    3.40
  -9 -10   2    0.80    2.20
   9 -10  -2   -2.10    2.60
  -9 -10   2   -9.00    3.40
  -9  10   2   -2.40    2.40
   9  10  -2   -6.20    3.50
  -9  10   2   -3.80    3.30
  -9  10   2    7.00    4.10
   8 -10  -2    0.70    2.70
  -8 -10   2   -1.00    1.70
  -8 -10   2   -1.70    2.40
  -8 -10   2   -5.00    3.30
  -8  10   2    2.20    3.60
   8  10  -2   -1.40    2.90
   8  10  -2    0.50    1.00
  -8  10   2   -0.50    2.20
   8  10  -2   -2.10    1.10
  -8  10   2    0.70    3.10
  -7 -10   2    3.90    2.50
   7 -10  -2   -1.50    2.40
  -7 -10   2    3.70    4.20
  -7 -10   2    2.70    3.00
  -7  10   2    3.00    3.30
  -7  10   2    6.80    3.80
   7  10  -2    5.60    2.40
   7  10  -2   14.60    4.90
  -7  10   2    5.50    4.30
   7  10  -2    2.30    2.70
   6 -10  -2    1.30    2.00
  -6 -10   2    2.20    1.90
  -6 -10   2   -1.20    2.40
   6 -10  -2    0.50    1.60
  -6 -10   2    3.30    2.30
  -6 -10   2   -1.30    2.40
   6  10  -2    1.00    2.50
   6  10  -2   -2.90    1.60
  -6  10   2    0.60    3.20
  -6  10   2    2.80    3.10
  -6  10   2   -2.40    2.40
   6  10  -2    0.10    1.50
  -5 -10   2   55.89    5.90
   5 -10  -2   22.30    5.50
  -5 -10   2   42.60    6.90
  -5 -10   2   31.80    7.40
   5 -10  -2   40.20    6.40
  -5  10   2   48.90    7.90
   5  10  -2   39.60    6.30
   5  10  -2   37.00    6.50
  -5  10   2   42.90    7.80
  -5  10   2   39.70    7.70
   4 -10  -2   21.10    5.40
  -4 -10   2   15.50    6.10
  -4 -10   2   20.90    5.50
   4 -10  -2   27.20    5.50
  -4 -10   2   28.20    4.90
  -4 -10   2   27.00    4.60
   4 -10  -2   29.10    3.00
  -4  10   2   24.80    6.20
   4  10  -2   22.60    5.40
  -4  10   2   28.50    5.90
   4  10  -2   24.30    5.20
  -4  10   2   19.20    5.30
   4  10  -2   32.60    5.40
   3 -10  -2  209.78   12.80
   3 -10  -2  210.78    9.50
  -3 -10   2  203.88   15.70
  -3 -10   2  231.38   15.60
  -3 -10   2  186.68   10.40
   3 -10  -2  182.28   12.60
  -3 -10   2  188.48   11.00
   3  10  -2  175.58   12.40
   3  10  -2  207.78   11.70
  -3  10   2  237.68   18.00
  -3  10   2  182.58   12.60
  -2 -10   2  188.78   13.60
  -2 -10   2  178.58    9.30
   2 -10  -2  169.78   11.60
   2 -10  -2  187.88   10.10
   2 -10  -2  180.28   11.70
  -2 -10   2  192.18   13.60
  -2 -10   2  175.78   10.60
   2  10  -2  175.28   10.60
   2  10  -2  189.38   13.80
   2  10  -2  177.18   11.80
  -2  10   2  195.08   12.90
  -2  10   2  184.58    9.00
  -2  10   2  201.98   14.10
   1 -10  -2   11.50    3.10
   1 -10  -2   14.80    4.20
   1 -10  -2   13.30    3.90
  -1 -10   2   11.10    3.20
  -1 -10   2    9.50    3.60
  -1 -10   2   20.50    5.20
   1 -10  -2    8.20    4.10
   1  10  -2   16.40    4.10
   1  10  -2   11.70    3.40
  -1  10   2   13.60    4.30
  -1  10   2   10.50    2.80
  -1  10   2    9.50    2.70
   1  10  -2    8.80    5.30
  -1  10   2    8.80    4.30
   0 -10   2  610.64   23.40
   0 -10   2  631.24   24.80
   0 -10  -2  602.84   23.40
   0 -10  -2  614.64   28.00
   0 -10  -2  650.63   24.90
   0 -10   2  626.24   25.40
   0  10   2  609.34   26.20
   0  10  -2  613.44   23.20
   0  10  -2  625.24   26.40
   0  10   2  574.74   26.20
   0  10   2  604.94   22.40
   0  10  -2  644.24   23.70
  -1 -10  -2  102.69    8.70
  -1 -10  -2  108.09   10.60
   1 -10   2  110.59    8.90
   1 -10   2   96.89    5.70
   1 -10   2   99.09    9.70
  -1 -10  -2  105.79    9.20
   1  10   2   95.49    9.00
   1  10   2  101.99    6.20
   1  10   2   96.89    7.80
  -1  10  -2  112.69    7.60
  -1  10  -2  102.59    9.90
   1  10   2   92.29   10.10
  -1  10  -2  100.49    8.30
  -2 -10  -2   18.40    5.40
   2 -10   2   17.30    2.70
  -2 -10  -2   15.90    4.20
  -2 -10  -2   28.40    6.90
   2  10   2   20.70    4.60
   2  10   2   19.00    4.70
  -2  10  -2   22.10    3.70
  -2  10  -2   21.30    5.00
   2  10   2   20.90    2.60
  -2  10  -2   32.50    6.10
   3 -10   2  132.49   10.60
  -3 -10  -2  122.99   10.70
  -3 -10  -2  120.59   11.10
   3 -10   2  131.99    6.90
  -3 -10  -2  132.49   12.80
   3  10   2  139.79    6.60
   3  10   2  126.29   10.00
  -3  10  -2  117.29    9.90
  -3  10  -2  128.79   10.70
   3  10   2  123.49    9.50
  -3  10  -2  129.79    6.70
   4 -10   2   98.39    9.40
  -4 -10  -2   90.59    9.90
   4 -10   2   89.39    6.10
  -4 -10  -2   98.69   11.90
  -4  10  -2   91.49    4.00
  -4  10  -2   81.59    6.60
   4  10   2   94.99    8.00
  -4  10  -2   80.49    8.60
   4  10   2   82.09    4.90
  -4  10  -2   91.79    9.30
   5 -10   2  342.97   19.40
  -5 -10  -2  361.26   18.90
  -5 -10  -2  355.06   21.00
   5 -10   2  348.27   14.70
  -5 -10  -2  338.97   21.00
  -5  10  -2  348.77   16.10
  -5  10  -2  338.27   19.10
   5  10   2  340.07   15.60
  -5  10  -2  328.77   21.20
   6 -10   2    9.00    4.20
  -6 -10  -2   -7.50    4.50
  -6 -10  -2    7.10    3.60
   6 -10   2    1.80    1.80
  -6 -10  -2    4.60    3.40
  -6  10  -2    5.20    3.20
   6  10   2    2.30    1.80
  -6  10  -2    6.40    4.30
  -6  10  -2    2.20    2.80
  -6  10  -2    2.70    3.10
   6  10   2    6.90    3.80
  -7 -10  -2   11.50    5.60
   7 -10   2   13.80    3.90
  -7 -10  -2   16.30    2.00
  -7 -10  -2   10.60    4.40
  -7  10  -2   14.80    4.60
  -7  10  -2   15.20    5.30
  -7  10  -2   13.90    5.20
   7  10   2   21.10    5.80
   7  10   2   17.70    3.00
  -7  10  -2    8.10    4.70
   8 -10   2   16.80    4.30
  -8 -10  -2   13.40    5.60
  -8 -10  -2   11.30    6.90
  -8 -10  -2    8.70    1.80
  -8 -10  -2    9.10    4.70
  -8  10  -2    2.80    3.60
  -8  10  -2    9.40    3.80
  -8  10  -2    0.40    4.30
  -8  10  -2   16.10    5.40
   8  10   2   11.00    4.50
  -9 -10  -2   15.40    5.90
   9 -10   2    2.20    3.30
  -9 -10  -2   12.20    2.00
  -9 -10  -2   -1.00    5.10
  -9  10  -2    8.40    5.70
  -9  10  -2   15.90    5.50
  -9  10  -2    6.80    4.50
  -9  10  -2   13.30    5.00
 -10 -11   2   -4.00    3.60
 -10 -11   2   -4.80    3.10
 -10 -11   2    1.50    6.00
 -10  11   2    2.00    4.50
 -10  11   2   -8.10    3.50
 -10  11   2   -3.10    4.30
  -9 -11   2   30.20    7.80
  -9 -11   2   28.10    5.60
   9 -11  -2   21.50    5.50
  -9 -11   2   26.40    9.60
  -9  11   2   15.90    5.20
  -9  11   2   38.00    8.90
  -9  11   2   11.20    5.20
  -8 -11   2    5.60    5.20
   8 -11  -2    5.80    3.60
  -8 -11   2    3.20    3.50
  -8 -11   2    7.80    3.10
  -8 -11   2    0.50    5.90
  -8  11   2   11.40    4.30
  -8  11   2    5.50    3.70
   8  11  -2    9.40    2.40
  -8  11   2    3.90    4.40
   8  11  -2   10.80    4.80
  -7 -11   2    6.10    4.50
   7 -11  -2    2.10    2.60
  -7 -11   2    1.40    2.70
  -7 -11   2    0.80    2.00
  -7  11   2    4.00    3.10
   7  11  -2    1.80    2.70
   7  11  -2    2.60    2.10
  -7  11   2    2.00    3.40
  -7  11   2   -2.50    3.50
  -6 -11   2   11.20    4.60
   6 -11  -2    9.90    3.90
  -6 -11   2   10.10    4.10
   6  11  -2   10.70    3.70
  -6  11   2    3.70    3.70
  -6  11   2    6.40    3.60
   6  11  -2    2.40    3.30
   6  11  -2   11.70    4.10
  -6  11   2    7.60    4.60
   5 -11  -2   10.70    3.40
  -5 -11   2   -3.00    2.50
  -5 -11   2    5.00    2.40
  -5 -11   2    3.40    2.20
  -5 -11   2    7.30    3.20
   5 -11  -2    0.40    1.90
  -5  11   2    8.10    3.90
   5  11  -2   -0.70    1.70
   5  11  -2    0.40    2.50
  -5  11   2    9.60    3.90
   5  11  -2    5.10    2.70
  -5  11   2    9.20    4.90
  -4 -11   2    2.50    2.90
   4 -11  -2   -0.30    1.00
   4 -11  -2    1.50    2.10
   4 -11  -2   -1.60    1.90
  -4 -11   2    1.70    1.60
  -4 -11   2   -0.90    1.90
  -4 -11   2    1.10    1.70
   4  11  -2    0.60    2.50
  -4  11   2   -2.90    1.80
  -4  11   2   -0.70    1.90
   4  11  -2    1.50    1.90
   4  11  -2   -2.70    2.00
  -3 -11   2   42.50    5.00
  -3 -11   2   39.30    8.20
   3 -11  -2   40.20    7.00
   3 -11  -2   37.90    4.20
   3 -11  -2   39.70    6.70
  -3 -11   2   42.60    5.20
  -3 -11   2   42.00    8.00
   3  11  -2   40.20    7.80
   3  11  -2   27.90    5.80
  -3  11   2   29.10    7.00
   3  11  -2   36.20    5.70
  -3  11   2   33.50    6.40
   2 -11  -2  183.48   12.30
   2 -11  -2  199.38   10.70
  -2 -11   2  187.98    9.80
  -2 -11   2  193.98   11.40
  -2 -11   2  174.28   13.30
   2 -11  -2  186.28   12.60
  -2 -11   2  182.48   14.10
   2  11  -2  185.38   11.30
   2  11  -2  184.28   14.40
  -2  11   2  198.48   14.30
  -2  11   2  205.28   13.60
  -2  11   2  194.68    9.70
  -1 -11   2  363.26   16.90
   1 -11  -2  379.06   21.50
   1 -11  -2  382.96   18.60
   1 -11  -2  372.86   16.60
  -1 -11   2  388.96   19.20
  -1 -11   2  367.96   19.80
   1  11  -2  367.46   17.70
   1  11  -2  371.96   17.10
  -1  11   2  333.97   19.20
  -1  11   2  382.86   15.80
   1  11  -2  383.26   20.50
  -1  11   2  368.66   16.20
  -1  11   2  371.56   20.20
   0 -11   2 1105.99   39.30
   0 -11   2 1122.09   39.10
   0 -11  -2 1145.29   37.50
   0  11   2 1103.09   35.80
   0  11  -2 1117.79   37.10
   0  11   2 1181.28   41.50
   0  11  -2 1195.18   37.20
   0  11   2 1083.89   41.00
   0  11  -2 1085.19   40.90
   0  11   2 1146.19   34.60
   1 -11   2  339.07   17.10
   1 -11   2  326.67   17.40
  -1 -11  -2  330.87   18.10
  -1 -11  -2  322.87   17.00
   1 -11   2  325.57   12.90
  -1  11  -2  352.66   19.30
  -1  11  -2  353.96   15.40
   1  11   2  336.27   19.10
   1  11   2  314.37   16.20
   1  11   2  378.36   13.90
  -1  11  -2  327.47   16.60
   2 -11   2  620.34   26.20
  -2 -11  -2  589.14   26.10
   2 -11   2  618.64   19.80
  -2 -11  -2  667.73   27.90
   2  11   2  624.64   20.00
   2  11   2  622.54   26.80
   2  11   2  605.64   24.90
  -2  11  -2  591.24   25.20
  -2  11  -2  629.04   21.40
  -2  11  -2  617.24   26.60
   2  11   2  580.54   26.90
  -3 -11  -2   15.90    4.80
   3 -11   2   20.10    3.20
   3 -11   2   18.40    5.20
  -3 -11  -2   24.80    7.50
  -3  11  -2   17.30    4.60
   3  11   2   19.40    2.90
  -3  11  -2   21.50    3.20
   3  11   2   19.40    4.70
   3  11   2   14.90    4.20
  -3  11  -2   18.30    5.30
  -4 -11  -2   52.79   10.10
   4 -11   2   64.39    5.10
   4 -11   2   66.29    8.10
  -4 -11  -2   45.60   12.80
  -4  11  -2   50.29    9.60
  -4  11  -2   51.69   11.20
  -4  11  -2   58.29    7.70
   4  11   2   46.60    6.90
   4  11   2   54.89    4.10
  -4  11  -2   54.09    6.40
  -5 -11  -2  987.30   37.10
   5 -11   2 1011.70   31.60
  -5 -11  -2  977.40   40.50
  -5 -11  -2  946.51   40.50
  -5  11  -2  987.20   38.20
  -5  11  -2 1000.50   39.10
  -5  11  -2 1003.20   33.10
  -5  11  -2 1007.80   42.30
   5  11   2 1004.70   33.90
  -6 -11  -2   -1.80    5.40
   6 -11   2    9.00    5.00
  -6 -11  -2    9.60    4.20
  -6 -11  -2    7.30    4.50
   6 -11   2    3.30    2.20
  -6  11  -2    8.10    4.40
  -6  11  -2    8.00    4.50
   6  11   2    4.40    2.40
  -6  11  -2   -3.60    3.40
  -6  11  -2    7.70    3.40
   7 -11   2    1.20    1.90
  -7 -11  -2    3.30    3.30
  -7 -11  -2   -2.30    2.80
  -7 -11  -2   -0.40    0.80
   7 -11   2   -2.70    2.90
  -7 -11  -2    1.30    6.10
  -7  11  -2   -2.00    3.90
  -7  11  -2   -0.60    2.50
  -7  11  -2   -3.90    3.40
   7  11   2   -3.30    2.50
  -7  11  -2    3.70    2.90
   7  11   2   -0.80    1.30
   8 -11   2   19.70    4.90
  -8 -11  -2    5.50    5.20
  -8 -11  -2   12.60    5.20
  -8  11  -2   16.30    5.70
  -8  11  -2   17.10    6.10
  -8  11  -2    9.90    4.50
  -8  11  -2    2.20    4.40
  -9 -11  -2    1.30    5.40
  -9 -11  -2   -0.10    3.90
   9 -11   2    7.80    3.70
  -9  11  -2    6.50    4.10
  -9  11  -2    7.20    5.10
  -9  11  -2    0.30    5.40
  -9  11  -2    6.70    5.10
  -9 -12   2    7.00    5.40
   9 -12  -2   -8.60    3.30
  -9 -12   2   -2.30    3.30
  -9 -12   2    2.80    2.90
   9  12  -2   -1.00    0.90
  -9  12   2   -7.80    3.10
  -9  12   2   -6.00    3.40
   9  12  -2    0.80    1.00
  -9  12   2   -1.00    4.60
  -8 -12   2    8.50    6.00
  -8 -12   2    5.50    4.10
  -8 -12   2    6.20    3.10
   8  12  -2    5.10    2.40
  -8  12   2   10.10    5.20
  -8  12   2    0.00    3.60
  -8  12   2    4.40    3.50
   7 -12  -2    1.80    2.80
  -7 -12   2    7.80    4.20
  -7 -12   2    8.00    2.90
  -7 -12   2    5.80    5.00
   7  12  -2    9.30    4.20
   7  12  -2    5.30    3.60
  -7  12   2   10.70    4.70
   7  12  -2   11.00    3.60
  -7  12   2   10.00    4.50
  -7  12   2    2.70    4.30
  -6 -12   2   49.00    8.20
  -6 -12   2   44.90    5.80
   6 -12  -2   63.09    7.60
  -6 -12   2   61.79   11.60
   6  12  -2   45.50    7.60
  -6  12   2   49.60    8.20
   6  12  -2   44.10    7.20
  -6  12   2   51.79    9.10
  -6  12   2   57.79   10.40
  -5 -12   2   69.19    7.40
  -5 -12   2   65.49   11.70
   5 -12  -2   60.59    7.50
   5  12  -2   72.29    7.90
  -5  12   2   56.59    9.20
   5  12  -2   72.19    8.80
  -5  12   2   68.99    8.30
  -5  12   2   43.60    8.40
   4 -12  -2   25.30    3.70
  -4 -12   2   23.60    4.80
   4 -12  -2   28.70    6.50
   4 -12  -2   25.60    5.80
  -4 -12   2   29.50    5.30
  -4 -12   2   18.30    7.00
   4  12  -2   22.80    5.90
   4  12  -2   17.70    5.10
  -4  12   2   35.30    8.30
  -4  12   2   15.80    5.50
   4  12  -2   31.50    5.60
   3 -12  -2    2.70    2.80
  -3 -12   2    5.40    2.40
   3 -12  -2    1.80    2.10
  -3 -12   2    2.20    2.00
  -3 -12   2   -1.60    3.30
  -3 -12   2   -0.40    1.90
   3 -12  -2    3.90    2.90
  -3  12   2    3.10    2.80
   3  12  -2    6.70    3.60
  -3  12   2    3.00    3.30
   3  12  -2    0.40    2.00
   3  12  -2    1.60    1.90
   2 -12  -2    1.50    1.90
   2 -12  -2    3.50    2.00
  -2 -12   2    0.30    2.60
  -2 -12   2    1.10    1.80
   2 -12  -2    1.20    2.40
  -2 -12   2    4.00    3.60
  -2 -12   2    1.20    1.40
   2  12  -2    1.80    2.20
   2  12  -2   -0.50    4.70
  -2  12   2    3.50    1.80
  -2  12   2    4.50    2.90
  -2  12   2    2.40    3.70
  -2  12   2   -1.00    1.10
   2  12  -2    3.90    3.10
   2  12  -2    4.50    2.30
   1 -12  -2  123.29   10.30
   1 -12  -2  129.79   10.30
  -1 -12   2  113.39   10.30
  -1 -12   2  112.39   10.70
   1 -12  -2  110.19    8.80
  -1  12   2  123.59    8.40
   1  12  -2  119.39    9.60
  -1  12   2  123.69   11.70
  -1  12   2   97.39   11.50
  -1  12   2  122.69    8.80
   1  12  -2  116.49    9.30
   1  12  -2   93.59   11.50
   0 -12  -2   81.39    8.00
   0 -12   2   79.39    8.30
   0 -12   2   72.09    8.30
   0 -12   2   70.79    5.90
   0 -12  -2   72.99    8.20
   0  12   2   82.99    6.70
   0  12   2   92.99   12.90
   0  12   2   79.69    9.30
   0  12  -2   61.99   10.40
   0  12   2   77.89    7.10
   0  12  -2   75.69    7.20
   0  12  -2   77.09    7.60
   1 -12   2    9.90    4.10
   1 -12   2   17.60    3.30
  -1 -12  -2   12.60    4.60
   1 -12   2   11.10    3.50
  -1 -12  -2    9.90    3.60
  -1  12  -2   10.80    5.70
   1  12   2   14.40    4.00
  -1  12  -2   12.60    3.90
   1  12   2   10.00    5.90
  -1  12  -2   16.20    3.60
   1  12   2   10.20    4.20
   1  12   2   12.00    2.70
   2 -12   2 3647.03  104.29
   2 -12   2 3750.42   95.19
  -2 -12  -2 3736.63  105.19
  -2 -12  -2 3779.42  105.69
  -2  12  -2 3731.43  104.99
  -2  12  -2 3694.13   96.89
   2  12   2 3728.83   95.39
   2  12   2 3749.92  104.89
   2  12   2 3754.52  102.49
  -2  12  -2 3803.22  103.39
   2  12   2 3730.83  105.99
   3 -12   2  626.24   27.70
  -3 -12  -2  589.04   28.60
   3 -12   2  609.74   20.30
  -3 -12  -2  622.84   28.50
  -3  12  -2  607.14   31.20
  -3  12  -2  580.74   19.90
   3  12   2  646.44   26.80
  -3  12  -2  592.14   29.70
   3  12   2  627.74   20.10
  -3  12  -2  623.64   27.90
   3  12   2  600.34   26.20
   4 -12   2    0.00    2.00
   4 -12   2    3.60    1.60
  -4 -12  -2   -3.70    2.70
  -4 -12  -2    3.30    5.50
  -4  12  -2    0.90    2.60
   4  12   2    3.60    2.70
  -4  12  -2    0.60    0.80
   4  12   2    0.00    1.80
  -4  12  -2   -0.80    2.10
   4  12   2    0.50    1.20
  -4  12  -2   -3.40    2.80
  -5 -12  -2  136.39   11.50
  -5 -12  -2  125.79   15.70
   5 -12   2  140.89    8.60
   5 -12   2  132.79   12.50
  -5 -12  -2  122.39   12.90
  -5  12  -2  132.49   12.30
   5  12   2  133.59   11.70
  -5  12  -2  124.99   11.80
  -5  12  -2  141.19    9.70
  -5  12  -2  143.99   14.60
  -6 -12  -2   30.20   13.80
   6 -12   2   12.40    3.70
  -6 -12  -2    9.60    3.90
  -6 -12  -2   22.20    6.60
  -6  12  -2   12.80    3.90
   6  12   2   20.00    5.90
  -6  12  -2   12.10    5.00
  -6  12  -2   14.10    6.50
   6  12   2   19.30    4.20
  -6  12  -2   17.70    5.80
  -7 -12  -2    3.20    4.70
   7 -12   2    3.40    3.30
   7 -12   2   12.70    3.50
  -7 -12  -2    1.70    5.40
  -7 -12  -2    5.80    3.90
  -7  12  -2   -3.50    2.50
  -7  12  -2    3.30    3.60
  -7  12  -2    4.20    5.60
   7  12   2    5.30    2.50
  -7  12  -2   10.90    6.00
   7  12   2   -2.20    5.10
  -8 -12  -2    8.30    4.60
   8 -12   2    5.30    3.30
  -8 -12  -2    4.60    6.40
  -8  12  -2    4.70    4.10
  -8  12  -2   11.10    6.30
  -8  12  -2   13.20    5.10
  -8  12  -2   13.50    5.30
  -9 -13   2    1.60    2.70
  -9 -13   2   -4.70    5.30
  -9 -13   2    7.90    4.70
   9 -13  -2   -5.70    3.90
  -9  13   2    1.00    3.90
   9  13  -2   -0.90    1.60
  -9  13   2    0.10    4.70
  -9  13   2   -3.30    5.20
  -8 -13   2   27.00    9.20
  -8 -13   2   23.00    4.80
  -8 -13   2   22.00    6.40
  -8  13   2   18.80    6.30
  -8  13   2    8.60    5.60
   8  13  -2   22.70    6.70
   8  13  -2   25.30    4.80
  -8  13   2   26.80    8.90
  -7 -13   2    3.70    5.30
  -7 -13   2    4.00    2.50
  -7 -13   2    5.80    4.20
  -7 -13   2    5.30    6.80
   7 -13  -2    7.70    4.50
   7 -13  -2    1.20    2.40
  -7  13   2    9.60    5.20
  -7  13   2    7.40    3.70
   7  13  -2   11.60    4.80
  -7  13   2   11.50    5.70
   7  13  -2    9.10    3.70
   7  13  -2   10.60    4.00
  -6 -13   2   90.89    9.40
  -6 -13   2   88.89   14.60
  -6 -13   2  103.99    8.70
   6 -13  -2  103.59    9.90
   6  13  -2  105.89   10.20
  -6  13   2   82.09   12.70
  -6  13   2   96.59   11.20
  -6  13   2   68.39   11.20
   6  13  -2   86.59    9.20
  -5 -13   2   -3.00    2.70
   5 -13  -2    3.00    2.50
  -5 -13   2   -1.80    1.70
   5 -13  -2   -1.60    2.90
  -5 -13   2    1.30    1.90
   5 -13  -2    0.70    0.90
   5  13  -2    3.40    2.50
  -5  13   2   -0.20    2.90
  -5  13   2    4.50    4.10
   5  13  -2    3.70    3.40
  -4 -13   2    4.80    3.80
   4 -13  -2    4.80    3.30
   4 -13  -2    1.70    3.00
  -4 -13   2    7.40    2.80
  -4 -13   2    1.20    3.90
  -4 -13   2    5.40    2.80
   4 -13  -2    4.50    2.10
   4  13  -2    1.30    2.90
  -4  13   2    6.50    4.00
   4  13  -2    4.80    2.80
   4  13  -2    1.90    2.50
  -4  13   2    8.30    4.30
  -3 -13   2   -2.10    1.90
   3 -13  -2    3.20    3.00
  -3 -13   2   -0.60    1.40
  -3 -13   2    1.00    1.90
   3 -13  -2   -3.20    2.10
  -3 -13   2    3.00    2.80
   3 -13  -2    1.70    1.80
   3  13  -2    0.40    2.50
  -3  13   2    1.80    3.00
   3  13  -2   -1.20    1.70
   3  13  -2    3.00    2.80
  -2 -13   2    1.10    1.50
   2 -13  -2    3.50    3.00
  -2 -13   2    3.10    2.20
  -2 -13   2    3.40    3.20
   2 -13  -2    0.40    1.60
  -2 -13   2    2.50    2.90
   2 -13  -2    4.40    2.70
   2  13  -2    3.70    3.40
   2  13  -2    1.70    2.00
  -2  13   2    1.60    4.00
  -2  13   2    2.10    2.20
  -2  13   2    3.90    2.10
   2  13  -2    2.60    2.40
   2  13  -2    2.50    5.90
  -2  13   2    0.80    2.30
  -1 -13   2    1.60    2.10
  -1 -13   2    4.40    3.30
   1 -13  -2    1.10    1.80
   1 -13  -2    4.70    3.30
   1 -13  -2    1.60    2.70
  -1 -13   2    5.70    3.50
  -1  13   2    3.80    2.10
   1  13  -2    8.00    5.80
   1  13  -2    6.50    4.00
   1  13  -2    5.80    2.70
  -1  13   2    5.20    2.70
  -1  13   2   -0.10    1.70
   0 -13   2   66.49    9.80
   0 -13   2   83.19    8.90
   0 -13  -2   79.59    8.60
   0 -13   2   74.29    6.40
   0 -13  -2   66.29    7.60
   0  13   2   79.99    6.90
   0  13  -2   51.19    9.90
   0  13  -2   82.49   12.60
   0  13   2   83.39    7.50
   0  13  -2   70.39    7.30
   0  13   2   77.69   11.30
   0  13  -2   80.29    7.90
  -1 -13  -2    4.70    2.60
   1 -13   2   -4.10    1.60
   1 -13   2    1.40    1.80
   1 -13   2    0.60    2.60
  -1 -13  -2    1.60    3.10
   1  13   2    1.50    1.80
   1  13   2   -4.00    5.10
  -1  13  -2    5.80    5.20
  -1  13  -2    0.80    2.10
   1  13   2    2.80    1.80
  -1  13  -2    0.20    1.70
   1  13   2   -1.60    2.30
  -1  13  -2   -2.30    1.80
  -2 -13  -2 1549.24   51.79
   2 -13   2 1536.35   42.20
   2 -13   2 1500.35   50.99
  -2 -13  -2 1450.75   50.59
  -2  13  -2 1499.65   56.59
   2  13   2 1427.26   48.10
   2  13   2 1457.95   42.30
   2  13   2 1470.05   52.19
  -2  13  -2 1437.36   49.30
  -2  13  -2 1455.05   51.69
   2  13   2 1502.75   51.29
  -2  13  -2 1479.15   43.60
   3 -13   2  389.96   15.10
  -3 -13  -2  420.66   23.70
  -3 -13  -2  386.76   22.30
   3  13   2  406.16   21.10
   3  13   2  423.76   15.50
  -3  13  -2  399.76   25.20
  -3  13  -2  403.46   22.50
  -3  13  -2  409.76   15.20
  -3  13  -2  384.16   21.00
   3  13   2  387.16   20.50
   4 -13   2   81.39    6.10
  -4 -13  -2   90.79   10.80
  -4 -13  -2  117.49   13.90
   4 -13   2   84.89    9.60
   4  13   2   89.39    9.50
   4  13   2   75.19    5.60
   4  13   2   81.39    8.60
  -4  13  -2   75.79   13.00
  -4  13  -2   76.19    9.90
  -4  13  -2   81.09    4.50
  -4  13  -2   84.89    9.70
  -5 -13  -2    8.30    3.80
  -5 -13  -2    8.00    4.70
  -5 -13  -2    6.50    6.60
   5 -13   2    9.80    2.90
  -5  13  -2   11.40    4.70
   5  13   2    6.40    3.00
  -5  13  -2   15.70    5.40
  -5  13  -2    4.20    4.70
  -6 -13  -2    6.10    3.50
   6 -13   2    4.10    3.80
  -6 -13  -2   -3.00    5.20
  -6 -13  -2    7.70    4.60
   6 -13   2   -2.00    1.70
   6  13   2    0.50    3.30
  -6  13  -2    1.40    3.50
  -6  13  -2    5.20    4.00
  -6  13  -2    6.10    4.30
   6  13   2    2.40    1.90
  -6  13  -2   -0.50    1.90
  -7 -13  -2   11.10    4.80
  -7 -13  -2   -2.10    3.70
   7 -13   2    0.50    2.00
  -7  13  -2   -2.00    3.10
  -7  13  -2    4.90    5.00
  -7  13  -2   -6.00    2.70
  -7  13  -2   -5.70    3.90
  -8 -13  -2   -0.20    4.30
  -8 -13  -2    4.30    4.10
   8 -13   2   -3.50    2.50
  -8  13  -2    7.30    4.40
  -8  13  -2    5.00    3.20
  -8  13  -2    2.00    4.80
   8  13   2   -1.20    1.70
  -8  13  -2   -2.00    2.80
  -8 -14   2    4.60    4.30
   8 -14  -2   14.20    5.10
  -8 -14   2    5.50    3.00
  -8 -14   2    6.70    6.30
   8  14  -2    7.30    4.10
  -8  14   2    6.30    4.70
   8  14  -2   -2.90    2.70
  -8  14   2    7.90    5.90
  -8  14   2    6.00    4.30
  -7 -14   2   12.60    4.60
  -7 -14   2    9.30    3.80
  -7 -14   2   13.70    7.30
   7 -14  -2    8.50    4.10
   7  14  -2    3.30    3.10
  -7  14   2    5.20    4.40
  -7  14   2   12.80    5.00
  -7  14   2   19.20    8.90
   7  14  -2    9.80    4.60
   6 -14  -2    5.40    3.40
  -6 -14   2    8.80    5.50
  -6 -14   2    1.60    2.10
   6 -14  -2    0.90    3.20
  -6  14   2   -6.00    3.80
  -6  14   2    3.00    4.20
   6  14  -2    7.90    3.70
   6  14  -2    1.30    2.30
  -5 -14   2   17.90    6.50
   5 -14  -2   19.30    4.90
  -5 -14   2   28.80    5.30
   5 -14  -2   21.60    2.80
  -5 -14   2   12.00    3.90
  -5  14   2    6.40    5.00
   5  14  -2   21.20    6.10
   5  14  -2   20.30    5.20
  -5  14   2   16.60    6.40
   4 -14  -2    1.00    2.00
  -4 -14   2    8.20    3.00
  -4 -14   2   11.00    4.70
   4 -14  -2    8.10    3.60
   4 -14  -2    7.40    3.70
  -4 -14   2    8.40    3.30
   4  14  -2    3.50    3.40
   4  14  -2    5.70    2.90
  -4  14   2   11.00    5.00
  -4  14   2    6.40    4.40
   4  14  -2    5.30    3.20
  -3 -14   2   44.90    9.10
   3 -14  -2   58.89    6.30
   3 -14  -2   73.59    8.90
   3 -14  -2   52.09    8.20
  -3 -14   2   58.99    6.30
  -3 -14   2   61.09    7.00
  -3  14   2   62.59    5.40
  -3  14   2   57.79    8.60
   3  14  -2   72.59   10.10
  -3  14   2   56.79   10.40
   3  14  -2   62.19    7.10
   3  14  -2   45.20    9.00
  -3  14   2   51.99    9.50
  -2 -14   2    3.90    3.00
   2 -14  -2    4.00    3.10
  -2 -14   2    1.50    2.00
   2 -14  -2    0.90    2.00
  -2 -14   2    0.30    1.40
  -2 -14   2   -2.70    2.10
   2 -14  -2    4.50    2.30
   2  14  -2   -0.10    1.80
  -2  14   2    3.10    2.00
  -2  14   2    3.20    4.70
   2  14  -2    3.20    2.50
  -2  14   2    4.00    2.20
   2  14  -2    3.80    5.20
   2  14  -2    6.00    3.70
  -2  14   2    0.00    2.40
  -1 -14   2   22.60    5.70
   1 -14  -2   36.50    6.30
  -1 -14   2   38.50    7.70
   1 -14  -2   37.50    7.00
   1 -14  -2   38.10    7.60
   1  14  -2   43.80    9.10
   1  14  -2   37.50    8.50
   1  14  -2   38.80    6.80
   1  14  -2   44.60    6.80
  -1  14   2   35.60    5.80
   0 -14  -2  110.19   10.60
   0 -14   2  138.99   11.90
   0 -14   2  128.59   11.80
   0 -14  -2  117.59   10.30
   0 -14   2  140.39    9.00
   0  14   2  118.29   12.20
   0  14   2  120.59    8.90
   0  14  -2   99.29   16.30
   0  14  -2  126.09    9.80
   0  14   2  118.59    9.50
   0  14  -2   86.99    9.00
   1 -14   2  178.78   14.10
  -1 -14  -2  209.68   15.10
  -1 -14  -2  197.88   14.40
   1 -14   2  213.98   14.80
   1 -14   2  212.68   11.00
  -1  14  -2  223.88   15.50
   1  14   2  232.28   11.90
   1  14   2  217.38   13.70
   1  14   2  217.48   16.40
  -1  14  -2  219.38   17.50
  -1  14  -2  212.88   12.40
   1  14   2  221.58   20.00
  -2 -14  -2  318.77   19.20
   2 -14   2  283.57   12.60
  -2 -14  -2  280.47   18.50
   2  14   2  292.47   20.20
  -2  14  -2  296.97   13.90
  -2  14  -2  268.57   19.50
  -2  14  -2  274.87   17.00
   2  14   2  303.57   17.40
  -2  14  -2  207.68   18.80
   2  14   2  315.57   19.30
   2  14   2  300.27   13.40
  -3 -14  -2    7.90    4.00
   3 -14   2   16.90    5.30
  -3 -14  -2   26.60    7.90
   3 -14   2   13.20    3.10
   3  14   2   11.80    4.60
  -3  14  -2    7.70    4.00
   3  14   2   14.10    4.60
  -3  14  -2   18.50    3.30
  -3  14  -2   13.20    5.40
  -3  14  -2   17.70    6.60
  -4 -14  -2   67.59   12.20
   4 -14   2   59.09    5.30
  -4 -14  -2   70.39   11.80
  -4  14  -2   63.69   10.60
  -4  14  -2   52.09    8.90
   4  14   2   58.59    8.90
   4  14   2   62.89   10.00
  -4  14  -2   60.99    4.00
   4  14   2   59.89    5.10
  -4  14  -2   78.39   13.90
   5 -14   2    4.60    3.70
   5 -14   2    5.40    2.10
  -5 -14  -2   10.70    6.30
  -5 -14  -2    1.30    2.90
  -5 -14  -2    3.50    3.80
  -5  14  -2    0.40    3.50
  -5  14  -2    2.40    4.10
   5  14   2    1.40    2.60
  -5  14  -2    2.40    5.00
  -6 -14  -2   34.60   11.00
   6 -14   2   40.30    8.50
  -6 -14  -2   29.00    6.90
  -6 -14  -2   25.80    8.70
   6 -14   2   40.70    5.70
   6  14   2   27.60    5.60
  -6  14  -2   36.10    8.30
  -6  14  -2   41.80   10.20
  -6  14  -2   53.49   10.30
   7 -14   2   64.59    6.50
  -7 -14  -2   91.19   15.30
  -7 -14  -2   57.69    9.90
   7  14   2   49.30    7.00
  -7  14  -2   69.99   12.60
  -7  14  -2   57.79   10.20
  -7  14  -2   58.79   11.00
  -7  14  -2   53.69    8.00
   8 -15  -2   -3.70    3.20
  -8 -15   2   -2.50    5.00
  -8 -15   2   -0.50    2.50
  -8 -15   2   -0.20    3.60
   8  15  -2   -2.30    2.50
  -8  15   2   -2.30    4.50
  -8  15   2    1.30    3.80
  -7 -15   2   -0.30    3.50
  -7 -15   2   -4.60    5.20
  -7 -15   2    2.40    2.50
   7  15  -2    2.30    3.10
   7  15  -2   -2.10    2.80
  -7  15   2    1.20    4.10
  -7  15   2    2.60    5.30
  -6 -15   2   38.50    7.30
  -6 -15   2   46.20    6.90
  -6 -15   2   42.10   10.80
  -6  15   2   41.20    9.30
  -6  15   2   52.69   10.10
   6  15  -2   55.29    8.70
   6  15  -2   48.60    8.60
   5 -15  -2   47.80    9.10
  -5 -15   2   50.19   11.10
  -5 -15   2   43.70    6.70
  -5 -15   2   35.30    6.80
   5 -15  -2   39.00    3.70
   5 -15  -2   39.30    7.50
   5  15  -2   40.10    8.30
   5  15  -2   35.10    8.00
   5  15  -2   39.60    7.00
  -5  15   2   37.80   11.90
  -5  15   2   30.00    7.20
  -5  15   2   55.49   10.70
   4 -15  -2   29.30    6.80
  -4 -15   2   34.00    6.00
  -4 -15   2   38.10    8.80
   4 -15  -2   31.50    5.40
  -4 -15   2   32.40    6.10
  -4  15   2   23.40    7.10
   4  15  -2   28.00    5.70
  -4  15   2   35.20    7.10
  -4  15   2   28.80    8.20
   4  15  -2   24.10    6.70
   4  15  -2   30.00    7.20
   3 -15  -2  157.48   13.90
   3 -15  -2  173.58   13.30
   3 -15  -2  180.68   11.70
  -3 -15   2  157.18   15.60
  -3 -15   2  177.08   12.20
  -3 -15   2  159.38   11.00
   3  15  -2  159.78   14.80
  -3  15   2  191.58   16.30
  -3  15   2  178.28   16.40
   3  15  -2  171.18   12.20
  -3  15   2  176.68   13.10
   3  15  -2  183.98   14.60
  -3  15   2  168.38    9.50
  -2 -15   2    0.20    2.40
   2 -15  -2    3.20    2.70
  -2 -15   2    2.40    2.00
  -2 -15   2    1.20    1.80
   2 -15  -2    0.60    2.80
  -2 -15   2    1.40    2.80
   2 -15  -2    1.60    2.30
  -2  15   2    2.20    1.80
   2  15  -2   24.70    7.40
  -2  15   2   16.70    6.80
   2  15  -2    6.20    3.50
  -2  15   2    6.00    2.60
   2  15  -2    1.50    3.50
   2  15  -2    1.80    2.20
  -1 -15   2  128.09   12.70
   1 -15  -2  130.09   10.80
   1 -15  -2  115.19   10.90
   1 -15  -2  119.39   11.70
  -1 -15   2  123.49   11.80
   1  15  -2  118.99   10.60
  -1  15   2  129.79   10.10
   1  15  -2  126.59   10.50
   1  15  -2  124.19   14.50
  -1  15   2  119.29   15.00
  -1  15   2  131.09    9.70
   0 -15  -2   75.09    9.30
   0 -15   2   80.79    9.70
   0 -15   2   72.59    6.70
   0 -15  -2   78.29    8.90
   0 -15   2   71.19   10.70
   0 -15  -2   80.09    9.20
   0  15   2   73.59    7.40
   0  15  -2   55.79   11.50
   0  15   2   53.19   11.10
   0  15  -2   60.59    7.30
   0  15  -2   58.59   11.90
   0  15   2   63.59    7.40
  -1 -15  -2  141.49   12.90
   1 -15   2  160.18   13.50
   1 -15   2  180.18   13.90
   1 -15   2  162.38    9.50
  -1  15  -2  196.18   17.60
  -1  15  -2  146.69   12.10
   1  15   2  144.99    9.80
   1  15   2  171.98   16.00
   1  15   2  153.98   11.80
  -1  15  -2  143.39   12.30
   2 -15   2   58.49    5.60
   2 -15   2   55.49    9.60
  -2 -15  -2   61.39   10.70
  -2 -15  -2   61.79   10.10
  -2  15  -2   50.29    5.90
   2  15   2   61.99    9.00
  -2  15  -2   63.39   15.20
   2  15   2   54.89    5.80
  -2  15  -2   58.99   11.70
   2  15   2   44.10   10.10
  -2  15  -2   80.49    9.10
  -3 -15  -2   84.89   12.80
  -3 -15  -2   75.49   12.20
   3 -15   2   67.09    5.70
   3  15   2   78.39    6.50
   3  15   2   77.39    9.30
  -3  15  -2   71.29   11.70
  -3  15  -2   73.29   13.70
  -3  15  -2   74.09    5.90
  -3  15  -2   64.89    9.80
  -4 -15  -2   43.60   10.00
   4 -15   2   47.20    4.80
  -4 -15  -2   40.80    9.00
   4 -15   2   46.40    9.00
   4  15   2   32.60    4.60
  -4  15  -2   43.90    3.60
  -4  15  -2   49.99    9.90
  -4  15  -2   34.30    7.60
   4  15   2   45.50    8.30
   4  15   2   40.80    7.90
  -4  15  -2   47.30   10.60
   5 -15   2    3.60    2.10
   5 -15   2    0.20    3.70
  -5 -15  -2    8.50    6.00
  -5 -15  -2   13.60    6.00
  -5 -15  -2    7.90    3.90
  -5  15  -2    7.20    6.30
  -5  15  -2    5.50    4.60
  -5  15  -2   -0.90    2.70
   5  15   2   -1.30    3.00
   5  15   2    1.20    3.00
  -6 -15  -2   73.29   11.00
   6 -15   2   69.89    6.60
  -6 -15  -2   68.09   12.30
  -6  15  -2   59.39   12.60
   6  15   2   66.89    9.10
  -6  15  -2   56.99   10.30
  -6  15  -2   71.29   12.30
  -7 -15  -2   11.00    5.30
  -7 -15  -2   17.90    7.50
  -7  15  -2    2.50    5.50
   7  15   2   15.90    4.60
  -7  15  -2   11.40    5.20
  -7 -16   2  104.19   11.70
  -7 -16   2   85.09    8.90
  -7 -16   2   68.19   15.00
  -7  16   2   83.29   13.30
  -7  16   2   85.19   13.10
   7  16  -2   89.49   11.00
   7  16  -2   73.09   16.70
  -6 -16   2   81.39    8.40
  -6 -16   2   69.89   13.80
   6 -16  -2   86.19    9.70
  -6 -16   2   66.69   10.10
  -6  16   2   42.60    9.60
   6  16  -2   51.09    9.30
  -6  16   2   85.29   12.60
  -6  16   2   85.29   13.50
   6  16  -2   74.79    9.50
  -5 -16   2   17.50    4.90
  -5 -16   2   12.90    4.20
   5 -16  -2   27.80    6.10
  -5 -16   2   10.70    6.50
   5 -16  -2   17.90    7.50
  -5 -16   2   26.00   10.90
  -5  16   2   14.90    5.90
   5  16  -2   24.30    6.40
  -5  16   2   21.70    5.60
  -5  16   2    4.40    5.20
   5  16  -2    2.20    3.20
   5  16  -2   13.80    4.90
   4 -16  -2   50.69    9.70
  -4 -16   2   38.60   10.10
  -4 -16   2   33.80    9.30
   4 -16  -2   38.30    7.20
  -4 -16   2   35.30    6.40
   4 -16  -2   38.10    6.10
  -4  16   2   37.60    7.40
  -4  16   2   46.60    9.60
   4  16  -2   45.90    7.80
  -4  16   2   44.90   10.40
   4  16  -2   60.59   10.40
  -3 -16   2   45.90    7.20
   3 -16  -2   54.19    8.50
   3 -16  -2   45.40    9.30
  -3 -16   2   47.50   10.70
   3 -16  -2   42.40    6.70
  -3 -16   2   42.10    6.50
   3  16  -2   24.40    7.30
  -3  16   2   54.39   10.60
  -3  16   2   39.50    4.80
   3  16  -2   57.89    9.40
  -3  16   2   51.49   10.60
  -3  16   2   52.69    8.30
   3  16  -2   44.30    7.30
   2 -16  -2    1.60    2.70
  -2 -16   2   -0.80    3.20
   2 -16  -2    2.00    3.70
   2 -16  -2    2.80    3.10
  -2 -16   2    3.90    2.10
   2  16  -2    6.90    6.60
   2  16  -2   -4.20    3.10
  -2  16   2    4.30    2.60
  -2  16   2    7.60    3.10
  -2  16   2    0.10    5.40
   2  16  -2   10.10    4.10
   1 -16  -2   41.20    8.00
  -1 -16   2   40.10    5.90
   1 -16  -2   41.40    7.40
   1 -16  -2   40.60    7.90
   1  16  -2   31.80    9.10
   1  16  -2   70.09   12.40
  -1  16   2   50.89   11.00
  -1  16   2   43.80    7.40
   1  16  -2   37.10    7.00
   1  16  -2   36.10    6.60
  -1  16   2   45.10    6.90
   0 -16  -2   83.59   11.70
   0 -16  -2   82.99    9.40
   0 -16   2   90.09    7.90
   0 -16   2  104.69   11.10
   0 -16  -2   74.29    9.50
   0  16  -2  100.49   15.30
   0  16   2   97.99    8.50
   0  16  -2   75.29    8.50
   0  16   2   72.39    8.10
   0  16   2   97.39   15.00
   0  16  -2   95.09    9.40
  -1 -16  -2   11.80    5.10
  -1 -16  -2   10.90    5.30
   1 -16   2   17.00    3.70
   1 -16   2   13.00    4.80
   1  16   2   11.00    4.30
   1  16   2   18.00    4.10
  -1  16  -2   20.40    4.60
  -1  16  -2   28.50    8.80
   1  16   2   12.80    5.80
  -1  16  -2   19.50    5.40
   1  16   2   11.50    7.20
   2 -16   2  494.45   19.00
  -2 -16  -2  503.15   26.90
  -2 -16  -2  477.35   28.70
   2  16   2  505.85   20.00
  -2  16  -2  458.45   19.70
   2  16   2  459.85   23.50
   2  16   2  477.05   26.30
  -2  16  -2  496.55   25.10
   2  16   2  485.65   28.20
  -2  16  -2  507.15   28.80
  -3 -16  -2  227.08   18.00
  -3 -16  -2  197.88   17.30
   3 -16   2  213.58   10.80
   3 -16   2  218.78   17.40
  -3  16  -2  225.78   20.20
   3  16   2  224.18   11.80
  -3  16  -2  206.38   18.10
   3  16   2  208.08   16.40
  -3  16  -2  209.08   15.90
  -3  16  -2  207.58   10.80
   3  16   2  211.58   15.80
   4 -16   2   29.50    7.50
  -4 -16  -2   36.00    9.10
   4 -16   2   28.40    4.10
  -4 -16  -2   23.40    5.70
  -4 -16  -2   22.40    7.80
   4  16   2   31.90    7.00
   4  16   2   31.80    6.90
  -4  16  -2   31.90    7.70
   4  16   2   27.60    4.50
  -4  16  -2   26.00    3.00
  -4  16  -2   11.00    7.20
  -4  16  -2   45.10   10.30
   5 -16   2   75.59    6.70
  -5 -16  -2   89.79   12.40
  -5 -16  -2  100.79   15.40
  -5  16  -2   96.19   11.70
  -5  16  -2   82.69   15.50
  -6 -16  -2  153.68   14.00
  -6 -16  -2  163.08   18.00
  -6  16  -2  127.09   14.70
  -6  16  -2  169.58   17.10
  -7 -17   2    8.40    4.50
  -7 -17   2    2.10    5.80
   7 -17  -2    8.00    4.70
  -7  17   2   21.70    6.10
  -7  17   2    6.40    5.20
   7  17  -2   -3.10    3.40
   7  17  -2   -6.50    4.30
  -6 -17   2   79.49    9.70
  -6 -17   2   75.39   14.70
  -6 -17   2   66.79    9.00
   6  17  -2   89.99    9.90
   6  17  -2   65.29   11.50
  -6  17   2   77.19   13.00
  -6  17   2   68.29   11.70
  -5 -17   2   11.70    4.40
   5 -17  -2   -0.90    2.70
  -5 -17   2    4.60    5.80
   5 -17  -2    0.40    1.60
  -5 -17   2   15.80    4.00
   5  17  -2    9.20    4.30
  -5  17   2    1.70    5.00
  -5  17   2    4.60    4.00
  -4 -17   2   -9.00    3.70
  -4 -17   2    0.50    2.40
   4 -17  -2    2.80    3.10
   4 -17  -2    7.60    2.90
  -4 -17   2    0.20    2.40
  -4  17   2    2.60    3.00
  -4  17   2    3.20    5.70
   4  17  -2    4.30    3.80
   4  17  -2    0.20    2.40
  -4  17   2    2.70    4.50
  -3 -17   2    0.90    4.20
   3 -17  -2    1.80    3.40
  -3 -17   2   -7.10    3.60
   3 -17  -2    7.70    3.60
   3 -17  -2    3.50    2.70
  -3 -17   2   -1.30    1.80
  -3  17   2    0.90    1.90
  -3  17   2    5.10    5.80
  -3  17   2    4.90    4.50
  -3  17   2   -4.80    2.20
   3  17  -2   10.00    4.20
   3  17  -2   -0.30    2.30
  -2 -17   2   40.90    6.10
   2 -17  -2   38.50    7.60
  -2 -17   2   47.80   10.00
   2 -17  -2   44.10    9.00
  -2 -17   2   35.30    8.30
   2 -17  -2   34.00    7.30
  -2  17   2   36.70   10.70
   2  17  -2   43.40    8.00
  -2  17   2   32.70    5.60
   2  17  -2   45.90   11.20
  -2  17   2   40.40    7.20
   2  17  -2   32.00    7.00
   1 -17  -2  129.09   13.10
   1 -17  -2  121.49   11.40
  -1 -17   2  133.09   13.50
   1 -17  -2  114.39   11.90
  -1 -17   2  135.69   14.30
  -1 -17   2  125.19    8.90
  -1 -17   2  154.88   11.00
  -1  17   2  112.29   13.90
   1  17  -2  126.99   15.10
   1  17  -2  128.09   11.40
  -1  17   2  119.79    9.80
  -1  17   2  123.79   15.80
   1  17  -2  125.79   11.10
   1  17  -2  116.69   14.60
   0 -17  -2   74.99   11.00
   0 -17  -2   86.29   10.70
   0 -17   2   58.49    6.70
   0 -17   2   79.49   12.00
   0 -17   2   87.39   10.70
   0  17   2   74.99    8.50
   0  17   2   80.29   13.60
   0  17   2   75.09   12.70
   0  17  -2   63.49   12.40
   0  17   2   77.19    7.80
   0  17  -2   78.59    9.20
   0  17  -2   71.59    8.40
   0  17  -2   82.29   14.30
  -1 -17  -2   67.09   10.80
   1 -17   2   62.09    6.40
   1 -17   2   54.89    9.90
   1 -17   2   71.79   10.70
  -1 -17  -2   75.69   12.10
   1  17   2   71.59    7.30
  -1  17  -2   84.79   15.10
   1  17   2   82.89    9.40
  -1  17  -2   83.19    8.00
  -1  17  -2   71.19    9.10
   1  17   2   73.59   12.90
   1  17   2   40.50   11.80
   2 -17   2    6.90    2.50
  -2 -17  -2    7.00    4.30
   2 -17   2    0.20    4.20
  -2 -17  -2    9.30    5.30
  -2  17  -2    6.60    6.10
   2  17   2   13.40    3.60
  -2  17  -2    0.60    6.00
  -2  17  -2    9.90    3.50
  -2  17  -2   12.10    3.80
   2  17   2   -0.60    4.00
   3 -17   2    6.50    4.60
  -3 -17  -2   27.40    7.30
   3 -17   2   12.50    2.80
  -3 -17  -2   17.00    6.50
  -3  17  -2    7.70    6.40
  -3  17  -2    4.60    5.40
  -3  17  -2    7.60    2.60
   3  17   2   13.30    3.40
   3  17   2   12.40    5.10
  -3  17  -2    9.30    5.10
  -4 -17  -2    8.00    4.20
   4 -17   2   13.00    2.90
  -4 -17  -2   11.10    5.80
  -4  17  -2   13.10    5.30
  -4  17  -2   11.40    2.40
  -4  17  -2    7.80    6.30
  -5 -17  -2  226.68   21.00
  -5 -17  -2  218.58   16.40
  -5  17  -2  214.28   19.30
  -5  17  -2  201.78   17.40
  -6 -17  -2   47.20   10.90
  -6 -17  -2   44.60    8.60
  -6  17  -2   34.20    8.50
  -6  17  -2   23.70    7.40
  -6 -18   2   57.89    8.10
  -6 -18   2   57.09    9.60
  -6 -18   2   59.19   14.20
  -6  18   2   65.39   11.10
  -6  18   2   43.20   10.70
   6  18  -2   72.99    9.30
   6  18  -2   41.40    9.30
   5 -18  -2   30.10    8.20
  -5 -18   2   14.90    8.50
  -5 -18   2   32.30    6.10
  -5 -18   2   34.70    6.90
  -5  18   2   37.80    8.60
  -5  18   2   36.50    9.60
   5  18  -2   41.30    8.90
   5  18  -2   30.00    6.70
   4 -18  -2    3.50    4.20
  -4 -18   2   10.30    5.80
   4 -18  -2    4.10    2.80
  -4 -18   2   -0.80    2.70
  -4  18   2    4.80    3.50
   4  18  -2  -10.90    3.80
  -4  18   2    5.10    5.50
   4  18  -2    2.40    3.30
   3 -18  -2   -2.40    2.90
   3 -18  -2    3.40    2.80
  -3 -18   2   -2.30    4.10
   3  18  -2    4.60    4.40
   3  18  -2   -3.00    3.50
   3  18  -2    4.20    3.30
  -3  18   2    3.10    6.10
  -3  18   2    2.60    2.90
  -2 -18   2    4.00    4.20
   2 -18  -2    5.00    3.80
   2 -18  -2   -5.00    2.60
  -2 -18   2    3.90    2.70
   2 -18  -2    4.60    5.00
   2  18  -2   11.00    4.10
   2  18  -2    6.20    6.30
  -2  18   2    4.50    3.20
  -2  18   2    1.70    6.80
  -2  18   2    4.60    3.00
   2  18  -2    9.70    5.90
   2  18  -2    7.60    5.70
  -1 -18   2    2.70    3.90
   1 -18  -2    3.30    4.30
  -1 -18   2    0.80    4.40
  -1 -18   2   -1.10    1.70
   1 -18  -2   11.00    3.80
   1 -18  -2    0.10    3.30
  -1 -18   2    0.10    3.10
   1  18  -2    2.50    4.90
   1  18  -2    8.90    4.60
  -1  18   2    2.60    3.40
   1  18  -2   -1.20    5.20
  -1  18   2    3.50    6.40
   1  18  -2    5.30    3.30
  -1  18   2    6.40    5.20
  -1  18   2    4.90    2.90
   0 -18  -2   19.00    6.00
   0 -18  -2    7.00    4.60
   0 -18  -2   17.30    6.20
   0 -18   2   13.00    5.60
   0 -18   2    9.20    5.80
   0 -18   2   19.90    4.50
   0  18   2   14.20    4.20
   0  18  -2   11.80    4.20
   0  18  -2    7.50    7.30
   0  18   2   14.60    6.50
   0  18   2   10.60    7.60
   0  18   2    9.60    4.30
   0  18  -2   13.40    4.10
   0  18  -2   14.20    8.20
   1 -18   2  147.99   10.20
  -1 -18  -2  160.08   15.20
  -1 -18  -2  162.98   14.90
   1 -18   2  161.08   16.00
   1 -18   2  155.18   14.20
  -1  18  -2  173.88   14.00
  -1  18  -2  148.09   11.10
   1  18   2  137.39   10.80
  -1  18  -2  138.39   17.60
   1  18   2  135.09   15.30
   1  18   2  145.59   17.60
   2 -18   2   11.70    3.40
  -2 -18  -2    8.10    5.20
   2  18   2    5.80    3.00
  -2  18  -2   24.90    9.60
   2  18   2    6.80    3.80
  -2  18  -2   11.50    4.40
  -2  18  -2   17.60    4.00
   2  18   2   24.30    6.70
   3 -18   2    2.60    1.50
  -3 -18  -2   -3.00    3.80
   3  18   2    3.20    2.50
  -3  18  -2   -1.50    5.80
   3  18   2    5.40    5.20
  -3  18  -2    2.20    2.20
  -3  18  -2    7.90    4.50
  -4 -18  -2   42.70    7.80
  -4 -18  -2   42.20    9.80
  -4  18  -2   49.30   10.90
  -4  18  -2   41.40    3.90
  -4  18  -2   48.70    9.70
   4  18   2   51.69    9.70
  -5 -18  -2   57.69   12.30
  -5 -18  -2   58.89    9.70
   5  18   2   62.79   10.50
  -5  18  -2   66.39   12.70
  -5  18  -2   55.69   10.80
  -5 -19   2   10.60    7.60
  -5 -19   2   40.80    8.10
   5  19  -2   13.80    7.80
  -5  19   2   34.70    8.00
   5  19  -2   25.90    6.40
  -5  19   2   27.40    9.30
  -4 -19   2   31.70    6.60
  -4 -19   2   25.30    9.10
   4  19  -2   29.90    6.20
  -4  19   2   35.90    8.00
  -4  19   2   34.40   11.20
  -3 -19   2    0.40    5.40
   3 -19  -2    8.00    4.60
   3 -19  -2    3.20    3.80
  -3 -19   2   -1.80    3.00
   3  19  -2   -2.00    3.00
  -3  19   2    1.40    3.40
  -3  19   2    9.30    7.80
  -2 -19   2   -1.10    2.40
   2 -19  -2    3.10    3.70
  -2 -19   2   -8.30    3.90
   2  19  -2    3.10    3.30
  -2  19   2  -12.40    4.90
  -2  19   2    3.40    2.10
   2  19  -2   -0.90    5.90
  -2  19   2    3.30    2.90
   2  19  -2   -1.00    3.40
   1 -19  -2   -2.60    3.60
  -1 -19   2    3.70    3.40
  -1 -19   2    1.80    2.30
  -1 -19   2   -2.40    3.60
   1 -19  -2    7.70    3.90
  -1  19   2    5.60    3.00
   1  19  -2    7.50    7.20
   1  19  -2    7.00    3.50
  -1  19   2   -0.20    2.40
  -1  19   2   -1.00    6.60
   0 -19   2    3.10    5.00
   0 -19   2   10.00    3.10
   0 -19  -2   10.50    5.50
   0  19   2    5.30    3.60
   0  19  -2   10.70    4.50
   0  19   2   15.50    4.30
   0  19   2    7.20    7.50
   0  19  -2   10.20    7.70
   0  19  -2    7.80    3.50
  -1 -19  -2    3.10    3.80
   1 -19   2   -1.40    2.20
   1 -19   2    7.20    4.50
  -1 -19  -2    1.90    4.40
   1  19   2    2.00    2.20
   1  19   2    3.30    3.60
  -1  19  -2    2.90    6.50
  -1  19  -2    2.90    3.00
   1  19   2    2.80    6.80
  -1  19  -2    1.20    3.60
  -2 -19  -2   11.30    5.70
   2  19   2   13.10    4.20
  -2  19  -2    8.90    4.80
  -2  19  -2   15.00    4.10
  -2  19  -2   17.30    8.80
  -3 -19  -2   10.00    5.80
   3 -19   2   -0.20    1.70
  -3  19  -2    4.10    3.60
  -3  19  -2    8.70    7.60
  -3  19  -2    6.30    2.50
   3  19   2    6.30    2.70
  -4 -19  -2   10.00    5.00
  -4 -19  -2   15.60    6.00
  -4  19  -2    5.30    7.70
  -4  19  -2   14.10    2.80
  -4  19  -2   17.90    6.00
  -3 -20   2   21.60    5.00
   3 -20  -2   23.20    6.50
  -3 -20   2   28.20   10.30
   3  20  -2   37.10    7.60
  -3  20   2   29.10   11.50
  -3  20   2   31.80    7.50
   2 -20  -2    5.60    5.60
  -2 -20   2    8.20    5.60
   2  20  -2   11.00    4.20
   2  20  -2    5.40    6.90
  -2  20   2   11.20    3.80
  -2  20   2   17.20    9.70
  -2  20   2    4.50    3.90
  -1 -20   2   16.90    6.40
  -1 -20   2   11.90    3.50
   1 -20  -2   15.60    6.40
   1 -20  -2   14.20    5.50
  -1 -20   2    6.10    3.70
   1  20  -2   13.90    5.60
   1  20  -2   14.00    9.00
  -1  20   2   21.20    4.90
  -1  20   2    1.50    8.10
   1  20  -2   13.50    5.30
  -1  20   2    7.10    4.20
   0 -20   2   62.79    7.70
   0 -20   2   47.90   10.50
   0 -20   2   69.29    6.80
   0 -20  -2   66.19   11.40
   0 -20  -2   58.29   10.80
   0  20  -2   50.59    9.30
   0  20   2   55.69    8.40
   0  20  -2   76.49    9.30
   0  20  -2   60.09   12.50
   0  20   2   68.89    9.90
   0  20   2   56.09   13.70
   1 -20   2   -6.60    2.20
  -1 -20  -2    1.50    4.20
  -1 -20  -2   11.30    6.20
   1 -20   2    6.40    4.00
  -1  20  -2   -2.50    2.60
   1  20   2    0.90    2.60
   1  20   2    1.40    7.30
   1  20   2    4.60    4.10
  -1  20  -2    5.40    7.60
  -1  20  -2   -1.60    3.00
  -2 -20  -2   13.70    6.70
  -2  20  -2   17.00    8.50
  -2  20  -2   14.90    4.20
  -2  20  -2   14.40    5.30
   2  20   2   20.90    4.30
  -3  20  -2    0.40    6.80
 -11   0   3    7.70    6.10
  11   0  -3    4.80    2.60
 -11   0   3    0.70    3.70
 -11   0   3   -1.70    3.30
  10   0  -3    1.90    2.40
 -10   0   3    3.20    3.40
 -10   0   3    7.20    4.70
 -10   0   3   -3.50    2.50
  10   0  -3   -5.00    2.60
  -9   0   3   -2.70    1.90
   9   0  -3   -3.20    1.80
  -9   0   3   -0.30    2.30
  -9   0   3    3.80    3.60
   8   0  -3   -0.40    1.50
  -8   0   3   -0.40    1.70
  -8   0   3    0.80    2.40
   8   0  -3   -2.30    1.50
  -8   0   3   -0.50    2.30
   7   0  -3   -0.90    1.30
   7   0  -3    3.60    1.60
  -7   0   3   -0.10    1.70
  -7   0   3    1.90    2.40
  -7   0   3    0.30    2.60
  -6   0   3   -1.70    1.60
  -6   0   3    2.20    2.20
   6   0  -3   -1.30    1.20
  -6   0   3    1.00    0.70
   5   0  -3    1.00    1.40
  -5   0   3   -0.50    1.50
  -5   0   3   -0.70    1.20
  -5   0   3    0.60    0.70
   5   0  -3    1.10    1.00
   5   0  -3   -1.50    1.00
   4   0  -3    0.20    1.30
   4   0  -3    2.60    1.60
  -4   0   3   -0.90    1.20
  -4   0   3   -1.40    1.20
   4   0  -3    1.10    1.00
  -4   0   3    0.50    0.70
   3   0  -3   -0.70    0.70
  -3   0   3    0.00    0.70
  -3   0   3   -0.70    1.20
   3   0  -3   -0.20    1.30
  -3   0   3   -0.60    1.10
   3   0  -3   -0.20    1.30
   3   0  -3    1.30    1.40
   2   0  -3    1.00    1.30
  -2   0   3    0.00    1.10
  -2   0   3   -1.70    0.90
   2   0  -3   -0.20    1.40
  -2   0   3   -0.80    0.70
   2   0  -3   -0.60    0.70
  -1   0   3    0.00    0.90
   1   0  -3    1.00    1.10
  -1   0   3    2.80    1.30
   1   0  -3    0.20    1.10
   1   0  -3    0.80    1.30
  -1   0   3   -0.20    0.90
   0   0   3    3.00    1.30
   0   0  -3    2.00    1.30
   0   0  -3    1.60    1.00
   0   0   3    1.60    1.00
  -1   0  -3    0.60    0.90
  -1   0  -3    0.60    0.60
  -1   0  -3    0.30    0.80
   1   0   3   -0.70    0.50
   1   0   3    0.30    0.90
  -2   0  -3   -0.20    0.90
  -2   0  -3   -0.60    0.60
  -2   0  -3    1.40    1.10
   2   0   3    0.40    1.00
  -3   0  -3   -1.10    0.80
  -3   0  -3   -0.60    0.90
  -3   0  -3   -0.40    0.70
  -3   0  -3    0.40    1.00
  -4   0  -3   -0.80    1.20
  -4   0  -3   -0.90    0.80
  -4   0  -3   -0.20    1.00
  -4   0  -3   -0.10    1.30
  -5   0  -3   -0.90    1.30
  -5   0  -3    0.20    1.00
  -5   0  -3   -1.50    1.40
  -5   0  -3    0.40    1.40
  -6   0  -3    0.40    1.10
  -6   0  -3    1.80    2.30
  -6   0  -3   -1.50    1.40
  -6   0  -3    0.20    2.10
  -7   0  -3    0.60    2.40
  -7   0  -3   -0.50    1.10
  -7   0  -3    1.90    2.10
  -7   0  -3    2.20    2.40
  -8   0  -3    2.40    2.60
  -8   0  -3   -3.40    1.80
  -8   0  -3    2.50    2.60
  -9   0  -3   -2.30    2.70
  -9   0  -3   -2.40    2.70
  -9   0  -3    2.50    2.60
 -10   0  -3    0.50    3.20
 -10   0  -3   -3.20    3.10
 -10   0  -3   -2.10    2.90
 -10   0  -3    0.30    3.70
 -10   0  -3    1.10    2.50
 -11  -1   3   18.40    6.80
 -11  -1   3   16.60    6.10
  11  -1  -3   12.80    3.80
 -11  -1   3    9.40    5.70
 -11   1   3   22.00    7.50
  11   1  -3   17.20    4.80
 -11   1   3   21.30    6.80
 -11   1   3   -2.30    5.10
 -10  -1   3  166.38   15.10
 -10  -1   3  182.78   15.90
 -10  -1   3  166.78   15.20
 -10  -1   3  172.18   14.90
  10  -1  -3  141.79   13.60
  10   1  -3  149.29   13.50
 -10   1   3  143.79   14.50
  10   1  -3  171.88   12.10
 -10   1   3  185.08   16.30
  -9  -1   3  359.36   21.20
  -9  -1   3  359.36   21.70
  -9  -1   3  351.96   21.50
   9  -1  -3  352.76   16.70
   9   1  -3  334.97   17.40
  -9   1   3  363.16   21.40
  -9   1   3  372.66   22.10
  -9   1   3  381.66   22.80
   8  -1  -3   34.70    5.30
  -8  -1   3   27.10    6.80
  -8  -1   3   18.90    5.40
  -8  -1   3   24.40    5.80
  -8   1   3   35.20    7.40
   8   1  -3   29.20    5.60
  -8   1   3   30.10    6.80
  -8   1   3   30.10    7.00
  -7  -1   3   74.79    8.40
  -7  -1   3   69.19    8.40
   7  -1  -3   83.59    8.20
  -7  -1   3   65.39    8.20
   7  -1  -3   76.09    6.70
  -7   1   3   70.59    8.70
  -7   1   3   73.19    4.00
  -7   1   3   69.69    8.20
   7   1  -3   71.59    7.00
  -7   1   3   79.99    8.40
   6  -1  -3   10.00    2.50
   6  -1  -3   10.20    3.10
  -6  -1   3    8.60    3.40
  -6  -1   3    5.50    3.20
  -6  -1   3    9.10    3.60
   6   1  -3    8.20    1.70
  -6   1   3    7.30    3.10
  -6   1   3    6.10    1.60
  -6   1   3    7.50    3.30
  -6   1   3    6.90    3.30
   6   1  -3    9.50    3.00
   5  -1  -3  583.14   22.60
  -5  -1   3  616.04   23.20
  -5  -1   3  615.94   24.40
   5  -1  -3  546.65   21.10
  -5  -1   3  588.24   23.40
   5  -1  -3  584.14   19.40
  -5   1   3  575.24   17.70
   5   1  -3  598.64   22.80
  -5   1   3  566.14   22.00
   5   1  -3  570.94   22.10
   5   1  -3  582.54   17.60
  -5   1   3  547.45   23.60
  -5   1   3  574.54   23.10
   4  -1  -3   58.99    4.60
   4  -1  -3   65.99    5.90
   4  -1  -3   63.79    5.80
  -4  -1   3   58.19    6.00
  -4  -1   3   65.39    5.90
  -4  -1   3   71.39    4.00
  -4   1   3   74.89    6.60
  -4   1   3   65.29    5.70
   4   1  -3   65.19    6.30
   4   1  -3   64.29    4.10
   4   1  -3   58.09    6.30
   4   1  -3   56.89    5.30
  -4   1   3   62.49    4.20
  -4   1   3   71.09    6.80
  -3  -1   3  158.78    6.70
   3  -1  -3  147.69    8.30
  -3  -1   3  157.78    9.00
   3  -1  -3  168.68    7.70
  -3  -1   3  152.08    8.50
   3   1  -3  152.88    9.50
   3   1  -3  154.48    9.30
  -3   1   3  150.58    7.00
  -3   1   3  157.68    7.90
  -3   1   3  148.99    9.10
   3   1  -3  167.78    7.00
   3   1  -3  153.28    8.20
  -3   1   3  163.18    9.30
  -2  -1   3    9.40    2.30
   2  -1  -3   14.70    3.20
  -2  -1   3   11.90    2.00
   2  -1  -3   10.80    2.20
   2  -1  -3   13.20    2.80
  -2  -1   3   13.70    2.90
  -2   1   3   17.00    2.10
   2   1  -3   12.20    2.40
  -2   1   3    8.80    2.30
  -2   1   3    8.00    2.40
  -2   1   3   10.60    2.00
   2   1  -3   11.50    2.00
   2   1  -3   10.60    2.60
   1  -1  -3 2367.16   60.39
  -1  -1   3 2234.28   59.69
  -1  -1   3 2274.47   59.09
   1  -1  -3 2345.47   59.69
  -1  -1   3 2349.26   59.29
   1  -1  -3 2301.17   60.59
   1   1  -3 2300.97   59.09
   1   1  -3 2309.77   59.39
  -1   1   3 2416.56   60.89
   1   1  -3 2381.36   60.29
  -1   1   3 2157.68   59.19
  -1   1   3 2394.26   57.09
  -1   1   3 2256.87   59.69
   0  -1   3    5.20    1.60
   0  -1  -3    7.30    1.50
   0  -1   3    8.00    1.80
   0  -1   3    7.30    0.90
   0  -1  -3    9.60    2.20
   0  -1  -3    6.60    0.80
   0   1  -3    6.50    1.70
   0   1  -3    8.00    1.20
   0   1   3    8.50    2.00
   0   1   3    5.50    1.30
   0   1  -3    7.60    1.90
  -1  -1  -3 1553.24   41.80
  -1  -1  -3 1549.74   39.80
   1  -1   3 1576.24   41.40
  -1  -1  -3 1501.25   42.00
  -1   1  -3 1567.84   41.80
   1   1   3 1574.94   41.70
  -1   1  -3 1617.24   41.50
  -1   1  -3 1537.35   39.90
  -2  -1  -3 1963.40   51.89
  -2  -1  -3 1808.22   49.80
  -2  -1  -3 1992.20   52.99
  -2   1  -3 1999.00   51.49
  -2   1  -3 2001.80   51.79
  -2   1  -3 1971.10   51.79
   2   1   3 2016.10   51.79
  -2   1  -3 2019.40   52.09
  -2   1  -3 2026.80   52.09
  -3  -1  -3   75.19    4.40
  -3  -1  -3   72.89    5.70
  -3  -1  -3   73.59    4.90
  -3   1  -3   74.69    5.00
   3   1   3   76.89    4.90
  -3   1  -3   76.79    5.40
  -3   1  -3   75.29    5.60
   3   1   3   76.79    5.60
  -3   1  -3   73.49    5.20
  -3   1  -3   68.19    5.00
  -4  -1  -3 1293.07   35.40
  -4  -1  -3 1242.48   35.20
  -4  -1  -3 1261.57   38.10
  -4  -1  -3 1264.07   38.60
   4   1   3 1244.18   37.40
  -4   1  -3 1236.78   36.70
  -4   1  -3 1257.87   35.60
  -4   1  -3 1332.27   38.10
  -4   1  -3 1277.77   38.50
  -5  -1  -3  254.17   10.50
  -5  -1  -3  262.27   13.20
  -5  -1  -3  266.27   13.90
  -5   1  -3  274.17   12.40
  -5   1  -3  256.07   13.50
  -5   1  -3  269.77   11.00
  -5   1  -3  251.97   13.70
   5   1   3  258.97   12.50
  -6  -1  -3  741.33   27.30
  -6  -1  -3  773.12   22.80
  -6  -1  -3  736.43   28.50
  -6   1  -3  727.63   22.90
  -6   1  -3  744.33   28.80
  -6   1  -3  724.33   27.90
  -6   1  -3  733.53   25.90
   6   1   3  712.93   25.80
  -7  -1  -3  355.96   19.10
  -7  -1  -3  365.56   19.80
  -7  -1  -3  376.36   18.30
  -7  -1  -3  349.27   12.80
  -7   1  -3  345.87   18.40
  -7   1  -3  358.86   19.30
  -7   1  -3  364.36   13.40
  -7   1  -3  354.66   16.80
   7   1   3  362.86   17.10
  -8  -1  -3   17.90    2.00
  -8  -1  -3   15.80    4.90
  -8  -1  -3   22.90    5.80
  -8  -1  -3   24.40    5.70
   8   1   3   15.90    3.70
  -8   1  -3   22.40    5.20
  -8   1  -3   21.80    5.70
  -8   1  -3   13.30    4.60
  -8   1  -3   16.90    2.70
  -9  -1  -3    4.10    2.80
  -9  -1  -3   -4.50    2.50
  -9  -1  -3    1.60    3.00
  -9  -1  -3   -1.20    2.90
  -9   1  -3   -5.10    2.40
  -9   1  -3    0.20    2.70
  -9   1  -3   -3.60    2.20
 -10  -1  -3    5.90    4.30
 -10  -1  -3    3.60    2.50
 -10  -1  -3    1.80    3.70
 -10  -1  -3    7.50    4.40
 -10  -1  -3    2.20    4.10
 -10   1  -3   -4.40    4.20
 -10   1  -3    3.20    3.10
 -10   1  -3    0.60    3.90
 -10   1  -3    8.70    3.80
 -10   1  -3    2.50    3.90
 -11  -2   3   35.00    8.60
 -11  -2   3   32.30    9.00
  11  -2  -3   35.80    5.70
 -11  -2   3   23.20    7.90
 -11  -2   3   19.70    7.00
 -11   2   3   23.60    7.00
 -11   2   3   35.50    9.00
 -10  -2   3    9.90    5.00
 -10  -2   3    7.20    3.80
 -10  -2   3   15.00    5.60
  10  -2  -3   12.70    5.20
  10  -2  -3   14.60    3.50
 -10   2   3   16.30    5.90
  10   2  -3   10.50    5.10
  10   2  -3   12.80    4.10
 -10   2   3   -0.20    4.10
 -10   2   3    4.90    3.90
  -9  -2   3   35.60    7.50
  -9  -2   3   20.80    6.10
   9  -2  -3   23.80    4.40
  -9  -2   3   30.10    7.10
  -9   2   3   51.19    9.60
  -9   2   3   28.90    7.30
  -9   2   3   31.80    7.60
   9   2  -3   35.40    6.40
  -8  -2   3   78.79    9.20
  -8  -2   3   84.39    9.60
  -8  -2   3   93.49   10.20
   8  -2  -3  101.69    7.30
   8   2  -3   89.99    8.40
  -8   2   3   82.39    9.70
  -8   2   3   86.19    4.50
  -8   2   3   85.69   10.60
  -8   2   3   88.79    9.60
   7  -2  -3  129.39    8.40
   7  -2  -3  148.49   11.10
  -7  -2   3  134.49   11.00
  -7  -2   3  129.79   10.90
  -7  -2   3  136.79   11.70
  -7   2   3  115.59   10.70
  -7   2   3  135.19    6.40
   7   2  -3  143.39   10.40
  -7   2   3  134.09   12.00
  -7   2   3  134.79   11.00
   6  -2  -3   35.70    9.30
  -6  -2   3   29.10    6.00
   6  -2  -3   26.90    4.40
  -6  -2   3   24.50    5.30
  -6  -2   3   23.80    5.10
   6  -2  -3   21.90    3.80
   6   2  -3   25.90    6.20
  -6   2   3   28.00    5.60
  -6   2   3   24.30    6.70
   6   2  -3   33.60    5.70
  -6   2   3   26.80    2.90
  -6   2   3   20.40    4.90
   6   2  -3   29.00    2.40
  -5  -2   3    2.40    2.30
   5  -2  -3    1.10    1.70
  -5  -2   3    2.80    2.10
   5  -2  -3    0.40    1.40
   5  -2  -3   -0.60    1.10
  -5  -2   3    0.20    1.40
  -5   2   3    2.80    1.20
   5   2  -3    3.10    1.10
   5   2  -3    2.30    2.00
  -5   2   3    3.00    2.40
  -5   2   3    4.70    2.20
   5   2  -3    5.20    2.20
  -5   2   3    1.80    2.00
   4  -2  -3  396.16   15.30
   4  -2  -3  382.06   16.50
  -4  -2   3  425.36   17.50
  -4  -2   3  412.86   18.90
  -4  -2   3  433.96   17.00
   4  -2  -3  392.06   16.10
   4   2  -3  385.56   17.50
  -4   2   3  425.66   14.40
  -4   2   3  470.85   18.70
   4   2  -3  392.76   13.10
  -4   2   3  391.46   16.30
   4   2  -3  422.16   18.30
   4   2  -3  396.26   16.20
  -4   2   3  422.26   18.60
  -3  -2   3   27.80    4.10
   3  -2  -3   17.90    3.20
   3  -2  -3   14.90    3.20
  -3  -2   3   14.70    3.10
   3   2  -3   25.40    4.80
   3   2  -3   23.30    2.50
  -3   2   3   20.00    4.10
   3   2  -3   16.40    3.40
   3   2  -3   22.80    3.60
  -3   2   3   15.40    2.80
  -3   2   3   19.40    2.80
  -3   2   3   13.70    3.30
   2  -2  -3 2756.52   71.49
   2  -2  -3 2808.32   74.29
   2  -2  -3 2786.82   72.99
  -2  -2   3 2834.42   72.39
  -2  -2   3 2769.82   73.39
  -2   2   3 3041.50   75.09
   2   2  -3 2675.73   75.89
   2   2  -3 2819.12   71.99
   2   2  -3 2938.31   74.49
  -2   2   3 2867.91   71.79
   2   2  -3 2831.72   71.49
  -2   2   3 2796.12   74.19
  -2   2   3 2864.01   72.39
   1  -2  -3  651.53   20.80
   1  -2  -3  657.93   20.20
   1  -2  -3  629.74   20.00
  -1  -2   3  611.04   19.60
   1  -2  -3  628.74   17.60
  -1  -2   3  599.74   19.40
  -1  -2   3  618.14   18.20
  -1   2   3  604.44   17.50
   1   2  -3  606.74   19.30
  -1   2   3  620.34   20.60
  -1   2   3  624.34   19.40
   1   2  -3  629.54   19.10
   1   2  -3  636.04   20.00
  -1   2   3  628.94   19.60
   0  -2  -3   33.60    2.90
   0  -2   3   35.60    3.30
   0  -2   3   34.30    2.40
   0  -2  -3   41.20    3.70
   0   2  -3   29.40    3.20
   0   2  -3   30.30    3.20
   0   2  -3   30.80    2.80
   0   2   3   39.40    3.60
   0   2   3   37.90    2.90
   0   2  -3   33.50    2.40
   1  -2   3   42.30    3.70
  -1  -2  -3   49.30    4.10
  -1  -2  -3   43.00    3.90
   1  -2   3   47.20    3.20
  -1  -2  -3   46.00    2.60
  -1   2  -3   52.89    4.10
   1   2   3   47.40    3.80
   1   2   3   45.00    2.50
  -1   2  -3   48.70    3.30
  -1   2  -3   44.00    3.80
  -2  -2  -3  181.28    9.20
  -2  -2  -3  185.18    8.50
  -2  -2  -3  189.88    6.50
   2   2   3  188.88    8.40
  -2   2  -3  190.58    8.60
  -2   2  -3  186.98    7.70
  -2   2  -3  193.78    8.90
   2   2   3  189.88    9.20
  -2   2  -3  188.68    8.60
  -3  -2  -3 3534.05   90.39
  -3  -2  -3 3439.56   85.29
  -3  -2  -3 3467.45   87.79
  -3   2  -3 3471.55   87.99
  -3   2  -3 3470.25   89.09
  -3   2  -3 3482.35   88.09
  -3   2  -3 3489.45   87.69
  -3   2  -3 3494.05   89.69
   3   2   3 3413.56   87.29
   3   2   3 3352.86   89.49
  -4  -2  -3  295.07   11.80
  -4  -2  -3  315.37   11.20
  -4  -2  -3  312.77   14.30
  -4  -2  -3  309.67   14.30
  -4   2  -3  301.57   13.40
  -4   2  -3  305.37   14.30
  -4   2  -3  307.47   12.30
  -4   2  -3  318.97   13.60
  -4   2  -3  315.87   12.30
   4   2   3  306.07   11.50
   4   2   3  300.77   13.60
  -5  -2  -3   41.90    3.90
  -5  -2  -3   37.80    5.70
  -5  -2  -3   50.29    5.90
  -5   2  -3   51.79    5.30
  -5   2  -3   49.20    5.50
  -5   2  -3   53.39    6.10
  -5   2  -3   47.30    4.30
   5   2   3   38.10    5.50
  -6  -2  -3 3598.14   88.29
  -6  -2  -3 3552.24   95.99
  -6  -2  -3 3392.76   94.49
  -6   2  -3 3453.35   91.39
  -6   2  -3 3544.95   91.29
  -6   2  -3 3325.17   95.59
   6   2   3 3408.66   92.69
  -6   2  -3 3418.46   94.09
  -7  -2  -3   46.80    7.50
  -7  -2  -3   51.69    4.20
  -7  -2  -3   45.20    7.80
  -7  -2  -3   48.30    6.90
   7   2   3   44.00    6.40
  -7   2  -3   41.00    4.20
  -7   2  -3   33.80    6.60
  -7   2  -3   48.70    5.70
  -7   2  -3   38.10    6.70
  -8  -2  -3    0.30    2.10
  -8  -2  -3    0.00    2.20
  -8  -2  -3    1.80    2.80
   8   2   3    0.50    1.70
  -8   2  -3    2.80    2.90
  -8   2  -3    1.70    2.10
  -8   2  -3    6.90    3.50
  -8   2  -3    1.00    1.30
  -9  -2  -3    1.40    2.60
  -9  -2  -3    0.90    3.20
  -9  -2  -3    1.80    2.50
  -9  -2  -3    2.50    3.00
  -9   2  -3    2.70    3.00
  -9   2  -3   -2.10    1.50
  -9   2  -3   -3.10    2.80
  -9   2  -3   -1.80    2.40
   9   2   3    7.80    2.90
  -9   2  -3    0.90    1.20
 -10  -2  -3    6.90    4.20
 -10  -2  -3   -0.20    3.90
 -10  -2  -3   -2.00    2.30
 -10  -2  -3    7.80    3.90
 -10  -2  -3   -4.70    3.40
 -10   2  -3    4.10    4.10
 -10   2  -3   -2.40    2.80
 -10   2  -3    4.50    3.00
 -10   2  -3    3.40    4.20
 -11  -3   3    6.10    4.30
 -11  -3   3   11.90    5.30
 -11  -3   3    0.10    4.90
 -11   3   3    6.30    5.10
 -11   3   3    6.50    4.50
  11   3  -3    4.60    4.00
 -10  -3   3   40.20    8.60
  10  -3  -3   33.40    7.40
 -10  -3   3   44.50    8.20
 -10  -3   3   30.80    7.70
  10  -3  -3   31.20    4.60
 -10   3   3   37.50    8.70
  10   3  -3   35.50    6.60
 -10   3   3   24.70    8.10
  10   3  -3   36.00    7.40
 -10   3   3   36.90    8.90
   9  -3  -3   42.60    4.80
  -9  -3   3   40.70    8.00
  -9  -3   3   49.80    9.50
  -9  -3   3   32.70    7.40
  -9   3   3   39.70    3.10
  -9   3   3   50.09    9.70
   9   3  -3   33.80    6.40
  -9   3   3   28.90    6.90
  -9   3   3   32.50    7.60
  -8  -3   3  467.15   22.80
  -8  -3   3  439.06   23.00
   8  -3  -3  459.95   17.30
  -8  -3   3  433.46   23.90
  -8   3   3  424.66   22.70
  -8   3   3  435.36   14.90
  -8   3   3  436.16   23.50
   8   3  -3  455.65   21.20
  -8   3   3  445.06   25.00
  -7  -3   3   29.50    6.10
   7  -3  -3   31.80    5.80
  -7  -3   3   21.10    5.00
  -7  -3   3   23.50    5.70
   7  -3  -3   27.60    4.20
  -7   3   3   22.10    5.80
   7   3  -3   26.70    5.70
   7   3  -3   22.60    5.50
  -7   3   3   26.70    3.10
  -7   3   3   23.40    5.60
  -7   3   3   24.20    5.70
  -6  -3   3    5.90    2.90
  -6  -3   3    6.20    3.30
   6  -3  -3    1.50    2.00
   6  -3  -3    7.60    2.60
  -6  -3   3    3.70    2.60
   6  -3  -3    6.90    2.10
  -6   3   3    8.40    3.50
   6   3  -3    6.80    2.90
  -6   3   3    7.20    2.00
  -6   3   3    8.90    3.50
   6   3  -3    8.10    1.40
   6   3  -3    8.20    3.10
  -6   3   3    7.10    3.30
  -5  -3   3   76.09    7.90
   5  -3  -3   72.09    5.80
  -5  -3   3   57.59    6.30
  -5  -3   3   68.09    6.60
   5  -3  -3   77.99    7.10
   5  -3  -3   69.99    6.20
   5   3  -3   67.69    6.30
   5   3  -3   66.69    4.00
   5   3  -3   70.69    7.00
  -5   3   3   68.59    5.20
  -5   3   3   66.39    7.20
   5   3  -3   68.49    7.30
  -5   3   3   61.99    6.40
   4  -3  -3   -0.50    1.20
   4  -3  -3    0.50    1.30
  -4  -3   3    2.30    2.20
  -4  -3   3    1.20    1.40
  -4  -3   3    1.90    1.80
   4  -3  -3   -1.50    0.90
   4   3  -3    1.20    0.90
   4   3  -3   -2.00    1.20
  -4   3   3    0.10    1.00
  -4   3   3    0.70    1.50
   4   3  -3    1.50    1.70
  -4   3   3   -0.30    1.20
   4   3  -3    0.90    1.30
  -3  -3   3   30.30    6.20
  -3  -3   3   46.50    4.40
  -3  -3   3   48.20    4.70
   3  -3  -3   45.50    5.10
   3  -3  -3   49.50    4.50
   3   3  -3   47.40    4.30
   3   3  -3   55.29    6.00
  -3   3   3   46.80    4.50
   3   3  -3   53.29    5.50
  -3   3   3   37.10    6.20
  -2  -3   3   42.80    3.60
   2  -3  -3   43.20    4.70
   2  -3  -3   48.10    4.60
   2  -3  -3   43.00    3.70
  -2  -3   3   46.40    4.30
  -2   3   3   47.20    4.90
  -2   3   3   45.90    3.80
   2   3  -3   44.80    5.20
   2   3  -3   41.70    3.50
  -2   3   3   43.50    4.10
  -2   3   3   44.40    4.70
   2   3  -3   41.40    3.40
   2   3  -3   49.00    4.70
  -1  -3   3  119.59    6.70
   1  -3  -3  122.49    7.40
   1  -3  -3  125.99    5.80
  -1  -3   3   98.39    6.40
   1  -3  -3  140.99    7.60
  -1  -3   3   98.49    5.10
  -1   3   3  122.99    6.90
   1   3  -3  135.69    7.20
   1   3  -3  124.89    8.30
  -1   3   3  127.09    6.80
   1   3  -3  137.69    6.80
   1   3  -3  121.59    5.20
   0  -3   3  546.35   17.00
   0  -3  -3  557.84   19.10
   0  -3   3  573.24   18.70
   0  -3  -3  596.14   18.70
   0   3   3  555.94   18.60
   0   3  -3  520.35   15.10
   0   3   3  582.84   17.80
   0   3  -3  641.94   18.00
   0   3   3  571.64   17.30
   0   3  -3  576.34   18.80
   1  -3   3 1216.98   32.80
  -1  -3  -3 1173.48   32.80
  -1  -3  -3 1181.28   34.40
  -1  -3  -3 1225.58   34.50
  -1  -3  -3 1235.88   30.30
   1  -3   3 1144.49   33.80
  -1   3  -3 1117.59   32.40
  -1   3  -3 1219.18   34.20
   1   3   3 1195.38   34.30
   1   3   3 1178.58   33.60
  -1   3  -3 1211.98   30.20
  -2  -3  -3  188.78    9.00
  -2  -3  -3  170.28    5.40
  -2  -3  -3  190.58    9.80
   2  -3   3  187.08    8.70
  -2   3  -3  202.48    9.60
  -2   3  -3  183.08    8.80
  -2   3  -3  187.98    7.40
   2   3   3  191.68    9.50
   2   3   3  202.38    8.80
  -3  -3  -3 4254.17  105.39
  -3  -3  -3 4203.48  107.89
  -3  -3  -3 3965.30  100.69
  -3   3  -3 4156.18  104.29
  -3   3  -3 4108.99  107.29
   3   3   3 4222.28  104.29
  -3   3  -3 4212.98  106.69
  -3   3  -3 4100.69  103.59
   3   3   3 4234.48  107.29
  -4  -3  -3  218.48    8.20
  -4  -3  -3  237.68   12.40
  -4  -3  -3  223.48   10.10
  -4  -3  -3  225.28   12.10
  -4   3  -3  218.78   11.90
  -4   3  -3  208.98   12.10
   4   3   3  217.08    9.30
  -4   3  -3  234.08    9.80
  -4   3  -3  211.58   11.30
   4   3   3  236.78   11.90
  -5  -3  -3   68.49    5.20
  -5  -3  -3   71.59    7.20
  -5  -3  -3   60.49    6.70
  -5   3  -3   66.19    5.30
   5   3   3   58.69    4.40
  -5   3  -3   63.39    6.80
  -5   3  -3   63.99    6.10
  -5   3  -3   74.99    5.50
   5   3   3   68.39    6.60
  -5   3  -3   68.29    6.50
  -6  -3  -3 1395.86   45.40
  -6  -3  -3 1353.86   41.10
  -6  -3  -3 1361.66   45.70
  -6  -3  -3 1406.16   39.20
  -6   3  -3 1432.96   44.10
  -6   3  -3 1365.16   45.90
   6   3   3 1416.46   43.90
  -6   3  -3 1350.26   43.20
  -6   3  -3 1362.26   39.70
  -6   3  -3 1445.76   44.60
  -7  -3  -3    4.90    2.60
  -7  -3  -3    4.80    3.20
  -7  -3  -3    8.20    2.10
  -7  -3  -3   10.30    4.00
  -7   3  -3    6.40    3.10
  -7   3  -3   12.30    2.80
  -7   3  -3   11.00    3.10
  -7   3  -3   11.60    4.00
   7   3   3    7.40    2.90
  -8  -3  -3   84.89    9.80
  -8  -3  -3   66.39    7.20
  -8  -3  -3   88.49   10.00
  -8   3  -3   75.29    5.70
   8   3   3   87.99    8.30
  -8   3  -3   58.89    6.50
  -8   3  -3   86.69    9.90
  -8   3  -3   62.49    9.20
  -8   3  -3   70.09   10.40
  -9  -3  -3    2.30    3.00
  -9  -3  -3    3.30    3.50
  -9   3  -3   -4.30    2.30
  -9   3  -3    2.00    2.00
  -9   3  -3   -0.60    2.60
  -9   3  -3    0.70    1.40
   9   3   3   -5.00    2.30
  -9   3  -3   -1.30    2.20
  -9   3  -3    5.70    2.90
 -10  -3  -3    6.20    4.00
 -10  -3  -3   -2.60    2.20
 -10  -3  -3    1.40    3.90
 -10  -3  -3    5.10    3.50
 -10   3  -3   -5.80    2.80
 -10   3  -3    7.40    3.10
 -10   3  -3    4.00    4.00
 -10   3  -3    4.50    3.30
 -11  -4   3   -0.80    3.60
 -11  -4   3    8.30    5.10
  11  -4  -3    0.00    1.20
 -11  -4   3    1.20    4.50
 -11   4   3    0.90    4.80
 -11   4   3    5.60    4.90
 -10  -4   3   94.19   11.50
  10  -4  -3   68.29   10.60
  10  -4  -3   74.09    5.70
 -10  -4   3   73.99   12.80
 -10   4   3   95.59   11.90
 -10   4   3   81.19   12.40
 -10   4   3   64.09   11.70
 -10   4   3   79.39    4.00
  -9  -4   3   -1.50    2.60
  -9  -4   3   -1.10    2.50
   9  -4  -3    3.10    1.30
  -9   4   3    0.10    4.00
  -9   4   3   -1.60    3.00
  -9   4   3    0.40    1.30
   9   4  -3   -3.90    2.30
  -9   4   3    2.60    2.90
  -8  -4   3  600.94   29.70
  -8  -4   3  651.63   29.00
  -8  -4   3  599.94   26.90
   8  -4  -3  629.64   20.80
  -8   4   3  609.04   20.50
   8   4  -3  593.54   26.40
  -8   4   3  661.43   29.60
  -8   4   3  633.14   31.20
  -8   4   3  641.24   29.30
   7  -4  -3   22.00    3.40
   7  -4  -3   26.10    5.50
  -7  -4   3   26.90    5.60
  -7  -4   3   24.70    6.00
  -7  -4   3   31.70    6.10
  -7   4   3   23.60    5.70
   7   4  -3   33.30    6.20
   7   4  -3   26.10    5.30
   7   4  -3   23.20    1.70
  -7   4   3   23.70    3.80
  -7   4   3   20.10    5.50
  -6  -4   3   53.59    6.50
   6  -4  -3   45.40    6.80
  -6  -4   3   45.30    7.80
   6  -4  -3   75.89    5.40
  -6  -4   3   61.39    6.90
  -6   4   3   60.79    7.00
   6   4  -3   58.79    3.50
  -6   4   3   58.19    8.60
   6   4  -3   59.99    7.50
   6   4  -3   64.29    7.20
   6   4  -3   62.09    6.60
  -6   4   3   57.69    5.10
  -5  -4   3   43.30    7.30
  -5  -4   3   47.50    5.70
   5  -4  -3   39.30    5.70
   5  -4  -3   33.70    4.00
   5  -4  -3   44.20    6.40
  -5  -4   3   49.90    5.60
   5   4  -3   46.40    3.40
   5   4  -3   53.49    6.20
  -5   4   3   46.40    5.70
   5   4  -3   48.60    5.40
  -5   4   3   41.70    4.50
  -5   4   3   45.50    7.10
   5   4  -3   51.19    6.30
  -4  -4   3   55.79    5.50
   4  -4  -3   52.89    5.70
  -4  -4   3   58.39    7.10
  -4  -4   3   51.79    5.30
   4  -4  -3   55.29    5.60
   4  -4  -3   45.30    5.30
  -4   4   3   58.69    5.10
  -4   4   3   56.29    5.70
   4   4  -3   51.19    4.90
   4   4  -3   58.39    4.00
   4   4  -3   54.89    6.20
  -4   4   3   55.09    6.20
   4   4  -3   51.09    6.10
  -3  -4   3   21.70    5.00
   3  -4  -3   26.10    4.50
   3  -4  -3   23.10    3.90
  -3  -4   3   19.00    3.40
   3  -4  -3   22.40    4.50
  -3  -4   3   22.40    3.50
  -3   4   3   23.40    3.90
   3   4  -3   17.80    4.00
  -3   4   3   21.70    4.10
   3   4  -3   25.70    5.10
   3   4  -3   21.50    3.30
  -3   4   3   21.90    3.90
  -2  -4   3   48.00    5.30
  -2  -4   3   33.90    5.40
   2  -4  -3   43.80    4.00
  -2  -4   3   41.10    3.50
   2  -4  -3   40.80    4.90
   2  -4  -3   39.00    5.40
  -2  -4   3   39.40    4.20
  -2   4   3   37.90    5.30
   2   4  -3   44.30    4.60
   2   4  -3   44.90    3.50
   2   4  -3   45.30    5.40
  -2   4   3   42.90    4.10
  -2   4   3   44.40    4.40
  -1  -4   3  194.78    7.10
  -1  -4   3  188.48    9.30
   1  -4  -3  193.68   10.10
   1  -4  -3  196.78    8.60
   1  -4  -3  207.48    8.60
   1  -4  -3  189.18   10.10
  -1  -4   3  185.18    9.20
   1   4  -3  221.78    9.90
  -1   4   3  188.78    9.50
  -1   4   3  176.78    8.20
   1   4  -3  195.08   10.90
   1   4  -3  207.78    9.50
   1   4  -3  193.68    6.80
   0  -4  -3    3.80    2.00
   0  -4   3    2.20    1.50
   0  -4  -3    3.00    1.60
   0  -4   3    3.40    1.40
   0  -4  -3    1.10    1.20
   0   4   3    4.50    1.80
   0   4  -3    2.30    1.80
   0   4  -3    2.40    1.60
   0   4   3    3.30    2.10
   0   4  -3    3.30    2.00
  -1  -4  -3  559.34   18.50
  -1  -4  -3  525.35   20.90
  -1  -4  -3  540.85   18.90
   1  -4   3  540.15   17.50
   1  -4   3  515.15   18.30
   1   4   3  486.75   13.50
  -1   4  -3  454.55   16.80
  -1   4  -3  523.75   18.30
   1   4   3  545.15   18.20
  -1   4  -3  539.85   13.60
   1   4   3  536.65   18.40
  -2  -4  -3  499.95   18.90
   2  -4   3  521.45   18.00
  -2  -4  -3  499.55   18.40
  -2  -4  -3  525.65   18.40
  -2   4  -3  487.55   17.70
  -2   4  -3  499.25   14.90
   2   4   3  517.45   18.80
  -2   4  -3  494.55   18.40
   2   4   3  500.85   17.30
  -3  -4  -3 3466.35   91.59
  -3  -4  -3 3567.94   89.39
   3  -4   3 3423.66   89.99
   3   4   3 3363.86   90.69
   3   4   3 3527.25   87.99
  -3   4  -3 3410.46   87.09
  -3   4  -3 3386.26   90.29
  -3   4  -3 3433.46   90.49
  -4  -4  -3   30.80    5.20
  -4  -4  -3   28.10    4.20
  -4  -4  -3   23.50    4.70
  -4  -4  -3   24.20    2.30
  -4  -4  -3   22.10    1.90
   4   4   3   29.10    3.20
  -4   4  -3   23.40    4.60
  -4   4  -3   22.90    3.60
   4   4   3   31.20    5.00
  -4   4  -3   22.70    2.70
  -4   4  -3   24.30    4.40
  -5  -4  -3  121.69    6.40
  -5  -4  -3  104.59    9.00
  -5  -4  -3  126.39    9.60
  -5  -4  -3  115.09    7.30
  -5   4  -3  117.89    9.50
  -5   4  -3  112.69    8.10
   5   4   3  113.49    6.30
  -5   4  -3  123.29    9.20
  -5   4  -3  112.79    6.60
  -6  -4  -3  325.97   17.80
  -6  -4  -3  330.87   13.60
  -6  -4  -3  285.47   12.90
  -6  -4  -3  348.17   18.10
  -6   4  -3  324.77   14.00
  -6   4  -3  343.07   13.60
  -6   4  -3  347.47   17.00
  -6   4  -3  359.66   18.50
  -6   4  -3  316.37   16.10
   6   4   3  348.97   17.10
  -7  -4  -3  388.26   14.20
  -7  -4  -3  398.26   21.00
  -7  -4  -3  372.96   20.40
  -7  -4  -3  380.06   16.20
  -7   4  -3  430.86   20.10
  -7   4  -3  397.96   19.50
   7   4   3  367.46   18.70
  -7   4  -3  408.86   15.90
  -8  -4  -3  138.39    9.30
  -8  -4  -3  118.59   11.60
  -8  -4  -3  144.59   13.00
  -8   4  -3  111.99   11.60
  -8   4  -3  123.99    7.90
  -8   4  -3  125.99   10.80
  -8   4  -3  125.69    9.90
  -8   4  -3  113.89   10.70
  -8   4  -3  125.99    8.50
   8   4   3  109.89    9.90
  -9  -4  -3    0.10    2.70
  -9  -4  -3    4.70    2.70
  -9  -4  -3    8.10    4.30
  -9   4  -3   -1.20    2.20
   9   4   3    3.60    2.90
  -9   4  -3    3.10    2.40
  -9   4  -3    2.80    2.80
  -9   4  -3    0.20    3.20
  -9   4  -3   -0.80    2.40
  -9   4  -3    2.00    1.50
 -10  -4  -3   69.19   11.70
 -10  -4  -3   61.29    7.60
 -10  -4  -3   56.69   10.20
 -10  -4  -3   50.99    6.70
 -10  -4  -3   59.59   10.50
 -10   4  -3   69.39    4.70
 -10   4  -3   48.10    9.70
 -10   4  -3   52.69    8.70
 -10   4  -3   69.29    7.10
 -10   4  -3   53.29    9.70
  10   4   3   69.89    9.90
 -10   4  -3   45.40    5.00
 -11  -5   3  190.38   19.10
 -11  -5   3  205.68   18.10
 -11  -5   3  177.88   15.50
 -11   5   3  208.78   19.40
 -11   5   3  212.48   18.60
  11   5  -3  182.58   15.20
  10  -5  -3  117.99   12.00
 -10  -5   3  103.29   14.70
 -10  -5   3   86.09   10.40
 -10  -5   3  100.89   12.40
 -10   5   3   97.69    5.80
 -10   5   3   78.59   12.40
 -10   5   3  100.79   14.90
   9  -5  -3    2.70    1.50
  -9  -5   3   -2.70    2.70
  -9  -5   3    2.90    3.00
  -9  -5   3    2.50    3.70
  -9   5   3    2.00    3.50
  -9   5   3    5.50    3.70
   9   5  -3   -0.30    2.40
  -9   5   3    2.90    1.90
   9   5  -3    7.50    4.10
  -8  -5   3  257.97   16.90
  -8  -5   3  285.27   19.40
   8  -5  -3  253.57   10.20
  -8  -5   3  229.48   15.20
   8   5  -3  262.57   16.30
   8   5  -3  256.37   16.10
  -8   5   3  247.08   11.90
  -8   5   3  242.98   16.90
  -7  -5   3   29.80    5.60
   7  -5  -3   19.30    3.00
  -7  -5   3   21.60    6.30
   7  -5  -3   18.50    4.70
  -7  -5   3   23.70    5.40
   7   5  -3   20.70    5.30
  -7   5   3   19.00    3.80
   7   5  -3   27.30    5.70
  -7   5   3   21.10    5.60
  -7   5   3   19.40    5.40
   7   5  -3   22.00    2.50
   7   5  -3   20.10    1.80
   6  -5  -3   19.60    3.10
  -6  -5   3   23.60    4.80
  -6  -5   3   20.50    4.70
  -6  -5   3   25.70    6.40
   6  -5  -3   19.70    4.80
   6  -5  -3   24.40    5.10
   6   5  -3   21.60    2.40
  -6   5   3   17.50    4.50
   6   5  -3   20.10    5.30
   6   5  -3   18.60    4.60
  -6   5   3   22.20    4.10
   6   5  -3   21.80    4.50
  -6   5   3   27.80    6.30
  -5  -5   3    3.80    2.70
  -5  -5   3    7.50    2.70
  -5  -5   3    6.90    2.50
   5  -5  -3    8.40    3.20
   5  -5  -3    8.20    2.20
   5  -5  -3    6.70    2.90
   5   5  -3    6.80    3.20
  -5   5   3   11.00    3.70
   5   5  -3   12.10    3.10
   5   5  -3    8.90    3.40
  -5   5   3    5.60    2.80
   5   5  -3   10.40    2.00
  -5   5   3    7.20    2.60
  -4  -5   3   50.59    7.70
   4  -5  -3   71.19    6.80
  -4  -5   3   59.49    5.80
  -4  -5   3   64.89    5.90
   4  -5  -3   64.29    6.10
   4  -5  -3   61.29    6.70
   4   5  -3   67.59    5.60
  -4   5   3   64.09    6.90
   4   5  -3   68.79    6.70
  -4   5   3   61.49    6.30
   4   5  -3   58.59    6.70
  -4   5   3   70.89    6.20
   3  -5  -3  589.74   21.70
  -3  -5   3  637.84   25.60
  -3  -5   3  599.24   21.50
   3  -5  -3  613.64   23.20
  -3  -5   3  628.04   23.10
  -3  -5   3  603.04   20.60
   3  -5  -3  611.74   23.30
   3   5  -3  613.84   20.20
  -3   5   3  603.74   23.30
   3   5  -3  657.83   22.80
   3   5  -3  602.54   24.30
  -3   5   3  620.64   22.20
  -3   5   3  626.94   22.10
  -2  -5   3  146.49    7.00
   2  -5  -3  146.39    7.00
  -2  -5   3  137.09    8.00
  -2  -5   3  136.49   10.10
   2  -5  -3  135.89    7.90
   2  -5  -3  146.19    9.20
  -2  -5   3  153.18    9.30
  -2   5   3  120.19    8.10
   2   5  -3  133.69    6.40
  -2   5   3  119.79    8.70
   2   5  -3  139.89    9.70
  -2   5   3  154.78    8.30
   1  -5  -3   71.69    5.20
  -1  -5   3   63.89    5.30
   1  -5  -3   66.99    7.50
   1  -5  -3   65.69    4.80
  -1  -5   3   68.79    6.00
   1  -5  -3   61.99    5.90
  -1  -5   3   65.89    3.50
  -1   5   3   63.29    5.10
   1   5  -3   63.49    3.30
   1   5  -3   67.89    6.40
   1   5  -3   51.99    5.00
   1   5  -3   67.69    6.00
  -1   5   3   60.39    5.50
   0  -5  -3   19.90    3.30
   0  -5  -3   23.80    3.60
   0  -5   3   23.90    3.80
   0  -5  -3   18.90    4.00
   0  -5   3   22.50    3.50
   0   5   3   24.60    4.30
   0   5  -3   20.60    3.70
   0   5  -3   19.30    3.90
   0   5   3   23.40    3.80
   0   5   3   13.30    2.60
  -1  -5  -3  566.74   20.30
  -1  -5  -3  613.74   21.70
  -1  -5  -3  567.74   20.50
   1  -5   3  582.44   20.50
   1  -5   3  572.64   19.70
   1   5   3  584.14   20.30
   1   5   3  598.24   20.50
  -1   5  -3  552.94   20.90
  -1   5  -3  605.64   19.90
   1   5   3  604.74   15.60
  -1   5  -3  567.14   20.40
  -2  -5  -3  970.00   31.70
   2  -5   3 1033.70   31.40
  -2  -5  -3 1059.49   32.40
  -2  -5  -3 1003.00   32.50
  -2   5  -3 1027.10   31.50
   2   5   3 1005.40   32.00
   2   5   3 1047.50   30.80
  -2   5  -3 1018.80   32.10
  -2   5  -3  989.20   26.80
  -3  -5  -3  164.68   10.40
   3  -5   3  175.88   10.00
  -3  -5  -3  163.08    9.60
  -3  -5  -3  178.08   11.00
   3   5   3  164.98   10.00
  -3   5  -3  166.58   10.00
   3   5   3  177.48    8.80
  -3   5  -3  158.78    7.50
  -3   5  -3  159.58    9.80
   4  -5   3   38.20    5.00
   4  -5   3   46.50    4.10
  -4  -5  -3   43.40    6.50
  -4  -5  -3   43.40    5.00
  -4  -5  -3   37.60    5.80
  -4   5  -3   42.10    5.20
   4   5   3   46.10    4.20
  -4   5  -3   47.00    5.70
  -4   5  -3   38.80    3.40
  -4   5  -3   36.50    4.10
   4   5   3   34.50    5.40
  -5  -5  -3    2.20    1.10
   5  -5   3    2.20    1.50
  -5  -5  -3    2.60    1.80
  -5  -5  -3    0.90    2.30
  -5  -5  -3    1.20    2.10
   5   5   3    1.60    2.10
  -5   5  -3    2.40    1.30
  -5   5  -3    2.30    1.70
   5   5   3    1.80    1.20
  -5   5  -3    1.80    2.20
  -5   5  -3    0.40    1.90
  -6  -5  -3   13.10    3.10
  -6  -5  -3   17.50    5.50
  -6  -5  -3   13.90    2.60
  -6  -5  -3   10.80    4.00
   6   5   3   13.10    3.90
  -6   5  -3   14.90    3.90
  -6   5  -3   17.50    3.00
  -6   5  -3   10.00    3.60
   6   5   3   12.60    2.30
  -6   5  -3   28.80    6.30
  -7  -5  -3   69.99   10.10
  -7  -5  -3   50.99    4.90
  -7  -5  -3   60.39    5.10
  -7   5  -3   65.69    7.40
  -7   5  -3   68.09    5.30
  -7   5  -3   49.30    8.60
  -7   5  -3   44.40    7.60
   7   5   3   54.39    8.20
  -7   5  -3   49.00    5.30
  -8  -5  -3    4.10    2.30
  -8  -5  -3   10.70    4.80
  -8  -5  -3   -2.00    2.20
  -8   5  -3    7.60    2.50
  -8   5  -3    5.00    2.40
   8   5   3    4.20    3.20
  -8   5  -3    4.50    3.20
  -8   5  -3    6.10    3.90
  -8   5  -3    5.90    3.20
  -9  -5  -3   90.99   10.90
  -9  -5  -3   79.89   12.40
  -9   5  -3   71.29   11.30
  -9   5  -3   88.19    8.40
  -9   5  -3   74.59    6.30
  -9   5  -3   80.09    9.80
  -9   5  -3   80.09    6.30
  -9   5  -3   85.49    9.70
 -10  -5  -3   24.90    4.60
 -10  -5  -3   29.40    7.70
 -10  -5  -3   24.80    4.80
 -10  -5  -3   24.10    7.20
 -10   5  -3   35.60    4.40
 -10   5  -3   26.10    3.80
 -10   5  -3   22.70    7.50
 -10   5  -3   17.90    5.90
 -10   5  -3   20.20    4.20
 -10   5  -3   37.10    8.20
  10   5   3   39.20    7.00
 -11  -6   3   36.00    8.90
 -11  -6   3   30.50    6.80
 -11  -6   3   22.70    9.50
 -11   6   3   29.30    8.90
 -11   6   3   38.80   10.40
  11   6  -3   49.00    8.90
  10  -6  -3   47.90    8.30
 -10  -6   3   57.09   10.50
 -10  -6   3   63.49   12.40
 -10  -6   3   58.49    9.10
 -10   6   3   60.09   11.30
  10   6  -3   44.20   10.50
 -10   6   3   49.40    4.90
 -10   6   3   60.09   11.40
   9  -6  -3  254.97    8.20
  -9  -6   3  211.58   18.40
  -9  -6   3  244.78   15.80
  -9  -6   3  267.57   18.40
  -9   6   3  246.38   12.20
  -9   6   3  248.28   18.70
   9   6  -3  256.67   17.10
   9   6  -3  260.77   17.10
  -9   6   3  244.98   18.20
   8  -6  -3   24.60    2.30
  -8  -6   3   19.60    5.00
  -8  -6   3   30.40    8.00
  -8  -6   3   26.80    6.80
  -8   6   3   21.20    6.20
   8   6  -3   24.50    6.10
  -8   6   3   22.40    6.20
   8   6  -3   23.80    5.40
  -8   6   3   22.00    4.30
   7  -6  -3    4.60    1.30
  -7  -6   3    9.00    3.50
  -7  -6   3   -0.20    2.50
   7  -6  -3    2.80    2.80
  -7  -6   3    7.70    3.40
  -7   6   3    4.00    2.20
   7   6  -3    3.00    1.60
  -7   6   3    1.60    2.60
   7   6  -3    3.30    2.90
   7   6  -3    4.50    1.20
  -7   6   3    4.60    3.20
   7   6  -3   -0.80    1.70
  -6  -6   3   17.70    5.20
  -6  -6   3   13.90    3.30
   6  -6  -3   21.00    4.80
  -6  -6   3   17.90    4.30
   6  -6  -3   16.00    2.50
   6   6  -3   14.70    4.30
  -6   6   3   18.70    4.80
  -6   6   3   17.70    4.40
   6   6  -3   11.30    3.50
  -6   6   3   16.60    3.70
   6   6  -3   15.50    4.40
   5  -6  -3  116.69    9.90
   5  -6  -3  111.09    9.00
   5  -6  -3  103.49    8.70
  -5  -6   3  109.99    8.60
  -5  -6   3  105.69   10.60
  -5  -6   3  106.49    8.20
   5  -6  -3  111.39    6.60
   5   6  -3  104.09    9.20
  -5   6   3   95.49    8.70
   5   6  -3  114.79    9.70
  -5   6   3   96.89    7.80
   5   6  -3   94.29    7.60
  -5   6   3  117.49    9.80
   4  -6  -3  191.58    7.80
  -4  -6   3  194.18   10.80
   4  -6  -3  176.58   11.90
  -4  -6   3  196.88   14.00
  -4  -6   3  197.98   10.70
   4  -6  -3  197.28   11.50
   4  -6  -3  197.68   11.90
  -4   6   3  181.28   12.00
  -4   6   3  207.18   11.90
   4   6  -3  176.28   12.10
   4   6  -3  196.18   11.70
  -4   6   3  193.48   11.20
   4   6  -3  204.58   10.40
  -3  -6   3  314.57   15.60
  -3  -6   3  323.87   13.10
   3  -6  -3  303.67   15.10
  -3  -6   3  317.77   14.00
   3  -6  -3  328.57   14.70
  -3  -6   3  306.17   16.90
   3  -6  -3  316.77   11.50
   3  -6  -3  301.77   15.80
   3   6  -3  331.87   14.60
  -3   6   3  283.47   14.30
   3   6  -3  300.47   16.00
  -3   6   3  328.57   15.80
   3   6  -3  313.87   12.60
  -3   6   3  327.87   14.70
  -2  -6   3  182.98   11.60
  -2  -6   3  189.78   12.30
   2  -6  -3  197.68   12.00
   2  -6  -3  192.08   10.10
  -2  -6   3  206.08    8.60
  -2  -6   3  193.48   10.20
   2  -6  -3  192.88    8.70
   2  -6  -3  204.08   11.50
  -2   6   3  184.88   10.70
   2   6  -3  196.48   12.00
  -2   6   3  189.58   11.50
   2   6  -3  191.48    8.10
   2   6  -3  192.68   10.30
  -1  -6   3  228.78   11.20
  -1  -6   3  238.88    8.20
   1  -6  -3  224.18   12.20
   1  -6  -3  234.58   13.00
   1  -6  -3  240.38   11.00
  -1  -6   3  255.07   12.10
   1  -6  -3  239.38   10.60
   1   6  -3  225.88   11.30
   1   6  -3  235.48   12.90
  -1   6   3  271.37   11.80
  -1   6   3  243.78   12.40
   1   6  -3  218.18   11.70
   0  -6  -3  201.08   11.80
   0  -6   3  199.88   10.50
   0  -6  -3  211.68   10.40
   0  -6   3  194.98   10.00
   0  -6  -3  208.88   10.10
   0   6  -3  219.38   11.70
   0   6   3  222.18   11.40
   0   6  -3  219.48   10.80
   0   6   3  199.28   11.20
   0   6  -3  203.98   11.00
   0   6   3  214.48   10.10
   1  -6   3   67.39    5.60
  -1  -6  -3   56.19    5.50
  -1  -6  -3   60.59    6.20
   1  -6   3   57.79    5.50
   1   6   3   62.69    5.70
   1   6   3   57.39    5.30
   1   6   3   64.59    3.00
  -1   6  -3   64.19    5.80
  -1   6  -3   65.09    5.90
  -1   6  -3   63.39    5.70
  -2  -6  -3   62.39    7.20
  -2  -6  -3   58.89    6.10
   2  -6   3   64.79    5.80
  -2  -6  -3   54.29    5.80
  -2   6  -3   69.19    5.80
  -2   6  -3   54.39    3.20
  -2   6  -3   58.79    5.60
   2   6   3   59.99    5.80
  -2   6  -3   54.49    5.70
   2   6   3   59.19    5.30
   3  -6   3   47.70    5.30
  -3   6  -3   53.49    5.90
   4  -6   3    3.10    1.40
   4  -6   3    3.10    2.10
  -4  -6  -3    0.30    2.00
  -4   6  -3    1.50    1.10
   4   6   3    2.10    1.40
   4   6   3    1.80    1.90
  -4   6  -3    0.10    1.70
  -4   6  -3    3.60    1.60
  -4   6  -3    2.70    2.50
  -5  -6  -3   87.89    7.30
  -5  -6  -3   80.69    3.20
  -5  -6  -3   84.79    8.30
   5  -6   3   84.29    6.40
  -5  -6  -3  102.49    9.50
  -5  -6  -3   76.39    3.10
   5   6   3   83.89    8.10
   5   6   3   83.59    5.70
  -5   6  -3   82.09    8.30
  -5   6  -3   79.19    7.90
  -5   6  -3   81.39    4.90
  -5   6  -3   91.89    7.00
  -6  -6  -3   75.09    6.70
  -6  -6  -3   69.79    8.30
  -6  -6  -3   86.89    4.50
   6  -6   3   82.39    7.00
  -6  -6  -3   84.09    9.30
  -6   6  -3   79.39    8.90
  -6   6  -3   70.39    7.00
  -6   6  -3   70.59    7.90
   6   6   3   87.89    8.50
  -6   6  -3   82.49    5.00
   6   6   3   82.69    5.50
  -7  -6  -3   67.99   10.30
  -7  -6  -3   76.99    6.10
  -7  -6  -3   62.79    9.50
  -7  -6  -3   71.69    4.90
  -7   6  -3   68.59    7.50
  -7   6  -3   76.99    5.00
  -7   6  -3   65.69    8.00
  -7   6  -3   66.39    8.80
  -8  -6  -3   59.79    9.90
  -8  -6  -3   54.89    4.90
  -8  -6  -3   66.79   10.60
  -8   6  -3   64.79   10.50
  -8   6  -3   73.09   10.80
   8   6   3   77.69   15.30
  -8   6  -3   74.99   10.10
  -8   6  -3   65.59    8.40
  -8   6  -3   65.09    4.60
  -8   6  -3   56.99    5.80
  -9  -6  -3   31.30    7.90
  -9  -6  -3   40.40    4.60
  -9  -6  -3   52.39    9.90
  -9  -6  -3   45.60    4.70
  -9   6  -3   45.20    7.30
  -9   6  -3   38.80    7.60
  -9   6  -3   50.49    5.60
  -9   6  -3   46.50    9.30
  -9   6  -3   44.90    8.30
   9   6   3   36.40    7.10
 -11  -7   3    6.00    6.40
 -11  -7   3    4.10    5.40
 -11  -7   3    0.90    3.90
 -11   7   3   -4.60    4.50
 -11   7   3    1.20    4.10
 -11   7   3   -1.60    1.70
  10  -7  -3    8.70    5.10
 -10  -7   3    1.90    5.20
 -10  -7   3    6.90    3.30
 -10  -7   3    7.70    4.70
 -10   7   3    1.40    4.20
  10   7  -3    3.00    3.70
 -10   7   3    5.20    4.50
 -10   7   3    6.30    2.60
  -9  -7   3   58.89   11.70
  -9  -7   3   63.89   10.20
  -9  -7   3   73.79    8.50
  -9   7   3   64.79   11.20
  -9   7   3   59.99   10.40
  -9   7   3   57.19    6.40
  -8  -7   3   60.59    8.40
  -8  -7   3   59.59   11.30
  -8  -7   3   59.49    9.20
  -8   7   3   64.79    6.70
   8   7  -3   59.39    8.60
  -8   7   3   66.59   10.30
  -8   7   3   57.79    9.80
   7  -7  -3   65.39    7.80
  -7  -7   3   53.69    9.80
  -7  -7   3   54.39    6.70
  -7  -7   3   66.39   10.90
   7  -7  -3   60.39    2.80
   7   7  -3   46.00    8.30
  -7   7   3   44.50    8.10
   7   7  -3   57.09    3.90
  -7   7   3   56.19    8.90
   7   7  -3   59.49    4.90
  -7   7   3   49.50    6.20
   7   7  -3   58.09    8.50
   7   7  -3   72.89    8.50
   6  -7  -3  113.39    4.90
   6  -7  -3  122.19    7.00
   6  -7  -3  121.49   10.20
  -6  -7   3  113.49    9.60
  -6  -7   3  112.99    8.90
  -6  -7   3  118.89   12.00
  -6   7   3  125.39    9.50
   6   7  -3  113.09   10.50
   6   7  -3  126.09    6.60
  -6   7   3  109.69   10.30
   6   7  -3  114.39    9.30
  -6   7   3  112.89   10.30
   6   7  -3  114.29   10.30
  -5  -7   3  104.39    8.10
   5  -7  -3   87.99    8.30
  -5  -7   3  101.59    8.40
  -5  -7   3  100.39   10.80
   5  -7  -3  102.19    5.00
   5  -7  -3   98.89    9.60
   5  -7  -3   92.89    8.60
   5   7  -3   99.19    9.00
  -5   7   3  103.19    9.50
  -5   7   3  113.89    8.90
   5   7  -3  105.19    8.10
   5   7  -3  113.99    9.90
  -5   7   3   93.99    8.80
   4  -7  -3   15.30    4.20
  -4  -7   3   15.30    4.80
  -4  -7   3   15.30    5.40
   4  -7  -3   21.90    5.30
   4  -7  -3   17.80    2.50
  -4  -7   3   19.00    3.90
  -4  -7   3   18.90    3.80
   4  -7  -3   12.40    3.80
  -4   7   3   15.60    3.90
  -4   7   3   12.50    3.80
  -4   7   3   11.50    3.80
   4   7  -3   10.50    3.50
   4   7  -3   20.50    3.90
   4   7  -3   13.80    3.80
   3  -7  -3   70.59    4.80
   3  -7  -3   70.69    6.60
  -3  -7   3   62.29    7.70
  -3  -7   3   80.29    6.50
   3  -7  -3   62.59    7.40
  -3  -7   3   82.29    8.40
   3  -7  -3   69.39    6.80
  -3  -7   3   73.09    6.80
  -3   7   3   80.49    7.80
  -3   7   3   73.09    7.10
   3   7  -3   71.19    6.60
   3   7  -3   73.59    7.50
  -3   7   3   86.39    7.30
   2  -7  -3 1608.74   44.20
  -2  -7   3 1624.54   51.29
   2  -7  -3 1614.44   47.00
   2  -7  -3 1610.34   48.80
  -2  -7   3 1632.04   43.50
  -2  -7   3 1543.25   48.70
   2  -7  -3 1626.44   50.79
   2   7  -3 1616.74   46.90
  -2   7   3 1630.94   47.20
   2   7  -3 1572.44   49.50
  -2   7   3 1636.94   48.90
  -1  -7   3  125.19    9.70
  -1  -7   3  113.39    8.50
   1  -7  -3  109.39    8.60
  -1  -7   3  116.89    5.30
   1  -7  -3  111.49    8.50
   1  -7  -3  117.99    9.70
  -1  -7   3  118.19    7.90
   1  -7  -3  121.39    7.90
   1   7  -3  113.59    7.90
  -1   7   3  151.28    9.50
  -1   7   3  126.79    7.30
   1   7  -3  124.59    9.20
  -1   7   3  123.99    8.90
   0  -7   3    4.40    0.80
   0  -7  -3    2.60    1.80
   0  -7   3    2.80    1.80
   0  -7  -3    5.60    2.90
   0  -7   3    6.40    0.70
   0  -7   3    5.70    2.30
   0  -7  -3    6.70    2.30
   0   7   3    5.30    2.40
   0   7   3    6.80    2.40
   0   7  -3    3.80    2.10
   0   7  -3   21.80    4.60
   0   7  -3    7.10    2.70
  -1  -7  -3  384.06   16.40
   1  -7   3  369.46   16.10
   1  -7   3  374.26   15.80
  -1  -7  -3  398.16   18.00
  -1  -7  -3  324.97   15.70
   1   7   3  389.86   11.50
  -1   7  -3  363.46   15.90
   1   7   3  355.36   16.50
  -1   7  -3  365.36   16.00
  -1   7  -3  405.56   16.70
   1   7   3  387.96   16.00
   1   7   3  362.86   16.20
   2  -7   3   87.59    3.60
  -2  -7  -3   88.69    7.70
  -2  -7  -3   87.39    7.80
   2  -7   3   91.09    7.30
  -2  -7  -3  102.49    9.30
   2   7   3   83.49    6.90
  -2   7  -3   87.49    7.30
   2   7   3   89.59    7.30
  -2   7  -3   85.99    4.00
  -2   7  -3   94.59    6.80
  -2   7  -3   90.39    7.60
  -3  -7  -3  269.67   15.10
  -3  -7  -3  281.07   15.20
   3  -7   3  279.77   14.30
   3  -7   3  266.07    9.70
  -3  -7  -3  259.37   14.10
  -3   7  -3  270.37   12.10
  -3   7  -3  273.47   10.50
  -3   7  -3  278.47   14.40
  -3   7  -3  278.47   14.50
   3   7   3  277.77   12.90
   3   7   3  272.07   14.30
  -4  -7  -3    2.30    2.20
  -4  -7  -3    4.50    4.40
  -4  -7  -3    2.70    2.50
   4  -7   3    3.60    1.50
   4  -7   3    4.60    2.40
  -4   7  -3    3.60    1.10
  -4   7  -3    3.20    1.70
   4   7   3    2.90    1.90
  -4   7  -3    0.10    1.60
  -4   7  -3    1.40    2.20
   4   7   3    1.50    1.70
  -5  -7  -3  305.67   17.30
  -5  -7  -3  260.97   14.00
   5  -7   3  280.57   12.30
  -5  -7  -3  256.17   16.80
   5  -7   3  280.37   15.70
  -5  -7  -3  248.18   15.10
  -5   7  -3  251.77   12.80
   5   7   3  268.27   15.30
  -5   7  -3  277.67    9.60
  -5   7  -3  287.97   15.90
  -5   7  -3  256.07   15.70
  -5   7  -3  257.87   10.90
   5   7   3  265.17   11.90
  -6  -7  -3   62.39    9.40
   6  -7   3   65.49    6.30
  -6  -7  -3   73.39    8.60
   6   7   3   55.59    4.70
  -6   7  -3   52.69    8.40
  -6   7  -3   70.49   10.80
   6   7   3   54.69    8.10
  -6   7  -3   58.49    5.80
  -6   7  -3   59.89    6.70
  -6   7  -3   59.99    3.70
  -7  -7  -3   35.10    2.70
  -7  -7  -3   30.10    2.70
  -7  -7  -3   23.60    6.40
  -7  -7  -3   34.10    7.40
   7  -7   3   40.00    6.00
  -7   7  -3   24.90    6.30
  -7   7  -3   41.30    8.10
   7   7   3   37.20    6.30
   7   7   3   35.60    3.30
  -7   7  -3   29.30    5.70
  -8  -7  -3   62.99   10.80
  -8  -7  -3   65.49    4.40
  -8  -7  -3   69.89    4.50
  -8  -7  -3   64.59   10.70
  -8   7  -3   61.99    9.70
  -8   7  -3   47.60    8.90
  -8   7  -3   72.29    8.60
  -8   7  -3   63.49    6.40
  -8   7  -3   67.49   10.10
  -9  -7  -3  239.78   19.70
  -9  -7  -3  283.77   11.30
  -9  -7  -3  287.87   20.40
  -9  -7  -3  280.47   11.10
  -9   7  -3  265.97   18.50
  -9   7  -3  287.87   18.30
   9   7   3  283.17   18.40
  -9   7  -3  271.97   13.90
  -9   7  -3  286.87   17.20
  -9   7  -3  275.37   20.10
 -10  -8   3   16.70    6.10
 -10  -8   3   20.60    8.20
 -10  -8   3   29.50    6.20
 -10   8   3   19.10    6.40
 -10   8   3   11.70    5.20
 -10   8   3   17.30    6.00
  10   8  -3   20.90    5.90
  -9  -8   3   20.70    5.90
   9  -8  -3   32.60    7.00
  -9  -8   3   20.80    7.90
  -9  -8   3   38.70    6.90
  -9   8   3   38.00    8.50
  -9   8   3   40.80    6.10
   9   8  -3   27.10    6.60
  -9   8   3   37.60    8.80
  -8  -8   3    5.60    3.40
   8  -8  -3   10.10    3.60
  -8  -8   3    9.00    4.10
  -8  -8   3    4.70    4.30
   8   8  -3    4.40    3.00
   8   8  -3    9.00    1.50
  -8   8   3    9.10    4.20
  -8   8   3    1.00    3.10
  -8   8   3    9.10    3.40
   8   8  -3    9.90    1.90
  -7  -8   3   52.99    6.60
  -7  -8   3   46.30    7.70
   7  -8  -3   57.59    8.60
  -7  -8   3   64.59   11.00
   7   8  -3   55.79    5.30
   7   8  -3   54.59    8.80
  -7   8   3   74.99    9.00
  -7   8   3   58.49    9.50
   7   8  -3   55.49    4.30
   6  -8  -3    8.40    3.30
   6  -8  -3    6.10    3.00
  -6  -8   3    1.60    2.40
  -6  -8   3   -1.80    2.40
  -6  -8   3    0.30    1.70
   6  -8  -3    1.90    0.70
   6  -8  -3    4.30    1.10
  -6  -8   3    3.80    4.40
   6   8  -3   -1.10    2.00
  -6   8   3    0.90    2.20
  -6   8   3    3.60    2.60
   6   8  -3    0.80    2.60
  -6   8   3    4.70    2.80
  -5  -8   3   58.99    9.80
  -5  -8   3   84.89   10.20
   5  -8  -3   81.99    4.40
  -5  -8   3   85.09    7.70
   5  -8  -3   77.69    8.00
  -5  -8   3   89.49    7.50
   5  -8  -3   73.49    9.00
   5  -8  -3   95.19    8.70
  -5   8   3   72.79    7.50
   5   8  -3   62.09    7.20
  -5   8   3   75.79    8.30
   5   8  -3   66.49    7.90
  -5   8   3   78.99    8.60
   4  -8  -3   20.70    2.80
  -4  -8   3   18.30    3.90
   4  -8  -3   24.50    5.40
  -4  -8   3   18.80    4.00
   4  -8  -3   22.70    5.00
   4  -8  -3   21.10    5.60
  -4  -8   3   26.30    6.50
  -4  -8   3   19.20    5.60
  -4   8   3   19.50    4.60
   4   8  -3   24.40    4.90
   4   8  -3   22.50    5.70
  -4   8   3   16.70    4.70
  -4   8   3   25.40    5.30
  -3  -8   3   10.20    3.00
   3  -8  -3   13.70    2.60
  -3  -8   3    4.60    3.20
  -3  -8   3   11.70    2.70
  -3  -8   3    5.40    4.80
   3  -8  -3   10.80    4.00
   3  -8  -3   13.90    3.60
   3  -8  -3   10.50    3.50
  -3   8   3   14.20    3.90
   3   8  -3   12.30    4.10
   3   8  -3   10.20    3.20
  -3   8   3   11.60    3.80
  -3   8   3   10.60    3.30
  -2  -8   3  155.68    9.50
   2  -8  -3  165.68   11.00
  -2  -8   3  167.28   12.20
   2  -8  -3  159.68   10.00
   2  -8  -3  143.29    8.10
  -2  -8   3  160.68    7.80
   2  -8  -3  147.09   11.60
  -2   8   3  153.78   10.10
   2   8  -3  169.28   11.80
   2   8  -3  160.98   11.30
   2   8  -3  147.09    9.60
  -2   8   3  151.88   10.80
   1  -8  -3  434.56   21.10
  -1  -8   3  454.35   18.90
  -1  -8   3  453.55   18.30
   1  -8  -3  464.85   19.90
  -1  -8   3  445.76   13.90
   1  -8  -3  458.45   17.40
  -1  -8   3  428.36   20.50
   1  -8  -3  424.36   17.80
   1   8  -3  467.25   18.50
  -1   8   3  462.55   20.00
  -1   8   3  387.96   18.30
  -1   8   3  453.25   16.70
   1   8  -3  438.86   19.50
   1   8  -3  440.46   19.70
   0  -8  -3    0.00    1.20
   0  -8   3    1.50    1.50
   0  -8  -3    1.70    2.60
   0  -8  -3   -0.10    1.70
   0  -8   3    7.60    2.50
   0  -8   3    3.30    1.00
   0  -8   3    2.10    0.70
   0   8  -3    3.90    2.10
   0   8   3    6.90    4.00
   0   8  -3    5.90    2.30
   0   8   3    1.70    1.40
   0   8   3    0.50    1.90
   1  -8   3   75.69    6.80
  -1  -8  -3   78.39    7.60
   1  -8   3   74.59    6.70
  -1  -8  -3   82.09    8.20
  -1  -8  -3   77.19    7.00
   1   8   3   79.09    4.30
  -1   8  -3   67.49    6.60
   1   8   3   85.59    8.60
   1   8   3   73.59    6.50
   1   8   3   81.89    7.20
  -1   8  -3   80.99    7.50
  -1   8  -3   74.99    6.60
  -2  -8  -3   87.49    9.10
   2  -8   3   73.29    3.40
   2  -8   3   85.09    7.50
  -2  -8  -3   82.99    7.80
  -2  -8  -3   87.49    8.50
  -2   8  -3   72.29    6.20
   2   8   3   77.49    6.90
  -2   8  -3   74.19    7.10
  -2   8  -3   80.79    7.30
   2   8   3   77.49    7.00
   2   8   3   88.09    3.30
   3  -8   3   37.20    2.90
  -3  -8  -3   33.20    6.20
   3  -8   3   34.80    5.80
  -3  -8  -3   39.60    6.70
  -3  -8  -3   33.80    6.90
   3   8   3   40.20    4.90
  -3   8  -3   38.60    4.20
  -3   8  -3   32.40    5.80
   3   8   3   31.50    5.50
  -3   8  -3   36.20    6.00
  -3   8  -3   34.10    3.30
   4  -8   3  422.06   19.70
  -4  -8  -3  404.26   20.50
  -4  -8  -3  413.36   21.30
  -4  -8  -3  404.66   19.30
   4  -8   3  409.96   14.50
  -4   8  -3  403.56   14.80
  -4   8  -3  402.16   15.50
   4   8   3  405.96   19.50
  -4   8  -3  398.36   19.40
   4   8   3  408.76   16.80
  -4   8  -3  409.16   19.90
  -5  -8  -3   78.69   11.40
   5  -8   3   65.39    7.60
  -5  -8  -3   59.79    7.20
  -5  -8  -3   64.09    9.30
   5  -8   3   67.49    5.50
  -5   8  -3   64.19    6.20
  -5   8  -3   71.99    8.10
   5   8   3   64.49    5.70
  -5   8  -3   65.69    3.60
  -5   8  -3   57.29    8.50
   5   8   3   66.79    7.60
  -6  -8  -3   57.29   10.40
  -6  -8  -3   43.10    6.60
  -6  -8  -3   61.79    9.80
   6  -8   3   54.09    5.60
  -6  -8  -3   59.39    9.10
  -6   8  -3   58.99    6.50
  -6   8  -3   63.99    8.20
  -6   8  -3   43.80    7.70
   6   8   3   55.39    4.90
   7  -8   3   78.79    7.30
  -7  -8  -3   72.49   10.50
  -7  -8  -3   70.59   11.30
  -7   8  -3   92.49    9.70
   7   8   3   67.29    5.10
  -7   8  -3   45.00    8.30
  -7   8  -3   70.29    7.60
  -8  -8  -3    0.50    4.10
  -8  -8  -3    1.50    3.00
  -8   8  -3    2.60    3.40
   8   8   3   -0.50    3.10
  -8   8  -3   -1.70    2.40
  -8   8  -3    7.30    3.60
  -8   8  -3   -4.50    2.40
  -9  -8  -3   -0.30    1.00
  -9  -8  -3    5.60    4.60
  -9   8  -3    2.10    2.30
  -9   8  -3    7.70    3.90
  -9   8  -3   -6.30    3.20
  -9   8  -3    0.80    3.10
  -9   8  -3    3.80    3.80
 -10  -9   3    5.20    3.60
 -10  -9   3   -0.20    4.80
 -10  -9   3    8.90    4.60
 -10   9   3    7.80    5.90
 -10   9   3    5.70    3.00
 -10   9   3    1.10    4.20
  -9  -9   3   -4.10    2.60
   9  -9  -3    5.10    3.30
  -9  -9   3    0.80    2.80
  -9  -9   3    1.40    4.70
  -9   9   3    2.90    4.20
   9   9  -3    2.70    3.40
  -9   9   3    2.50    2.50
  -9   9   3    4.10    3.90
  -8  -9   3   74.89   11.00
   8  -9  -3   81.19   11.00
  -8  -9   3   61.29   11.70
  -8  -9   3   75.59    8.10
  -8   9   3   53.79   10.20
   8   9  -3   67.79    5.10
   8   9  -3   67.09    4.30
  -8   9   3   52.79    7.90
  -8   9   3   48.50    9.00
  -7  -9   3    2.70    4.80
  -7  -9   3    5.10    3.60
  -7  -9   3    0.50    2.10
  -7  -9   3    3.30    2.60
   7  -9  -3    2.70    2.70
   7   9  -3    0.00    2.10
   7   9  -3   -0.10    1.70
  -7   9   3   -1.20    2.40
  -7   9   3   -3.10    2.00
  -7   9   3    0.70    3.50
   7   9  -3    1.20    2.60
   6  -9  -3   17.60    4.90
  -6  -9   3   17.60    5.50
   6  -9  -3   15.40    5.00
  -6  -9   3   22.50    4.50
  -6  -9   3   26.30    5.70
  -6   9   3   19.80    5.20
   6   9  -3   24.60    6.00
  -6   9   3   24.60    7.10
  -6   9   3   18.90    5.50
   6   9  -3   23.30    5.60
   6   9  -3   21.10    4.70
   5  -9  -3   45.90    3.30
  -5  -9   3   43.90    6.80
  -5  -9   3   43.20    5.50
   5  -9  -3   43.30    7.30
   5  -9  -3   38.00    6.60
  -5  -9   3   39.30    8.20
  -5  -9   3   33.70    8.20
   5   9  -3   44.60    6.80
  -5   9   3   42.10    7.10
  -5   9   3   40.50    7.20
  -5   9   3   45.10    7.60
   4  -9  -3   80.49    9.50
   4  -9  -3   66.19    7.80
  -4  -9   3   75.49   11.00
  -4  -9   3   86.49    7.40
   4  -9  -3   74.79    5.00
  -4  -9   3   77.19    6.80
   4  -9  -3   77.49    7.90
   4   9  -3   85.99    8.00
  -4   9   3   62.49   10.60
   4   9  -3   85.99    8.60
  -4   9   3   77.49    8.10
  -4   9   3   80.99    8.30
   3  -9  -3  467.95   21.00
  -3  -9   3  413.96   22.10
   3  -9  -3  456.45   23.50
   3  -9  -3  469.65   20.60
  -3  -9   3  455.55   18.90
  -3  -9   3  511.05   18.10
  -3  -9   3  461.05   23.70
   3  -9  -3  475.15   16.60
  -3   9   3  452.35   21.60
   3   9  -3  454.05   22.10
  -3   9   3  434.36   20.10
   3   9  -3  440.86   19.30
   2  -9  -3  526.35   19.00
  -2  -9   3  524.75   17.70
  -2  -9   3  508.95   20.60
  -2  -9   3  545.35   24.80
  -2  -9   3  494.85   22.60
   2  -9  -3  535.95   25.00
   2  -9  -3  522.05   22.50
   2  -9  -3  515.05   21.50
   2   9  -3  542.85   21.10
  -2   9   3  535.85   23.60
   2   9  -3  521.55   22.80
   2   9  -3  499.55   22.60
  -1  -9   3  328.47   11.50
   1  -9  -3  349.87   15.00
  -1  -9   3  318.07   17.70
  -1  -9   3  342.97   16.60
   1  -9  -3  343.67   19.00
   1  -9  -3  347.47   15.90
  -1  -9   3  321.17   15.50
   1  -9  -3  329.37   16.80
   1   9  -3  319.77   15.40
  -1   9   3  329.17   14.00
   1   9  -3  332.47   17.30
  -1   9   3  331.57   17.00
   1   9  -3  358.56   17.20
  -1   9   3  318.37   17.10
   0  -9  -3  181.68   13.00
   0  -9   3  167.18   10.70
   0  -9   3  169.58   11.90
   0  -9   3  164.18   10.60
   0  -9  -3  131.69    9.70
   0  -9   3  173.98    6.20
   0  -9   3  175.08    7.10
   0  -9  -3  179.28   10.70
   0   9   3  180.88   11.90
   0   9  -3  167.68   12.10
   0   9  -3  176.88   11.10
   0   9   3  174.78    8.40
   0   9   3  177.48   10.10
   0   9   3  171.78   12.70
   0   9  -3  168.48   10.50
   1  -9   3   79.89    7.40
   1  -9   3   89.29    3.40
   1  -9   3   99.49    8.00
  -1  -9  -3  103.89    9.70
  -1  -9  -3   96.99    8.40
  -1  -9  -3   95.69    8.10
   1   9   3   84.89    7.90
   1   9   3   89.59    9.30
   1   9   3   98.59    7.70
   1   9   3   91.09    5.10
  -1   9  -3   95.69    8.80
  -1   9  -3   79.99    7.40
  -1   9  -3   95.09    7.50
  -2  -9  -3  121.89   10.70
  -2  -9  -3  102.49    9.90
   2  -9   3  105.69    8.80
   2  -9   3  116.89    4.50
  -2  -9  -3  112.39    9.50
  -2   9  -3  119.19    9.60
  -2   9  -3  103.99    8.80
   2   9   3  114.59    9.00
  -2   9  -3  105.59    7.60
   2   9   3  124.59    5.00
   2   9   3  122.19    9.50
  -3  -9  -3   58.99    9.50
  -3  -9  -3   70.99    8.20
  -3  -9  -3   88.09    9.00
   3  -9   3   83.59    4.50
  -3   9  -3   79.69    8.10
  -3   9  -3   88.69    5.10
  -3   9  -3   70.29    7.70
   3   9   3   77.89    7.70
  -3   9  -3   73.49    5.80
   3   9   3   82.89    7.40
  -4  -9  -3    2.30    2.30
  -4  -9  -3   -0.90    2.10
   4  -9   3    2.00    2.30
   4  -9   3    0.80    1.10
  -4  -9  -3   -1.10    4.30
  -4   9  -3    1.60    1.20
  -4   9  -3    0.10    1.30
   4   9   3    1.80    1.70
  -4   9  -3   -1.90    2.30
  -4   9  -3   -2.30    1.60
   4   9   3   -0.20    1.30
  -5  -9  -3   29.10    5.90
   5  -9   3   31.30    4.30
  -5  -9  -3   24.40    6.30
  -5  -9  -3   36.00    8.30
  -5  -9  -3   28.10    5.80
   5  -9   3   27.80    5.70
  -5   9  -3   33.70    2.20
  -5   9  -3   31.00    4.90
  -5   9  -3   27.30    2.20
   5   9   3   28.90    4.70
  -5   9  -3   24.70    5.60
  -5   9  -3   35.30    6.80
  -6  -9  -3    5.40    3.20
  -6  -9  -3   12.00    6.10
  -6  -9  -3    5.20    3.90
   6  -9   3    6.60    2.20
   6   9   3    4.70    2.00
  -6   9  -3    7.70    3.00
  -6   9  -3    5.90    3.50
  -6   9  -3    2.80    2.90
   6   9   3    5.30    3.20
   7  -9   3   12.10    3.20
  -7  -9  -3    0.00    3.00
  -7  -9  -3    4.50    5.50
  -7  -9  -3    8.90    4.80
   7   9   3    5.60    2.10
   7   9   3   -0.60    4.20
  -7   9  -3    4.30    3.10
  -7   9  -3    8.60    4.20
  -7   9  -3    5.70    3.20
  -7   9  -3    1.60    3.60
  -8  -9  -3   11.80    6.20
   8  -9   3   20.60    4.70
  -8  -9  -3   23.20    8.30
  -8  -9  -3   34.10    7.90
  -8   9  -3   12.70    5.30
  -8   9  -3   31.80    7.30
   8   9   3   15.90    5.70
  -8   9  -3   30.50    6.00
  -8   9  -3   21.90    6.70
  -9  -9  -3  125.19   17.40
  -9  -9  -3  116.89   13.60
  -9   9  -3  160.08   13.60
  -9   9  -3  126.09   12.90
  -9   9  -3  141.69   12.40
  -9   9  -3  148.29   14.20
 -10 -10   3   24.30    8.90
 -10 -10   3   32.40    8.50
 -10 -10   3   25.60    6.30
 -10  10   3   25.90    5.70
 -10  10   3   29.50    8.40
 -10  10   3   27.40    8.20
   9 -10  -3    8.30    5.40
  -9 -10   3   10.00    3.70
  -9 -10   3    8.70    5.00
  -9 -10   3   11.70    6.40
  -9  10   3   10.30    3.40
  -9  10   3   10.70    6.30
  -9  10   3   10.80    4.80
   9  10  -3   22.60    7.00
  -8 -10   3    9.80    5.60
  -8 -10   3   12.50    4.80
   8 -10  -3   10.40    5.00
  -8 -10   3   12.70    6.60
  -8 -10   3    4.30    3.00
  -8  10   3   12.30    4.90
  -8  10   3    8.40    4.20
   8  10  -3   16.40    5.60
   8  10  -3   11.10    4.70
   8  10  -3   12.30    2.90
  -8  10   3   12.90    5.60
   8  10  -3   10.90    2.40
  -7 -10   3    6.00    4.40
   7 -10  -3    1.20    2.50
  -7 -10   3    1.30    2.20
   7 -10  -3    2.60    2.80
  -7 -10   3   -1.40    1.90
  -7  10   3    0.50    3.10
  -7  10   3   -1.60    2.20
   7  10  -3   -2.50    2.70
  -7  10   3    2.30    2.80
   7  10  -3   -3.10    1.90
   7  10  -3    0.60    2.60
  -6 -10   3   61.39   11.50
  -6 -10   3   87.29    8.70
   6 -10  -3   89.19    9.70
   6 -10  -3   96.89    9.60
  -6 -10   3  100.89    8.70
  -6  10   3   78.89    9.50
   6  10  -3   91.69    9.30
   6  10  -3   96.99    8.90
  -6  10   3  101.29   10.50
  -6  10   3  101.49   10.10
  -5 -10   3   75.89    7.50
   5 -10  -3   83.29    8.90
   5 -10  -3   80.69    8.40
  -5 -10   3   90.69   11.30
  -5 -10   3   77.89   12.10
   5 -10  -3   73.79    4.50
  -5  10   3   55.19    8.60
  -5  10   3   70.49   10.00
   5  10  -3   64.29    7.60
  -5  10   3   76.89    8.70
  -4 -10   3   37.00    8.00
   4 -10  -3   30.40    5.90
  -4 -10   3   32.90    5.50
   4 -10  -3   27.60    7.20
  -4 -10   3   32.40    8.60
  -4 -10   3   35.70    6.00
   4 -10  -3   36.80    6.90
   4 -10  -3   34.60    3.60
   4  10  -3   42.30    7.50
  -4  10   3   34.50    6.60
   4  10  -3   41.40    6.40
  -4  10   3   22.70    5.90
  -4  10   3   24.60    5.60
  -3 -10   3  296.07   18.90
  -3 -10   3  299.67   13.50
  -3 -10   3  317.97   15.20
   3 -10  -3  312.97   19.40
  -3 -10   3  300.07   18.50
   3 -10  -3  298.77   12.80
   3 -10  -3  311.67   16.60
   3 -10  -3  329.57   17.20
   3  10  -3  305.37   15.60
  -3  10   3  294.77   17.50
  -3  10   3  284.77   16.10
   3  10  -3  286.27   16.80
  -2 -10   3  212.28   12.20
  -2 -10   3  204.48   13.90
   2 -10  -3  228.58   13.40
  -2 -10   3  231.68   15.50
  -2 -10   3  220.18   10.00
   2 -10  -3  214.58   11.00
   2 -10  -3  219.18   13.70
   2 -10  -3  194.68   15.10
   2  10  -3  202.88   12.10
   2  10  -3  205.08   14.50
  -2  10   3  208.88   14.10
   2  10  -3  212.68   13.50
  -2  10   3  199.88   13.00
   1 -10  -3    6.80    4.20
   1 -10  -3   11.60    3.20
  -1 -10   3   18.10    4.20
  -1 -10   3   19.10    4.80
   1 -10  -3   15.90    4.30
  -1 -10   3   13.20    4.60
  -1 -10   3   12.20    2.30
   1 -10  -3   15.10    3.90
  -1  10   3   16.00    3.40
   1  10  -3    8.60    3.30
   1  10  -3   12.30    3.60
  -1  10   3   14.70    5.00
   1  10  -3   19.60    5.90
   0 -10   3  114.89   10.10
   0 -10  -3  117.99    9.20
   0 -10   3  120.59    9.40
   0 -10  -3  122.69   11.60
   0 -10   3  112.29    9.10
   0 -10  -3  118.09    9.00
   0 -10   3  119.39    5.20
   0 -10   3  120.79    5.90
   0  10   3  111.99    7.00
   0  10   3  116.49   10.10
   0  10  -3  114.89   11.30
   0  10  -3  130.69    9.40
   0  10   3  115.19    8.40
   0  10   3  120.79   11.50
   0  10  -3  121.29    9.10
   1 -10   3  194.58   12.60
  -1 -10  -3  246.28   16.00
  -1 -10  -3  233.58   13.80
   1 -10   3  222.18    7.50
  -1 -10  -3  205.48   13.00
   1  10   3  231.88   13.90
   1  10   3  239.28    9.60
  -1  10  -3  226.68   12.30
   1  10   3  235.08   13.20
   1  10   3  204.88   14.30
  -1  10  -3  206.18   14.10
  -1  10  -3  235.58   13.30
   2 -10   3    8.30    4.40
  -2 -10  -3    4.00    2.30
   2 -10   3    7.10    1.30
  -2 -10  -3    5.00    4.20
  -2 -10  -3    4.90    3.50
  -2  10  -3    3.30    2.60
  -2  10  -3    4.90    2.20
  -2  10  -3    8.50    3.50
   2  10   3    1.60    2.20
   2  10   3    6.10    1.50
   2  10   3    6.10    2.80
  -3 -10  -3   10.70    4.40
  -3 -10  -3   12.50    5.90
   3 -10   3   11.00    4.10
  -3 -10  -3    6.60    3.70
   3 -10   3   10.90    1.80
  -3  10  -3   13.10    4.30
  -3  10  -3    9.10    2.40
   3  10   3   12.00    3.70
  -3  10  -3    7.50    3.50
   4 -10   3  140.89    7.20
  -4 -10  -3  149.39   14.30
  -4 -10  -3  148.09   12.40
   4 -10   3  159.28   12.10
   4  10   3  143.29    9.90
  -4  10  -3  147.19   11.90
  -4  10  -3  147.99    7.20
  -4  10  -3  140.09    8.10
  -4  10  -3  159.38   14.40
   5 -10   3   11.70    2.50
  -5 -10  -3    7.60    6.00
  -5 -10  -3   10.80    4.30
  -5 -10  -3   12.50    4.10
  -5 -10  -3   14.30    5.20
   5 -10   3   18.50    5.00
   5  10   3   15.30    3.60
  -5  10  -3   13.40    3.30
  -5  10  -3   10.80    4.40
  -5  10  -3   16.20    5.80
   6 -10   3    0.00    1.50
   6 -10   3    3.00    2.50
  -6 -10  -3   -2.30    1.80
  -6 -10  -3    4.30    3.60
  -6 -10  -3    0.90    4.70
  -6  10  -3    8.50    4.20
  -6  10  -3   -0.10    2.30
   6  10   3   -0.30    1.10
  -6  10  -3   -0.30    1.90
  -7 -10  -3   28.20    8.50
  -7 -10  -3   35.80    8.10
   7 -10   3   37.70    5.80
  -7 -10  -3   30.00    7.20
  -7  10  -3   40.50    8.60
  -7  10  -3   37.90    8.40
   7  10   3   32.50    7.20
   7  10   3   35.30    4.80
  -7  10  -3   41.40    6.70
   8 -10   3   -1.90    2.60
  -8 -10  -3    1.10    4.20
  -8 -10  -3    2.30    4.00
  -8 -10  -3    5.10    9.20
  -8  10  -3    7.90    4.90
   8  10   3    2.60    1.20
  -8  10  -3    6.20    4.30
  -8  10  -3    2.00    3.30
  -8  10  -3    3.80    3.60
  -9 -10  -3   10.30    7.00
  -9 -10  -3    8.10    5.80
  -9  10  -3   14.90    7.20
  -9  10  -3   22.60    5.50
  -9  10  -3    7.10    5.90
  -9  10  -3   16.50    6.80
 -10 -11   3    4.30    3.70
 -10 -11   3    5.40    5.60
 -10 -11   3    4.50    4.10
 -10  11   3    0.90    4.50
 -10  11   3    0.50    3.40
 -10  11   3   -2.30    4.00
   9 -11  -3    1.20    3.20
  -9 -11   3   -3.30    3.40
  -9 -11   3    1.50    5.10
  -9 -11   3    5.70    3.20
  -9  11   3    2.90    3.60
   9  11  -3    0.00    0.90
  -9  11   3    0.40    3.90
   9  11  -3    0.40    1.10
  -9  11   3    2.60    3.80
  -8 -11   3   31.10    6.00
  -8 -11   3   57.69   12.40
  -8 -11   3   20.10    6.20
  -8 -11   3   35.10   10.30
  -8  11   3   26.50    6.00
   8  11  -3   45.20    4.50
   8  11  -3   33.10    8.20
  -8  11   3   27.00    7.30
  -8  11   3    9.10    5.20
   8  11  -3   30.20    7.60
   8  11  -3   25.00    4.60
  -7 -11   3    0.70    2.40
  -7 -11   3   10.40    5.50
  -7 -11   3   -0.20    2.40
   7 -11  -3    2.90    2.60
  -7  11   3    0.60    3.00
  -7  11   3   -3.50    2.20
   7  11  -3    1.70    2.80
   7  11  -3   -2.80    2.30
  -7  11   3    6.20    3.40
  -6 -11   3   11.40    6.50
  -6 -11   3    9.40    6.70
   6 -11  -3   18.80    5.70
   6 -11  -3   15.20    4.70
  -6 -11   3   10.10    3.70
  -6 -11   3   19.80    4.70
  -6  11   3   12.80    4.40
   6  11  -3   13.70    4.20
   6  11  -3   20.60    5.20
  -6  11   3   19.00    5.80
  -6  11   3    9.50    4.20
   5 -11  -3  155.08   12.30
  -5 -11   3  128.99   12.80
  -5 -11   3  157.98   11.10
  -5 -11   3  156.98   15.30
   5 -11  -3  170.68   13.10
   5 -11  -3  144.09    7.10
  -5 -11   3  146.29   10.40
  -5  11   3  158.58   12.80
   5  11  -3  167.78   12.20
   5  11  -3  164.98   13.00
  -5  11   3  150.78   12.80
  -4 -11   3   92.89   13.20
  -4 -11   3   95.99    7.90
  -4 -11   3   88.59    8.10
   4 -11  -3   82.89    9.00
   4 -11  -3   90.79    6.10
   4 -11  -3   84.29    8.90
  -4  11   3   72.29    8.80
   4  11  -3   76.79    7.90
  -4  11   3   86.39    9.00
   4  11  -3   91.79    9.70
   3 -11  -3   39.70    8.70
   3 -11  -3   36.80    6.80
  -3 -11   3   21.70    3.90
   3 -11  -3   29.20    4.30
  -3 -11   3   19.20    5.80
   3 -11  -3   23.00    5.30
  -3 -11   3   37.40    8.20
  -3  11   3   27.80    6.60
  -3  11   3   16.90    5.10
   3  11  -3   32.20    6.40
   3  11  -3   23.40    4.90
   2 -11  -3    3.50    3.20
  -2 -11   3    4.70    4.00
  -2 -11   3    1.20    3.10
   2 -11  -3    6.10    2.40
   2 -11  -3    5.30    2.80
  -2  11   3    0.70    3.30
  -2  11   3    5.20    1.90
  -2  11   3    1.30    2.60
   2  11  -3    5.40    2.70
   2  11  -3    3.80    2.90
   2  11  -3    8.90    5.50
  -1 -11   3   12.50    4.40
   1 -11  -3    4.40    3.50
   1 -11  -3    4.80    3.70
  -1 -11   3    3.10    2.30
   1 -11  -3    3.80    3.20
  -1 -11   3    5.00    3.00
  -1 -11   3    3.50    1.50
   1 -11  -3    4.80    2.40
  -1  11   3   11.00    5.40
   1  11  -3    0.40    1.70
  -1  11   3    3.20    2.00
   1  11  -3    6.30    5.10
   1  11  -3    9.50    3.40
  -1  11   3    6.80    3.30
   0 -11   3  206.78    8.80
   0 -11  -3  206.08   15.60
   0 -11  -3  200.48   12.50
   0 -11   3  202.68    7.90
   0 -11   3  204.48   14.00
   0 -11   3  217.98   13.50
   0 -11   3  202.88   12.70
   0  11  -3  222.98   15.90
   0  11   3  206.68   11.80
   0  11  -3  210.48   12.60
   0  11   3  206.08   14.10
   0  11  -3  202.28   12.60
   0  11   3  216.28   15.90
   0  11   3  208.48   10.30
  -1 -11  -3  382.36   18.40
   1 -11   3  326.87   17.30
  -1 -11  -3  304.57   19.50
  -1 -11  -3  361.26   18.50
  -1  11  -3  306.57   16.50
   1  11   3  335.17   12.90
   1  11   3  351.16   16.80
  -1  11  -3  311.67   18.50
   1  11   3  325.67   18.80
   1  11   3  329.17   17.90
  -1  11  -3  326.07   15.70
   2 -11   3  296.67   13.40
  -2 -11  -3  393.16   20.10
  -2 -11  -3  341.67   20.40
   2 -11   3  359.46   18.50
  -2 -11  -3  344.67   18.60
  -2  11  -3  341.57   18.00
   2  11   3  328.27   11.80
  -2  11  -3  343.37   15.10
   2  11   3  340.47   17.90
  -2  11  -3  353.06   18.80
   2  11   3  341.47   17.50
  -3 -11  -3  371.46   21.20
  -3 -11  -3  369.76   20.30
   3 -11   3  372.16   12.20
   3 -11   3  382.06   19.80
  -3 -11  -3  343.37   20.40
  -3  11  -3  354.96   14.40
  -3  11  -3  364.46   19.70
   3  11   3  340.07   10.80
  -3  11  -3  351.46   19.00
   3  11   3  363.86   18.30
   4 -11   3    9.60    3.80
  -4 -11  -3   13.30    4.80
  -4 -11  -3    8.90    4.20
  -4 -11  -3   18.90    7.20
   4 -11   3   13.90    2.40
  -4  11  -3    9.80    2.20
  -4  11  -3   14.60    5.00
   4  11   3   16.80    5.10
  -4  11  -3    7.00    3.70
   5 -11   3    1.00    1.90
  -5 -11  -3   -1.00    2.90
  -5 -11  -3    0.60    6.20
   5 -11   3    2.60    1.50
  -5 -11  -3   -1.40    2.10
  -5  11  -3    2.30    1.90
  -5  11  -3   -0.60    2.70
  -5  11  -3    0.10    3.10
   5  11   3    2.80    2.20
   6 -11   3  122.59    8.00
  -6 -11  -3  105.99   12.50
  -6 -11  -3   89.19   10.10
  -6 -11  -3  136.99   14.70
   6  11   3  112.49   11.60
  -6  11  -3  101.39   11.30
  -6  11  -3  104.59   15.10
  -6  11  -3   94.19   10.60
   6  11   3  110.29    8.20
  -6  11  -3  117.89    9.10
  -7 -11  -3   -3.70    2.70
  -7 -11  -3   -5.20    5.10
   7 -11   3    0.90    2.00
  -7  11  -3    5.50    4.70
  -7  11  -3    7.00    4.70
   7  11   3    2.60    3.50
  -7  11  -3    1.70    3.20
  -7  11  -3   -1.80    2.50
   7  11   3   -1.00    1.60
  -8 -11  -3   64.59   11.10
  -8 -11  -3   68.59   12.60
   8 -11   3   53.79    7.40
  -8  11  -3   83.39   12.80
  -8  11  -3   70.19    9.60
  -8  11  -3   62.89   10.70
  -9 -12   3    1.30    5.80
   9 -12  -3    7.50    4.60
  -9 -12   3    1.70    3.20
  -9 -12   3    7.30    4.40
   9  12  -3   -1.10    1.10
  -9  12   3    2.90    4.20
  -9  12   3   -1.00    4.50
  -9  12   3    7.20    4.90
   9  12  -3    0.80    1.50
  -8 -12   3   -0.90    2.60
  -8 -12   3   -8.40    4.50
  -8 -12   3    1.50    2.80
  -8  12   3    3.20    4.20
  -8  12   3    3.90    3.80
   8  12  -3   -2.10    2.90
  -8  12   3   -1.50    3.10
   8  12  -3   -4.40    1.70
   7 -12  -3   -1.90    3.20
  -7 -12   3    3.40    2.40
  -7 -12   3    4.30    3.10
  -7 -12   3   -3.20    5.20
   7 -12  -3   -2.50    2.50
  -7 -12   3    8.90    5.00
   7  12  -3   17.70    5.30
   7  12  -3    1.70    2.70
  -7  12   3   -0.80    3.40
  -7  12   3    6.70    4.10
  -7  12   3    8.30    4.10
   7  12  -3    0.10    3.10
  -6 -12   3   72.59    8.40
   6 -12  -3   87.09    9.10
  -6 -12   3   53.19    6.60
   6 -12  -3   71.69    9.20
  -6 -12   3   68.29   12.40
  -6  12   3   64.39   10.20
  -6  12   3   79.59   11.50
  -6  12   3   77.29    9.80
   6  12  -3   68.99   11.60
   6  12  -3   66.79    9.70
  -5 -12   3  169.78   16.10
   5 -12  -3  156.18   12.60
  -5 -12   3  155.38   11.40
   5 -12  -3  172.18    8.00
   5 -12  -3  154.58   13.10
  -5 -12   3  165.08   11.40
  -5  12   3  184.18   14.20
   5  12  -3  162.58   13.60
  -5  12   3  143.29   13.30
   5  12  -3  158.88   12.10
   4 -12  -3  228.28   10.80
  -4 -12   3  237.98   13.00
   4 -12  -3  217.58   15.00
   4 -12  -3  244.58   15.70
  -4 -12   3  213.18   16.20
  -4 -12   3  205.98   13.00
   4  12  -3  222.78   15.60
   4  12  -3  206.08   13.50
  -4  12   3  194.28   15.40
  -4  12   3  237.78   18.10
   3 -12  -3    0.10    2.00
   3 -12  -3    2.50    2.40
  -3 -12   3   -0.40    4.50
  -3 -12   3    4.60    2.20
  -3 -12   3    4.40    2.40
   3 -12  -3    0.80    1.50
  -3 -12   3    1.30    3.10
   3  12  -3    3.20    2.70
  -3  12   3    1.00    3.00
   3  12  -3    2.60    2.40
  -3  12   3    0.60    2.60
  -2 -12   3   94.59    8.50
   2 -12  -3   98.49    9.70
   2 -12  -3   97.99    7.90
  -2 -12   3   83.89    9.30
   2 -12  -3  104.29    9.70
  -2 -12   3   93.59    6.60
  -2 -12   3   86.49   10.30
   2 -12  -3   91.79   13.40
   2  12  -3   71.59   10.90
  -2  12   3   79.99   10.30
   2  12  -3   91.39    8.40
  -2  12   3   95.99    7.10
   2  12  -3   87.19    9.10
   1 -12  -3    0.90    2.60
  -1 -12   3   -1.10    2.10
  -1 -12   3    1.10    1.20
   1 -12  -3    6.50    4.30
   1 -12  -3    0.70    1.80
  -1 -12   3    1.80    1.90
   1 -12  -3    0.30    2.20
  -1 -12   3    0.50    2.10
  -1  12   3    0.80    1.80
  -1  12   3   -0.40    4.00
   1  12  -3   -7.10    3.10
  -1  12   3    1.50    1.60
  -1  12   3    3.20    2.50
   1  12  -3    1.00    1.80
   0 -12  -3   36.10    6.40
   0 -12   3   41.30    6.60
   0 -12  -3   35.40    6.30
   0 -12   3   33.20    6.20
   0 -12   3   42.70    3.40
   0 -12   3   41.40    7.70
   0 -12   3   37.60    3.70
   0 -12  -3   41.60    8.40
   0  12  -3   34.60    8.30
   0  12   3   42.20    6.20
   0  12   3   36.60    7.60
   0  12  -3   36.70    6.00
   0  12   3   47.00    4.90
   0  12  -3   45.80    7.10
   0  12   3   32.50    8.50
   1 -12   3    1.80    2.60
  -1 -12  -3    3.30    3.40
  -1 -12  -3    4.40    3.80
  -1 -12  -3    0.80    2.50
   1 -12   3    1.80    1.10
  -1  12  -3    5.20    3.00
   1  12   3    1.30    1.50
   1  12   3    2.10    5.00
   1  12   3    2.30    2.30
  -1  12  -3    4.10    5.10
   1  12   3    2.20    2.80
  -1  12  -3    3.80    2.30
   2 -12   3   69.69    3.90
  -2 -12  -3   57.99   10.10
  -2 -12  -3   68.69    8.20
   2 -12   3   78.69    8.70
  -2 -12  -3   81.69    9.90
  -2  12  -3   60.19    6.00
  -2  12  -3   61.09    7.60
  -2  12  -3   61.29    9.50
   2  12   3   60.59    7.10
   2  12   3   75.89    8.10
   2  12   3   64.59    4.70
  -3 -12  -3   20.20    7.00
  -3 -12  -3   23.80    6.40
   3 -12   3   30.00    6.70
   3 -12   3   14.40    2.30
  -3 -12  -3   13.70    4.40
  -3  12  -3   16.00    3.40
  -3  12  -3   14.90    4.70
   3  12   3   13.90    4.80
   3  12   3   19.90    5.30
   3  12   3   18.60    2.30
  -3  12  -3   28.60    6.60
  -4 -12  -3   59.99   10.00
   4 -12   3   65.79    4.60
  -4 -12  -3   67.79   11.30
  -4  12  -3   56.39    8.90
   4  12   3   70.89    7.70
  -4  12  -3   83.49    9.80
  -4  12  -3   68.29    4.60
  -5 -12  -3   39.20    9.20
  -5 -12  -3   47.60   10.60
  -5 -12  -3   42.10    7.90
   5 -12   3   45.30    4.40
   5 -12   3   44.50    8.20
   5  12   3   56.89    6.70
  -5  12  -3   44.20    8.60
  -5  12  -3   49.10    5.40
  -5  12  -3   53.59    9.30
   6 -12   3   72.79    9.60
  -6 -12  -3   55.69   14.90
  -6 -12  -3   88.49   10.30
  -6 -12  -3   71.09   11.90
   6 -12   3   71.09    6.10
  -6  12  -3   74.39    7.30
   6  12   3   77.09    7.30
   6  12   3   60.09   10.30
  -6  12  -3   65.79   12.40
  -6  12  -3   58.69   10.30
  -6  12  -3   70.79   11.10
  -7 -12  -3   41.60    8.30
  -7 -12  -3   31.60   10.00
  -7 -12  -3   35.20    9.00
  -7  12  -3   44.40    9.90
   7  12   3   39.60    5.60
  -7  12  -3   43.70    8.50
  -7  12  -3   53.69    7.50
  -7  12  -3   48.30   10.50
  -8 -12  -3   58.19   10.80
  -8 -12  -3   62.39   12.60
   8 -12   3   61.29    7.30
  -8  12  -3   78.99   16.80
  -8  12  -3   70.09   11.30
  -8  12  -3   65.09    9.00
  -8  12  -3   61.89   12.20
  -9 -13   3   17.90    8.70
  -9 -13   3   10.50    5.20
  -9 -13   3   20.90    5.30
  -9  13   3   12.40    6.10
  -9  13   3   24.80    7.80
  -9  13   3   26.50    6.60
  -8 -13   3   34.90    7.40
   8 -13  -3   22.90    6.20
  -8 -13   3   26.50    9.00
  -8 -13   3   31.80    5.90
  -8  13   3   18.00    5.90
   8  13  -3   26.40    5.10
  -8  13   3   26.70    8.10
   8  13  -3   20.70    6.20
  -8  13   3   31.80    7.10
  -7 -13   3    0.40    2.30
   7 -13  -3   -0.30    3.00
  -7 -13   3   -0.90    2.50
  -7 -13   3    0.30    4.50
  -7 -13   3    0.90    5.70
   7 -13  -3   -3.80    2.70
   7  13  -3   -0.30    3.50
   7  13  -3   -0.20    2.80
  -7  13   3   -1.60    2.60
   7  13  -3   -2.00    2.50
  -7  13   3    6.70    3.80
  -7  13   3   -3.10    3.50
  -6 -13   3   46.60    7.00
   6 -13  -3   45.70    9.10
  -6 -13   3   30.10    9.20
  -6 -13   3   37.10   10.00
  -6 -13   3   37.00    7.60
   6  13  -3   42.70    7.80
  -6  13   3   29.40    7.70
   6  13  -3   45.80    8.20
  -6  13   3   36.70    7.70
  -6  13   3   45.50    8.90
  -5 -13   3  512.55   30.10
  -5 -13   3  497.85   22.70
   5 -13  -3  487.25   24.50
   5 -13  -3  513.75   26.10
  -5 -13   3  474.75   28.70
   5 -13  -3  492.95   17.30
  -5 -13   3  500.05   22.40
   5  13  -3  508.15   26.40
   5  13  -3  520.35   24.00
  -5  13   3  533.55   26.70
   5  13  -3  505.95   26.10
   4 -13  -3   93.09    7.10
  -4 -13   3   91.69    8.20
  -4 -13   3   96.09    8.90
   4 -13  -3   84.89    9.60
  -4 -13   3  119.69   13.30
   4 -13  -3   92.69   10.10
  -4  13   3  103.99   11.50
   4  13  -3  105.19    9.50
  -4  13   3  100.09   10.80
   4  13  -3   99.59   10.50
   4  13  -3   88.59   10.80
  -3 -13   3  117.89   13.10
  -3 -13   3  109.79   11.30
  -3 -13   3  112.39    9.60
   3 -13  -3  111.09    8.30
   3 -13  -3   91.69   10.10
   3 -13  -3  103.99   10.20
  -3 -13   3  119.29    8.50
   3  13  -3  101.09    9.20
  -3  13   3  107.69   11.70
   3  13  -3  125.69   11.20
   2 -13  -3   28.00    5.10
   2 -13  -3   44.20    7.70
  -2 -13   3   48.30    7.60
  -2 -13   3   50.29    9.20
   2 -13  -3   51.59    8.40
  -2 -13   3   36.60    4.30
  -2 -13   3   50.49    8.70
  -2  13   3   44.50    7.00
  -2  13   3   32.30    4.80
   2  13  -3   20.80    7.00
  -2  13   3   38.20    8.50
   2  13  -3   52.39    8.30
   2  13  -3   35.70    6.20
  -1 -13   3   -1.20    0.90
   1 -13  -3    0.10    1.60
  -1 -13   3   -2.60    2.00
   1 -13  -3    0.70    2.20
  -1 -13   3   -0.10    2.30
   1 -13  -3    0.60    2.70
  -1 -13   3    3.40    2.60
  -1  13   3    1.20    1.50
   1  13  -3    2.60    2.40
   1  13  -3   -1.50    1.70
   1  13  -3   -2.70    4.20
  -1  13   3    0.70    2.30
  -1  13   3    0.90    5.30
   0 -13   3    5.40    2.00
   0 -13  -3    8.00    5.10
   0 -13   3    4.70    3.20
   0 -13   3    5.40    1.70
   0 -13  -3    3.90    2.70
   0 -13  -3    8.50    3.80
   0 -13   3    6.80    3.80
   0  13   3   10.50    4.50
   0  13   3    7.80    2.50
   0  13  -3    7.60    3.10
   0  13  -3    2.90    2.80
   0  13  -3    4.50    5.30
   0  13   3    8.10    3.10
   0  13   3   -3.70    5.40
  -1 -13  -3   -1.40    3.00
   1 -13   3    6.60    3.30
   1 -13   3    7.10    1.80
  -1 -13  -3    9.30    4.10
  -1 -13  -3    6.60    3.50
   1  13   3   13.10    6.60
   1  13   3    6.70    2.20
  -1  13  -3    6.70    3.00
  -1  13  -3   11.60    4.00
   1  13   3   10.40    4.20
  -1  13  -3    3.50    5.00
   1  13   3    8.80    3.50
   2 -13   3    9.20    1.70
   2 -13   3    8.60    4.10
  -2 -13  -3    5.80    4.00
  -2 -13  -3    7.90    4.30
   2  13   3    9.40    4.00
   2  13   3    3.70    1.80
   2  13   3    4.00    2.90
  -2  13  -3    4.70    2.40
  -2  13  -3   15.30    6.60
  -2  13  -3    5.80    3.20
  -3 -13  -3  217.08   16.40
  -3 -13  -3  246.18   18.00
   3 -13   3  241.68    9.40
  -3  13  -3  243.18   11.60
  -3  13  -3  282.87   18.20
  -3  13  -3  265.67   16.70
   3  13   3  231.38   15.40
   3  13   3  265.67   10.00
   3  13   3  234.28   15.60
  -4 -13  -3    7.30    4.40
   4 -13   3    4.20    3.50
   4 -13   3    4.00    1.60
  -4 -13  -3    4.60    5.80
   4  13   3    4.90    3.00
  -4  13  -3    9.30    2.10
  -4  13  -3   13.00    5.10
  -4  13  -3    7.50    3.60
  -5 -13  -3   10.30    4.80
  -5 -13  -3    8.60    6.90
   5 -13   3    5.50    2.00
  -5 -13  -3    0.30    2.30
  -5  13  -3    4.90    3.60
   5  13   3   13.80    4.00
  -5  13  -3    4.50    4.40
  -5  13  -3    1.90    3.70
  -6 -13  -3  253.37   17.90
  -6 -13  -3  276.67   21.00
  -6 -13  -3  230.38   21.00
   6 -13   3  250.57   12.00
   6 -13   3  242.68   18.00
  -6  13  -3  245.98   13.30
  -6  13  -3  266.87   19.10
  -6  13  -3  251.17   24.50
   6  13   3  235.58   14.20
  -6  13  -3  259.87   19.30
  -7 -13  -3    1.10    3.80
  -7  13  -3    2.70    3.70
  -7  13  -3    3.60    5.10
  -7  13  -3    1.90    4.00
   7  13   3    0.90    2.10
  -7  13  -3   -0.60    2.40
   8  13   3    3.80    2.00
  -8 -14   3   33.60    6.70
   8 -14  -3   28.60    7.40
  -8 -14   3   50.49   12.70
  -8 -14   3   36.30    8.30
  -8  14   3   31.30    7.50
  -8  14   3   38.50    9.60
  -8  14   3   42.30    9.50
   8  14  -3   33.90    8.30
   8  14  -3   39.50    6.80
  -7 -14   3    7.00    3.80
  -7 -14   3    8.50    3.50
  -7 -14   3    6.90    6.40
   7  14  -3    9.40    4.50
  -7  14   3   -2.20    3.60
   7  14  -3    6.20    3.40
  -7  14   3   10.40    5.30
  -7  14   3   13.50    5.50
  -6 -14   3   26.20    5.60
  -6 -14   3   21.60    8.90
  -6 -14   3   29.90    8.40
   6 -14  -3   12.80    4.00
  -6 -14   3   23.70    5.70
   6 -14  -3   21.30    7.10
   6  14  -3   26.10    7.10
   6  14  -3   35.30    7.60
  -6  14   3   29.90    7.50
  -6  14   3   19.60    6.60
   6  14  -3   18.60    6.10
   5 -14  -3  183.88    9.40
  -5 -14   3  168.28   17.00
   5 -14  -3  211.38   15.10
  -5 -14   3  190.88   13.10
  -5 -14   3  179.18   12.60
  -5  14   3  187.18   16.00
   5  14  -3  193.88   15.80
  -5  14   3  173.18   14.90
   5  14  -3  181.98   13.60
  -4 -14   3   54.29   10.70
   4 -14  -3   50.39    8.60
  -4 -14   3   77.19   13.00
  -4 -14   3   61.29    7.30
   4 -14  -3   59.29    5.90
  -4 -14   3   71.79    7.30
   4 -14  -3   48.50    9.10
  -4  14   3   48.20    8.90
   4  14  -3   52.09    9.90
   4  14  -3   78.59   11.30
   4  14  -3   75.39    8.20
  -4  14   3   42.00    8.40
  -3 -14   3   17.10    6.20
  -3 -14   3   21.00    5.10
   3 -14  -3   21.20    4.60
  -3 -14   3   27.50    4.90
   3 -14  -3   24.90    6.70
   3 -14  -3   21.30    5.60
  -3 -14   3    7.00    4.80
  -3  14   3   17.40    6.00
  -3  14   3   20.30    6.80
   3  14  -3   22.10    7.00
   3  14  -3   22.00    5.20
   3  14  -3   22.00    5.70
   2 -14  -3   88.69    9.80
   2 -14  -3   90.19    9.70
  -2 -14   3   83.89    8.50
  -2 -14   3   95.19   11.10
  -2 -14   3   94.79    7.00
   2 -14  -3   80.99    8.10
   2  14  -3   96.69    9.70
   2  14  -3   86.09    8.70
  -2  14   3   79.19    7.00
   2  14  -3   83.09   12.40
  -2  14   3   79.69   12.20
  -2  14   3   87.19    8.30
  -1 -14   3   39.40    7.90
  -1 -14   3   30.10    6.10
  -1 -14   3   37.10    4.10
   1 -14  -3   33.90    6.40
  -1 -14   3   41.20    8.00
   1 -14  -3   40.70    7.60
   1 -14  -3   33.00    7.10
   1  14  -3   29.50    8.10
   1  14  -3   30.70    6.00
  -1  14   3   35.40    5.80
   1  14  -3   37.30    6.70
  -1  14   3   39.00    6.10
   0 -14   3   32.50    6.70
   0 -14  -3   35.00    6.80
   0 -14   3   38.40    4.20
   0 -14  -3   32.00    7.00
   0 -14   3   36.70    3.60
   0 -14   3   33.80    6.90
   0  14  -3   34.40    6.10
   0  14   3   34.80    6.00
   0  14  -3   29.70    8.50
   0  14   3   30.20    5.10
  -1 -14  -3  103.59   10.80
  -1 -14  -3  114.79   11.30
   1 -14   3  106.59    6.30
  -1  14  -3  101.89    9.90
   1  14   3  101.29   10.60
   1  14   3  107.09   14.50
   1  14   3   98.39    9.40
  -1  14  -3  127.59    9.50
   1  14   3  118.89    7.80
  -1  14  -3  119.89   13.70
  -2 -14  -3   18.40    5.70
   2 -14   3   14.50    2.40
  -2 -14  -3   11.50    5.10
   2  14   3   11.60    4.40
  -2  14  -3    7.00    3.60
   2  14   3   14.40    4.90
  -2  14  -3   13.20    6.00
   2  14   3   12.50    4.20
  -3 -14  -3   99.99   11.40
  -3 -14  -3  104.09   12.50
   3 -14   3   99.89    5.30
   3 -14   3   99.39   10.60
   3  14   3  102.39    6.00
  -3  14  -3   84.49   11.10
   3  14   3  102.09   10.40
  -3  14  -3   95.29    7.00
   3  14   3   96.39    9.90
  -3  14  -3   97.59   10.50
  -4 -14  -3   96.79   14.30
  -4 -14  -3   92.29   13.00
   4 -14   3   84.59    5.20
  -4  14  -3   85.09   14.60
   4  14   3   76.89    8.80
  -4  14  -3   82.39    5.30
  -4  14  -3   95.39   11.70
  -4  14  -3   81.09   10.00
   4  14   3   94.09   10.40
  -5 -14  -3   17.40    7.00
   5 -14   3   21.90    7.10
  -5 -14  -3   23.90    6.30
   5 -14   3   27.20    3.70
  -5 -14  -3   27.90    8.90
  -5  14  -3   21.90    7.10
  -5  14  -3   21.00    6.00
  -5  14  -3   23.40    7.90
   5  14   3   19.20    5.00
   5  14   3   38.30    7.80
  -6 -14  -3  163.68   16.80
  -6 -14  -3  143.49   13.60
  -6 -14  -3  135.09   16.90
  -6  14  -3  137.09   14.30
  -6  14  -3  145.49   16.80
   6  14   3  150.78   11.20
  -6  14  -3  139.59   14.50
  -7 -14  -3   76.09   12.00
  -7 -14  -3   75.79   14.10
  -7  14  -3   93.59   14.80
   7  14   3   76.79    7.80
  -7  14  -3   73.89   12.00
  -7  14  -3   77.89   12.80
  -8 -15   3   -2.00    3.80
   8 -15  -3   -4.40    3.30
  -8 -15   3    4.90    6.20
  -8 -15   3    5.40    3.40
  -8  15   3    5.60    4.40
   8  15  -3   -0.40    3.60
   8  15  -3    4.80    3.90
  -7 -15   3   19.20    5.80
  -7 -15   3   12.40    6.90
  -7 -15   3   10.40    3.80
   7 -15  -3   12.40    5.40
   7  15  -3    5.60    4.10
  -7  15   3    6.60    4.60
  -7  15   3   10.50    5.70
   7  15  -3   19.70    5.10
   6 -15  -3   38.90    7.60
  -6 -15   3   31.90    6.80
  -6 -15   3   35.80    6.40
  -6 -15   3   29.60    9.40
  -6  15   3   26.80    7.60
   6  15  -3   39.80    7.70
   6  15  -3   19.10    7.30
  -6  15   3   21.60    6.70
   5 -15  -3   10.90    5.10
  -5 -15   3   10.60    4.00
  -5 -15   3   14.50    7.50
  -5 -15   3   14.70    4.30
   5 -15  -3   11.90    2.90
  -5 -15   3   14.60    6.20
   5  15  -3   12.90    4.50
  -5  15   3    7.20    4.60
   5  15  -3    4.60    4.90
  -5  15   3   14.40    5.70
  -4 -15   3   24.30    7.60
   4 -15  -3   33.10    7.00
  -4 -15   3   20.70    5.00
   4 -15  -3   24.90    4.70
  -4 -15   3   39.30    6.50
  -4  15   3   20.20    6.60
   4  15  -3   22.60    6.60
  -4  15   3   21.70    7.90
  -3 -15   3   44.70    7.50
   3 -15  -3   48.10    6.90
  -3 -15   3   49.90   10.00
   3 -15  -3   50.59    9.40
  -3 -15   3   38.00    5.90
   3 -15  -3   45.50    7.80
  -3  15   3   40.60    9.40
   3  15  -3   48.50    8.60
  -3  15   3   35.80    8.60
  -3  15   3   40.60    7.40
  -2 -15   3   12.00    5.30
  -2 -15   3    5.50    2.60
   2 -15  -3   15.70    5.30
  -2 -15   3    4.40    2.80
   2 -15  -3   12.80    4.00
   2 -15  -3    2.90    2.80
  -2 -15   3    9.10    4.50
  -2  15   3    7.30    5.80
   2  15  -3    2.70    5.60
   2  15  -3    0.60    3.10
  -2  15   3   10.30    3.60
   2  15  -3    9.10    3.80
   2  15  -3   -1.30    3.00
  -2  15   3    7.30    2.90
   1 -15  -3  132.29   11.00
   1 -15  -3  110.39   11.50
  -1 -15   3  107.79   12.00
   1 -15  -3  116.99   11.90
  -1 -15   3  127.49    7.80
  -1 -15   3  124.59   11.90
   1  15  -3  125.39   10.80
  -1  15   3  116.79    9.50
  -1  15   3  138.09   13.50
  -1  15   3  113.69    9.40
   1  15  -3  142.19   14.70
   1  15  -3  133.19   11.10
   1  15  -3  117.09   13.90
  -1  15   3  160.78   16.10
   0 -15  -3   85.29    9.30
   0 -15  -3   97.69   10.60
   0 -15   3   74.29    9.10
   0 -15  -3   89.89   10.30
   0 -15   3   82.09    5.60
   0 -15   3   71.59   11.30
   0 -15   3   72.89    6.10
   0  15  -3   91.59    8.90
   0  15   3   94.39    7.90
   0  15   3   96.59    8.80
   0  15  -3   86.49   13.60
   0  15  -3   83.99   13.70
   0  15  -3   87.39    9.40
   0  15   3   95.29   11.20
  -1 -15  -3  139.89   12.40
   1 -15   3  142.59   12.80
   1 -15   3  132.49    7.40
  -1 -15  -3  116.29   12.00
  -1  15  -3  119.59   11.20
   1  15   3  134.79   11.10
  -1  15  -3  131.79   10.10
  -1  15  -3  110.89   14.70
   1  15   3  104.19   14.00
  -2 -15  -3    7.60    4.30
  -2 -15  -3   11.00    4.70
   2 -15   3    9.00    1.90
   2 -15   3   14.70    5.30
  -2  15  -3    0.20    4.00
   2  15   3   -1.40    2.60
   2  15   3    6.60    2.60
  -2  15  -3   10.80    3.20
  -2  15  -3    9.00    3.80
  -2  15  -3   18.70    6.80
   2  15   3    6.60    4.00
   3 -15   3   89.89    5.00
  -3 -15  -3   90.09   11.10
  -3 -15  -3   86.09   12.60
  -3  15  -3   66.49   13.20
  -3  15  -3   66.19   11.60
   3  15   3   88.79    6.00
  -3  15  -3   76.09    9.60
   3  15   3   71.79   14.30
  -3  15  -3   83.39    6.70
  -4 -15  -3  190.08   17.30
   4 -15   3  151.48   14.10
   4 -15   3  158.68    7.50
  -4 -15  -3  148.59   14.90
  -4  15  -3  164.88    7.90
   4  15   3  141.79   13.50
  -4  15  -3  143.39   17.10
  -4  15  -3  174.38   14.80
  -4  15  -3  167.48   15.50
  -5 -15  -3   31.30    7.50
   5 -15   3   33.90    8.00
  -5 -15  -3   40.30   10.10
  -5 -15  -3   27.70    8.20
  -5  15  -3   29.40    8.10
  -5  15  -3   24.60    7.30
  -5  15  -3   28.40    9.00
   5  15   3   12.90    4.30
  -6 -15  -3   10.30    6.50
  -6 -15  -3    6.40    3.90
  -6  15  -3   20.40    6.70
  -6  15  -3    8.70    5.20
   6  15   3    2.10    3.30
  -7 -15  -3    1.90    4.30
   7 -15   3    5.20    2.20
  -7 -15  -3   -4.10    5.10
  -7  15  -3    4.90    4.60
  -7  15  -3    9.80    5.70
   7  15   3    0.30    3.00
  -7 -16   3    7.00    4.20
  -7 -16   3    4.80    6.50
  -7 -16   3   13.60    5.50
   7 -16  -3   18.50    5.80
   7  16  -3   10.20    5.10
   7  16  -3    8.00    4.80
  -7  16   3    6.60    4.80
  -6 -16   3   81.79   15.70
  -6 -16   3   88.89    9.90
  -6 -16   3  103.69    9.90
   6  16  -3  105.39   11.10
  -6  16   3   83.69   15.60
  -6  16   3  100.89   13.20
   5 -16  -3   17.00    3.70
  -5 -16   3   21.90    8.10
   5 -16  -3   28.50    7.80
   5 -16  -3   19.80    5.70
  -5 -16   3   14.10    4.30
  -5 -16   3   18.90    5.10
  -5  16   3   13.80    5.70
  -5  16   3   31.90    8.30
   5  16  -3   13.40    6.20
   5  16  -3   11.60    5.90
   5  16  -3   15.00    5.00
  -4 -16   3   18.50    5.00
  -4 -16   3    4.30    5.00
   4 -16  -3   22.70    4.70
  -4 -16   3   22.70    5.20
  -4 -16   3   24.60    7.80
   4 -16  -3   18.90    6.40
   4  16  -3   32.70    8.60
   4  16  -3   12.40    5.20
   4  16  -3   10.80    5.00
  -4  16   3    7.50    5.40
  -4  16   3   19.50    7.00
  -4  16   3   15.00    4.70
  -3 -16   3   -1.40    3.30
  -3 -16   3    3.00    3.80
   3 -16  -3    2.30    2.30
   3 -16  -3    1.40    3.40
  -3 -16   3    7.00    3.40
   3 -16  -3   -1.40    2.50
  -3 -16   3   -4.40    1.50
  -3  16   3   -1.50    2.10
   3  16  -3   -5.00    2.70
   3  16  -3   -4.40    4.00
  -3  16   3    0.00    4.60
  -3  16   3    3.40    5.30
   3  16  -3   -2.40    2.40
   2 -16  -3    2.80    2.40
  -2 -16   3    3.90    3.90
  -2 -16   3    5.00    2.50
   2 -16  -3    4.50    3.80
  -2 -16   3    4.70    3.10
   2 -16  -3    6.10    4.00
  -2  16   3    2.40    2.30
   2  16  -3    2.10    2.90
  -2  16   3    1.20    5.40
  -2  16   3   -0.20    2.40
   2  16  -3    1.90    3.30
   2  16  -3    5.70    5.60
   1 -16  -3   -1.50    1.80
  -1 -16   3   -0.90    1.50
  -1 -16   3   -0.70    3.00
  -1 -16   3    1.50    2.10
   1 -16  -3    3.00    3.20
  -1  16   3   -5.10    4.60
   1  16  -3    0.30    2.30
   1  16  -3    0.40    2.30
   1  16  -3    6.00    6.00
  -1  16   3   -0.10    2.00
  -1  16   3   -3.10    1.50
   0 -16  -3   -4.30    2.10
   0 -16   3   -0.80    1.60
   0 -16  -3    0.70    2.90
   0 -16   3    3.60    3.80
   0 -16  -3    3.00    2.30
   0  16  -3   -0.10    2.00
   0  16   3   -0.40    1.70
   0  16  -3    2.70    2.40
   0  16   3    2.80    2.20
   0  16   3   -3.10    4.80
   0  16  -3   -7.90    5.20
  -1 -16  -3  134.29   13.30
   1 -16   3  155.38    8.50
  -1 -16  -3  164.28   14.20
   1  16   3  159.08   10.00
  -1  16  -3  168.98   17.80
   1  16   3  167.28   16.70
   1  16   3  169.98   12.80
  -1  16  -3  173.98   13.80
  -1  16  -3  150.28   11.10
   2 -16   3   77.89   13.70
  -2 -16  -3  117.69   11.90
   2 -16   3   74.49    4.90
  -2  16  -3   92.89   15.40
   2  16   3   85.99   12.90
  -2  16  -3   81.79   13.80
  -2  16  -3   87.79   10.00
   2  16   3   74.39    6.40
  -2  16  -3   76.49    7.60
   3 -16   3   51.49    9.50
  -3 -16  -3   42.70    8.70
   3 -16   3   60.19    4.10
  -3 -16  -3   73.89   11.70
   3  16   3   83.09    6.50
  -3  16  -3   76.99   13.20
  -3  16  -3   75.19    6.30
   3  16   3   64.69    9.80
  -3  16  -3   55.09    9.40
  -3  16  -3   56.99   13.40
  -4 -16  -3   14.50    6.70
  -4 -16  -3   13.60    6.20
   4 -16   3   19.00    5.80
  -4  16  -3   11.30    8.00
   4  16   3   11.20    5.60
  -4  16  -3   11.20    2.40
  -4  16  -3    8.10    4.80
  -4  16  -3   13.60    7.00
  -5 -16  -3    3.10    4.50
   5 -16   3    0.50    1.20
  -5 -16  -3   10.90    4.40
  -5  16  -3    0.70    4.40
   5  16   3   -0.20    3.30
  -5  16  -3    0.30    3.50
  -6 -16  -3   30.70    9.50
  -6 -16  -3   37.80    8.20
   6  16   3   61.29    9.10
  -6  16  -3   39.90    8.90
  -6  16  -3   61.09   11.50
  -7 -17   3   12.80    7.60
  -7 -17   3   -0.50    3.40
   7 -17  -3    5.20    4.30
  -7 -17   3    2.80    3.40
   7  17  -3    5.60    3.90
  -7  17   3   -0.70    5.60
  -7  17   3    4.80    4.20
   7  17  -3   -2.40    4.50
  -6 -17   3   17.70    5.10
  -6 -17   3   14.20    4.80
  -6 -17   3   17.30    8.20
   6 -17  -3   10.50    4.90
  -6  17   3   20.40    6.00
   6  17  -3   17.70    5.40
  -5 -17   3   61.49    9.00
  -5 -17   3   65.79    9.20
  -5 -17   3   41.00   11.00
  -5  17   3   80.09   10.00
   5  17  -3   67.79   10.00
  -5  17   3   75.69   13.00
  -4 -17   3   28.40    9.00
  -4 -17   3   33.10    6.90
   4 -17  -3   28.30    7.30
   4 -17  -3   25.30    5.40
  -4 -17   3   28.10    5.80
  -4  17   3   29.90    8.70
   4  17  -3   23.80    6.10
  -4  17   3   33.40    7.00
   4  17  -3   19.60    6.50
  -3 -17   3   86.09    9.60
  -3 -17   3   83.79    8.20
   3 -17  -3  101.29   12.10
   3 -17  -3   96.09    9.20
  -3 -17   3   92.89   14.30
   3 -17  -3   85.19   12.10
  -3 -17   3  108.79   13.10
  -3  17   3   91.79   14.70
   3  17  -3  100.09   11.70
   3  17  -3  127.69   20.20
   3  17  -3   90.99   10.00
  -3  17   3   87.89   13.60
  -3  17   3   81.49    9.50
   2 -17  -3   -5.30    3.20
   2 -17  -3    3.80    3.30
  -2 -17   3   -5.40    3.10
   2 -17  -3    0.10    2.30
  -2 -17   3    1.30    1.80
   2  17  -3   -0.80    3.00
   2  17  -3    8.30    4.30
   2  17  -3    2.20    2.60
  -2  17   3   -1.10    1.60
   2  17  -3   -1.70    4.80
  -2  17   3   -2.70    2.30
  -2  17   3   -5.60    5.30
  -1 -17   3   14.40    3.80
   1 -17  -3   12.60    4.90
   1 -17  -3   13.90    5.80
  -1 -17   3   14.90    3.30
   1 -17  -3   16.60    5.90
  -1 -17   3   16.80    5.90
  -1 -17   3   13.30    5.80
   1  17  -3   14.70    7.30
  -1  17   3   10.80    3.80
   1  17  -3   16.10    4.90
   1  17  -3   11.30    4.50
  -1  17   3   23.40    8.60
   1  17  -3   21.80    8.00
  -1  17   3   14.00    4.10
  -1  17   3   15.20    6.30
   0 -17  -3  170.38   14.10
   0 -17   3  153.48   14.60
   0 -17   3  135.89    8.00
   0 -17   3  147.49    9.30
   0 -17  -3  141.69   13.70
   0 -17  -3  144.69   14.10
   0  17   3  138.89   10.30
   0  17  -3  156.48   17.60
   0  17   3  145.49   11.90
   0  17  -3  161.78   16.70
   0  17  -3  142.19   12.70
   0  17   3  169.98   16.00
   0  17  -3  142.29   11.80
   0  17   3  142.59   16.00
  -1 -17  -3    2.60    3.70
   1 -17   3    5.70    1.90
   1 -17   3    2.40    1.90
   1 -17   3   -0.60    3.40
  -1 -17  -3    2.50    3.30
  -1  17  -3   -0.50    2.30
   1  17   3    0.60    3.60
   1  17   3    1.70    5.30
  -1  17  -3   -4.20    5.30
   1  17   3    5.40    3.50
   1  17   3    4.70    2.20
  -1  17  -3    6.90    3.70
  -2 -17  -3  102.89   14.60
   2 -17   3   84.59   11.00
  -2 -17  -3  107.59   12.40
   2  17   3  100.49    7.80
  -2  17  -3  106.09   11.60
   2  17   3  106.99   12.20
  -2  17  -3  108.59    8.80
   2  17   3   96.19   10.70
  -2  17  -3   86.39   15.30
  -2  17  -3   82.89   13.90
  -3 -17  -3    7.10    5.80
   3 -17   3    1.00    1.10
  -3 -17  -3   -1.60    4.00
   3 -17   3    1.30    3.90
   3  17   3    5.90    4.30
  -3  17  -3    1.50    1.90
   3  17   3   -0.60    3.50
  -3  17  -3    5.60    4.00
  -3  17  -3    7.40    7.40
   3  17   3    3.60    2.20
  -4 -17  -3   -3.90    3.10
   4  17   3   -1.30    4.00
  -4  17  -3    2.10    1.40
  -4  17  -3   -4.50    4.30
   4  17   3    1.20    1.30
  -4  17  -3    1.10    3.30
  -5 -17  -3   17.60    8.10
  -5 -17  -3   25.00    6.60
  -5  17  -3   13.20    6.80
   5  17   3   18.70    6.00
  -5  17  -3   13.50    5.40
   6 -18  -3   71.49   11.00
  -6 -18   3  107.29   18.60
  -6 -18   3  115.09   11.60
   6  18  -3   96.79   11.30
  -6  18   3  104.59   12.00
   6  18  -3  106.99   15.00
  -6  18   3  102.39   16.00
   5 -18  -3    9.00    5.30
   5 -18  -3    4.00    2.50
  -5 -18   3   10.00    6.50
  -5 -18   3   14.60    4.80
  -5 -18   3   14.70    4.70
   5  18  -3   15.90    6.90
   5  18  -3   13.10    4.90
  -5  18   3   10.20    7.40
  -5  18   3    5.90    5.10
  -4 -18   3    3.30    5.40
  -4 -18   3   15.60    4.30
  -4 -18   3   11.60    4.40
   4 -18  -3   12.50    4.20
  -4  18   3    4.70    6.20
   4  18  -3   10.20    4.90
   4  18  -3   11.00    6.50
  -4  18   3    9.80    4.60
   3 -18  -3   -5.80    2.30
  -3 -18   3   -0.20    2.00
  -3 -18   3    6.60    4.90
  -3  18   3   -0.80    6.10
  -3  18   3    0.10    2.70
   3  18  -3   -4.30    3.60
   3  18  -3    0.30    4.20
  -2 -18   3   89.29   14.30
   2 -18  -3   79.69    9.70
  -2 -18   3   81.19    7.50
   2 -18  -3   70.99   13.50
   2  18  -3   78.89   11.60
   2  18  -3   88.49   10.10
  -2  18   3   96.49   10.00
   2  18  -3   72.39   14.00
   2  18  -3   66.69   13.40
  -2  18   3  103.99   16.80
  -2  18   3   69.39    7.80
  -1 -18   3   14.40    6.70
   1 -18  -3    8.80    5.70
  -1 -18   3   15.80    3.70
  -1 -18   3   15.50    4.00
   1 -18  -3   25.30    6.50
  -1 -18   3   18.40    6.80
  -1  18   3   20.90    9.30
   1  18  -3   19.70    8.40
   1  18  -3   27.10    9.10
  -1  18   3   25.20    5.40
   1  18  -3   23.10    5.80
   1  18  -3   25.50    6.00
  -1  18   3   25.90    5.70
   0 -18   3   56.89   10.60
   0 -18   3   88.79   13.10
   0 -18  -3   81.99   12.60
   0 -18  -3  107.89   11.70
   0 -18   3   97.79    7.60
   0 -18   3   84.79    6.30
   0  18   3   75.59    9.20
   0  18  -3   87.69   10.40
   0  18  -3  102.09   16.10
   0  18  -3   97.09   10.00
   0  18   3   81.99   13.50
   0  18   3   91.89    8.70
   0  18   3   79.99   14.00
   1 -18   3   -2.10    1.80
  -1 -18  -3   -1.00    4.20
  -1 -18  -3    2.00    3.40
   1 -18   3    2.10    1.60
  -1  18  -3   16.60    5.40
   1  18   3    5.40    3.70
  -1  18  -3   -1.30    2.40
   1  18   3    4.30    6.60
   1  18   3   13.50    5.40
  -1  18  -3   -1.00    6.00
   1  18   3   -4.80    1.90
  -2 -18  -3    6.90    4.30
   2 -18   3    0.50    1.30
  -2  18  -3   10.30    3.20
   2  18   3    6.10    3.90
   2  18   3    6.30    4.50
  -2  18  -3   17.60    8.30
   2  18   3    4.80    2.70
  -2  18  -3    5.20    3.90
  -3 -18  -3   11.60    6.40
  -3  18  -3    8.60    4.30
  -3  18  -3   11.60    3.10
  -3  18  -3    8.90    6.90
   3  18   3   19.90    5.90
  -4 -18  -3    4.50    5.30
   4  18   3    8.90    4.50
   4  18   3    2.60    1.60
  -4  18  -3    3.40    6.30
  -4  18  -3    6.20    2.00
  -4  18  -3   11.30    5.00
   5 -19  -3   -2.10    2.40
  -5 -19   3    2.80    3.80
  -5 -19   3    5.10    3.80
  -5 -19   3    4.00    6.70
   5 -19  -3   -8.70    4.10
  -5  19   3   -2.40    4.10
  -5  19   3    3.60    6.10
   5  19  -3   10.10    4.30
  -4 -19   3    7.50    2.90
   4 -19  -3   -8.70    4.20
  -4 -19   3   -4.90    4.60
   4 -19  -3    1.50    2.80
  -4  19   3    0.00    3.30
  -4  19   3    5.90    7.30
   4  19  -3   -3.60    3.30
  -3 -19   3    7.60    3.10
  -3 -19   3   10.80    6.50
   3 -19  -3   18.70    6.70
   3 -19  -3    9.30    4.40
  -3  19   3   12.30    8.00
  -3  19   3   13.80    4.90
   3  19  -3   12.30    4.80
   2 -19  -3   12.60    5.90
  -2 -19   3   12.30    6.50
  -2 -19   3   13.70    4.00
   2 -19  -3    8.50    4.70
   2  19  -3   20.30    8.20
  -2  19   3   25.40   10.00
  -2  19   3    9.90    4.30
   2  19  -3   13.40    4.70
   2  19  -3   12.40    4.80
  -2  19   3   20.10    4.90
  -1 -19   3   33.10    9.40
  -1 -19   3   40.10    5.50
  -1 -19   3   42.00    6.50
   1 -19  -3   55.09    9.50
   1 -19  -3   48.20    9.90
  -1  19   3   42.20    7.30
  -1  19   3   40.40    7.00
   1  19  -3   31.80    7.00
   1  19  -3   40.70    9.60
   1  19  -3   28.40    9.80
  -1  19   3   35.80   11.20
   0 -19  -3   80.19   12.30
   0 -19   3   98.39   14.60
   0 -19  -3   87.19   12.80
   0  19   3   94.19   15.50
   0  19  -3   82.69   10.60
   0  19   3   80.39   10.90
   0  19  -3   85.09   10.00
   0  19  -3   90.39   15.20
  -1 -19  -3    7.40    5.50
  -1 -19  -3   15.50    5.70
  -1  19  -3    9.90    5.20
   1  19   3    7.00    3.40
  -1  19  -3   19.40    9.00
   1  19   3   15.60    8.30
  -1  19  -3   13.30    4.60
   1  19   3    3.40    4.00
  -2 -19  -3   -3.70    3.40
   2 -19   3   -1.50    1.20
   2 -19   3   -0.50    1.30
  -2  19  -3   -1.20    2.20
  -2  19  -3   -1.70    6.90
  -2  19  -3   -1.10    3.70
   2  19   3    2.40    2.00
  -3 -19  -3    5.10    5.10
   3 -19   3   -0.50    1.10
  -3  19  -3    0.80    7.10
  -3  19  -3   -3.10    3.60
   3  19   3    0.10    2.10
   3 -20  -3    0.30    4.50
  -3 -20   3    2.70    2.80
  -3 -20   3    9.30    6.40
  -3  20   3   -0.40    8.30
  -3  20   3    0.20    3.70
   3  20  -3    2.10    3.30
   2 -20  -3   11.40    4.50
  -2 -20   3    1.10    3.70
  -2 -20   3    8.70    3.20
   2 -20  -3    1.30    6.20
  -2 -20   3    7.00    7.50
  -2  20   3   -2.10    7.60
  -2  20   3    3.50    4.20
   2  20  -3    5.50    7.60
   2  20  -3    6.80    4.60
   1 -20  -3   16.10    5.70
   1 -20  -3   31.10    7.50
  -1 -20   3   20.30    7.50
  -1  20   3   12.90    5.10
  -1  20   3   15.50    4.50
   1  20  -3   13.50    8.50
   1  20  -3   15.50    5.60
   1  20  -3   18.10    6.00
  -1  20   3   20.20    9.40
   0 -20  -3  189.18   17.50
   0 -20  -3  211.88   19.10
   0 -20   3  196.68   18.60
   0  20   3  209.08   14.20
   0  20   3  206.18   15.40
   0  20  -3  238.38   21.80
   0  20  -3  192.18   16.20
   0  20   3  209.58   20.70
   1 -20   3    2.50    1.80
  -1 -20  -3    0.30    4.70
   1 -20   3    0.00    1.80
   1  20   3    7.30    3.30
  -1  20  -3    4.30    3.70
   1  20   3   -2.80    7.10
  -1  20  -3    2.50    7.40
  -1  20  -3    5.30    3.60
  -2 -20  -3    1.80    4.80
   2 -20   3    2.60    1.40
   2 -20   3    0.90    1.70
  -2  20  -3   -6.70    2.40
   2  20   3   -0.20    2.00
  -2  20  -3   -6.70    3.50
  -2  20  -3   -3.40    6.30
 -11   0   4    5.90    4.20
  11   0  -4    3.10    2.90
 -11   0   4   -2.40    3.20
  10   0  -4   96.49    9.00
 -10   0   4  105.79   14.80
 -10   0   4   80.09   12.20
 -10   0   4  103.59   11.60
  10   0  -4   83.69   12.00
   9   0  -4  416.86   19.80
  -9   0   4  404.66   24.00
  -9   0   4  440.76   24.60
  -9   0   4  420.26   23.30
  -8   0   4   71.09   10.40
   8   0  -4   79.49    7.80
  -8   0   4   61.59    9.30
   8   0  -4   65.79    4.90
  -8   0   4   60.59    8.10
  -7   0   4   67.59    9.60
  -7   0   4   71.79   10.20
  -7   0   4   59.09    3.90
   7   0  -4   53.29    4.80
   7   0  -4   56.29    6.60
   6   0  -4  133.19    9.90
   6   0  -4  142.29   10.10
   6   0  -4  107.69    6.80
  -6   0   4  115.99    6.10
  -6   0   4  115.39    9.80
   5   0  -4  328.87   16.20
   5   0  -4  309.07   12.40
  -5   0   4  301.07   11.40
  -5   0   4  298.47   15.90
  -5   0   4  302.97   15.70
   5   0  -4  292.97   14.80
   4   0  -4    1.80    2.20
  -4   0   4    4.10    1.60
   4   0  -4    2.30    1.40
   4   0  -4    3.70    1.90
  -4   0   4    4.50    2.40
  -4   0   4    6.10    2.50
   4   0  -4    2.80    2.10
   3   0  -4   51.39    5.60
  -3   0   4   49.20    5.30
   3   0  -4   56.79    5.10
  -3   0   4   49.99    4.10
  -3   0   4   54.09    5.50
   3   0  -4   52.09    4.30
   2   0  -4  684.73   22.80
  -2   0   4  739.13   23.50
  -2   0   4  690.33   21.70
  -2   0   4  657.63   22.80
   2   0  -4  708.03   22.00
   2   0  -4  697.53   23.80
  -1   0   4 2769.72   70.99
   1   0  -4 2716.93   71.09
   1   0  -4 2769.62   71.89
  -1   0   4 2710.43   70.99
   1   0  -4 2622.64   71.19
  -1   0   4 2796.92   66.59
  -1   0   4 2828.02   71.69
   0   0   4   31.40    3.40
   0   0   4   49.90    3.80
   0   0  -4   38.60    3.80
   0   0  -4   37.80    3.50
  -1   0  -4  554.64   17.50
   1   0   4  552.04   17.40
  -1   0  -4  560.04   15.50
   1   0   4  523.65   18.30
  -1   0  -4  562.64   18.80
  -2   0  -4  898.31   25.80
  -2   0  -4  864.51   29.60
  -2   0  -4  853.31   27.00
   2   0   4  891.91   25.70
  -2   0  -4  900.91   25.50
   2   0   4  908.61   27.10
  -3   0  -4   10.40    2.60
  -3   0  -4   11.90    2.60
  -3   0  -4    9.40    2.50
  -3   0  -4   10.20    2.20
  -4   0  -4  799.32   25.50
  -4   0  -4  754.02   24.70
  -4   0  -4  783.12   26.60
  -4   0  -4  822.52   26.90
  -4   0  -4  794.72   26.90
  -5   0  -4 1838.32   53.49
  -5   0  -4 1883.71   50.99
  -5   0  -4 1824.72   54.39
  -5   0  -4 1849.71   54.49
  -5   0  -4 1820.92   51.29
  -6   0  -4   90.19    8.00
  -6   0  -4   95.09    7.30
  -6   0  -4   92.99    6.50
  -6   0  -4   96.99    8.80
  -6   0  -4   94.69    8.70
  -7   0  -4  308.87   13.70
[truncated: 610,759 more chars]
