# Supplementary material for: Trimerization of 1,2‐Diaminocyclohexane Catalyzed by a Metal–Organic Cage Tandem Catalyst with Dual Biomimetic Active Sites
Source: Adv Sci (Weinh). 2025 May 8;12(27):2501872. doi: 10.1002/advs.202501872 (PMC12279243; doi:10.1002/advs.202501872)
Supplement: Supplementary file 2 — Supporting Information [file ADVS-12-2501872-s001.zip › Inter-5.cif]

data_mo_41504_0m
_audit_creation_date               2024-07-21
_audit_creation_method
;
Olex2 1.5
(compiled 2024.02.16 svn.r378c4104 for OlexSys, GUI svn.r6928)
;
_shelx_SHELXL_version_number       '2018/3'
_audit_contact_author_address      ?
_audit_contact_author_email        ?
_audit_contact_author_name         ''
_audit_contact_author_phone        ?
_publ_contact_author_id_orcid      ?
_publ_section_references
;
Dolomanov, O.V., Bourhis, L.J., Gildea, R.J, Howard, J.A.K. & Puschmann, H.
 (2009), J. Appl. Cryst. 42, 339-341.

Sheldrick, G.M. (2015). Acta Cryst. A71, 3-8.

Sheldrick, G.M. (2015). Acta Cryst. C71, 3-8.
;
_chemical_name_common              ?
_chemical_name_systematic          ?
_chemical_formula_moiety           'C7 H14 N2 O2'
_chemical_formula_sum              'C7 H14 N2 O2'
_chemical_formula_weight           158.20
_chemical_absolute_configuration   ?
_chemical_melting_point            ?
loop_
  _atom_type_symbol
  _atom_type_description
  _atom_type_scat_dispersion_real
  _atom_type_scat_dispersion_imag
  _atom_type_scat_source
 'C' 'C' 0.0033 0.0016 'International Tables Vol C Tables 4.2.6.8 and 6.1.1.4'
 'H' 'H' 0.0000 0.0000 'International Tables Vol C Tables 4.2.6.8 and 6.1.1.4'
 'N' 'N' 0.0061 0.0033 'International Tables Vol C Tables 4.2.6.8 and 6.1.1.4'
 'O' 'O' 0.0106 0.0060 'International Tables Vol C Tables 4.2.6.8 and 6.1.1.4'

_shelx_space_group_comment
;
The symmetry employed for this shelxl refinement is uniquely defined
by the following loop, which should always be used as a source of
symmetry information in preference to the above space-group names.
They are only intended as comments.
;
_space_group_crystal_system        'monoclinic'
_space_group_IT_number             4
_space_group_name_H-M_alt          'P 1 21 1'
_space_group_name_Hall             'P 2yb'
loop_
  _space_group_symop_operation_xyz
 'x, y, z'
 '-x, y+1/2, -z'

_cell_length_a                     12.249(3)
_cell_length_b                     5.0872(12)
_cell_length_c                     13.058(3)
_cell_angle_alpha                  90
_cell_angle_beta                   91.599(7)
_cell_angle_gamma                  90
_cell_volume                       813.4(3)
_cell_formula_units_Z              4
_cell_measurement_reflns_used      2551
_cell_measurement_temperature      200.00
_cell_measurement_theta_max        26.47
_cell_measurement_theta_min        2.31
_shelx_estimated_absorpt_T_max     0.995
_shelx_estimated_absorpt_T_min     0.981
_exptl_absorpt_coefficient_mu      0.095
_exptl_absorpt_correction_T_max    0.7455
_exptl_absorpt_correction_T_min    0.4816
_exptl_absorpt_correction_type     multi-scan
_exptl_absorpt_process_details
;
SADABS-2016/2 (Bruker,2016/2) was used for absorption correction.
wR2(int) was 0.1560 before and 0.0824 after correction.
The Ratio of minimum to maximum transmission is 0.6460.
The \l/2 correction factor is Not present.
;
_exptl_absorpt_special_details     ?
_exptl_crystal_colour              colourless
_exptl_crystal_colour_primary      colourless
_exptl_crystal_density_diffrn      1.292
_exptl_crystal_density_meas        ?
_exptl_crystal_density_method      ?
_exptl_crystal_description         needle
_exptl_crystal_F_000               344
_exptl_crystal_size_max            0.2
_exptl_crystal_size_mid            0.05
_exptl_crystal_size_min            0.05
_exptl_transmission_factor_max     ?
_exptl_transmission_factor_min     ?
_diffrn_reflns_av_R_equivalents    0.0880
_diffrn_reflns_av_unetI/netI       0.0886
_diffrn_reflns_Laue_measured_fraction_full  0.997
_diffrn_reflns_Laue_measured_fraction_max  0.977
_diffrn_reflns_limit_h_max         15
_diffrn_reflns_limit_h_min         -15
_diffrn_reflns_limit_k_max         6
_diffrn_reflns_limit_k_min         -6
_diffrn_reflns_limit_l_max         16
_diffrn_reflns_limit_l_min         -16
_diffrn_reflns_number              11138
_diffrn_reflns_point_group_measured_fraction_full  0.953
_diffrn_reflns_point_group_measured_fraction_max  0.899
_diffrn_reflns_theta_full          25.242
_diffrn_reflns_theta_max           27.340
_diffrn_reflns_theta_min           2.249
_diffrn_ambient_temperature        200.00
_diffrn_detector_area_resol_mean   ?
_diffrn_measured_fraction_theta_full  0.997
_diffrn_measured_fraction_theta_max  0.977
_diffrn_measurement_device_type    'Bruker APEX-II CCD'
_diffrn_measurement_method         '\f and \w scans'
_diffrn_radiation_type             MoK\a
_diffrn_radiation_wavelength       0.71073
_diffrn_source                     ?
_diffrn_source_current             1.4
_diffrn_source_power               0.07
_diffrn_source_voltage             50.0
_diffrn_standards_number           0
_reflns_Friedel_coverage           0.654
_reflns_Friedel_fraction_full      0.897
_reflns_Friedel_fraction_max       0.801
_reflns_number_gt                  2316
_reflns_number_total               3322
_reflns_special_details
;
 Reflections were merged by SHELXL according to the crystal
 class for the calculation of statistics and refinement.
 
 _reflns_Friedel_fraction is defined as the number of unique
 Friedel pairs measured divided by the number that would be
 possible theoretically, ignoring centric projections and
 systematic absences.
;
_reflns_threshold_expression       'I > 2\s(I)'
_computing_cell_refinement         'SAINT V8.40A (Bruker, 2019)'
_computing_data_collection         ?
_computing_data_reduction          'SAINT V8.40A (Bruker, 2019)'
_computing_molecular_graphics      'Olex2 1.5 (Dolomanov et al., 2009)'
_computing_publication_material    'Olex2 1.5 (Dolomanov et al., 2009)'
_computing_structure_refinement    'SHELXL 2018/3 (Sheldrick, 2015)'
_computing_structure_solution      'SHELXT 2018/2 (Sheldrick, 2018)'
_refine_diff_density_max           0.317
_refine_diff_density_min           -0.342
_refine_diff_density_rms           0.079
_refine_ls_abs_structure_details
;
 Flack x determined using 634 quotients [(I+)-(I-)]/[(I+)+(I-)]
 (Parsons, Flack and Wagner, Acta Cryst. B69 (2013) 249-259).
;
_refine_ls_abs_structure_Flack     -0.7(10)
_refine_ls_extinction_coef         .
_refine_ls_extinction_method       none
_refine_ls_goodness_of_fit_ref     1.110
_refine_ls_hydrogen_treatment      constr
_refine_ls_matrix_type             full
_refine_ls_number_parameters       201
_refine_ls_number_reflns           3322
_refine_ls_number_restraints       1
_refine_ls_R_factor_all            0.1189
_refine_ls_R_factor_gt             0.0805
_refine_ls_restrained_S_all        1.110
_refine_ls_shift/su_max            0.000
_refine_ls_shift/su_mean           0.000
_refine_ls_structure_factor_coef   Fsqd
_refine_ls_weighting_details      
 'w=1/[\s^2^(Fo^2^)+(0.1087P)^2^+1.1305P] where P=(Fo^2^+2Fc^2^)/3'
_refine_ls_weighting_scheme        calc
_refine_ls_wR_factor_gt            0.2319
_refine_ls_wR_factor_ref           0.2564
_refine_special_details            ?
_olex2_refinement_description
;
1. Fixed Uiso
 At 1.2 times of:
  All C(H) groups, All C(H,H) groups, All N(H) groups, All N(H,H,H) groups
2.a Ternary CH refined with riding coordinates:
 C00A(H00Q), C00B(H00R), C00D(H00D), C00E(H00E)
2.b Secondary CH2 refined with riding coordinates:
 C00F(H00S,H00T), C00G(H00U,H00V), C00H(H00W,H00X), C00I(H00Y,H), C00J(H00F,
 H00G), C00K(H00H,H00I), C00L(H00J,H00K), C00M(H00L,H00M)
2.c Aromatic/amide H refined with riding coordinates:
 N004(H004), N005(H005)
2.d Idealised Me refined as rotating group:
 N007(H00A,H00B,H00C), N008(H00N,H00O,H00P)
;
_atom_sites_solution_hydrogens     geom
_atom_sites_solution_primary       dual
_atom_sites_solution_secondary     ?
loop_
  _atom_site_label
  _atom_site_type_symbol
  _atom_site_fract_x
  _atom_site_fract_y
  _atom_site_fract_z
  _atom_site_U_iso_or_equiv
  _atom_site_adp_type
  _atom_site_occupancy
  _atom_site_site_symmetry_order
  _atom_site_calc_flag
  _atom_site_refinement_flags_posn
  _atom_site_refinement_flags_adp
  _atom_site_refinement_flags_occupancy
  _atom_site_disorder_assembly
  _atom_site_disorder_group
 O001 O 0.6023(4) 0.6028(11) 0.4350(4) 0.0394(13) Uani 1 1 d . . . . .
 O002 O 0.5159(4) 0.3791(11) 0.8747(4) 0.0384(12) Uani 1 1 d . . . . .
 O003 O 0.6830(5) 0.8798(10) 0.3280(4) 0.0475(14) Uani 1 1 d . . . . .
 N004 N 0.6666(5) 0.4465(12) 0.2870(4) 0.0319(13) Uani 1 1 d . . . . .
 H004 H 0.634500 0.295501 0.299246 0.038 Uiso 1 1 calc R U . . .
 N005 N 0.6257(5) 0.2664(11) 0.7451(4) 0.0325(13) Uani 1 1 d . . . . .
 H005 H 0.598343 0.106442 0.745883 0.039 Uiso 1 1 calc R U . . .
 O006 O 0.6050(5) 0.6920(11) 0.7915(5) 0.0523(16) Uani 1 1 d . . . . .
 N007 N 0.5735(4) 0.3974(12) 0.0851(4) 0.0320(13) Uani 1 1 d . . . . .
 H00A H 0.561527 0.392222 0.016071 0.038 Uiso 1 1 calc R U . . .
 H00B H 0.564258 0.564759 0.107935 0.038 Uiso 1 1 calc R U . . .
 H00C H 0.525365 0.289049 0.116046 0.038 Uiso 1 1 calc R U . . .
 N008 N 0.6204(5) 0.1208(12) 0.5308(5) 0.0353(14) Uani 1 1 d . . . . .
 H00N H 0.621560 -0.015761 0.485822 0.042 Uiso 1 1 calc R U . . .
 H00O H 0.615402 0.274868 0.495541 0.042 Uiso 1 1 calc R U . . .
 H00P H 0.561823 0.104140 0.571615 0.042 Uiso 1 1 calc R U . . .
 C009 C 0.6492(6) 0.6540(14) 0.3515(6) 0.0330(15) Uani 1 1 d . . . . .
 C00A C 0.7235(5) 0.1195(13) 0.5957(5) 0.0305(15) Uani 1 1 d . . . . .
 H00Q H 0.731555 -0.057826 0.628043 0.037 Uiso 1 1 calc R U . . .
 C00B C 0.7179(6) 0.3218(13) 0.6797(5) 0.0307(15) Uani 1 1 d . . . . .
 H00R H 0.705005 0.497155 0.646934 0.037 Uiso 1 1 calc R U . . .
 C00C C 0.5812(6) 0.4540(15) 0.8045(5) 0.0345(16) Uani 1 1 d . . . . .
 C00D C 0.7355(6) 0.4670(15) 0.2001(5) 0.0319(15) Uani 1 1 d . . . . .
 H00D H 0.739696 0.655882 0.179308 0.038 Uiso 1 1 calc R U . . .
 C00E C 0.6874(6) 0.3092(14) 0.1103(5) 0.0326(15) Uani 1 1 d . . . . .
 H00E H 0.684830 0.120143 0.131125 0.039 Uiso 1 1 calc R U . . .
 C00F C 0.9214(6) 0.3836(17) 0.6737(6) 0.0426(18) Uani 1 1 d . . . . .
 H00S H 0.915062 0.559921 0.642020 0.051 Uiso 1 1 calc R U . . .
 H00T H 0.989438 0.379679 0.716436 0.051 Uiso 1 1 calc R U . . .
 C00G C 0.9278(6) 0.1775(16) 0.5904(6) 0.0394(18) Uani 1 1 d . . . . .
 H00U H 0.942636 0.003627 0.621778 0.047 Uiso 1 1 calc R U . . .
 H00V H 0.988786 0.220062 0.545045 0.047 Uiso 1 1 calc R U . . .
 C00H C 0.8212(6) 0.1654(17) 0.5270(6) 0.0380(17) Uani 1 1 d . . . . .
 H00W H 0.825344 0.021090 0.476385 0.046 Uiso 1 1 calc R U . . .
 H00X H 0.810862 0.332333 0.488957 0.046 Uiso 1 1 calc R U . . .
 C00I C 0.8239(6) 0.3364(16) 0.7413(6) 0.0397(17) Uani 1 1 d . . . . .
 H00Y H 0.834929 0.169921 0.779466 0.048 Uiso 1 1 calc R U . . .
 H H 0.819459 0.480639 0.791902 0.048 Uiso 1 1 calc R U . . .
 C00J C 0.7594(7) 0.3315(19) 0.0168(6) 0.047(2) Uani 1 1 d . . . . .
 H00F H 0.728266 0.222090 -0.039507 0.056 Uiso 1 1 calc R U . . .
 H00G H 0.760297 0.516340 -0.006952 0.056 Uiso 1 1 calc R U . . .
 C00K C 0.8513(6) 0.3686(19) 0.2255(6) 0.0422(18) Uani 1 1 d . . . . .
 H00H H 0.882974 0.471728 0.283309 0.051 Uiso 1 1 calc R U . . .
 H00I H 0.848258 0.182076 0.246887 0.051 Uiso 1 1 calc R U . . .
 C00L C 0.9239(6) 0.394(2) 0.1333(6) 0.051(2) Uani 1 1 d . . . . .
 H00J H 0.997441 0.323737 0.150792 0.061 Uiso 1 1 calc R U . . .
 H00K H 0.931732 0.581964 0.115124 0.061 Uiso 1 1 calc R U . . .
 C00M C 0.8747(7) 0.243(2) 0.0417(7) 0.057(2) Uani 1 1 d . . . . .
 H00L H 0.920334 0.271469 -0.018710 0.068 Uiso 1 1 calc R U . . .
 H00M H 0.874750 0.052875 0.057330 0.068 Uiso 1 1 calc R U . . .

loop_
  _atom_site_aniso_label
  _atom_site_aniso_U_11
  _atom_site_aniso_U_22
  _atom_site_aniso_U_33
  _atom_site_aniso_U_23
  _atom_site_aniso_U_13
  _atom_site_aniso_U_12
 O001 0.044(3) 0.045(3) 0.030(3) -0.004(2) 0.006(2) 0.010(2)
 O002 0.042(3) 0.042(3) 0.032(3) -0.002(2) 0.003(2) 0.006(2)
 O003 0.065(4) 0.021(3) 0.056(3) -0.004(2) 0.001(3) -0.002(2)
 N004 0.036(3) 0.024(3) 0.035(3) -0.005(2) 0.008(2) -0.003(3)
 N005 0.040(3) 0.022(3) 0.036(3) -0.002(2) 0.011(3) -0.003(2)
 O006 0.074(4) 0.022(3) 0.061(4) -0.002(3) 0.019(3) 0.003(3)
 N007 0.033(3) 0.029(3) 0.033(3) 0.003(2) 0.001(2) -0.002(2)
 N008 0.035(3) 0.031(3) 0.039(3) -0.011(3) 0.000(3) 0.004(3)
 C009 0.037(4) 0.027(4) 0.035(4) -0.002(3) -0.002(3) 0.006(3)
 C00A 0.028(3) 0.027(4) 0.036(4) 0.002(3) -0.001(3) 0.003(3)
 C00B 0.038(4) 0.024(4) 0.030(3) 0.001(3) 0.004(3) -0.007(3)
 C00C 0.045(4) 0.027(4) 0.032(4) -0.001(3) -0.004(3) 0.005(3)
 C00D 0.039(4) 0.025(3) 0.032(4) 0.001(3) 0.003(3) -0.004(3)
 C00E 0.036(4) 0.030(4) 0.032(3) -0.001(3) -0.001(3) 0.003(3)
 C00F 0.037(4) 0.040(4) 0.050(4) -0.001(4) 0.000(3) -0.008(3)
 C00G 0.033(4) 0.035(4) 0.051(5) 0.005(3) 0.003(3) -0.003(3)
 C00H 0.035(4) 0.044(4) 0.035(4) -0.007(3) 0.001(3) -0.001(3)
 C00I 0.046(4) 0.038(4) 0.035(4) -0.007(3) -0.002(3) -0.006(3)
 C00J 0.054(5) 0.055(6) 0.032(4) -0.002(4) 0.009(3) 0.007(4)
 C00K 0.034(4) 0.055(5) 0.038(4) 0.006(4) 0.000(3) -0.004(4)
 C00L 0.031(4) 0.066(6) 0.056(5) 0.010(5) 0.004(3) 0.007(4)
 C00M 0.047(5) 0.071(7) 0.053(5) 0.000(5) 0.015(4) 0.015(5)

_geom_special_details
;
 All esds (except the esd in the dihedral angle between two l.s. planes)
 are estimated using the full covariance matrix.  The cell esds are taken
 into account individually in the estimation of esds in distances, angles
 and torsion angles; correlations between esds in cell parameters are only
 used when they are defined by crystal symmetry.  An approximate (isotropic)
 treatment of cell esds is used for estimating esds involving l.s. planes.
;
loop_
  _geom_bond_atom_site_label_1
  _geom_bond_atom_site_label_2
  _geom_bond_distance
  _geom_bond_site_symmetry_2
  _geom_bond_publ_flag
 O001 C009 1.273(9) . ?
 O002 C00C 1.291(9) . ?
 O003 C009 1.262(9) . ?
 N004 H004 0.8800 . ?
 N004 C009 1.371(9) . ?
 N004 C00D 1.437(9) . ?
 N005 H005 0.8800 . ?
 N005 C00B 1.462(8) . ?
 N005 C00C 1.354(9) . ?
 O006 C00C 1.258(10) . ?
 N007 H00A 0.9100 . ?
 N007 H00B 0.9100 . ?
 N007 H00C 0.9100 . ?
 N007 C00E 1.494(9) . ?
 N008 H00N 0.9100 . ?
 N008 H00O 0.9100 . ?
 N008 H00P 0.9100 . ?
 N008 C00A 1.501(9) . ?
 C00A H00Q 1.0000 . ?
 C00A C00B 1.507(9) . ?
 C00A C00H 1.534(10) . ?
 C00B H00R 1.0000 . ?
 C00B C00I 1.510(10) . ?
 C00D H00D 1.0000 . ?
 C00D C00E 1.525(9) . ?
 C00D C00K 1.531(10) . ?
 C00E H00E 1.0000 . ?
 C00E C00J 1.530(10) . ?
 C00F H00S 0.9900 . ?
 C00F H00T 0.9900 . ?
 C00F C00G 1.515(11) . ?
 C00F C00I 1.523(10) . ?
 C00G H00U 0.9900 . ?
 C00G H00V 0.9900 . ?
 C00G C00H 1.527(10) . ?
 C00H H00W 0.9900 . ?
 C00H H00X 0.9900 . ?
 C00I H00Y 0.9900 . ?
 C00I H 0.9900 . ?
 C00J H00F 0.9900 . ?
 C00J H00G 0.9900 . ?
 C00J C00M 1.508(12) . ?
 C00K H00H 0.9900 . ?
 C00K H00I 0.9900 . ?
 C00K C00L 1.522(10) . ?
 C00L H00J 0.9900 . ?
 C00L H00K 0.9900 . ?
 C00L C00M 1.531(13) . ?
 C00M H00L 0.9900 . ?
 C00M H00M 0.9900 . ?

loop_
  _geom_angle_atom_site_label_1
  _geom_angle_atom_site_label_2
  _geom_angle_atom_site_label_3
  _geom_angle
  _geom_angle_site_symmetry_1
  _geom_angle_site_symmetry_3
  _geom_angle_publ_flag
 C009 N004 H004 118.8 . . ?
 C009 N004 C00D 122.3(6) . . ?
 C00D N004 H004 118.8 . . ?
 C00B N005 H005 119.1 . . ?
 C00C N005 H005 119.1 . . ?
 C00C N005 C00B 121.9(6) . . ?
 H00A N007 H00B 109.5 . . ?
 H00A N007 H00C 109.5 . . ?
 H00B N007 H00C 109.5 . . ?
 C00E N007 H00A 109.5 . . ?
 C00E N007 H00B 109.5 . . ?
 C00E N007 H00C 109.5 . . ?
 H00N N008 H00O 109.5 . . ?
 H00N N008 H00P 109.5 . . ?
 H00O N008 H00P 109.5 . . ?
 C00A N008 H00N 109.5 . . ?
 C00A N008 H00O 109.5 . . ?
 C00A N008 H00P 109.5 . . ?
 O001 C009 N004 116.8(7) . . ?
 O003 C009 O001 123.6(7) . . ?
 O003 C009 N004 119.6(6) . . ?
 N008 C00A H00Q 108.3 . . ?
 N008 C00A C00B 110.7(5) . . ?
 N008 C00A C00H 109.1(6) . . ?
 C00B C00A H00Q 108.3 . . ?
 C00B C00A C00H 112.0(6) . . ?
 C00H C00A H00Q 108.3 . . ?
 N005 C00B C00A 110.2(5) . . ?
 N005 C00B H00R 107.9 . . ?
 N005 C00B C00I 111.4(5) . . ?
 C00A C00B H00R 107.9 . . ?
 C00A C00B C00I 111.4(6) . . ?
 C00I C00B H00R 107.9 . . ?
 O002 C00C N005 117.8(7) . . ?
 O006 C00C O002 122.1(7) . . ?
 O006 C00C N005 120.2(7) . . ?
 N004 C00D H00D 108.6 . . ?
 N004 C00D C00E 110.2(5) . . ?
 N004 C00D C00K 111.5(6) . . ?
 C00E C00D H00D 108.6 . . ?
 C00E C00D C00K 109.3(6) . . ?
 C00K C00D H00D 108.6 . . ?
 N007 C00E C00D 110.4(6) . . ?
 N007 C00E H00E 108.2 . . ?
 N007 C00E C00J 110.9(5) . . ?
 C00D C00E H00E 108.2 . . ?
 C00D C00E C00J 110.8(6) . . ?
 C00J C00E H00E 108.2 . . ?
 H00S C00F H00T 108.0 . . ?
 C00G C00F H00S 109.4 . . ?
 C00G C00F H00T 109.4 . . ?
 C00G C00F C00I 111.4(6) . . ?
 C00I C00F H00S 109.4 . . ?
 C00I C00F H00T 109.4 . . ?
 C00F C00G H00U 109.5 . . ?
 C00F C00G H00V 109.5 . . ?
 C00F C00G C00H 110.9(6) . . ?
 H00U C00G H00V 108.0 . . ?
 C00H C00G H00U 109.5 . . ?
 C00H C00G H00V 109.5 . . ?
 C00A C00H H00W 109.4 . . ?
 C00A C00H H00X 109.4 . . ?
 C00G C00H C00A 111.0(6) . . ?
 C00G C00H H00W 109.4 . . ?
 C00G C00H H00X 109.4 . . ?
 H00W C00H H00X 108.0 . . ?
 C00B C00I C00F 112.1(6) . . ?
 C00B C00I H00Y 109.2 . . ?
 C00B C00I H 109.2 . . ?
 C00F C00I H00Y 109.2 . . ?
 C00F C00I H 109.2 . . ?
 H00Y C00I H 107.9 . . ?
 C00E C00J H00F 109.4 . . ?
 C00E C00J H00G 109.4 . . ?
 H00F C00J H00G 108.0 . . ?
 C00M C00J C00E 111.2(6) . . ?
 C00M C00J H00F 109.4 . . ?
 C00M C00J H00G 109.4 . . ?
 C00D C00K H00H 109.4 . . ?
 C00D C00K H00I 109.4 . . ?
 H00H C00K H00I 108.0 . . ?
 C00L C00K C00D 111.0(6) . . ?
 C00L C00K H00H 109.4 . . ?
 C00L C00K H00I 109.4 . . ?
 C00K C00L H00J 109.6 . . ?
 C00K C00L H00K 109.6 . . ?
 C00K C00L C00M 110.4(7) . . ?
 H00J C00L H00K 108.1 . . ?
 C00M C00L H00J 109.6 . . ?
 C00M C00L H00K 109.6 . . ?
 C00J C00M C00L 111.4(7) . . ?
 C00J C00M H00L 109.3 . . ?
 C00J C00M H00M 109.3 . . ?
 C00L C00M H00L 109.3 . . ?
 C00L C00M H00M 109.3 . . ?
 H00L C00M H00M 108.0 . . ?

loop_
  _geom_torsion_atom_site_label_1
  _geom_torsion_atom_site_label_2
  _geom_torsion_atom_site_label_3
  _geom_torsion_atom_site_label_4
  _geom_torsion
  _geom_torsion_site_symmetry_1
  _geom_torsion_site_symmetry_2
  _geom_torsion_site_symmetry_3
  _geom_torsion_site_symmetry_4
  _geom_torsion_publ_flag
 N004 C00D C00E N007 56.1(7) . . . . ?
 N004 C00D C00E C00J 179.4(6) . . . . ?
 N004 C00D C00K C00L -179.3(7) . . . . ?
 N005 C00B C00I C00F 177.8(6) . . . . ?
 N007 C00E C00J C00M 179.9(7) . . . . ?
 N008 C00A C00B N005 59.7(7) . . . . ?
 N008 C00A C00B C00I -176.0(6) . . . . ?
 N008 C00A C00H C00G 177.6(6) . . . . ?
 C009 N004 C00D C00E -142.5(6) . . . . ?
 C009 N004 C00D C00K 96.0(8) . . . . ?
 C00A C00B C00I C00F 54.3(8) . . . . ?
 C00B N005 C00C O002 -166.2(6) . . . . ?
 C00B N005 C00C O006 12.8(11) . . . . ?
 C00B C00A C00H C00G 54.7(8) . . . . ?
 C00C N005 C00B C00A -158.9(6) . . . . ?
 C00C N005 C00B C00I 76.9(8) . . . . ?
 C00D N004 C009 O001 -168.5(6) . . . . ?
 C00D N004 C009 O003 9.0(10) . . . . ?
 C00D C00E C00J C00M 56.8(9) . . . . ?
 C00D C00K C00L C00M -57.3(10) . . . . ?
 C00E C00D C00K C00L 58.6(9) . . . . ?
 C00E C00J C00M C00L -55.2(10) . . . . ?
 C00F C00G C00H C00A -55.0(9) . . . . ?
 C00G C00F C00I C00B -55.2(9) . . . . ?
 C00H C00A C00B N005 -178.3(6) . . . . ?
 C00H C00A C00B C00I -54.1(7) . . . . ?
 C00I C00F C00G C00H 55.4(9) . . . . ?
 C00K C00D C00E N007 178.9(6) . . . . ?
 C00K C00D C00E C00J -57.8(8) . . . . ?
 C00K C00L C00M C00J 55.4(10) . . . . ?

_shelx_res_file
;
TITL mo_41504_0m_a.res in P2(1)
    mo_41504_0m.res
    created by SHELXL-2018/3 at 16:44:49 on 21-Jul-2024
REM Old TITL mo_41504_0m in P2(1)
REM SHELXT solution in P2(1): R1 0.154, Rweak 0.052, Alpha 0.011
REM <I/s> 1.219 for 3 systematic absences, Orientation as input
REM Flack x = -1.514 ( 1.401 ) from 721 Parsons' quotients
REM Formula found by SHELXT: C14 N4 O4
CELL 0.71073 12.2491 5.0872 13.0581 90 91.599 90
ZERR 4 0.0028 0.0012 0.0031 0 0.007 0
LATT -1
SYMM -X,0.5+Y,-Z
SFAC C H N O
UNIT 28 56 8 8

L.S. 4 0 0
PLAN  2
SIZE 0.05 0.05 0.2
TEMP -73.15
CONF
BOND
list 4
fmap 2 53
MORE -1
BOND $H
ACTA
REM <olex2.extras>
REM <HklSrc "%.\\mo_41504_0m.hkl">
REM </olex2.extras>

WGHT    0.108700    1.130500
FVAR       1.12971
O001  4    0.602331    0.602808    0.435020    11.00000    0.04403    0.04497 =
         0.02959   -0.00354    0.00637    0.00985
O002  4    0.515905    0.379077    0.874748    11.00000    0.04202    0.04179 =
         0.03165   -0.00236    0.00298    0.00650
O003  4    0.682981    0.879809    0.328036    11.00000    0.06498    0.02133 =
         0.05622   -0.00385    0.00076   -0.00231
N004  3    0.666638    0.446534    0.286998    11.00000    0.03604    0.02448 =
         0.03546   -0.00507    0.00764   -0.00301
AFIX  43
H004  2    0.634500    0.295501    0.299246    11.00000   -1.20000
AFIX   0

N005  3    0.625700    0.266357    0.745107    11.00000    0.03991    0.02248 =
         0.03556   -0.00172    0.01149   -0.00303
AFIX  43
H005  2    0.598343    0.106442    0.745883    11.00000   -1.20000
AFIX   0
O006  4    0.604968    0.691964    0.791454    11.00000    0.07444    0.02224 =
         0.06129   -0.00154    0.01921    0.00313

N007  3    0.573517    0.397421    0.085130    11.00000    0.03334    0.02920 =
         0.03349    0.00347    0.00119   -0.00246
AFIX 137
H00A  2    0.561527    0.392222    0.016071    11.00000   -1.20000
H00B  2    0.564258    0.564759    0.107935    11.00000   -1.20000
H00C  2    0.525365    0.289049    0.116046    11.00000   -1.20000
AFIX   0

N008  3    0.620423    0.120822    0.530782    11.00000    0.03548    0.03099 =
         0.03926   -0.01138   -0.00011    0.00390
AFIX 137
H00N  2    0.621560   -0.015761    0.485822    11.00000   -1.20000
H00O  2    0.615402    0.274868    0.495541    11.00000   -1.20000
H00P  2    0.561823    0.104140    0.571615    11.00000   -1.20000
AFIX   0

C009  1    0.649218    0.653971    0.351510    11.00000    0.03670    0.02734 =
         0.03477   -0.00200   -0.00198    0.00624
C00A  1    0.723456    0.119533    0.595696    11.00000    0.02841    0.02680 =
         0.03604    0.00165   -0.00111    0.00288
AFIX  13
H00Q  2    0.731555   -0.057826    0.628043    11.00000   -1.20000
AFIX   0
C00B  1    0.717877    0.321822    0.679724    11.00000    0.03778    0.02425 =
         0.03040    0.00142    0.00425   -0.00682
AFIX  13
H00R  2    0.705005    0.497155    0.646934    11.00000   -1.20000
AFIX   0
C00C  1    0.581211    0.454030    0.804512    11.00000    0.04471    0.02670 =
         0.03171   -0.00118   -0.00432    0.00488

C00D  1    0.735540    0.467007    0.200058    11.00000    0.03862    0.02535 =
         0.03191    0.00121    0.00347   -0.00423
AFIX  13
H00D  2    0.739696    0.655882    0.179308    11.00000   -1.20000
AFIX   0
C00E  1    0.687447    0.309160    0.110311    11.00000    0.03610    0.03009 =
         0.03155   -0.00149   -0.00078    0.00292
AFIX  13
H00E  2    0.684830    0.120143    0.131125    11.00000   -1.20000
AFIX   0

C00F  1    0.921401    0.383608    0.673722    11.00000    0.03705    0.04026 =
         0.05028   -0.00126   -0.00048   -0.00837
AFIX  23
H00S  2    0.915062    0.559921    0.642020    11.00000   -1.20000
H00T  2    0.989438    0.379679    0.716436    11.00000   -1.20000
AFIX   0
C00G  1    0.927770    0.177536    0.590353    11.00000    0.03263    0.03451 =
         0.05131    0.00480    0.00347   -0.00343
AFIX  23
H00U  2    0.942636    0.003627    0.621778    11.00000   -1.20000
H00V  2    0.988786    0.220062    0.545045    11.00000   -1.20000
AFIX   0
C00H  1    0.821213    0.165423    0.526984    11.00000    0.03456    0.04409 =
         0.03539   -0.00735    0.00119   -0.00110
AFIX  23
H00W  2    0.825344    0.021090    0.476385    11.00000   -1.20000
H00X  2    0.810862    0.332333    0.488957    11.00000   -1.20000
AFIX   0
C00I  1    0.823942    0.336405    0.741296    11.00000    0.04625    0.03795 =
         0.03482   -0.00654   -0.00184   -0.00613
AFIX  23
H00Y  2    0.834929    0.169921    0.779466    11.00000   -1.20000
H     2    0.819459    0.480639    0.791902    11.00000   -1.20000
AFIX   0

C00J  1    0.759422    0.331539    0.016773    11.00000    0.05384    0.05512 =
         0.03194   -0.00224    0.00888    0.00736
AFIX  23
H00F  2    0.728266    0.222090   -0.039507    11.00000   -1.20000
H00G  2    0.760297    0.516340   -0.006952    11.00000   -1.20000
AFIX   0
C00K  1    0.851299    0.368552    0.225470    11.00000    0.03364    0.05492 =
         0.03805    0.00572    0.00007   -0.00435
AFIX  23
H00H  2    0.882974    0.471728    0.283309    11.00000   -1.20000
H00I  2    0.848258    0.182076    0.246887    11.00000   -1.20000
AFIX   0
C00L  1    0.923906    0.394117    0.133318    11.00000    0.03125    0.06572 =
         0.05572    0.00994    0.00374    0.00726
AFIX  23
H00J  2    0.997441    0.323737    0.150792    11.00000   -1.20000
H00K  2    0.931732    0.581964    0.115124    11.00000   -1.20000
AFIX   0
C00M  1    0.874677    0.243299    0.041696    11.00000    0.04705    0.07127 =
         0.05261   -0.00035    0.01542    0.01492
AFIX  23
H00L  2    0.920334    0.271469   -0.018710    11.00000   -1.20000
H00M  2    0.874750    0.052875    0.057330    11.00000   -1.20000
AFIX   0
HKLF 4


REM  mo_41504_0m_a.res in P2(1)
REM wR2 = 0.2564, GooF = S = 1.110, Restrained GooF = 1.110 for all data
REM R1 = 0.0805 for 2316 Fo > 4sig(Fo) and 0.1189 for all 3322 data
REM 201 parameters refined using 1 restraints

END

WGHT      0.1089      1.1271

REM Highest difference peak  0.317,  deepest hole -0.342,  1-sigma level  0.079
Q1    1   0.6193  0.7199  0.8853  11.00000  0.05    0.32
Q2    1   0.5406  0.0775  0.3949  11.00000  0.05    0.29
;
_shelx_res_checksum                80620
_shelx_hkl_file
;
  -2   0   0  999.90   60.89
  -2   0   0  980.20   53.79
   2   0   0 1089.29   52.19
   2   0   0  967.10   60.19
   2   0   0 1007.30   53.79
  -2   0   0 1033.90   51.89
   3   0   0 1386.06   87.49
  -3   0   0 1503.95   78.59
   3   0   0 1539.95   75.79
  -3   0   0 1411.06   88.49
  -3   0   0 1494.65   75.49
   4   0   0 2732.03  136.09
  -4   0   0 2746.13  139.89
   4   0   0 2650.03  139.19
   4   0   0 2488.45  151.48
  -4   0   0 2697.43  135.69
   5   0   0   23.60    5.10
  -5   0   0   32.00    4.60
  -5   0   0   31.70    7.90
   5   0   0   18.00   11.30
   5   0   0   25.60    6.50
   5   0   0   29.10    6.20
   6   0   0  120.59   27.40
  -6   0   0  164.08   12.00
   6   0   0  170.28   14.40
  -6   0   0  158.38   16.00
   6   0   0  148.69   12.30
   6   0   0  153.68   14.90
   7   0   0    9.00    5.00
   7   0   0    7.00    4.60
   7   0   0   -7.60   10.50
  -7   0   0   15.80    7.20
   7   0   0    9.70    4.50
  -7   0   0    8.00    3.50
  -8   0   0    3.50    3.80
   8   0   0   -3.20   12.60
   8   0   0    9.10    4.80
  -8   0   0    8.30    7.20
   8   0   0    1.60    4.20
   8   0   0   14.50    7.20
   9   0   0  534.75   35.80
  -9   0   0  532.45   32.60
  -9   0   0  528.45   39.70
   9   0   0  510.95   33.30
   9   0   0  515.95   57.09
   9   0   0  462.35   37.00
 -10   0   0   26.80   11.30
  10   0   0   49.10   25.00
  10   0   0   31.90    9.40
 -10   0   0   29.40    7.60
  10   0   0   35.40    9.20
  10   0   0   16.50    8.90
  11   0   0    9.20    8.80
 -11   0   0   13.20    6.10
  11   0   0    0.20   14.00
 -11   0   0   13.60    9.70
  11   0   0   17.00    7.40
  11   0   0   16.80    7.40
 -12   0   0  124.09   24.30
  12   0   0  118.89   18.80
  12   0   0   98.69   16.20
 -12   0   0  126.59   14.20
  12   0   0  141.09   17.90
 -12   0   0  113.29   13.20
  13   0   0   15.80    7.80
 -13   0   0   -6.70    4.20
  13   0   0    2.90    7.00
  13   0   0    0.20   22.40
 -13   0   0   16.60   13.20
  13   0   0    7.10    9.70
  14   0   0   24.40   11.00
  14   0   0   12.10    9.80
 -14   0   0    2.60   13.90
  14   0   0    6.00    9.00
  14   0   0   30.20   30.30
 -14   0   0   17.50    7.90
  15   0   0    1.80   10.60
  15   0   0    8.90    9.80
  15   0   0    1.00   11.60
 -15   0   0  -14.20   14.90
 -15   0   0   17.20    6.90
   0  -1   0    3.00    2.30
   0  -1   0   -2.40    1.10
   0   1   0    0.10    1.90
   0   1   0    2.80    1.70
  -1  -1   0 9786.12  485.15
  -1  -1   0 9551.34  486.05
  -1   1   0 9999.00  487.85
   1   1   0 9694.63  484.95
   1   1   0 9610.14  485.95
  -1   1   0 9490.85  485.55
  -2  -1   0 1974.60  103.89
   2  -1   0 2031.30  106.69
   2   1   0 2028.60  103.59
  -2   1   0 2012.20  106.89
   2   1   0 2026.90  102.29
   3  -1   0 1300.37   70.99
  -3  -1   0 1300.87   67.19
  -3   1   0 1194.28   66.99
   3   1   0 1213.98   79.89
  -3   1   0 1320.97   71.59
   3   1   0 1275.27   66.39
   4  -1   0  171.68   16.30
  -4  -1   0  189.28   13.10
   4   1   0  178.18   11.30
   4   1   0  184.58   12.50
   4   1   0  186.88   26.40
  -4   1   0  169.88   13.00
  -4   1   0  173.68   17.20
   5  -1   0  360.86   27.40
  -5  -1   0  402.46   23.20
  -5  -1   0  370.96   21.00
   5  -1   0  329.97   23.40
   5   1   0  348.37   21.90
  -5   1   0  362.06   22.70
   5   1   0  379.76   40.20
  -5   1   0  359.46   28.20
   6  -1   0  158.78   29.00
  -6  -1   0  201.08   14.90
   6  -1   0  182.68   19.00
   6  -1   0  203.18   16.10
  -6  -1   0  191.08   12.80
   6   1   0  160.48   33.90
  -6   1   0  204.88   14.70
  -6   1   0  187.98   19.50
   6   1   0  183.98   13.80
   7  -1   0   51.39   19.10
   7  -1   0   54.09   12.30
   7  -1   0   67.69   10.50
  -7  -1   0   62.99    8.50
   7   1   0   43.70   19.90
  -7   1   0   65.09    8.50
  -7   1   0   67.29   14.50
   7   1   0   63.39    7.70
   8  -1   0    4.00   13.50
   8  -1   0   -2.20    4.90
  -8  -1   0    5.20    4.30
   8  -1   0    6.70    6.00
   8   1   0   32.40   17.50
  -8   1   0   15.70    8.30
  -8   1   0    6.30    4.20
   8   1   0    9.80    4.20
   9  -1   0   11.00    6.70
  -9  -1   0   11.10    4.20
  -9  -1   0   16.50    5.90
   9  -1   0   15.20   14.70
  -9   1   0   11.00    4.90
   9   1   0    7.80    6.50
  -9   1   0    0.30    6.60
   9   1   0   34.10   20.80
   9   1   0   16.70    5.90
  10  -1   0  219.18   25.30
 -10  -1   0  263.57   20.50
  10  -1   0  195.78   20.50
  10  -1   0  175.98   40.10
 -10  -1   0  230.28   17.10
  10   1   0  226.98   23.40
  10   1   0  221.78   19.20
 -10   1   0  243.98   18.40
 -10   1   0  271.27   28.60
  11  -1   0   76.29   14.50
  11  -1   0  101.79   20.70
 -11  -1   0   79.59   13.80
  11   1   0   93.99   15.90
 -11   1   0   97.99   22.70
  11   1   0   99.69   12.60
 -11   1   0   77.19   11.00
  12  -1   0    0.40    8.30
  12  -1   0  -10.10    6.20
 -12  -1   0   -4.60    3.80
 -12  -1   0    8.10    5.80
 -12   1   0    1.60    4.50
 -12   1   0   -4.60    9.90
  12   1   0    9.00    7.30
  12   1   0   -0.60    5.40
  13  -1   0   32.20   11.10
  13  -1   0   24.40   11.50
 -13  -1   0   40.20    9.60
  13   1   0   34.90   29.50
 -13   1   0   60.39   19.60
  13   1   0   38.00   11.40
  13   1   0   39.60   10.20
  14  -1   0   14.00   13.10
  14  -1   0   43.30   26.00
  14  -1   0   45.40   14.00
 -14   1   0   21.10    8.90
  14   1   0    6.50    9.30
  14   1   0    5.20    9.00
 -14   1   0   39.90   18.10
  15  -1   0   30.30   15.90
  15   1   0   27.80   12.30
  15   1   0   44.20   13.70
 -15   1   0   10.00   17.00
   0  -2   0 1516.55   82.79
   0  -2   0 1572.54   83.99
   0   2   0 1596.24   83.09
   0   2   0 1583.54   84.49
  -1  -2   0   47.70    6.40
   1  -2   0   62.19    8.50
  -1   2   0   57.79    7.40
   1   2   0   44.60    6.40
  -1   2   0   65.09   10.80
   1   2   0   50.59    7.40
   2  -2   0   37.20    8.50
  -2  -2   0   44.60    6.60
  -2   2   0   43.80    9.80
   2   2   0   38.10    5.60
  -2   2   0   31.60    6.10
   2   2   0   40.00    8.90
   3  -2   0  138.19   15.00
  -3  -2   0  149.09   13.10
  -3   2   0  134.19   15.90
  -3   2   0  149.79   12.70
   3   2   0  145.69   12.40
   3   2   0  134.79   10.50
   4  -2   0  723.43   48.10
  -4  -2   0  747.23   44.10
   4   2   0  730.63   40.40
   4   2   0  724.83   42.50
  -4   2   0  773.92   49.40
  -5  -2   0 1008.40   55.09
  -5  -2   0 1008.50   58.29
   5  -2   0 1040.80   63.89
  -5   2   0 1025.70   64.69
   5   2   0  992.70   56.19
  -5   2   0 1012.60   57.69
   6  -2   0  177.58   19.70
  -6  -2   0  167.18   15.30
  -6   2   0  156.78   15.10
  -6   2   0  148.19   19.90
   6   2   0  162.98   13.70
  -7  -2   0   50.29   14.40
   7  -2   0   39.10   14.20
   7   2   0   59.39    7.00
   7   2   0   33.40   21.40
  -7   2   0   56.79   14.80
  -7   2   0   67.49   10.70
   7   2   0   61.29    8.70
   8  -2   0  237.38   26.00
  -8   2   0  250.67   21.00
   8   2   0  243.48   18.60
  -8   2   0  267.47   28.70
   8   2   0  163.38   39.70
   9  -2   0  142.19   21.50
  -9   2   0  156.38   23.30
  -9   2   0  167.08   15.80
   9   2   0  138.39   37.00
   9   2   0  139.79   14.20
  10  -2   0    8.10    8.30
 -10   2   0   17.10   11.30
  10   2   0    9.40   19.30
  10   2   0    4.20    5.00
 -10   2   0   12.40    6.80
  11  -2   0   59.69   18.30
  11   2   0   51.79   10.40
 -11   2   0   47.20    9.60
  11   2   0   27.10   22.60
  11   2   0   45.60   13.20
 -11   2   0   37.80   15.20
  12  -2   0  119.19   24.30
 -12  -2   0  114.99   16.80
 -12   2   0  136.99   28.50
  12   2   0  152.28   21.20
  12   2   0  119.89   14.70
 -12   2   0  133.99   15.20
  12   2   0  104.09   59.49
 -13  -2   0   17.70    9.50
  13  -2   0   20.20   14.40
  13   2   0   25.30    9.10
 -13   2   0   28.30    8.00
  13   2   0   29.40   12.10
  13   2   0   -7.30   26.40
 -13   2   0   26.20   15.00
 -14   2   0   20.40   15.30
  14   2   0    4.00    8.30
  14   2   0   -3.30   10.00
   0  -3   0    9.10    4.50
   0  -3   0    9.50    4.00
   0   3   0   11.00    5.80
  -1  -3   0  105.69   11.20
   1  -3   0  109.19   13.10
   1   3   0  114.99   12.50
  -1   3   0  107.69   13.90
   1   3   0  111.29   11.30
  -1   3   0  111.39   12.10
   2  -3   0   34.90    9.60
  -2  -3   0   26.40    6.10
  -2   3   0   41.70   11.10
  -2   3   0   31.50    7.20
   2   3   0   34.70    8.10
   2   3   0   32.10    6.50
   3  -3   0  163.08   18.50
  -3  -3   0  190.98   15.50
   3   3   0  180.08   14.20
   3   3   0  170.98   16.00
  -3   3   0  156.88   19.40
  -3   3   0  178.78   16.40
   4  -3   0   93.79   14.50
   4   3   0   76.19   10.90
  -4   3   0   99.39   18.30
   4   3   0   85.69    9.20
  -4   3   0  108.79   12.50
   5  -3   0  163.28   24.50
  -5  -3   0  174.88   17.90
  -5   3   0  191.68   22.90
  -5   3   0  176.38   17.40
   5   3   0  187.08   16.30
  -6  -3   0   30.00    8.00
  -6  -3   0   31.40    6.80
   6  -3   0   33.40   11.70
   6   3   0   23.00    6.80
  -6   3   0   14.50   10.30
  -6   3   0   37.60    8.50
   7  -3   0    8.30    6.10
  -7   3   0   11.50    7.10
   7   3   0    5.30    4.70
  -7   3   0    8.70    8.50
   8  -3   0   -2.80    5.80
  -8  -3   0    1.60    3.90
   8   3   0   -3.70    4.00
  -8   3   0   -5.30    7.30
  -8   3   0   -1.70    6.80
   9   3   0   18.50    6.40
  -9   3   0   21.20   12.70
  -9   3   0   21.20    8.90
 -10   3   0   14.20    6.80
 -10   3   0   13.90   13.00
  10   3   0    9.50    5.70
  11  -3   0   68.89   19.20
 -11  -3   0   50.99   13.60
  11   3   0   62.09   16.40
 -11   3   0   41.40   17.90
  11   3   0   52.79   10.90
 -11   3   0   53.39   12.00
  11   3   0   20.90   25.80
  12  -3   0   14.60   13.50
  12   3   0   36.20    9.20
  12   3   0   70.19   31.70
 -12   3   0   44.40   10.90
 -12   3   0   30.40   14.50
  12   3   0   35.60   13.20
 -13   3   0   23.20   15.50
  13   3   0    8.30    6.90
  13   3   0    5.30    9.30
   0  -4   0  911.51   55.69
   0   4   0  907.71   54.69
   0   4   0  879.21   55.89
  -1  -4   0   47.60   10.10
   1  -4   0   73.69   14.60
   1   4   0   42.30    8.60
  -1   4   0   56.99   10.50
   1   4   0   47.80   10.90
  -1   4   0   54.99   13.40
   2  -4   0   61.89   14.30
  -2  -4   0   35.50   13.70
   2   4   0   83.49   12.10
  -2   4   0   42.90   15.30
  -2   4   0   84.89   13.40
   2   4   0   70.59   11.00
  -2   4   0   88.99   17.90
   3   4   0    1.20    4.50
   3   4   0    5.70    4.10
  -3   4   0    2.40    6.60
  -3   4   0   17.10    6.90
   4  -4   0   69.69   16.70
  -4   4   0   77.09   18.60
   4   4   0   54.79    9.30
  -4   4   0   76.29   19.30
   4   4   0   57.79   11.60
   5  -4   0   28.10   11.00
  -5   4   0   33.90    8.90
   5   4   0   32.70    9.40
  -5   4   0   40.40   14.60
  -6   4   0   13.00   11.00
   6   4   0   21.80    7.80
  -6   4   0   22.10    7.40
   7  -4   0   18.80   11.50
   7   4   0   37.70    9.10
  -7   4   0   13.50    7.00
  -7   4   0    8.30    8.90
  -7   4   0   25.80   12.80
   8  -4   0   38.70   15.60
   8   4   0   49.90   11.20
  -8   4   0   48.30   11.90
  -8   4   0   30.80   10.60
  -8   4   0   34.60   16.60
   9  -4   0   40.80   15.80
  -9  -4   0   57.39   12.90
  -9   4   0   43.10   12.20
  -9   4   0   48.10   19.60
   9   4   0   35.20   10.00
  -9   4   0   61.09   13.10
  10  -4   0   16.40   13.00
 -10  -4   0   12.10    9.90
  10   4   0   18.90    7.60
 -10   4   0   35.00   11.50
 -10   4   0   34.10   10.20
 -10   4   0   32.70   16.10
  11   4   0   -5.60    9.30
  11   4   0   -1.60    6.10
 -11   4   0   -7.60    7.70
 -11   4   0    4.80   11.40
 -11   4   0    9.00    7.10
 -12   4   0   40.00   12.40
 -12   4   0   53.79   21.40
  12   4   0   47.00   12.50
  12   4   0   43.80   15.10
   0   5   0    5.30    5.30
   0   5   0   -6.20    5.80
   1  -5   0  146.39   29.30
   1   5   0  108.59   15.30
   1   5   0  121.29   16.90
  -1   5   0  113.09   16.70
   2  -5   0  383.86   33.20
   2   5   0  275.07   25.00
  -2   5   0  309.67   32.10
  -2   5   0  224.48   38.70
   2   5   0  349.37   29.20
  -2   5   0  383.46   28.90
   3  -5   0  173.68   29.80
  -3   5   0  127.19   28.90
   3   5   0  128.29   15.10
  -3   5   0  122.69   17.40
   3   5   0  138.79   17.50
  -4   5   0   45.30   15.50
   4   5   0   76.59   14.50
   4   5   0   46.00    9.90
  -4   5   0   46.10   12.40
   5   5   0   76.79   14.30
  -5   5   0   49.90   12.70
  -5   5   0   50.29   17.50
   6  -5   0   18.60   13.30
  -6   5   0    3.30   10.20
   6   5   0    6.40    5.90
  -6   5   0   11.40    7.90
   7  -5   0   -1.00   11.30
  -7   5   0   14.50    8.10
   7   5   0    0.30    6.60
  -7   5   0    8.50   12.20
  -8   5   0   50.29   18.20
  -8   5   0   28.80   10.70
   8   5   0   30.50    9.40
  -8   5   0   -6.00   12.30
  -9   5   0    1.90    8.10
   9   5   0    3.10    7.20
  -9   5   0   -0.10   13.20
 -10   5   0   64.49   20.70
  10   5   0   27.60   14.80
 -10   5   0   28.90   13.20
  10   5   0   55.09   11.80
   0   6   0  -12.00   23.80
   0   6   0   37.50   12.50
   0   6   0   32.20    9.80
  -1   6   0   13.80   25.00
   1   6   0   20.80   12.10
   1   6   0   27.10    8.90
  -1   6   0   13.90    8.00
  -1   6   0   34.00   11.80
   2   6   0   58.39   15.20
  -2   6   0   68.79   14.80
  -2   6   0  103.59   19.90
   2   6   0  102.79   16.10
  -2   6   0   92.89   19.40
  -3   6   0   61.79   20.60
  -3   6   0   73.39   14.80
   3   6   0   63.29   14.80
   3   6   0   57.69   10.90
   4  -6   0   38.90   17.50
  -4   6   0   22.40   14.00
   4   6   0   14.60    9.90
   4   6   0   -0.80    6.10
  -4   6   0    1.50    7.30
  -5  -6   0   -5.30    8.80
   5  -6   0   17.70   16.80
  -5   6   0   18.50    8.70
   5   6   0    7.50    9.50
   5   6   0   -9.40    6.10
  -5   6   0   -8.10   12.60
   6   6   0    9.10    7.70
  -6   6   0   -0.60    7.70
  -6   6   0   -7.30   13.70
  15   0  -1    1.50   10.60
 -15   0   1   -3.10   16.80
  15   0  -1   18.60    9.80
  15   0  -1    7.40   10.20
  14   0  -1   22.20   12.00
  14   0  -1   11.80    8.30
  14   0  -1    2.60    7.70
 -14   0   1   -7.90   13.90
 -14   0   1   18.90    7.50
  14   0  -1  -27.50   24.50
 -14   0   1   -4.80    5.60
 -13   0   1   12.00    7.20
  13   0  -1   -2.80   20.80
  13   0  -1   15.30    8.90
  13   0  -1    4.50   12.40
  13   0  -1    7.50    9.10
 -13   0   1   22.60   11.90
  12   0  -1   10.30    7.70
 -12   0   1    3.30    5.90
 -12   0   1   14.70   12.30
  12   0  -1    7.60    8.90
  12   0  -1   24.90    8.60
 -12   0   1   20.30    5.80
  11   0  -1   44.30   11.70
 -11   0   1   75.59   16.70
  11   0  -1   16.30   17.90
  11   0  -1   60.59   11.80
 -10   0   1  595.34   36.60
  10   0  -1  576.54   38.10
  10   0  -1  510.65   41.20
 -10   0   1  655.93   46.10
  10   0  -1  589.24   40.20
  10   0  -1  510.25   64.99
  -9   0   1  203.48   22.40
   9   0  -1  194.78   17.30
   9   0  -1  185.28   18.40
   9   0  -1  109.79   33.90
   9   0  -1  155.48   19.10
  -9   0   1  194.98   15.80
  -8   0   1  201.08   21.20
   8   0  -1  178.58   18.80
   8   0  -1  168.08   15.60
   8   0  -1  196.18   39.30
   8   0  -1  164.08   16.70
  -8   0   1  189.38   14.50
   7   0  -1  118.09   14.00
  -7   0   1  140.79   11.10
  -7   0   1  108.59   15.50
   7   0  -1  126.49   12.20
   7   0  -1  109.29   12.60
   6   0  -1  178.88   29.80
  -6   0   1  186.28   19.10
   6   0  -1  221.98   15.80
   6   0  -1  216.78   17.20
   6   0  -1  198.88   18.10
  -6   0   1  250.87   15.30
   5   0  -1  282.97   21.40
  -5   0   1  282.07   22.40
   5   0  -1  293.87   20.20
   4   0  -1  716.93   34.70
   4   0  -1  602.84   35.80
   4   0  -1  592.74   37.50
  -4   0   1  564.44   37.40
   3   0  -1 1027.80   49.50
  -3   0   1  891.61   52.09
  -3   0   1  902.21   50.79
   3   0  -1  957.20   50.79
   3   0  -1  901.31   52.09
   2   0  -1  520.75   28.20
  -2   0   1  552.94   28.30
   2   0  -1  523.35   30.40
   2   0  -1  514.05   29.30
  -2   0   1  555.74   30.40
  -2   0   1  525.65   29.50
  -1   0   1   39.60    3.90
   2   0   1  307.87   26.10
   2   0   1  291.07   18.60
  -2   0  -1  318.47   26.00
  -2   0  -1  278.77   18.60
   2   0   1  341.57   17.00
  -2   0  -1  343.47   17.20
   3   0   1 3009.90  162.38
  -3   0  -1 3285.27  165.58
   3   0   1 3139.79  174.08
   3   0   1 3283.97  165.18
  -3   0  -1 3409.26  177.38
  -3   0  -1 3229.98  162.58
  -4   0  -1 3144.29  168.08
   4   0   1 3053.59  164.38
   4   0   1 2939.11  151.38
   4   0   1 2711.73  147.79
  -4   0  -1 2788.42  147.79
  -4   0  -1 2923.01  151.58
   5   0   1 1334.67   89.99
   5   0   1 1331.17   72.89
  -5   0  -1 1481.95  101.69
   5   0   1 1435.86   76.99
  -5   0  -1 1426.66   77.39
  -5   0  -1 1387.46   72.89
  -6   0  -1  574.84   37.20
   6   0   1  536.55   32.50
   6   0   1  561.74   36.30
   6   0   1  586.54   51.49
  -6   0  -1  618.34   56.19
  -6   0  -1  565.74   32.40
  -7   0  -1  466.55   28.50
   7   0   1  505.45   49.50
   7   0   1  449.06   32.60
  -7   0  -1  513.45   34.80
  -7   0  -1  466.05   52.29
   7   0   1  467.95   28.90
   8   0   1   77.99   23.60
   8   0   1   98.79   10.50
   8   0   1   85.69   12.80
  -8   0  -1   98.59   14.50
   8   0   1   82.39   11.70
  -8   0  -1   90.69    9.70
  -9   0  -1  363.76   30.30
   9   0   1  291.27   45.10
   9   0   1  351.26   27.60
   9   0   1  378.06   25.70
   9   0   1  384.46   30.10
  -9   0  -1  392.46   31.70
 -10   0  -1  371.56   31.90
 -10   0  -1  343.47   24.00
 -10   0  -1  315.87   22.70
  10   0   1  313.37   26.40
  10   0   1  330.57   24.90
  10   0   1  308.87   28.10
 -11   0  -1  391.76   27.40
 -11   0  -1  360.76   28.10
  11   0   1  395.06   29.70
  11   0   1  430.76   32.30
 -11   0  -1  461.35   38.40
  11   0   1  457.45   35.20
 -12   0  -1    9.70   10.60
 -12   0  -1    5.00    4.20
  12   0   1   -1.90    7.90
  12   0   1   -2.00    7.00
  12   0   1    5.00    6.20
 -12   0  -1   17.30    6.20
 -13   0  -1    3.90    5.30
  13   0   1   53.69   22.20
  13   0   1    4.90    8.70
 -13   0  -1   11.80   11.90
  13   0   1   -4.00    6.10
 -13   0  -1   -3.50    5.90
  14   0   1   -2.60    8.40
 -14   0  -1   -9.00   11.80
 -14   0  -1    4.90    5.70
 -14   0  -1    4.70    6.90
  14   0   1   10.40   10.60
  14   0   1    6.60    6.80
  15   0   1   14.20   10.10
 -15   0  -1  -10.40   17.60
  15   0   1   35.10   10.50
 -15   0  -1    6.50    6.20
  15  -1  -1    2.60   14.00
  15   1  -1   31.30   11.70
 -15   1   1   -0.20   15.50
  15   1  -1    5.80    9.40
  14  -1  -1   20.60   13.40
  14  -1  -1   19.70   30.70
  14   1  -1   -0.60    8.80
 -14   1   1    4.30   13.40
  14   1  -1    8.50    9.20
 -14   1   1   23.00    9.60
 -13  -1   1   29.90    9.20
  13  -1  -1    8.50   10.70
  13  -1  -1   10.50    9.00
 -13   1   1   23.00   14.90
 -13   1   1   21.00    7.00
  13   1  -1   11.80    8.30
  13   1  -1  -11.90   21.90
  13   1  -1   11.30    9.30
  12  -1  -1   10.80   10.30
  12  -1  -1  -36.00   29.20
  12  -1  -1   15.50    7.90
 -12  -1   1    3.90    9.00
  12  -1  -1    8.00    8.70
 -12   1   1   14.50   12.90
  12   1  -1   21.20    8.70
 -12   1   1    9.00    5.30
  12   1  -1   14.70    9.40
  11  -1  -1   84.39   18.40
  11  -1  -1   82.09   14.20
  11  -1  -1   59.79   24.00
  11  -1  -1  100.69   15.10
 -11   1   1  137.29   29.00
  11   1  -1   96.79   15.80
  11   1  -1   87.99   13.00
 -11   1   1   88.59   11.30
  10  -1  -1  364.86   27.30
  10  -1  -1  328.17   27.40
  10  -1  -1  329.07   31.90
 -10   1   1  381.26   35.70
 -10   1   1  355.76   24.60
  10   1  -1  346.37   27.50
  10   1  -1  340.97   30.20
   9  -1  -1  124.79   25.10
   9  -1  -1  139.69   16.00
  -9  -1   1  117.39   13.30
   9  -1  -1  158.08   15.70
   9   1  -1  165.48   18.60
   9   1  -1  139.59   13.80
  -9   1   1  141.89   13.40
   9   1  -1  150.38   39.80
  -9   1   1  138.39   21.20
  -8  -1   1   61.69    9.90
   8  -1  -1   61.89   11.20
   8  -1  -1   51.79   12.80
   8  -1  -1   16.00   15.20
   8   1  -1   58.09    9.10
  -8   1   1   80.09   17.40
  -8   1   1   66.99    9.10
   8   1  -1   41.50   10.70
   8   1  -1   26.90   22.80
  -7  -1   1  125.69   11.60
   7  -1  -1  133.99   16.50
   7  -1  -1  116.19   12.90
   7  -1  -1  100.59   12.50
   7   1  -1  116.69   14.50
  -7   1   1  127.79   17.60
   7   1  -1  114.99   10.60
  -7   1   1  122.39   11.60
   7   1  -1  117.19   29.40
  -6  -1   1  461.45   27.30
   6  -1  -1  441.46   28.60
   6  -1  -1  433.06   32.80
   6   1  -1  451.75   31.40
   6   1  -1  466.85   48.90
  -6   1   1  440.06   27.10
  -6   1   1  471.85   34.50
   6   1  -1  368.86   25.50
  -5  -1   1  309.97   19.80
   5  -1  -1  297.97   24.60
   5   1  -1  314.47   19.20
  -5   1   1  299.47   25.50
  -5   1   1  298.07   20.20
  -4  -1   1  139.89   10.70
   4  -1  -1  144.29   14.50
  -4   1   1  139.39   11.60
  -4   1   1  122.99   14.90
  -4   1   1  137.09   10.70
   4   1  -1  129.09   10.10
   3  -1  -1  302.37   22.10
  -3  -1   1  291.97   17.90
   3  -1  -1  277.27   20.60
   3   1  -1  295.87   17.50
  -3   1   1  271.97   18.70
  -3   1   1  309.57   22.80
  -2  -1   1  514.55   28.70
   2  -1  -1  544.55   32.40
  -2   1   1  487.25   31.30
   2   1  -1  500.85   28.20
  -2   1   1  497.25   28.90
  -2   1   1  541.55   33.00
   1  -1  -1 1735.73   90.49
   1  -1  -1 1453.35   96.49
   1  -1  -1 1864.91   93.39
  -1   1   1 1776.72   90.59
   1   1  -1 1772.42   90.19
  -1   1   1 1927.61   93.49
   0  -1  -1 1412.66   72.19
   0  -1  -1 1467.25   73.29
   0   1   1 1348.27   72.99
   0   1  -1 1382.66   72.49
   0   1  -1 1378.56   71.49
   0   1   1 1352.76   71.99
   1  -1   1  901.21   48.70
  -1  -1  -1  924.11   46.90
  -1   1  -1  903.81   48.80
   1   1   1  907.11   46.60
   1   1   1  794.52   47.30
  -2  -1  -1  493.25   27.70
  -2  -1  -1  470.55   26.30
   2  -1   1  492.65   29.70
   2   1   1  462.95   27.20
  -2   1  -1  464.65   29.60
   2   1   1  473.55   26.10
  -3  -1  -1  363.96   20.90
  -3  -1  -1  374.86   22.40
   3  -1   1  369.16   25.20
  -3   1  -1  379.76   25.60
   3   1   1  348.77   32.30
   3   1   1  365.56   21.70
   3   1   1  362.66   20.60
  -3   1  -1  359.76   21.60
  -4  -1  -1   59.29    5.80
   4  -1   1   36.20    8.40
  -4  -1  -1   67.49    7.10
   4   1   1   59.39    5.60
  -4   1  -1   39.40    9.10
   4   1   1   42.50   13.60
  -4   1  -1   53.29    6.60
   4   1   1   56.49    6.30
  -4   1  -1   72.29   16.60
  -5  -1  -1  396.16   24.00
   5  -1   1  383.76   28.40
  -5  -1  -1  381.96   22.20
   5  -1   1  412.36   35.90
   5  -1   1  375.76   24.80
  -5   1  -1  388.96   28.70
   5   1   1  374.26   22.20
  -5   1  -1  348.87   22.50
   5   1   1  331.97   37.80
   5   1   1  372.06   22.80
   6  -1   1  168.08   25.50
  -6  -1  -1  194.18   14.60
   6  -1   1  152.78   17.80
  -6  -1  -1  204.48   13.00
   6  -1   1  142.99   14.20
  -6   1  -1  173.38   18.50
  -6   1  -1  203.58   14.00
   6   1   1  111.59   26.00
  -6   1  -1  141.09   29.60
   6   1   1  212.28   13.90
  -7  -1  -1  153.28   11.50
   7  -1   1  130.99   16.90
  -7  -1  -1  169.48   13.80
   7  -1   1  155.68   14.00
   7  -1   1  164.18   26.20
  -7   1  -1  139.09   17.70
   7   1   1  136.89   11.80
  -7   1  -1  118.69   29.50
   7   1   1  111.79   27.80
  -7   1  -1  140.89   12.00
   8  -1   1   54.99   12.60
   8  -1   1   54.79    9.90
  -8  -1  -1   52.39    9.40
   8  -1   1   62.99   19.70
  -8  -1  -1   53.79    7.20
  -8   1  -1   52.09    7.60
   8   1   1   10.70   17.10
  -8   1  -1   31.70   16.80
   8   1   1   45.10    7.60
  -8   1  -1   44.50   12.70
   9  -1   1   64.39   22.50
   9  -1   1   56.49   11.20
   9  -1   1   33.70   13.50
  -9  -1  -1   79.19   10.80
  -9  -1  -1   62.09    8.20
  -9   1  -1   48.50   13.90
  -9   1  -1   60.59   10.30
   9   1   1   56.89    9.00
   9   1   1   30.20   22.00
 -10  -1  -1  290.77   23.00
  10  -1   1  257.17   23.00
  10  -1   1  284.27   28.40
  10  -1   1  301.87   42.10
 -10  -1  -1  251.47   21.80
 -10   1  -1  297.97   20.90
  10   1   1  162.38   42.50
 -10   1  -1  309.07   30.70
  10   1   1  284.97   21.40
  11  -1   1   91.89   19.00
  11  -1   1   34.20   20.40
  11  -1   1   80.09   14.10
 -11  -1  -1   99.09   11.00
 -11  -1  -1   94.59   13.00
  11   1   1   57.99   31.90
  11   1   1   89.99   16.00
  11   1   1  123.09   13.10
 -11   1  -1  110.09   28.60
 -11   1  -1   75.59   11.10
 -12  -1  -1   29.70    6.80
  12  -1   1   49.60   12.00
  12  -1   1   13.30   11.70
 -12  -1  -1   49.20   10.10
  12   1   1   46.50   10.70
  12   1   1   33.00   11.20
 -12   1  -1   33.90    8.20
 -12   1  -1   32.10   13.70
  13  -1   1    8.40   21.60
 -13  -1  -1   11.90    5.20
  13  -1   1    1.30    8.80
  13  -1   1    6.60    9.70
 -13  -1  -1    9.60    6.20
  13   1   1    9.40    6.50
  13   1   1   -9.40   22.70
 -13   1  -1  -10.50    7.10
  13   1   1    2.80    7.40
 -13   1  -1    9.30   11.70
  14  -1   1   26.70   23.50
  14  -1   1  -17.80    9.40
  14  -1   1   -3.20    9.40
  14   1   1   -6.10    7.20
 -14   1  -1  -10.20    6.60
 -14   1  -1   13.20   13.10
  14   1   1    4.20    7.60
 -15  -1  -1    5.30    6.40
  15  -1   1   16.40   15.30
  15   1   1   -1.00   10.90
  15   1   1    9.10   11.10
  14   2  -1   13.30   10.70
 -14   2   1   21.50   16.00
 -13  -2   1    7.20    7.00
  13  -2  -1  -13.80    9.80
 -13   2   1  -16.70   10.60
  13   2  -1    9.20    6.60
 -13   2   1   10.60    6.80
  13   2  -1    9.50    8.30
  13   2  -1   11.80   22.80
  12  -2  -1   49.00   14.80
  12   2  -1   32.90   12.50
  12   2  -1   55.79   11.90
 -12   2   1   43.80   18.60
 -12   2   1   33.30    9.10
  11  -2  -1   70.99   17.60
 -11   2   1   55.89   10.40
 -11   2   1   80.69   21.50
  11   2  -1   71.99   30.50
  11   2  -1   59.29   10.80
  11   2  -1   72.99   17.30
  10  -2  -1   60.19   16.00
  10   2  -1   51.99   25.00
 -10   2   1   91.89   20.30
  10   2  -1   59.89   14.20
 -10   2   1   88.89   12.40
  10   2  -1   96.39   11.60
   9  -2  -1   62.69   15.90
   9   2  -1   69.49   14.80
  -9   2   1   62.69   10.60
   9   2  -1   83.39   10.70
  -9   2   1   72.59   18.20
   9   2  -1   60.99   27.70
   8  -2  -1   56.69   14.50
  -8  -2   1   65.89   11.70
   8   2  -1   79.99   10.00
  -8   2   1   74.99   11.30
   8   2  -1   92.49   17.40
   8   2  -1   29.80   21.70
  -8   2   1   87.19   20.20
  -7  -2   1   29.60    9.30
   7  -2  -1   30.30   17.60
   7   2  -1   33.60   18.40
   7   2  -1   26.10    6.10
  -7   2   1   24.70    8.20
  -7   2   1   31.60   12.00
   6  -2  -1  137.59   17.90
  -6  -2   1  150.08   14.20
   6   2  -1  124.69   30.90
  -6   2   1  135.29   19.20
  -6   2   1  124.79   14.20
   6   2  -1  159.38   13.00
  -5  -2   1  297.97   21.60
   5  -2  -1  309.57   26.40
   5   2  -1  297.37   20.00
  -5   2   1  294.57   22.20
  -5   2   1  268.47   26.80
  -4  -2   1  265.97   19.70
   4  -2  -1  270.17   23.70
  -4   2   1  260.77   24.70
  -4   2   1  253.47   19.20
   4   2  -1  275.37   18.50
  -3  -2   1   68.49    8.40
   3  -2  -1   69.39   10.80
  -3   2   1   66.19    8.40
   3   2  -1   56.09    7.60
  -3   2   1   55.79   12.60
  -2  -2   1  652.83   36.50
   2  -2  -1  661.73   41.30
   2   2  -1  625.74   37.70
   2   2  -1  657.13   36.10
  -2   2   1  636.34   38.10
  -2   2   1  664.43   42.30
   1  -2  -1 1744.13   92.59
  -1  -2   1 1770.72   91.49
   1  -2  -1 1875.81   95.49
   1   2  -1 1737.33   92.59
  -1   2   1 1554.94   98.59
  -1   2   1 1770.22   95.89
   1   2  -1 1768.82   91.29
   0  -2   1 3205.48  165.58
   0  -2  -1 3195.38  165.08
   0  -2  -1 3297.67  166.28
   0   2   1 3143.39  164.88
   0   2   1 3187.68  166.58
   0   2  -1 3232.98  164.48
   0   2  -1 3185.68  166.08
   1  -2   1  852.51   50.19
  -1  -2  -1  869.91   48.30
  -1   2  -1  886.11   50.89
  -1   2  -1  859.41   48.20
   1   2   1  868.41   47.90
  -2  -2  -1  214.58   15.10
   2  -2   1  214.28   17.90
  -2   2  -1  202.38   18.00
   2   2   1  184.08   15.60
   2   2   1  213.98   14.60
   3  -2   1   38.20    9.70
  -3  -2  -1   42.10    7.80
  -3  -2  -1   33.40    5.60
  -3   2  -1   42.40   10.00
   3   2   1   32.70    7.60
   3   2   1   32.90    6.80
  -4  -2  -1  155.28   14.80
  -4  -2  -1  187.48   13.30
   4  -2   1  160.08   17.70
   4   2   1  181.08   14.50
   4   2   1  181.58   12.70
  -4   2  -1  166.18   18.30
  -5  -2  -1   97.49   11.20
  -5  -2  -1   83.59    9.00
   5   2   1   96.39    8.40
   5   2   1   87.29   10.00
  -5   2  -1  140.89   16.70
  -6  -2  -1  252.27   17.70
  -6  -2  -1  269.47   20.70
   6  -2   1  265.77   25.00
   6   2   1  245.98   16.60
   6   2   1  251.87   18.30
  -6   2  -1  243.08   25.30
  -6   2  -1  226.88   18.70
   7   2   1   50.89    7.40
  -7   2  -1   69.69   16.20
   7   2   1   57.79   22.00
  -7   2  -1   67.39   10.50
   7   2   1   61.59    9.60
   8  -2   1   47.80   13.90
  -8  -2  -1   63.79   11.80
  -8   2  -1   59.09   10.20
  -8   2  -1   70.99   16.90
   8   2   1   70.09    9.40
  -9  -2  -1  119.99   14.80
   9  -2   1  126.39   23.70
  -9  -2  -1  124.49   12.60
  -9   2  -1  147.09   22.10
   9   2   1  129.49   13.60
  -9   2  -1  155.18   14.70
  10  -2   1  143.79   21.50
 -10  -2  -1  152.78   17.00
 -10   2  -1  157.08   23.10
 -10   2  -1  153.58   15.50
  10   2   1  132.79   14.40
  11  -2   1    2.60   10.20
 -11  -2  -1   26.30    8.70
 -11   2  -1   18.10    6.80
 -11   2  -1   17.80   12.50
  11   2   1   27.90    7.40
  11   2   1   35.00   25.30
  12  -2   1   27.90   12.60
 -12  -2  -1   12.60    8.40
  12   2   1   19.90    8.00
  12   2   1   23.50    9.60
  12   2   1   36.20   39.30
 -12   2  -1   19.10    7.20
 -12   2  -1    7.00   11.60
  13  -2   1   -5.30   10.40
 -13  -2  -1   -4.00    5.20
 -13  -2  -1    6.80    6.70
  13   2   1    2.40    6.40
  13   2   1    0.50    8.00
  13   2   1   22.40   25.00
 -13   2  -1   18.60    7.60
 -13   2  -1   -0.20   11.60
  14  -2   1   -4.20   25.30
 -14   2  -1    5.20   15.50
  14   2   1    1.30    8.70
  14   2   1   22.60    8.60
  13   3  -1   15.00   10.30
  13   3  -1   11.50    8.50
 -13   3   1   41.50   16.60
  12  -3  -1    8.20   12.80
 -12   3   1    8.50    8.20
  12   3  -1   10.30   29.90
 -12   3   1   11.90   12.20
  12   3  -1    5.70    8.90
  12   3  -1   10.50    6.70
 -11  -3   1    9.30    7.60
  11  -3  -1   10.40   10.00
  11   3  -1   17.50    7.10
 -11   3   1    4.50   12.50
 -11   3   1    5.20   10.50
  11   3  -1   47.20   29.40
  11   3  -1   -5.70    6.90
  10   3  -1   61.09   11.30
  10   3  -1   59.19   29.10
 -10   3   1   54.39   18.90
 -10   3   1   65.69   12.50
 -10   3   1   43.80   10.40
  10   3  -1   85.49   18.80
  -9  -3   1   12.10    7.60
   9   3  -1   24.30    6.80
  -9   3   1   18.40   12.30
  -9   3   1   23.10    7.70
  -9   3   1   28.60    9.40
   9   3  -1   27.40   11.90
   8  -3  -1   -0.20    5.60
  -8  -3   1    1.10    4.40
   8   3  -1   30.10    7.60
  -8   3   1   32.70   11.20
  -8   3   1    4.90   10.00
  -8   3   1   15.30    6.50
  -7  -3   1   13.20    6.60
   7  -3  -1   11.40    7.40
   7   3  -1   12.50    5.30
  -7   3   1    8.90    5.50
  -7   3   1   13.20    8.30
  -7   3   1    9.40   10.10
   6  -3  -1    5.10    8.10
  -6  -3   1   10.40    7.40
   6   3  -1   12.60    5.40
  -6   3   1   10.20   11.00
  -6   3   1   21.00    6.70
   5  -3  -1  102.79   27.50
  -5   3   1   95.59   12.40
  -5   3   1   90.49   19.20
   5   3  -1   95.19   11.50
  -4  -3   1  133.39   12.20
   4  -3  -1  117.79   16.30
  -4   3   1  121.99   18.60
  -4   3   1  125.29   13.90
   4   3  -1  107.49   12.20
   3  -3  -1  135.99   16.40
  -3   3   1  124.09   13.70
   3   3  -1  139.29   13.40
  -3   3   1  125.99   17.60
  -3   3   1   92.29   16.90
   3   3  -1  143.29   11.60
   2  -3  -1  280.97   23.90
  -2  -3   1  279.77   19.80
  -2   3   1  258.27   21.10
   2   3  -1  271.67   21.00
  -2   3   1  289.77   25.70
   2   3  -1  274.87   19.30
  -1  -3   1  476.15   29.60
   1  -3  -1  469.75   32.60
   1  -3  -1  470.15   30.40
   1   3  -1  448.36   30.50
  -1   3   1  468.85   33.80
   1   3  -1  475.35   29.50
  -1   3   1  435.56   30.30
   0  -3  -1  184.88   15.90
   0  -3   1  191.48   16.60
   0  -3  -1  197.68   17.00
   0   3   1  189.08   17.80
   0   3   1  176.88   15.80
   0   3  -1  194.88   15.80
   1  -3   1  143.39   15.20
  -1  -3  -1  148.79   14.10
  -1   3  -1  185.68   17.50
   1   3   1  151.68   13.60
  -1   3  -1  159.48   14.30
   1   3   1  137.89   14.70
  -2  -3  -1   83.29   10.40
   2  -3   1  107.09   13.40
  -2   3  -1  102.59   14.00
   2   3   1   70.49   10.70
  -2   3  -1   90.49   11.10
   2   3   1   94.29   10.10
   3  -3   1  109.19   14.80
  -3  -3  -1  116.99   12.20
   3   3   1  123.89   11.60
   3   3   1  123.59   13.60
  -3   3  -1   93.79   15.10
  -3   3  -1  130.29   13.30
   4  -3   1   75.79   15.30
  -4  -3  -1   88.79   10.70
   4   3   1   85.49   11.10
  -4   3  -1   74.39   11.60
  -4   3  -1   91.09   17.40
   4   3   1   79.89    9.10
  -5  -3  -1   38.00    7.40
   5   3   1   41.00    8.90
  -5   3  -1   30.30   11.30
   5   3   1   38.80    6.40
   6  -3   1   -0.70    5.60
  -6  -3  -1   -1.30    3.30
   6   3   1    7.80    3.40
  -6   3  -1    6.20    7.90
  -6   3  -1    2.50    6.60
   6   3   1    4.90    4.50
  -7  -3  -1   -1.20    3.90
  -7  -3  -1    8.50    4.50
   7  -3   1    3.70    5.90
  -7   3  -1   11.10    7.10
  -7   3  -1   23.10   11.10
   7   3   1   10.10    5.20
  -8  -3  -1   -7.50    6.40
   8  -3   1   -4.30    5.00
  -8  -3  -1    5.10    5.00
   8   3   1    3.30    5.30
  -8   3  -1   -1.10    7.80
  -8   3  -1   -3.20    6.40
   9   3   1   68.29   12.20
  -9   3  -1   77.39   19.50
  -9   3  -1   61.79   12.30
   9   3   1   71.49    9.60
  10   3   1   56.59   10.70
 -10   3  -1   46.70   16.60
 -10   3  -1   56.79   10.80
  10   3   1   82.29   32.50
  11  -3   1   38.90   14.30
 -11  -3  -1   31.90   10.80
  11   3   1   38.00   10.20
  11   3   1   48.20   33.30
 -11   3  -1   18.30   15.00
 -11   3  -1   40.40    9.80
  12   3   1   11.50    6.70
 -12   3  -1   19.10    8.30
 -12   3  -1    9.20   12.50
  12   3   1   57.69   28.10
 -13   3  -1   12.50   13.90
  13   3   1   -6.00    8.60
  13   3   1   10.40    6.80
 -13   3  -1   18.30    9.30
 -12   4   1   44.80   22.60
  12   4  -1   67.29   13.30
  12   4  -1   43.90   16.10
 -12   4   1   60.39   14.30
  11   4  -1    4.20    6.90
  11   4  -1   13.70    9.60
 -11   4   1    8.70    9.60
 -11   4   1    2.30   11.80
  10  -4  -1   57.99   15.70
 -10  -4   1   58.19   15.90
  10   4  -1   22.20   12.80
 -10   4   1   63.89   20.70
  10   4  -1   53.09   11.00
 -10   4   1   55.89   14.30
 -10   4   1   91.89   15.80
  -9  -4   1   73.09   16.10
   9  -4  -1   93.49   21.30
  -9   4   1   84.99   24.30
   9   4  -1   74.39   18.00
  -9   4   1   33.50   15.10
  -9   4   1   89.49   15.30
   9   4  -1   43.30   10.60
   8  -4  -1    1.20    8.40
  -8  -4   1   21.70    9.90
   8   4  -1   22.00    8.60
  -8   4   1   38.60   16.60
  -8   4   1   11.70    7.20
  -8   4   1   -8.80    8.70
   7  -4  -1    6.60   10.70
   7   4  -1   19.60    6.70
  -7   4   1   14.40    9.10
  -7   4   1    9.80   10.50
  -7   4   1   16.40    7.20
  -6   4   1   20.10    7.60
  -6   4   1   44.60   15.80
   6   4  -1   36.30    8.90
   5  -4  -1  114.29   21.00
  -5   4   1  135.99   26.30
   5   4  -1  116.69   14.90
  -5   4   1  111.99   15.90
   4  -4  -1  116.09   18.50
  -4   4   1  139.99   21.70
   4   4  -1  125.29   14.60
   4   4  -1  131.29   12.70
  -3  -4   1  296.17   23.30
   3  -4  -1  295.17   42.50
   3   4  -1  304.87   24.70
  -3   4   1  327.67   31.30
   3   4  -1  299.67   22.30
  -3   4   1  328.17   26.30
   2  -4  -1  339.17   28.90
  -2  -4   1  338.17   24.60
  -2   4   1  317.87   25.80
   2   4  -1  285.37   24.70
   2   4  -1  305.37   23.40
  -2   4   1  333.57   30.10
   1  -4  -1  197.28   20.40
  -1   4   1  207.08   21.80
   1   4  -1  190.88   18.60
   1   4  -1  175.38   17.00
  -1   4   1  183.38   18.00
   0  -4  -1  127.29   14.60
   0   4  -1  131.99   15.40
   0   4   1  138.59   14.90
   0   4  -1  142.19   16.60
   0   4   1  144.69   16.90
   0   4  -1  114.09   13.80
  -1  -4  -1   45.00    9.60
   1  -4   1   66.79   14.10
   1   4   1   48.60    9.30
   1   4   1   52.49   11.40
  -1   4  -1   47.80   12.50
  -1   4  -1   82.19   11.30
   2  -4   1   92.39   17.40
  -2  -4  -1   85.89   11.80
  -2   4  -1   91.29   12.70
  -2   4  -1   71.69   15.10
   2   4   1   63.79   12.70
   2   4   1  100.19   11.70
   3  -4   1  129.49   21.50
  -3  -4  -1  176.48   16.80
  -3   4  -1  185.08   18.20
   3   4   1  180.38   16.10
   3   4   1  158.88   17.80
  -3   4  -1  162.38   21.30
   4  -4   1  110.89   20.20
  -4  -4  -1   95.39   14.20
   4   4   1  104.09   11.80
  -4   4  -1   99.09   19.90
  -4   4  -1   84.19   15.40
  -5  -4  -1   92.69   14.30
   5  -4   1   95.49   19.40
   5   4   1   96.79   13.80
  -5   4  -1   97.39   20.40
  -5   4  -1  127.19   15.50
   5   4   1   95.99   11.30
  -6  -4  -1   75.79   12.80
  -6   4  -1   80.79   14.20
   6   4   1   89.69   10.80
   6   4   1   85.39   12.80
  -6   4  -1   95.39   21.70
  -7  -4  -1  102.09   13.50
  -7   4  -1   96.49   16.80
   7   4   1   80.19   13.90
  -7   4  -1   80.79   14.90
   7   4   1   76.49   10.40
  -7   4  -1   87.49   21.40
   8  -4   1   -6.00    8.60
  -8   4  -1    0.40    6.20
  -8   4  -1   11.10   12.10
  -8   4  -1    9.70    9.30
   8   4   1   14.90    6.60
   9  -4   1   18.00   12.70
  -9  -4  -1   30.80   10.90
   9   4   1   13.30    7.30
  -9   4  -1   22.10   14.70
  -9   4  -1   46.60   11.40
  -9   4  -1   32.20    9.90
  10  -4   1    2.30   12.60
 -10  -4  -1   10.80   10.30
  10   4   1   -3.20    6.70
 -10   4  -1   12.50   16.00
 -10   4  -1   19.60   14.30
 -10   4  -1   29.20   10.40
 -11   4  -1   19.80    9.70
 -11   4  -1   22.40   15.70
  11   4   1    8.80    7.90
 -11   4  -1   25.50    9.70
 -12   4  -1   14.00    9.30
  12   4   1    9.90    7.80
 -12   4  -1    7.10   15.00
 -10   5   1   27.00   11.90
  10   5  -1   27.20   12.50
  -9   5   1   17.60    9.50
   9   5  -1   14.80   10.70
   9   5  -1   19.60    8.60
  -9   5   1   21.50   16.00
   8   5  -1   15.90    7.70
  -8   5   1   19.40    9.80
   8   5  -1   15.40   11.70
  -8   5   1   36.90   16.70
  -8   5   1    2.60   11.10
   7  -5  -1   20.60   15.10
   7   5  -1   45.60   10.60
  -7   5   1   25.40   10.00
  -7   5   1   35.30   14.80
   6  -5  -1   95.89   21.80
  -6   5   1   84.09   22.70
   6   5  -1   62.09   13.30
  -6   5   1   65.69   13.90
  -5   5   1  170.38   26.80
  -5   5   1  150.78   20.00
   5   5  -1  115.29   16.70
   4   5  -1   49.00   11.60
  -4   5   1   36.60   15.50
  -4   5   1   61.89   12.90
   3  -5  -1   28.20   14.80
   3   5  -1   25.40    9.70
  -3   5   1   38.70   16.30
  -3   5   1   27.60    9.20
   3   5  -1   19.90    9.30
   2  -5  -1   57.49   14.70
   2   5  -1   48.20   11.20
  -2   5   1   34.10   19.20
  -2   5   1   39.90    9.90
  -2   5   1   32.50   13.20
   2   5  -1   35.20    8.80
   1  -5  -1    7.60   12.60
  -1   5   1   33.60    9.30
   1   5  -1   13.00    6.90
  -1   5   1   24.40   11.30
  -1   5   1   16.70   16.80
   1   5  -1   29.10    9.60
   0   5  -1  103.89   17.60
   0   5   1  119.69   19.70
   0   5  -1   86.49   14.60
   0   5   1   83.39   14.70
  -1   5  -1   20.00   11.30
   1   5   1   39.00   10.40
  -1   5  -1   21.80    8.20
   1   5   1   33.70    9.10
  -1   5  -1   36.50   10.80
   2  -5   1  163.48   27.00
   2   5   1  151.08   16.80
  -2   5  -1  120.19   17.20
   2   5   1  156.38   18.40
  -2   5  -1   95.79   21.00
  -3  -5  -1   -2.40    4.70
   3  -5   1   -4.40    9.10
   3   5   1    2.60    5.20
  -3   5  -1   12.90    6.90
   3   5   1   17.20    8.00
  -4  -5  -1   25.00    8.10
   4   5   1   47.90    9.90
   4   5   1   50.49   11.60
  -4   5  -1   39.60   11.00
  -4   5  -1   62.19   17.50
  -5  -5  -1  198.68   19.90
  -5   5  -1  153.38   28.10
   5   5   1  155.18   15.80
   5   5   1  121.69   17.80
  -5   5  -1  152.78   19.40
   6  -5   1   54.09   19.60
  -6  -5  -1   56.49   12.30
   6   5   1   45.20    8.90
  -6   5  -1   39.90   14.90
  -6   5  -1   23.80    9.00
   6   5   1   40.30   11.40
   7  -5   1  -19.60    9.40
   7   5   1   21.80    9.70
  -7   5  -1    9.20    8.80
  -7   5  -1   -1.60   12.50
  -7   5  -1   25.60   14.70
   7   5   1   11.60    6.00
  -8   5  -1   59.39   19.70
   8   5   1   32.60    9.90
  -8   5  -1   30.50   11.50
  -8   5  -1   26.30   15.30
  -9   5  -1   35.40   11.80
  -9   5  -1   15.00   14.20
   9   5   1   39.60   11.10
  -9   5  -1   25.50   18.00
 -10   5  -1   -9.40    9.10
   6   6  -1    9.80   11.40
   6   6  -1    4.60    8.30
  -6   6   1   11.10    9.10
   5  -6  -1   46.10   19.20
  -5   6   1    6.40    7.90
   5   6  -1   -1.50    8.50
  -5   6   1  -11.00   12.60
   4  -6  -1   43.80   17.50
  -4   6   1    1.50    7.00
   4   6  -1    9.30    5.90
  -4   6   1    7.50   11.90
   4   6  -1  -13.10    6.60
  -3   6   1   17.40    8.40
  -3   6   1  -14.70   10.50
   3   6  -1   13.80    6.70
   3   6  -1   10.00    6.80
   2  -6  -1   -9.00   13.60
  -2   6   1   13.40   12.00
   2   6  -1    6.00    6.60
   2   6  -1   -5.30    6.40
  -2   6   1    7.30    6.50
  -2   6   1   -0.50    9.40
   1   6  -1    4.70    7.70
  -1   6   1   20.40    8.60
  -1   6   1   11.20    8.90
   1   6  -1   13.10    9.70
  -1   6   1   65.09   26.30
   0   6   1   18.40   10.30
   0   6  -1   26.60    9.50
   0   6  -1   21.50    8.90
   0   6   1   19.60   22.30
   0   6   1   37.30   10.80
   1   6   1   26.50    9.70
  -1   6  -1   20.90   10.00
  -1   6  -1   29.20    9.00
   1   6   1   43.60   13.00
  -2   6  -1   -1.40    8.10
   2   6   1    6.10    8.80
  -2   6  -1    6.70    6.50
  -2   6  -1    8.30   10.90
   2   6   1    1.30    5.70
   3   6   1   -5.10    6.90
  -3   6  -1    1.40    7.40
   3   6   1    9.30    7.40
  -3   6  -1   -6.90   12.40
  -4  -6  -1   24.20   10.90
  -4   6  -1   15.90    8.80
   4   6   1   15.30    7.50
   4   6   1    9.30    8.80
  -4   6  -1   19.90   14.40
  -5  -6  -1   27.40   11.10
   5  -6   1   37.10   19.30
   5   6   1   11.80    7.90
   5   6   1   -2.60    6.10
  -5   6  -1   17.20   10.00
  -5   6  -1    0.90   14.20
  -6  -6  -1   28.90   12.20
  -6   6  -1   10.20    8.40
   6   6   1   12.00    6.80
  15   0  -2   10.10    9.40
 -15   0   2   -6.50   13.30
  15   0  -2    6.10   10.20
  14   0  -2   60.89   15.20
  14   0  -2   67.89   17.10
 -14   0   2   45.20   19.40
  14   0  -2   53.19   12.60
  13   0  -2   38.00   14.20
 -13   0   2   83.59   20.00
  13   0  -2   -0.80   24.10
 -13   0   2   65.49   12.30
  13   0  -2   49.00   13.00
  13   0  -2   74.79   15.60
 -13   0   2   87.79   11.50
  12   0  -2   56.89   13.30
  12   0  -2   52.89   14.20
 -12   0   2   59.59   17.70
  12   0  -2   60.49   12.40
  11   0  -2   27.60    8.70
  11   0  -2   25.70   10.50
 -11   0   2   56.29   15.40
  11   0  -2    3.20   15.80
  11   0  -2   44.40   11.00
  10   0  -2  180.68   21.60
  10   0  -2  165.78   41.60
  10   0  -2  180.88   19.80
  10   0  -2  207.78   18.90
 -10   0   2  184.88   23.10
  -9   0   2  158.98   20.50
   9   0  -2  166.88   19.50
   9   0  -2  183.88   18.50
   9   0  -2  152.98   36.80
  -9   0   2  165.88   14.60
   9   0  -2  175.48   17.00
   8   0  -2   26.30    8.90
  -8   0   2   41.10   10.90
   8   0  -2   26.80    7.10
   8   0  -2   27.80    7.60
   8   0  -2   -9.60   13.00
   7   0  -2   43.50    7.90
   7   0  -2   57.69    9.70
   7   0  -2   32.80    8.90
  -7   0   2   46.20   11.30
   7   0  -2   43.30   20.10
  -7   0   2   53.19    6.90
   6   0  -2  216.28   17.70
  -5   0   2  745.23   46.70
  -5   0   2  716.83   44.50
  -5   0   2  855.71   41.90
   5   0  -2  753.02   42.50
   5   0  -2  768.42   44.60
   5   0  -2  706.63   46.20
  -4   0   2  482.25   31.30
  -4   0   2  435.76   29.20
   4   0  -2  472.55   27.60
   4   0  -2  534.45   30.10
   4   0  -2  464.15   31.30
   3   0  -2  499.35   30.20
   3   0  -2  493.85   31.70
  -3   0   2  484.15   30.00
   3   0  -2  499.65   28.30
  -3   0   2  546.95   28.00
  -3   0   2  502.85   31.70
   2   0  -2 2055.29  110.19
   2   0  -2 2034.50  113.59
   2   0  -2 2375.66  112.99
  -2   0   2 2189.38  112.29
  -2   0   2 2181.38  113.09
  -1   0   2  686.33   42.30
   1   0  -2  812.32   43.50
  -1   0   2  826.12   40.20
   0   0   2  777.62   41.20
   0   0  -2  698.33   43.60
   0   0  -2  794.22   41.50
  -1   0  -2 1922.91   96.19
   1   0   2 1942.41   96.29
  -1   0  -2 1925.31  100.99
   1   0   2 1735.63  103.39
   1   0   2 1976.60  100.39
  -2   0  -2 4887.11  241.98
  -2   0  -2 4436.56  231.68
   2   0   2 4521.15  238.68
  -3   0  -2  671.03   35.60
   3   0   2  695.13   46.30
  -3   0  -2  673.83   36.20
   3   0   2  644.44   35.20
  -3   0  -2  628.54   38.30
  -3   0  -2  762.72   50.79
  -4   0  -2 1748.23  102.19
  -4   0  -2 1595.14   81.49
  -4   0  -2 1577.94   85.19
   4   0   2 1467.65   80.99
   4   0   2 1568.04   95.29
  -5   0  -2 1692.13   91.19
   5   0   2 1618.54   86.19
  -5   0  -2 1721.53  110.19
   5   0   2 1665.63   90.19
   5   0   2 1584.14  102.39
  -5   0  -2 1709.03   86.59
  -6   0  -2  946.21   61.49
   6   0   2  976.80   71.79
  -6   0  -2 1124.49   81.69
   6   0   2  996.30   57.39
  -6   0  -2  961.90   52.89
   6   0   2  938.41   52.79
   7   0   2  110.59   13.40
   7   0   2   84.59   24.10
  -7   0  -2  150.28   33.20
  -7   0  -2  108.59   14.00
   7   0   2  115.89   10.60
  -7   0  -2  110.79   10.20
  -8   0  -2  163.88   13.90
  -8   0  -2  194.78   41.90
   8   0   2  171.68   17.90
  -8   0  -2  162.28   18.40
   8   0   2  138.79   30.80
  -8   0  -2  178.68   14.10
   8   0   2  183.08   14.60
  -9   0  -2  125.19   16.50
  -9   0  -2   86.69   29.40
  -9   0  -2   85.39   17.00
   9   0   2   55.39   22.00
   9   0   2   94.29   16.90
   9   0   2   99.99   11.60
  10   0   2    8.20   15.30
  10   0   2   78.49   12.90
 -10   0  -2   67.09   10.00
  10   0   2   39.70   11.50
  10   0   2   40.80    8.80
 -10   0  -2   49.10   13.60
 -10   0  -2   44.80    7.70
  11   0   2   47.90   10.70
  11   0   2   63.89   14.50
 -11   0  -2   63.59   16.50
 -11   0  -2   39.20    8.40
 -11   0  -2   53.29   10.40
  11   0   2  -20.20   26.10
  11   0   2   69.79   15.10
 -12   0  -2   -6.40    8.20
  12   0   2    2.00    6.40
 -12   0  -2   -8.20    3.10
 -12   0  -2    3.00    5.00
  12   0   2    2.50    5.80
  13   0   2   49.00   11.70
 -13   0  -2   39.10   10.00
  13   0   2   59.39   27.80
  13   0   2   51.79   12.00
 -13   0  -2   32.90   18.40
  14   0   2    1.50    7.60
 -14   0  -2    5.20    6.00
 -14   0  -2    5.10   14.50
 -14   0  -2  -12.70    5.80
  14   0   2    1.30    8.60
 -15   0  -2    2.90    6.30
  15   0   2    8.60    7.90
 -15   0  -2   -7.80   15.10
  15   0   2   -4.10    9.60
  15  -1  -2    3.20   15.50
  15   1  -2   -1.20    9.90
  15   1  -2    7.70    9.90
 -15   1   2  -15.60   15.20
  14  -1  -2    2.00   25.90
  14  -1  -2    5.90   11.10
  14  -1  -2   17.10   10.70
  14   1  -2   -5.80    9.30
 -14   1   2   -2.10   14.20
  14   1  -2   31.80   11.30
  13  -1  -2   24.90   11.30
 -13  -1   2   36.30   10.00
  13  -1  -2   19.70   13.40
  13   1  -2   11.60   29.50
 -13   1   2   48.70    9.40
  13   1  -2   28.20    9.80
  13   1  -2   43.10   13.10
 -13   1   2   29.20   14.80
  12  -1  -2    1.40    8.00
  12  -1  -2    4.50   41.80
 -12   1   2   11.40   11.50
  12   1  -2   13.10    7.90
  12   1  -2   13.20    8.70
  12   1  -2    6.10    6.70
 -12   1   2    3.40    5.10
  11  -1  -2   15.50    9.50
  11  -1  -2   33.10    9.50
  11  -1  -2   39.10   10.20
  11   1  -2   28.10   16.00
 -11   1   2   16.20    6.40
  11   1  -2   37.30    8.90
 -10  -1   2   94.49   15.40
  10  -1  -2  117.29   16.00
  10  -1  -2   78.99   17.80
  10  -1  -2   61.09   28.00
  10  -1  -2  104.39   20.70
 -10   1   2  143.99   22.20
 -10   1   2  132.79   12.90
  10   1  -2   99.19   16.30
   9  -1  -2   49.60   10.70
   9  -1  -2   51.39   10.70
   9  -1  -2   19.60   25.70
   9  -1  -2   29.40   11.10
   9   1  -2   63.09    9.30
   9   1  -2   31.10    8.80
   9   1  -2   38.60   10.20
  -9   1   2   41.70    8.50
   9   1  -2   27.90   21.30
  -9   1   2   35.20   12.90
   8  -1  -2  375.96   31.40
   8  -1  -2  335.77   25.80
   8  -1  -2  346.37   26.70
   8  -1  -2  323.87   43.10
  -8  -1   2  329.87   28.50
   8   1  -2  361.26   55.09
  -8   1   2  390.26   33.40
   8   1  -2  357.76   28.60
  -8   1   2  351.56   25.70
   8   1  -2  314.57   23.10
  -7  -1   2   53.89    7.70
   7  -1  -2   22.80    7.40
   7  -1  -2   40.70   13.20
   7  -1  -2   35.00   10.00
  -7   1   2   33.60   11.20
  -7   1   2   48.40    7.80
   7   1  -2   24.20    6.50
   7   1  -2   26.90    7.60
  -7   1   2   48.10    8.00
   6  -1  -2  232.68   19.70
   6  -1  -2  226.18   22.20
  -6  -1   2  248.68   17.00
  -6   1   2  243.48   17.50
   6   1  -2  238.88   20.60
  -6   1   2  242.38   23.80
   6   1  -2  208.28   15.60
  -6   1   2  233.88   17.60
   5  -1  -2  167.38   15.90
  -5   1   2  165.18   13.50
  -5   1   2  165.68   13.90
   4  -1  -2  511.95   33.60
   4  -1  -2  512.25   35.10
  -4  -1   2  526.75   29.30
  -4   1   2  517.25   30.70
   4   1  -2  417.26   39.80
  -4   1   2  538.85   31.00
   4   1  -2  512.45   28.70
  -3  -1   2 1189.88   62.79
   3  -1  -2 1126.09   68.39
   3  -1  -2 1203.18   68.49
  -3   1   2 1172.58   63.39
   3   1  -2 1176.68   66.09
  -3   1   2 1263.07   65.99
   3   1  -2 1222.78   62.39
  -3   1   2 1194.28   68.69
   2  -1  -2  533.05   40.00
   2  -1  -2  602.74   33.40
  -2  -1   2  618.04   32.70
   2  -1  -2  597.64   37.40
  -2   1   2  612.14   33.40
   2   1  -2  600.54   35.20
  -2   1   2  601.64   37.60
  -2   1   2  597.54   38.50
   2   1  -2  598.24   32.10
   1  -1  -2  328.07   28.40
  -1  -1   2  258.87   17.20
   0  -1  -2 6094.19  330.07
   0  -1   2 6782.32  325.97
   0  -1  -2 6332.37  325.57
   0   1  -2 6546.54  325.57
   0   1   2 6492.65  325.47
   0   1   2 6544.15  327.37
  -1  -1  -2 3811.02  192.18
  -1  -1  -2 3890.71  193.28
   1   1   2 3669.93  191.88
  -1   1  -2 3871.41  194.48
  -1   1  -2 3734.23  195.18
  -2  -1  -2  272.67   16.00
  -2  -1  -2  234.48   16.60
   2   1   2  242.08   16.60
   2   1   2  271.87   15.80
  -2   1  -2  268.27   19.10
  -3  -1  -2 1200.58   65.69
  -3  -1  -2 1298.67   64.59
   3  -1   2 1190.98   68.49
   3  -1   2 1329.77   73.89
   3   1   2 1192.08   74.79
   3   1   2 1162.48   64.89
  -3   1  -2 1206.28   68.89
   3   1   2 1195.88   63.89
  -3   1  -2 1286.67   75.99
   4  -1   2  586.34   42.50
  -4  -1  -2  549.74   31.40
   4  -1   2  540.15   36.10
  -4  -1  -2  586.44   33.00
  -4  -1  -2  605.84   50.09
   4   1   2  543.15   31.00
  -4   1  -2  548.85   30.90
   4   1   2  547.55   31.60
   4   1   2  532.35   44.00
  -4   1  -2  573.74   46.00
   5  -1   2  666.13   41.50
   5  -1   2  633.04   36.40
  -5  -1  -2  626.74   36.90
  -5  -1  -2  674.23   57.89
  -5  -1  -2  641.74   35.40
   5   1   2  611.54   35.20
   5   1   2  563.94   50.19
  -5   1  -2  630.84   41.60
  -5   1  -2  678.23   54.59
   5   1   2  616.14   35.50
  -5   1  -2  622.84   35.00
   6  -1   2  175.78   25.30
   6  -1   2  178.38   14.60
  -6  -1  -2  172.58   14.30
  -6  -1  -2  182.18   13.10
   6  -1   2  174.58   18.30
  -6  -1  -2  210.48   33.40
  -6   1  -2  229.08   32.60
   6   1   2  176.38   28.70
  -6   1  -2  174.58   18.40
  -6   1  -2  169.18   12.90
   6   1   2  187.88   13.60
   7  -1   2  132.29   13.00
   7  -1   2  128.39   26.30
   7  -1   2  144.39   17.10
  -7  -1  -2  135.99   12.90
  -7  -1  -2  149.59   36.40
  -7  -1  -2  133.39   11.20
  -7   1  -2  151.98   17.30
  -7   1  -2  133.69   31.80
   7   1   2  139.29   30.70
  -7   1  -2  129.59   11.10
   7   1   2  124.69   11.30
  -8  -1  -2  142.19   13.60
  -8  -1  -2  134.39   11.60
   8  -1   2  115.29   13.40
   8  -1   2  111.79   16.30
  -8   1  -2  107.09   16.50
   8   1   2  162.98   12.60
   8   1   2   93.79   30.10
  -8   1  -2   99.59   28.50
  -8   1  -2  149.09   11.90
  -9  -1  -2   79.19   14.30
   9  -1   2   54.39   10.50
   9  -1   2   23.20   16.20
   9  -1   2   52.79   13.90
  -9  -1  -2   52.99   10.90
  -9  -1  -2   57.79    8.20
   9   1   2   44.50    8.20
   9   1   2   48.00   22.70
  -9   1  -2   64.79   26.40
  -9   1  -2   51.69   14.60
  -9   1  -2   61.79    9.90
  10  -1   2   65.69   23.40
  10  -1   2   94.29   18.80
 -10  -1  -2   93.49   12.60
 -10  -1  -2   94.69   10.80
  10  -1   2   91.09   14.30
 -10   1  -2  130.79   19.90
  10   1   2   82.79   29.20
  10   1   2   87.89   11.20
 -10   1  -2  143.39   38.60
 -10   1  -2  104.19   11.40
 -11  -1  -2   -4.70    3.40
  11  -1   2    3.20    8.30
  11  -1   2    2.40   10.90
 -11  -1  -2   -4.70    4.70
  11  -1   2  -14.70   14.00
 -11   1  -2   13.80   11.50
  11   1   2   -1.20    5.50
  11   1   2   28.70   17.70
 -11   1  -2   12.30    5.80
  12  -1   2   19.60   12.30
  12  -1   2   13.20    8.90
 -12  -1  -2   25.20    8.30
  12   1   2   18.90    7.40
  12   1   2   30.00   21.10
  12   1   2   28.80   10.50
 -12   1  -2   23.20    7.10
 -12   1  -2   26.00   12.00
 -13  -1  -2   31.30    9.00
  13  -1   2   -4.90    8.30
  13  -1   2   47.00   23.50
  13  -1   2   17.60   11.20
  13   1   2    7.30    7.00
  13   1   2   20.00    9.00
  13   1   2  -30.00   19.80
 -13   1  -2   28.00   13.40
 -13   1  -2   25.70    8.10
  14  -1   2   19.50   11.40
  14  -1   2  -23.90   11.10
 -14  -1  -2    7.40    8.80
 -14   1  -2   23.50   14.70
  14   1   2   18.80   10.10
  14   1   2   10.70   10.10
 -14   1  -2    8.70    6.70
  15  -1   2   22.70   13.50
 -15   1  -2   -9.70   15.90
  15   1   2   25.40   11.80
  15   1   2   -0.40   10.10
 -14   2   2    2.50   13.50
  14   2  -2   12.40   10.50
  14   2  -2   -8.40    7.80
  13  -2  -2   21.40   14.40
 -13  -2   2   33.50   12.40
  13   2  -2   28.40   29.90
 -13   2   2   79.39   22.70
 -13   2   2   32.20    8.40
  13   2  -2   16.60   11.40
  13   2  -2   25.30    9.20
  12  -2  -2   55.79   20.10
 -12  -2   2   48.10   15.30
  12   2  -2   90.79   44.70
  12   2  -2   62.39   16.10
  12   2  -2   63.69   11.60
 -12   2   2   71.29   22.10
  11  -2  -2   13.10    8.60
  11   2  -2   31.40    8.00
 -11   2   2    9.40    6.10
  11   2  -2  -17.70   17.60
  11   2  -2   20.60    9.80
 -11   2   2    7.00    9.40
  10  -2  -2   46.40   14.70
 -10   2   2   42.70   15.60
  10   2  -2   49.80   12.80
 -10   2   2   41.70    9.00
  10   2  -2   57.09   10.30
  10   2  -2   34.20   27.50
   9  -2  -2  324.27   33.50
   9   2  -2  377.86   32.30
  -9   2   2  427.56   38.80
   9   2  -2  316.37   53.09
   9   2  -2  337.67   25.10
  -9   2   2  320.97   25.70
   8  -2  -2   19.80   10.10
  -8  -2   2   24.10    6.90
   8   2  -2   15.40    7.90
   8   2  -2    3.70   16.40
   8   2  -2   29.30    6.50
  -8   2   2   29.40   12.60
  -8   2   2   18.70    8.00
   7  -2  -2  101.09   22.70
  -7   2   2   91.79   19.50
  -7   2   2   60.89   17.20
   7   2  -2  133.09   11.60
   7   2  -2  118.29   16.50
   6  -2  -2  282.47   26.90
  -6  -2   2  299.97   21.70
   6   2  -2  263.27   24.90
  -6   2   2  279.77   28.60
  -6   2   2  293.37   22.50
  -6   2   2  279.87   21.20
   6   2  -2  283.97   19.60
  -5  -2   2  132.99   13.30
   5  -2  -2  169.38   18.60
  -5   2   2  141.49   15.00
  -5   2   2  140.59   19.60
  -5   2   2  137.89   13.60
   5   2  -2  156.18   17.40
   5   2  -2  176.28   13.00
   4  -2  -2  313.47   33.70
   4  -2  -2  364.26   30.00
  -4  -2   2  377.16   25.20
  -4   2   2  432.16   28.00
   4   2  -2  385.76   23.70
  -4   2   2  369.76   31.40
   4   2  -2  370.76   28.40
  -4   2   2  395.06   25.60
   3  -2  -2  379.06   29.00
   3  -2  -2  329.17   34.80
  -3  -2   2  374.96   24.30
   3   2  -2  400.06   23.50
  -3   2   2  333.07   29.00
  -3   2   2  371.16   24.60
  -3   2   2  387.36   30.10
   2  -2  -2  231.68   16.90
  -2  -2   2  243.98   16.90
   2  -2  -2  233.28   20.10
  -2   2   2  238.28   17.30
  -2   2   2  261.57   25.90
   2   2  -2  221.28   15.90
  -2   2   2  181.98   22.60
   1  -2  -2  242.08   19.10
   1  -2  -2  213.28   16.20
  -1   2   2  250.17   20.00
   1   2  -2  216.18   15.60
  -1   2   2  206.88   16.10
   0  -2  -2 2159.78  114.59
   0  -2  -2 2188.98  113.19
   0   2   2 2133.29  114.49
   0   2   2 2053.59  112.99
   0   2  -2 2172.58  113.99
   0   2  -2 2174.18  111.79
   0   2  -2 2191.38  113.09
  -1  -2  -2  413.06   25.90
   1   2   2  409.46   26.00
  -1   2  -2  427.26   28.30
  -2  -2  -2  142.69   11.40
   2  -2   2  121.69   13.10
   2   2   2  126.49   10.70
   2   2   2  116.09   11.90
  -3  -2  -2  156.98   12.80
   3  -2   2  154.98   16.20
   3   2   2  162.98   12.20
  -3   2  -2  159.68   16.50
   3   2   2  158.58   13.90
  -4  -2  -2  315.27   23.10
  -4  -2  -2  334.37   21.20
   4  -2   2  294.37   25.40
   4   2   2  328.27   20.40
   4   2   2  315.27   22.10
  -4   2  -2  305.97   26.20
   5  -2   2  315.67   25.90
  -5  -2  -2  300.57   22.20
  -5  -2  -2  262.37   19.10
  -5   2  -2  290.87   20.00
   5   2   2  274.97   18.30
  -5   2  -2  263.17   25.20
   5   2   2  273.27   20.10
  -6  -2  -2   72.59    8.80
  -6   2  -2   47.20   12.20
   6   2   2   72.49    8.00
   6   2   2   92.19    9.90
  -6   2  -2   77.09   10.20
   7  -2   2  219.08   23.40
  -7  -2  -2  173.58   15.00
   7   2   2  195.78   15.90
   7   2   2  165.28   14.10
  -7   2  -2  206.78   16.00
   7   2   2  168.18   34.90
  -7   2  -2  186.68   22.30
  -8  -2  -2   70.79   12.90
   8  -2   2   57.99   15.00
  -8  -2  -2   66.09    9.50
  -8   2  -2   74.19   10.80
   8   2   2   61.79    9.50
   8   2   2   55.69   24.70
  -8   2  -2   98.39   20.00
  -8   2  -2   51.69   22.20
  -9  -2  -2   92.49   13.90
  -9  -2  -2  122.29   12.60
   9   2   2  148.49   14.30
  -9   2  -2  136.69   13.70
   9   2   2   74.29   27.70
 -10  -2  -2    8.00    4.20
  10  -2   2    3.60    7.30
 -10  -2  -2    9.30    5.90
  10   2   2    3.90    4.00
  10   2   2   18.60   17.30
 -10   2  -2   12.50    6.00
 -10   2  -2   17.90   10.70
 -11  -2  -2   57.59    9.90
  11  -2   2   34.70   14.00
 -11  -2  -2   85.39   15.00
  11   2   2   98.69   32.40
  11   2   2   79.79   11.40
 -11   2  -2   57.59   10.30
 -11   2  -2   71.99   20.10
 -12   2  -2    4.00   10.80
  12   2   2   -4.20    4.90
 -12   2  -2   12.20    5.40
  13  -2   2   40.60   15.70
  13  -2   2   -0.10   16.60
 -13  -2  -2   38.70   10.00
  13   2   2   15.10   10.90
 -13   2  -2    7.70    6.80
  13   2   2    2.50   24.10
  13   2   2   17.70    7.80
 -13   2  -2   26.00   16.30
 -14  -2  -2   15.00    8.40
  14   2   2   17.50   10.60
 -14   2  -2   -2.30   14.30
 -14   2  -2   17.20    8.30
  14   2   2   13.50    8.10
  13   3  -2   21.30   10.20
 -13   3   2   58.89   13.60
  13   3  -2    2.80    9.30
 -13   3   2   37.40   18.70
 -12   3   2   15.40    8.10
  12   3  -2  -20.70   30.50
  12   3  -2    6.80    8.80
 -12   3   2   18.00   14.80
 -12   3   2    6.20    7.90
  12   3  -2   11.80    7.20
 -11  -3   2   69.99   16.40
  11  -3  -2  101.29   23.70
  11   3  -2   87.39   18.70
 -11   3   2   91.39   24.00
  11   3  -2   75.89   12.70
 -11   3   2   73.39   13.80
  11   3  -2   56.49   33.80
 -11   3   2   72.59   13.20
 -10  -3   2  173.98   20.70
 -10   3   2  169.58   19.20
 -10   3   2  141.99   17.40
 -10   3   2  194.58   29.60
  10   3  -2  145.89   22.00
  10   3  -2  154.98   16.10
  -9  -3   2   47.30   10.60
  -9   3   2   42.50   10.60
   9   3  -2   59.49   31.10
  -9   3   2   55.49   11.10
  -9   3   2   62.09   20.80
   9   3  -2   43.00   14.10
   9   3  -2   42.40    9.30
   8   3  -2  198.08   17.50
  -8   3   2  238.28   20.70
   8   3  -2  193.78   24.20
  -8   3   2  191.08   20.40
  -8   3   2  185.18   28.40
  -7  -3   2   47.60   11.10
  -7   3   2   47.10   17.00
   7   3  -2   68.69   10.10
   7   3  -2   68.69   15.50
  -7   3   2   60.49   11.30
   6  -3  -2   66.49   16.40
  -6  -3   2   88.69   12.70
  -6   3   2   91.39   20.90
  -6   3   2  103.99   13.10
   6   3  -2  105.59   11.30
   6   3  -2   84.79   15.70
  -5  -3   2   16.00    8.00
   5  -3  -2   22.80   10.00
   5   3  -2   21.30    5.60
  -5   3   2   22.20    6.60
  -5   3   2   28.50   11.50
   4  -3  -2   71.69   15.30
  -4  -3   2   79.59   12.90
  -4   3   2   89.49   11.60
   4   3  -2   66.79    9.40
  -4   3   2   60.99   15.70
   3  -3  -2   93.29   14.30
  -3   3   2   67.49   15.50
  -3   3   2  108.89   18.30
  -3   3   2  112.39   12.70
   3   3  -2  102.09   11.20
   2  -3  -2  326.37   27.00
   2  -3  -2  321.07   23.80
   2   3  -2  321.17   23.20
  -2   3   2  345.97   29.10
  -2   3   2  330.17   24.40
   1  -3  -2   28.20    6.50
   1  -3  -2   31.90    8.30
  -1   3   2   40.60    7.60
   1   3  -2   31.90    6.50
  -1   3   2   25.90   11.50
   1   3  -2   30.20    5.40
  -1   3   2   39.50   10.20
   0  -3  -2  122.49   12.70
   0  -3  -2  111.69   13.10
   0   3   2  124.19   15.90
   0   3   2  121.69   12.40
   0   3  -2  104.49   15.90
   0   3  -2  112.29   11.80
   0   3  -2  124.59   12.30
  -1  -3  -2  154.58   15.30
  -1   3  -2  210.28   16.10
  -1   3  -2  164.08   17.30
   1   3   2  164.78   15.00
   2   3   2   66.29    8.70
   2   3   2   39.40    8.60
  -2   3  -2   47.00   10.50
  -3  -3  -2  325.87   23.40
   3  -3   2  346.37   28.10
   3   3   2  331.97   25.20
  -3   3  -2  319.67   27.90
  -3   3  -2  323.77   24.20
   3   3   2  328.17   22.50
  -4  -3  -2   49.40    8.60
   4  -3   2   76.79   14.70
   4   3   2   58.09    7.90
   4   3   2   49.30    9.70
  -4   3  -2   64.99   14.30
  -5  -3  -2  161.88   15.00
   5  -3   2  168.38   20.10
   5   3   2  148.89   15.60
  -5   3  -2  181.48   21.60
   5   3   2  166.98   13.90
   6  -3   2  208.48   23.70
  -6  -3  -2  202.38   17.30
  -6   3  -2  223.58   25.50
   6   3   2  173.78   14.90
   6   3   2  202.38   17.80
  -6   3  -2  188.38   18.40
  -7  -3  -2   87.19   11.40
   7   3   2   86.99   11.90
  -7   3  -2  111.59   23.30
  -7   3  -2   61.99   18.40
   7   3   2   89.89   10.10
  -8  -3  -2   55.69    9.40
  -8   3  -2   21.80   12.10
   8   3   2   42.10    7.30
   8   3   2   42.80    8.60
  -8   3  -2   38.60    9.90
  -9  -3  -2   53.49   11.70
  -9  -3  -2   56.89   10.00
   9   3   2   49.90    8.60
  -9   3  -2   32.70   15.10
  -9   3  -2   44.30    9.80
   9   3   2   46.80   10.80
 -10  -3  -2   82.79   12.70
 -10  -3  -2   57.39   13.30
 -10   3  -2   59.19   19.10
 -10   3  -2   82.89   13.00
  10   3   2   83.49   12.00
 -11  -3  -2   23.20    9.60
  11  -3   2   29.60   14.30
 -11   3  -2   18.00   12.00
  11   3   2   10.30    5.90
 -11   3  -2    5.40    7.10
 -12   3  -2    8.80   12.60
  12   3   2  -27.30   24.10
  12   3   2    5.70    5.60
 -13   3  -2    0.40   14.00
  13   3   2    1.00    7.50
 -13   3  -2   13.80    9.10
  12   4  -2   24.30   11.40
 -12   4   2   20.10   18.30
 -12   4   2   31.10   11.00
  12   4  -2    2.40    7.20
  11   4  -2   74.79   14.00
 -11   4   2   91.59   17.40
  11   4  -2  103.59   22.80
 -11   4   2   80.49   26.60
 -10  -4   2   32.60   11.80
  10  -4  -2   21.90   17.70
 -10   4   2   12.50    8.00
 -10   4   2   24.50   15.10
 -10   4   2   20.30   11.20
  10   4  -2   32.20   12.90
  10   4  -2   22.30    6.90
   9  -4  -2   38.00   15.00
  -9  -4   2    5.10    7.40
  -9   4   2    9.50   11.60
  -9   4   2   19.50    7.90
  -9   4   2   25.40   11.10
   9   4  -2    6.60    9.00
   9   4  -2   22.40    6.50
   8  -4  -2   -1.20    9.80
  -8  -4   2   15.60    7.90
  -8   4   2   10.80   13.20
  -8   4   2    8.60    9.10
   8   4  -2   22.50    7.70
  -8   4   2   11.40    7.10
   8   4  -2   13.00    8.50
   7   4  -2   21.50    7.10
   7   4  -2   10.40    8.70
  -7   4   2    9.70    7.30
  -7   4   2    9.00    7.50
  -7   4   2   30.10   12.90
   6   4  -2   62.79   15.10
   6   4  -2   72.89   10.90
  -6   4   2   76.69   20.90
  -6   4   2   68.59   13.40
   5  -4  -2   52.29   13.80
  -5   4   2   92.69   20.50
  -5   4   2   51.19   11.60
   4  -4  -2   15.00    9.10
   4   4  -2   39.20    9.20
  -4   4   2   24.40   13.20
  -4   4   2   38.10   10.20
   3  -4  -2  152.08   19.70
  -3   4   2  140.89   16.70
  -3   4   2  119.89   22.70
   3   4  -2  135.49   14.80
   2  -4  -2  140.69   18.80
  -2   4   2   89.59   24.10
  -2   4   2  161.38   16.90
  -2   4   2  183.58   21.20
   2   4  -2  145.09   15.80
   1  -4  -2  399.56   29.60
   1  -4  -2  419.36   32.30
   1   4  -2  407.86   29.60
   1   4  -2  378.26   27.70
  -1   4   2  434.56   30.40
  -1   4   2  337.47   31.70
   0  -4  -2  125.39   14.60
   0  -4  -2  142.79   16.40
   0   4  -2  130.69   15.00
   0   4   2  105.69   13.60
   0   4  -2  121.59   14.10
  -1  -4  -2  196.78   18.20
  -1   4  -2  182.98   18.10
   1   4   2  222.98   18.40
   1   4   2  164.58   18.80
  -1   4  -2  167.78   20.30
  -2  -4  -2  155.38   17.10
   2  -4   2  184.88   20.60
  -2   4  -2  202.28   18.60
  -2   4  -2  183.28   21.60
   2   4   2  179.78   16.60
   2   4   2  185.48   19.10
   3  -4   2  124.69   21.20
  -3  -4  -2  108.39   14.10
   3   4   2  131.89   16.10
  -3   4  -2   85.89   14.10
  -3   4  -2   84.69   18.30
   3   4   2  119.69   13.20
   4  -4   2    8.20    8.90
  -4  -4  -2    8.70    5.70
  -4   4  -2   17.90    7.30
  -4   4  -2    9.10    8.10
   4   4   2   14.00    5.40
   4   4   2    9.30    7.00
   5  -4   2  243.08   27.80
  -5  -4  -2  257.87   22.40
   5   4   2  269.27   20.10
   5   4   2  242.18   22.90
  -5   4  -2  317.67   60.09
  -5   4  -2  228.78   22.80
  -6  -4  -2  105.99   15.20
   6   4   2   98.79   11.80
  -6   4  -2   95.49   21.20
   6   4   2   91.09   13.90
  -6   4  -2   84.69   14.50
  -7  -4  -2   39.70    9.60
  -7   4  -2   11.80    9.80
   7   4   2   52.59   11.30
   7   4   2   32.70   11.60
  -7   4  -2   53.79   16.20
  -7   4  -2   42.70   10.70
   8  -4   2   68.29   18.00
  -8   4  -2   53.89   13.50
  -8   4  -2  102.39   23.30
   8   4   2   54.19    9.80
  -8   4  -2   81.79   15.00
   8   4   2   78.39   14.30
  -9  -4  -2  109.89   15.50
   9  -4   2  116.39   23.50
  -9   4  -2   82.69   15.40
   9   4   2  106.49   12.90
  -9   4  -2   98.69   24.00
   9   4   2   96.69   14.10
  -9   4  -2  120.59   16.90
 -10   4  -2   25.90    9.70
 -10   4  -2   -7.00   12.30
  10   4   2    1.50    5.70
  10   4   2    4.20    6.90
 -11   4  -2   13.10    7.90
  11   4   2   16.10    6.70
 -12   4  -2   12.50   13.80
  12   4   2    2.00    7.70
  -9   5   2   11.80   15.70
  -9   5   2    4.20    9.30
   9   5  -2   -2.30    7.60
   9   5  -2   -3.60    6.40
  -8   5   2   95.69   23.00
   8   5  -2   31.10    8.40
   8   5  -2   41.70   14.20
  -8   5   2   48.30   12.10
   7  -5  -2    9.40   13.80
   7   5  -2   11.70    9.00
   7   5  -2   11.20    7.50
  -7   5   2   23.60   10.10
  -7   5   2   -0.60   11.80
   6  -5  -2   28.20   22.70
  -6   5   2   31.40   10.20
  -6   5   2   32.20   14.40
   6   5  -2   29.70    9.40
   6   5  -2   12.00   10.20
   5   5  -2    4.60    7.90
  -5   5   2    8.80    6.90
   5   5  -2   -4.80    5.50
  -5   5   2    8.70   10.20
  -4   5   2   70.29   14.40
   4   5  -2   89.89   13.40
   4   5  -2   76.49   17.80
  -4   5   2   83.29   20.40
   3  -5  -2   88.69   20.40
   3   5  -2   99.79   15.90
  -3   5   2  112.59   15.70
   3   5  -2   85.79   12.90
  -3   5   2   77.99   23.40
  -3   5   2   74.39   29.30
   2  -5  -2  247.18   27.50
   2   5  -2  216.98   22.30
  -2   5   2  254.37   23.50
   2   5  -2  220.28   22.20
  -2   5   2  210.48   26.80
  -1   5   2  160.18   22.10
   1   5  -2  153.58   18.90
   1   5  -2  171.68   19.40
  -1   5   2  154.78   17.90
   0   5  -2  144.79   18.30
   0   5  -2  142.99   18.40
   0   5   2  154.18   19.50
   0   5   2  156.88   17.50
   0   5  -2  110.29   16.10
  -1  -5  -2   95.39   25.30
   1   5   2  130.29   15.50
  -1   5  -2  102.39   15.50
  -1   5  -2  103.49   20.20
  -1   5  -2  125.09   19.90
   1   5   2  118.29   17.30
  -1   5  -2  133.99   16.50
  -2  -5  -2  206.38   26.10
   2   5   2  205.08   22.50
  -2   5  -2  238.08   22.30
  -2   5  -2  193.98   25.60
   2   5   2  204.38   19.90
  -3  -5  -2   47.50   13.20
   3   5   2   49.20   10.40
  -3   5  -2   44.00   15.10
  -3   5  -2   43.90   11.50
   3   5   2   53.79   13.60
  -4   5  -2   35.60   15.20
   4   5   2   48.80    9.60
   4   5   2   56.49   13.50
  -4   5  -2   42.90   11.10
  -5   5  -2   20.10   13.70
  -5   5  -2    6.00    6.10
   5   5   2    8.20    5.60
   5   5   2   21.60    9.00
  -6   5  -2   53.89   17.90
  -6   5  -2   33.50   10.30
   6   5   2   31.60    7.90
   6   5   2   30.00   10.40
  -7  -5  -2  -15.80    7.70
   7  -5   2  -20.70   10.60
   7   5   2   13.20    6.30
   7   5   2   -1.70    6.40
  -7   5  -2    5.70   11.50
  -7   5  -2  -10.20    6.70
  -7   5  -2    8.30   10.30
  -8   5  -2   71.79   16.40
  -8   5  -2   93.19   23.90
  -8   5  -2   43.70   15.60
   8   5   2   63.59   11.40
   8   5   2   69.09   14.20
  -9  -5  -2   28.80   11.90
   9   5   2   32.60    8.50
  -9   5  -2   26.80   12.30
  -9   5  -2   20.90   10.20
  -9   5  -2   20.40   16.50
   9   5   2   12.70    8.70
   5  -6  -2    7.30   16.50
  -5   6   2    0.40    7.40
  -5   6   2    5.70   14.90
   5   6  -2   -1.00    7.10
   5   6  -2    8.60    9.50
   4  -6  -2   64.89   21.40
  -4   6   2   14.40    9.30
   4   6  -2   24.60   11.80
  -4   6   2   53.09   17.50
   4   6  -2   14.30    9.00
   3   6  -2   51.79   14.00
   3   6  -2   59.09   14.00
  -3   6   2   40.20   12.00
  -3   6   2   17.80   15.70
   2  -6  -2   13.60   14.60
   2   6  -2   16.40    9.50
   2   6  -2   18.70    7.20
  -2   6   2   20.10    8.00
  -2   6   2   24.90   11.80
   2   6  -2   -7.80    8.40
  -2   6   2   58.29   28.10
  -1   6   2   -9.60    8.50
  -1   6   2   15.80    7.90
  -1   6   2  -42.40   23.20
   1   6  -2   14.90    8.20
   1   6  -2   17.30    8.40
   1   6  -2    5.00    8.10
   0   6   2   13.20    7.60
   0   6  -2   -6.60    6.40
   0   6  -2   -2.90    6.40
   0   6   2   -5.10    6.50
   0   6   2   -9.50   21.70
   0   6  -2   -1.40    8.10
   1   6   2    8.20    9.50
  -1   6  -2   23.20    8.70
  -1   6  -2   27.50   11.70
   1   6   2   37.60    9.80
   1   6   2  -14.30   26.70
  -2   6  -2   -2.70    8.50
   2   6   2  -16.10   24.00
   2   6   2   15.70    9.50
   2   6   2    7.60    7.10
  -2   6  -2   -2.50    7.70
  -2   6  -2    5.40   10.90
  -3  -6  -2   34.60   15.10
  -3   6  -2   55.29   15.60
  -3   6  -2   40.30   18.20
  -3   6  -2   46.70   13.00
   3   6   2   45.80   11.20
   3   6   2   64.39   14.90
  -4   6  -2   -4.40    6.90
  -4   6  -2   -7.40   10.10
   4   6   2   -1.10    6.20
  -5   6  -2   19.30   14.90
   5   6   2   -7.30    5.80
  -5   6  -2    3.30    8.50
   5   6   2    0.70    8.50
  15   0  -3   27.10   11.20
 -15   0   3   41.70   17.40
  15   0  -3   14.90   11.20
  14   0  -3    3.10    7.80
  14   0  -3    2.10   10.40
 -14   0   3   15.80   12.30
 -13   0   3    6.20    5.90
  13   0  -3    6.50   28.00
  13   0  -3    8.40    8.10
  13   0  -3    9.70    9.30
  13   0  -3    6.10    9.40
 -13   0   3   13.70   14.30
  12   0  -3    9.00    7.10
  12   0  -3    5.60    7.70
  12   0  -3   -8.50    6.00
 -12   0   3   -6.60    7.50
  11   0  -3    9.30    7.80
  11   0  -3    3.60   16.40
  11   0  -3   21.60    8.10
 -11   0   3    9.50   10.60
  11   0  -3   23.00    8.60
  10   0  -3  229.18   51.99
  10   0  -3  287.47   31.40
  10   0  -3  273.87   26.40
 -10   0   3  273.77   28.10
  10   0  -3  269.97   25.40
   9   0  -3  814.32   50.79
   9   0  -3  800.12   78.59
  -9   0   3  632.04   43.90
  -9   0   3  888.41   54.79
   9   0  -3  737.43   46.80
   9   0  -3  805.12   52.89
   8   0  -3  172.48   16.50
   8   0  -3  173.28   20.20
   8   0  -3  172.98   38.70
  -8   0   3  188.78   20.90
  -8   0   3  184.98   14.90
   8   0  -3  190.68   19.10
   7   0  -3  134.19   13.70
   7   0  -3  148.59   17.20
  -7   0   3  148.99   12.20
   7   0  -3  154.68   16.10
  -7   0   3  137.29   17.50
  -6   0   3  167.18   15.90
   6   0  -3  140.99   13.40
   6   0  -3  174.58   16.10
  -6   0   3  165.68   17.50
   6   0  -3  139.49   16.60
  -6   0   3  166.28   12.40
  -5   0   3  996.00   59.59
   5   0  -3 1041.40   62.19
  -5   0   3  960.00   61.29
  -5   0   3 1115.69   56.19
   5   0  -3  957.30   56.69
   5   0  -3 1192.38   65.39
   4   0  -3 1063.19   61.49
   4   0  -3 1188.58   66.59
  -4   0   3 1187.08   64.69
  -4   0   3 1165.98   66.29
  -4   0   3 1179.88   60.99
   4   0  -3 1142.79   64.79
   1   0  -3  155.78   15.60
   0   0   3   38.10    6.40
   0   0  -3   42.20    9.50
   0   0  -3   28.60    6.00
   0   0   3   45.80    3.80
   0   0  -3   41.10    3.90
   0   0   3   31.90    8.40
   1   0   3 1579.64   87.09
   1   0   3 1647.44   82.59
  -1   0  -3 1667.23   88.19
   1   0   3 1582.04   92.99
  -1   0  -3 1610.74   82.49
  -2   0  -3 4747.92  230.88
   2   0   3 4283.27  227.08
  -2   0  -3 4106.99  220.08
  -3   0  -3 4232.88  227.48
  -3   0  -3 4284.67  226.88
  -3   0  -3 4925.51  244.38
   3   0   3 4655.03  237.98
  -4   0  -3  590.94   30.40
   4   0   3  609.64   29.90
  -4   0  -3  524.35   30.80
  -4   0  -3  449.06   33.40
   5   0   3 1602.54   82.79
  -5   0  -3 1595.04   83.89
  -5   0  -3 1638.44   83.29
  -5   0  -3 1699.63  109.29
  -5   0  -3 1589.04   88.69
   5   0   3 1475.65   97.89
   6   0   3  309.17   19.30
  -6   0  -3  326.87   19.70
  -6   0  -3  305.07   24.00
  -6   0  -3  273.47   39.80
   6   0   3  251.57   31.80
  -6   0  -3  324.97   20.20
  -7   0  -3  273.47   41.00
  -7   0  -3  220.78   15.70
  -7   0  -3  226.48   16.10
   7   0   3  168.18   28.10
  -7   0  -3  209.38   20.10
   7   0   3  207.28   15.50
  -8   0  -3    2.40   13.00
  -8   0  -3   19.60    5.40
  -8   0  -3   23.70    7.90
  -9   0  -3   62.79   24.30
 -10   0  -3    6.50    6.10
  10   0   3    4.50    4.80
 -10   0  -3    5.90   26.70
  10   0   3  -11.40   11.20
 -11   0  -3    8.00    6.00
 -11   0  -3   10.80    8.30
 -11   0  -3    1.40    3.40
 -12   0  -3   16.00    6.30
  12   0   3    9.50    6.40
  12   0   3  -10.40    5.50
 -12   0  -3   -0.20    9.30
 -12   0  -3    2.70    5.60
  13   0   3    2.80    6.30
 -13   0  -3   11.40   13.10
 -13   0  -3    6.50    5.60
  13   0   3   19.20   19.90
 -14   0  -3   48.90   11.10
  14   0   3   31.20   10.90
  14   0   3   30.70   10.80
 -14   0  -3   26.50    7.10
 -14   0  -3   33.70   17.00
 -15   0  -3  -25.30   13.60
  15   0   3   16.00    9.80
  15   0   3    5.10   10.80
  15  -1  -3   30.10   16.70
 -15   1   3   49.30   19.80
  15   1  -3   26.40   12.20
  15   1  -3   30.70   14.30
  14  -1  -3   25.80   29.40
  14  -1  -3   37.30   14.00
  14  -1  -3   33.50   15.80
  14   1  -3    3.40   11.00
 -14   1   3  -15.70   14.70
  14   1  -3   27.50   12.50
  14   1  -3   13.20   10.30
  13  -1  -3   22.50   10.60
 -13  -1   3   10.40    7.20
 -13   1   3   10.90   10.90
  13   1  -3   13.50    9.70
 -13   1   3    7.30    6.40
  13   1  -3   13.10    8.10
  13   1  -3   11.30   26.80
  12  -1  -3   27.10   11.20
  12  -1  -3   33.00   11.90
 -12   1   3   12.60    6.30
  12   1  -3   11.40    7.50
 -12   1   3   64.09   21.00
  12   1  -3   33.80   11.80
  11  -1  -3    5.50    7.10
  11  -1  -3   -5.40    7.70
  11   1  -3    1.00    7.60
  11   1  -3    0.90    6.10
  11   1  -3   -2.70    5.10
 -11   1   3    1.90    9.10
  10  -1  -3   27.10   11.30
  10  -1  -3   54.49   12.50
 -10  -1   3   40.60   12.10
  10  -1  -3    8.70   22.30
  10   1  -3   23.20    9.60
 -10   1   3   37.00   14.60
  10   1  -3   29.60    8.20
  10   1  -3   42.50   11.60
  10   1  -3   25.20   20.00
   9  -1  -3   88.99   18.10
   9  -1  -3  127.49   17.00
  -9  -1   3  112.99   12.30
  -9  -1   3  117.39   15.00
   9   1  -3   94.59   12.50
   9   1  -3  134.29   17.20
  -9   1   3  138.19   20.50
   9   1  -3   90.19   14.20
   8  -1  -3  309.67   25.40
   8  -1  -3  254.37   26.40
  -8  -1   3  230.88   23.20
  -8   1   3  274.47   20.80
   8   1  -3  270.87   23.20
   8   1  -3  253.87   19.70
  -8   1   3  271.17   27.80
   8   1  -3  282.87   24.90
  -8   1   3  272.97   22.50
   7  -1  -3  255.07   26.30
  -7  -1   3  296.47   20.20
  -7  -1   3  245.98   22.90
   7  -1  -3  307.87   25.40
   7  -1  -3  224.38   37.30
   7   1  -3  299.37   20.10
  -7   1   3  265.37   26.90
  -7   1   3  310.37   20.90
   7   1  -3  309.47   24.90
  -7   1   3  280.27   22.00
   6  -1  -3  216.68   23.90
  -6  -1   3  251.97   21.00
  -6   1   3  226.98   24.80
  -6   1   3  296.77   21.20
   6   1  -3  265.17   21.70
   6   1  -3  295.17   23.40
  -6   1   3  334.17   20.90
   5  -1  -3  431.86   34.00
   5  -1  -3  492.05   33.80
  -5  -1   3  453.45   27.30
  -5   1   3  440.26   34.60
   5   1  -3  444.36   30.20
   5   1  -3  462.75   31.70
  -5   1   3  506.05   30.50
  -5   1   3  456.25   29.00
   5   1  -3  442.16   26.80
   4  -1  -3   93.39   13.90
  -4  -1   3  106.99    8.60
   4  -1  -3   64.39   13.10
   4   1  -3   87.69    7.80
  -4   1   3  109.29   15.00
  -4   1   3  105.49   10.60
   4   1  -3  100.79   11.00
   4   1  -3  106.19   11.90
  -4   1   3   78.99    8.40
  -4   1   3   93.19   10.90
   3  -1  -3   45.40   11.10
  -3  -1   3   80.29    9.60
  -3  -1   3   60.49    6.20
   3  -1  -3   45.30   10.20
   3   1  -3   76.79    9.60
   3   1  -3   51.69    8.70
  -3   1   3   77.69   12.10
  -3   1   3   62.69   10.50
  -3   1   3   56.29    6.80
   3   1  -3   74.89    6.10
  -2  -1   3  203.98   15.40
   2  -1  -3  184.58   13.20
  -2  -1   3  170.88   11.90
   2  -1  -3  213.48   17.90
   2  -1  -3  147.69   19.90
  -2   1   3  170.18   19.00
  -2   1   3  202.38   17.80
  -2   1   3  176.58   13.10
   2   1  -3  222.58   12.00
   2   1  -3  211.78   15.60
   1  -1  -3  146.59   11.20
   1  -1  -3  197.98   15.60
  -1  -1   3  161.38   12.50
   1  -1  -3  104.99   19.30
   1   1  -3  159.08   12.90
  -1   1   3  147.49   14.30
  -1   1   3  129.39   19.20
  -1   1   3  153.68   11.10
   0  -1   3 1428.66   71.79
   0  -1  -3 1362.56   70.89
   0  -1  -3 1336.57   73.49
   0   1  -3 1381.96   72.29
   0   1   3 1357.56   70.59
   0   1  -3 1226.68   73.29
   1  -1   3  162.38   14.40
  -1  -1  -3  150.58   11.20
   1  -1   3  174.18   12.10
   1   1   3  163.38   11.30
  -1   1  -3  156.98   13.40
  -1   1  -3  156.68   14.80
  -2  -1  -3  315.37   19.80
   2  -1   3  344.97   25.50
  -2   1  -3  327.17   23.00
  -2   1  -3  339.97   26.20
   2   1   3  322.27   20.60
   2   1   3  337.17   19.70
   3  -1   3  210.38   20.70
  -3  -1  -3  190.18   13.60
  -3  -1  -3  204.88   14.90
  -3  -1  -3  236.98   29.10
   3   1   3  217.38   14.50
   3   1   3  199.88   13.40
  -3   1  -3  209.98   23.20
  -3   1  -3  197.38   17.30
  -4  -1  -3  226.18   46.60
  -4  -1  -3  232.18   16.20
  -4  -1  -3  247.28   17.60
   4  -1   3  277.57   26.00
  -4   1  -3  265.67   21.20
   4   1   3  260.57   26.60
  -4   1  -3  285.87   30.20
   4   1   3  239.38   16.00
   4   1   3  245.48   16.60
  -5  -1  -3 1186.28   65.29
   5  -1   3 1321.87   78.79
  -5  -1  -3 1303.67   90.99
  -5  -1  -3 1185.58   63.79
   5   1   3 1192.38   63.69
  -5   1  -3 1110.29   62.19
  -5   1  -3 1263.77   85.09
   5   1   3 1132.39   78.99
  -5   1  -3 1165.38   69.99
   5   1   3 1140.39   63.39
   6  -1   3 1006.50   55.89
  -6  -1  -3 1013.90   55.29
  -6  -1  -3  995.80   56.89
  -6  -1  -3 1270.47   90.19
   6  -1   3 1049.00   71.29
   6  -1   3 1008.10   61.69
   6   1   3 1000.50   55.09
  -6   1  -3  938.31   53.69
   6   1   3  898.61   72.29
  -6   1  -3 1014.20   62.79
  -6   1  -3 1097.79   81.29
  -7  -1  -3  480.55   31.70
   7  -1   3  441.06   34.50
  -7  -1  -3  500.55   57.39
   7  -1   3  477.15   29.50
  -7  -1  -3  498.25   28.60
   7  -1   3  452.35   43.20
  -7  -1  -3  437.56   29.70
  -7   1  -3  443.56   27.10
  -7   1  -3  496.75   52.99
  -7   1  -3  472.35   35.80
   7   1   3  431.46   27.80
   7   1   3  437.36   46.60
   8  -1   3  119.19   13.50
  -8  -1  -3  127.29   34.50
  -8  -1  -3  111.69   12.50
  -8  -1  -3  133.09   11.90
   8  -1   3  119.19   17.00
  -8   1  -3  131.99   18.10
   8   1   3  149.88   12.20
  -8   1  -3  131.99   33.30
  -8   1  -3  143.99   11.70
   8   1   3   90.99   31.70
   9  -1   3  135.79   29.50
  -9  -1  -3  159.78   13.80
  -9  -1  -3  257.27   54.89
   9  -1   3  161.68   20.20
   9  -1   3  162.58   16.20
  -9  -1  -3  153.18   15.30
   9   1   3  170.18   14.00
   9   1   3  139.29   32.70
  -9   1  -3  153.18   41.00
  -9   1  -3  137.19   19.90
  -9   1  -3  166.48   13.90
  10  -1   3   42.20   20.10
  10  -1   3   70.59   16.30
 -10  -1  -3   54.09   10.80
  10  -1   3   45.80   11.20
 -10  -1  -3   68.59    9.30
 -10   1  -3  103.39   20.90
 -10   1  -3  115.09   57.69
  10   1   3   47.10   22.10
  10   1   3   66.49    9.90
 -10   1  -3   56.59    9.90
 -11  -1  -3   -4.30    4.80
 -11  -1  -3   -1.30    3.70
  11  -1   3    3.80   14.00
  11  -1   3   12.80    7.90
  11   1   3    4.50    5.40
 -11   1  -3    0.40    7.90
 -11   1  -3   11.30   18.40
  11   1   3   11.90   17.40
 -11   1  -3    4.30    5.20
  12  -1   3    8.30   16.10
 -12  -1  -3   -4.20    4.50
 -12  -1  -3    6.70    9.20
  12  -1   3    6.80    8.10
 -12  -1  -3   11.60    5.30
 -12   1  -3    3.90   11.10
  12   1   3   -0.30    5.80
 -12   1  -3    7.40    6.20
  12   1   3   31.00   21.60
 -13  -1  -3   13.10    7.30
  13  -1   3   13.80   16.50
  13  -1   3    7.50    9.00
 -13  -1  -3   -1.00    5.10
 -13   1  -3   10.30   12.30
 -13   1  -3    3.30    6.40
 -13   1  -3   -2.30    5.80
  13   1   3   12.60    7.60
  13   1   3    0.30    8.30
  13   1   3  -14.20   21.50
  14  -1   3   -0.40   10.30
 -14  -1  -3    3.20    5.40
 -14  -1  -3   -1.10    8.30
  14   1   3    9.50    8.40
 -14   1  -3   -1.10    6.90
 -14   1  -3   -2.50    6.20
  14   1   3   -5.10    8.40
 -14   1  -3    2.70   13.30
  15  -1   3   -2.90   11.60
 -15   1  -3   35.80   17.10
  15   1   3   25.30   13.10
  15   1   3    5.50   11.50
 -14   2   3   62.89   23.60
  14   2  -3   80.79   16.30
 -14   2   3   70.49   14.60
  14   2  -3   79.69   20.20
  13  -2  -3   54.89   17.80
  13   2  -3   71.79   18.20
  13   2  -3   53.19   12.40
 -13   2   3   24.10   11.20
  13   2  -3   60.59   43.50
 -13   2   3   73.59   24.30
 -12  -2   3   48.90   11.10
  12   2  -3   58.89   15.80
 -12   2   3   75.99   21.40
 -12   2   3   37.20    9.50
  12   2  -3   92.99   37.00
  11  -2  -3   16.30   10.60
  11   2  -3   10.10    6.80
  11   2  -3   11.50   24.00
  11   2  -3   22.80   10.30
 -11   2   3   25.00   14.10
 -11   2   3    7.30    6.20
  10  -2  -3   82.79   19.10
 -10  -2   3   80.59   14.60
 -10   2   3   90.69   21.60
  10   2  -3  110.19   12.80
  10   2  -3   61.79   29.30
 -10   2   3  103.39   13.70
 -10   2   3   84.39   12.90
  10   2  -3   99.79   17.40
   9  -2  -3  186.08   23.70
   9  -2  -3  156.68   22.80
  -9  -2   3  139.29   15.50
  -9   2   3  155.68   16.30
   9   2  -3  199.78   46.70
   9   2  -3  168.08   20.50
  -9   2   3  155.38   16.50
  -8  -2   3   56.09   10.40
   8  -2  -3   67.69   17.50
   8   2  -3   36.10   11.20
  -8   2   3   55.99   11.30
  -8   2   3   62.19    9.80
   8   2  -3   60.69    8.70
  -8   2   3   55.39   10.00
  -8   2   3   57.79   16.60
   7  -2  -3   38.90   12.80
  -7   2   3   45.30    8.70
  -7   2   3   41.40    9.90
   7   2  -3   50.49    8.30
  -7   2   3   49.40    8.40
   7   2  -3   40.80   11.50
  -7   2   3   32.00   13.80
  -6  -2   3  101.99   11.50
   6  -2  -3  107.79   16.60
   6   2  -3  109.29   10.70
  -6   2   3  125.09   19.50
  -6   2   3  117.19   12.40
   6   2  -3  107.89   15.40
  -6   2   3  111.79   12.20
  -6   2   3  120.89   14.00
  -5  -2   3  167.68   14.60
   5  -2  -3  156.38   23.20
   5  -2  -3  164.58   19.80
  -5   2   3  158.98   14.80
  -5   2   3  160.58   20.70
   5   2  -3  199.18   19.30
   5   2  -3  206.58   14.10
  -5   2   3  150.98   16.10
  -4  -2   3  186.58   15.20
   4  -2  -3  208.68   21.10
  -4   2   3  193.98   21.40
  -4   2   3  210.88   19.90
   4   2  -3  185.48   18.30
  -4   2   3  194.08   15.80
   4   2  -3  181.58   13.80
   3  -2  -3  364.36   39.20
   3  -2  -3  440.96   32.90
  -3  -2   3  430.36   27.00
  -3   2   3  456.35   28.00
   3   2  -3  411.46   29.90
   3   2  -3  431.16   25.60
  -3   2   3  416.46   33.20
  -3   2   3  454.75   35.40
   2  -2  -3  901.21   53.89
   2  -2  -3  862.41   49.10
  -2  -2   3  880.81   48.50
   2  -2  -3  780.42   64.39
  -2   2   3  735.43   58.09
   2   2  -3  948.11   47.60
   2   2  -3  890.81   51.39
  -2   2   3  843.62   49.00
  -2   2   3  858.41   53.79
   1  -2  -3  667.53   39.00
   1  -2  -3  677.53   42.80
  -1   2   3  604.34   38.40
   1   2  -3  692.43   37.40
   1   2  -3  649.93   39.70
  -1   2   3  682.73   42.70
   0  -2  -3  597.24   38.70
   0  -2  -3  606.84   36.60
   0   2   3  600.34   38.60
   0   2  -3  654.03   35.20
   0   2  -3  619.04   37.90
   0   2  -3  630.74   36.40
   0   2   3  604.64   36.30
  -1  -2  -3  492.75   31.80
  -1  -2  -3  499.45   30.80
  -1   2  -3  526.85   29.60
   1   2   3  482.95   30.00
  -1   2  -3  498.85   33.70
  -2  -2  -3  502.95   29.50
  -2   2  -3  480.95   32.60
   2   2   3  406.86   29.60
   2   2   3  504.05   28.80
  -3  -2  -3  249.38   18.20
   3   2   3  254.87   17.50
   3   2   3  247.58   19.30
  -3   2  -3  292.17   23.10
   4  -2   3  178.28   18.20
  -4  -2  -3  168.58   13.80
   4   2   3  166.58   13.20
   4   2   3  171.08   14.70
  -4   2  -3  169.58   18.20
   5  -2   3  540.75   38.00
  -5  -2  -3  501.25   33.80
  -5  -2  -3  495.95   31.20
  -5   2  -3  496.25   37.80
  -5   2  -3  516.95   30.60
   5   2   3  495.95   30.10
   5   2   3  514.65   32.00
  -6  -2  -3  113.99   11.60
   6  -2   3  129.69   21.30
  -6  -2  -3  134.79   14.30
   6  -2   3  113.79   16.60
  -6   2  -3  119.49   11.50
  -6   2  -3  109.19   16.80
   6   2   3  118.59   11.90
   6   2   3  129.49   11.10
  -7  -2  -3    4.60    4.40
  -7  -2  -3   19.40    5.40
   7  -2   3   24.20    9.90
  -7   2  -3    6.10    7.40
  -7   2  -3    9.70    5.00
   7   2   3   17.80    5.10
   7   2   3    9.10   15.50
   7   2   3   18.30    5.70
  -8  -2  -3    4.30    4.60
   8  -2   3   25.00   12.70
   8  -2   3   21.30   10.20
  -8  -2  -3   21.20    7.40
   8   2   3    7.30    4.90
   8   2   3   32.20   19.70
  -8   2  -3   16.60    5.80
  -8   2  -3   30.10   10.90
  -9  -2  -3  159.88   15.40
   9  -2   3  179.78   23.40
  -9  -2  -3  166.08   17.90
   9  -2   3  152.38   30.20
  -9   2  -3  171.98   26.00
   9   2   3  185.58   18.40
  -9   2  -3  150.08   14.70
 -10  -2  -3   13.70    4.90
  10  -2   3   28.70   11.80
 -10  -2  -3   12.10    7.70
 -10   2  -3   14.50    5.70
  10   2   3   14.90    5.60
  10   2   3   34.90   22.60
 -10   2  -3   13.20   11.50
 -11  -2  -3   29.40    9.40
  11  -2   3   25.70   13.20
 -11   2  -3   27.60   14.10
  11   2   3   11.90   20.00
  11   2   3   24.90    7.50
 -11   2  -3   29.70    7.10
  12  -2   3   37.80   15.60
  12  -2   3  -10.50   16.00
 -12  -2  -3   23.30    9.20
  12   2   3   33.80    7.80
 -12   2  -3   15.50    6.50
  12   2   3   56.59   26.50
 -12   2  -3   37.30   16.30
 -12   2  -3   32.20   28.60
 -13  -2  -3    5.80    7.30
 -13   2  -3   26.30   13.60
  13   2   3    1.50    6.40
  13   2   3   -3.20   24.70
 -14  -2  -3   26.10    9.60
  14   2   3   15.60    9.20
 -14   2  -3  -15.90   14.50
 -14   2  -3   -5.10    7.50
  14   2   3   10.40   10.90
 -13   3   3    4.80    6.80
  13   3  -3    8.80    8.30
  12   3  -3   88.79   43.60
  12   3  -3   85.59   14.10
 -12   3   3   85.09   24.20
 -12   3   3  133.49   17.80
  12   3  -3   86.99   19.40
 -11  -3   3   21.00    8.00
  11  -3  -3   56.19   17.50
  11   3  -3    9.80    6.00
 -11   3   3   18.80    7.50
 -11   3   3   11.80   12.30
  11   3  -3    4.20    7.50
 -11   3   3   15.00    7.10
 -10  -3   3   14.80    8.50
  10   3  -3   11.10    6.00
  10   3  -3   -8.00   20.60
 -10   3   3    7.90    7.40
  10   3  -3    9.00    9.20
 -10   3   3   14.00   12.00
 -10   3   3   23.10    8.50
  -9  -3   3   11.50    7.30
   9   3  -3   23.60   24.10
  -9   3   3   28.00   15.70
   9   3  -3   22.20    9.70
   9   3  -3   26.50    6.70
  -9   3   3   28.60    9.80
  -9   3   3   23.30    7.00
  -8   3   3  173.98   17.90
   8   3  -3  170.98   22.40
  -8   3   3  122.19   26.90
   8   3  -3  166.58   15.40
  -8   3   3  146.69   18.40
  -7  -3   3   50.19   10.70
   7  -3  -3   19.30   10.40
   7   3  -3   45.00    8.70
  -7   3   3   70.59   24.40
  -7   3   3   38.00   10.70
   7   3  -3   68.59   25.00
  -7   3   3   61.99   11.20
  -6  -3   3   22.80    7.20
   6  -3  -3   20.10    9.80
   6   3  -3   34.40    9.90
   6   3  -3   33.20    6.90
  -6   3   3   39.30    8.40
  -6   3   3   23.10   12.80
   5  -3  -3   55.79   14.60
  -5  -3   3   73.39   11.00
  -5   3   3   64.79   16.30
   5   3  -3   54.39    8.40
   5   3  -3   77.09   13.70
  -5   3   3   72.09   14.60
  -5   3   3   76.99   12.40
  -4  -3   3  131.49   14.10
   4  -3  -3  150.98   18.70
  -4   3   3  145.99   15.20
   4   3  -3  132.19   12.70
   4   3  -3  152.38   17.80
  -4   3   3  117.19   19.90
  -4   3   3  149.19   20.30
   3  -3  -3  166.68   19.50
   3   3  -3  194.58   15.30
  -3   3   3  180.78   16.90
  -3   3   3  132.59   22.90
  -3   3   3  196.98   22.20
   3   3  -3  186.98   19.10
   2  -3  -3  249.78   23.20
   2  -3  -3  227.48   19.40
  -2   3   3  233.58   19.30
  -2   3   3  183.88   27.90
   2   3  -3  247.38   21.70
   2   3  -3  252.47   18.30
  -2   3   3  246.78   24.20
  -1   3   3   20.60   10.80
  -1   3   3   50.39   11.00
   0  -3  -3 1380.56   78.39
   0  -3  -3 1380.16   80.29
   0   3  -3 1443.46   76.89
   0   3  -3 1465.15   77.49
   0   3  -3 1357.76   79.99
   0   3  -3 1489.05   78.99
   0   3   3 1404.56   78.09
   0   3   3 1329.17   80.39
  -1  -3  -3  499.55   32.90
  -1   3  -3  523.25   31.90
  -1   3  -3  477.95   30.90
   1   3   3  487.65   31.70
  -1   3  -3  484.45   34.90
  -2  -3  -3  203.58   17.10
  -2   3  -3  170.68   15.90
   2   3   3  181.28   17.70
   2   3   3  194.28   16.10
  -2   3  -3  209.48   20.20
  -3  -3  -3  294.07   22.40
   3   3   3  297.17   23.70
   3   3   3  299.77   21.40
  -3   3  -3  305.87   27.00
   4  -3   3   32.80   10.10
  -4  -3  -3   41.70    8.10
   4   3   3   38.60    8.60
  -4   3  -3   35.60   10.90
   4   3   3   38.80    6.90
   5  -3   3   32.70   10.30
  -5   3  -3   12.00    7.90
   5   3   3   16.40    6.00
   5   3   3   22.00    5.30
   6  -3   3  167.98   21.60
  -6  -3  -3  163.18   15.80
  -6   3  -3  159.28   21.40
   6   3   3  154.08   13.90
  -6   3  -3  177.08   16.30
   6   3   3  165.68   16.40
  -7  -3  -3   -0.50    4.20
  -7  -3  -3   10.50    5.90
   7  -3   3    5.30    6.70
  -7   3  -3   21.80    7.60
   7   3   3    8.40    3.80
  -7   3  -3   -0.80    8.30
  -8  -3  -3  137.99   16.70
  -8  -3  -3  109.89   14.10
   8   3   3  129.39   14.20
  -8   3  -3  128.39   14.70
   8   3   3  109.09   12.40
  -8   3  -3  123.79   24.10
  -9  -3  -3  116.39   14.20
  -9  -3  -3  113.39   16.50
  -9   3  -3   99.89   12.90
  -9   3  -3  128.59   26.80
   9   3   3   99.69   15.40
   9   3   3  124.09   13.50
 -10  -3  -3   40.20   11.20
 -10  -3  -3   34.10    8.20
  10   3   3   63.19   11.50
 -10   3  -3   65.19   10.90
 -10   3  -3   45.40   18.10
  11  -3   3   73.19   21.80
 -11  -3  -3   56.29   13.00
 -11   3  -3   45.70    9.80
 -11   3  -3   38.40   16.20
  11   3   3   48.20   10.60
 -12  -3  -3   28.00    9.40
  12   3   3   34.90    9.00
 -12   3  -3   41.80   15.30
 -12   3  -3   42.70    9.80
 -13  -3  -3   -7.40    7.60
  13   3   3   14.10    7.60
 -13   3  -3    7.00    7.20
 -13   3  -3   11.70   16.00
 -12   4   3    3.50   15.90
 -12   4   3    8.40    8.60
  12   4  -3    0.50   10.00
  12   4  -3    6.30    6.70
 -11   4   3   57.19   13.40
 -11   4   3   19.30   15.90
  11   4  -3   25.00    8.10
  11   4  -3   27.00   13.20
 -10  -4   3   46.80   15.30
  10   4  -3   25.10   13.10
 -10   4   3   36.90   11.00
  10   4  -3   38.50    9.90
 -10   4   3   64.49   14.70
 -10   4   3   50.19   20.60
  -9  -4   3  110.09   20.10
   9  -4  -3   85.39   21.90
   9   4  -3   92.29   12.80
  -9   4   3   81.09   22.10
  -9   4   3  112.89   18.70
   9   4  -3   77.59   18.30
  -9   4   3   81.59   14.80
   8  -4  -3   31.30   15.40
  -8  -4   3   37.50   15.30
   8   4  -3   37.50   12.60
   8   4  -3   39.60    9.90
  -8   4   3   50.19   17.00
  -8   4   3   31.30    9.80
  -7  -4   3    9.50    7.80
  -7   4   3    6.70    5.80
   7   4  -3   16.40    5.90
  -7   4   3   14.90   11.80
   6   4  -3   78.69   11.30
  -6   4   3   72.99   20.40
  -6   4   3   58.09   12.60
   6   4  -3   84.89   17.60
   5  -4  -3   85.69   18.50
   5   4  -3  104.59   16.80
  -5   4   3   94.19   15.50
   5   4  -3  101.79   20.10
   4  -4  -3   12.10    9.20
  -4   4   3   46.90   15.00
  -4   4   3   18.40    6.90
   4   4  -3   37.30    8.20
   4   4  -3   43.40   11.70
   3  -4  -3   50.39   14.30
   3   4  -3   99.69   12.10
  -3   4   3   89.59   19.10
  -3   4   3   67.29   20.20
  -3   4   3   61.89   16.00
   3   4  -3   81.99   16.10
   2  -4  -3   53.69   14.10
   2   4  -3   66.79   13.70
  -2   4   3   65.39   16.40
   2   4  -3   54.59   11.00
  -2   4   3   63.29   11.70
  -2   4   3   48.30   19.30
   1  -4  -3  130.79   14.90
   1  -4  -3  143.09   18.00
   1   4  -3   97.59   15.10
  -1   4   3  117.59   14.30
  -1   4   3   78.59   25.40
   1   4  -3  135.39   14.20
  -1   4   3  126.59   20.70
   0  -4  -3   65.89   11.70
   0  -4  -3   82.19   15.40
   0   4   3   59.99   11.40
   0   4  -3   78.39   11.80
   0   4  -3   64.59   10.60
   0   4  -3   65.89   12.30
   0   4   3   42.40   18.50
   0   4  -3   69.39   13.40
  -1  -4  -3   68.59   12.60
  -1   4  -3  105.09   12.30
  -1   4  -3   65.29   15.00
   1   4   3   94.79   12.20
  -1   4  -3   94.59   12.70
   1   4   3   98.19   14.20
  -1   4  -3   68.99   11.60
  -2  -4  -3   54.09   10.50
  -2   4  -3   56.19   14.10
   2   4   3   47.00    9.60
   2   4   3   53.79   12.20
  -2   4  -3   62.49   11.10
  -3  -4  -3  162.18   17.10
  -3   4  -3  166.98   17.20
  -3   4  -3  157.58   20.70
   3   4   3  141.09   14.90
   3   4   3  137.69   19.70
  -4  -4  -3  152.88   17.00
  -4   4  -3  150.58   27.90
  -4   4  -3  159.68   21.40
   4   4   3  158.98   15.40
   4   4   3  130.59   17.00
   5  -4   3   -0.50    8.50
  -5  -4  -3    7.40    5.50
  -5   4  -3    6.90    6.20
  -5   4  -3   -6.60    6.90
   5   4   3    5.60    5.60
   6  -4   3   66.99   16.40
  -6   4  -3   54.99   12.30
  -6   4  -3   72.69   13.00
   6   4   3   99.39   12.00
  -6   4  -3   64.99   17.20
   7   4   3   93.69   11.80
  -7   4  -3   81.69   14.20
  -7   4  -3  127.49   25.40
   7   4   3   88.99   15.20
  -8  -4  -3   41.90    9.60
   8   4   3   24.70    8.90
  -8   4  -3   38.10   10.80
   8   4   3   24.00    7.00
  -8   4  -3   37.10   16.00
   9  -4   3   57.59   18.70
   9   4   3   50.59   11.60
   9   4   3   47.80    9.30
  -9   4  -3   66.79   20.70
  -9   4  -3   75.59   13.50
 -10  -4  -3    1.10    7.90
 -10   4  -3    1.50   12.00
 -10   4  -3   17.80    8.00
  10   4   3    9.10    7.40
  10   4   3   15.60    7.00
 -11  -4  -3   32.00   11.20
  11   4   3   -1.60    7.30
 -11   4  -3   -2.80   15.30
 -11   4  -3   17.20    9.00
  -9   5   3   11.00    9.30
  -9   5   3    7.80   14.40
   9   5  -3   -9.50    6.10
   9   5  -3   11.50    9.80
   8   5  -3   -0.20    6.10
  -8   5   3  -11.20    6.40
  -8   5   3   33.10   15.30
   8   5  -3    0.10    8.60
   7  -5  -3    8.00   12.60
  -7   5   3   -8.30   11.90
  -7   5   3   24.40    9.00
   7   5  -3   12.60    7.30
   7   5  -3   21.70   10.60
   6  -5  -3   -3.90   12.10
   6   5  -3    5.80    6.50
  -6   5   3   12.60    7.60
   6   5  -3    5.00    7.40
  -6   5   3   16.90   14.70
  -5   5   3   71.39   20.80
  -5   5   3   57.59   12.30
   5   5  -3   64.19   16.00
   5   5  -3   63.29   11.90
   4  -5  -3   -4.30    9.70
   4   5  -3   13.70    6.40
   4   5  -3    7.20    7.40
  -4   5   3   -2.30    5.90
  -4   5   3   12.00   11.90
  -4   5   3    2.50   14.80
   3  -5  -3   43.90   13.20
   3   5  -3   38.80   10.30
  -3   5   3   45.80   20.80
  -3   5   3   36.00   10.40
  -3   5   3   34.90   13.00
   3   5  -3   14.60   10.10
   2  -5  -3    3.40    9.00
  -2   5   3   12.30    9.60
  -2   5   3   28.20   16.90
  -2   5   3    9.30    6.50
   2   5  -3    8.60    5.50
   2   5  -3   11.10    5.70
   1  -5  -3    7.30    9.80
  -1   5   3   17.10   11.60
   1   5  -3   11.00    6.70
  -1   5   3   17.80   17.30
   1   5  -3   13.40    6.60
  -1   5   3    4.50    6.30
   0   5  -3   32.40    9.60
   0   5  -3   32.30    8.40
   0   5  -3   28.00   10.30
   0   5  -3   29.50    9.30
   0   5   3    3.90   17.70
   0   5   3   34.70    9.20
   0   5   3   14.70    8.80
  -1   5  -3    5.70    8.90
  -1   5  -3   19.00    8.50
   1   5   3    8.40   15.70
  -1   5  -3   15.00    7.80
   1   5   3   30.00   10.30
   1   5   3   13.60    6.80
   2   5   3   52.49   12.90
  -2   5  -3   34.40    9.80
  -2   5  -3   40.30   11.40
  -2   5  -3   46.70   15.40
   2   5   3   35.70    9.40
  -3   5  -3   24.40   11.50
   3   5   3   34.70   10.90
   3   5   3   27.60    8.00
  -3   5  -3   25.80    9.10
  -4   5  -3   43.90   15.90
   4   5   3   39.50   10.40
  -4   5  -3   41.90   11.50
   4   5   3   48.20   13.00
  -5  -5  -3  136.79   19.70
   5   5   3  143.39   16.10
  -5   5  -3  141.99   19.60
  -5   5  -3  133.39   27.10
   5   5   3  151.58   19.40
  -6  -5  -3  104.19   25.50
  -6   5  -3   86.69   15.50
  -6   5  -3   72.39   20.60
   6   5   3   80.19   12.70
   6   5   3  100.39   18.10
  -7  -5  -3  116.49   17.90
  -7   5  -3   54.49   14.60
   7   5   3  102.49   13.50
  -7   5  -3   59.89   19.20
   7   5   3   90.39   16.40
  -7   5  -3   82.59   15.60
  -8  -5  -3  103.29   16.20
  -8   5  -3   45.90   13.10
  -8   5  -3   52.39   20.00
   8   5   3   49.50   13.10
  -8   5  -3   38.30   14.30
   8   5   3   43.20    9.20
  -9  -5  -3   37.50   11.90
   9   5   3    8.40    6.80
  -9   5  -3   26.50   13.30
  -9   5  -3   22.60   10.80
  -9   5  -3   54.69   20.10
   9   5   3   41.20   11.70
   5  -6  -3    4.60   18.40
  -5   6   3    1.00    8.10
   5   6  -3   -2.30    8.30
   5   6  -3   -6.10    7.10
  -5   6   3   18.70   13.50
   4  -6  -3   11.50   21.20
  -4   6   3   11.50   12.20
   4   6  -3    8.70    7.90
  -4   6   3   -5.20    6.10
   3  -6  -3   99.09   23.90
   3   6  -3   37.80   12.50
  -3   6   3   40.50   17.90
  -3   6   3   28.50   11.40
   3   6  -3   71.99   14.50
   2  -6  -3   15.10   16.20
   2   6  -3   -5.90    6.90
  -2   6   3   -5.90   24.60
  -2   6   3   13.90    7.60
   2   6  -3    3.30    6.70
   2   6  -3    7.30    6.20
  -2   6   3   -6.70    9.70
   1  -6  -3    4.10   14.20
   1   6  -3    7.60    8.10
  -1   6   3    9.10    7.50
  -1   6   3  -33.60   23.20
  -1   6   3    1.90    7.20
   1   6  -3   13.20    8.60
   1   6  -3    5.50    6.30
   0   6   3   12.30    7.50
   0   6  -3   12.60    9.30
   0   6   3   66.79   29.50
   0   6   3    5.80    8.40
   0   6  -3   22.70    9.50
   0   6  -3    4.70    7.50
   1   6   3    6.40    7.70
  -1   6  -3   -7.40    6.40
   1   6   3   -4.90    7.40
  -1   6  -3  -13.00    7.30
   2   6   3    4.70    8.90
  -2   6  -3   13.30    7.20
   2   6   3   11.20    7.30
  -2   6  -3   14.40   13.00
   2   6   3    4.00   26.30
  -2   6  -3   15.30    8.20
   3   6   3   34.60   28.80
   3   6   3    2.50    8.90
  -3   6  -3  -11.50    9.10
   3   6   3   13.40    7.70
  -3   6  -3   24.20    9.50
  -3   6  -3    8.10   11.30
   4   6   3   -9.20    6.30
  -4   6  -3   -0.80    8.90
  -4   6  -3   56.19   19.30
   4   6   3    5.90    9.20
  -5   6  -3   -1.60   12.40
   5   6   3    4.50    6.10
   5   6   3   11.10    9.60
  -5   6  -3   21.70    9.80
  15   0  -4    4.10   10.60
  15   0  -4   14.50   14.70
 -15   0   4   10.00   15.10
  15   0  -4    1.40   11.10
  14   0  -4   27.20   14.00
  14   0  -4   51.89   15.80
 -14   0   4   48.50   17.20
  14   0  -4   24.80   11.60
 -13   0   4    4.10    6.10
 -13   0   4    8.00   10.40
  13   0  -4    8.60    8.40
  13   0  -4   11.70    8.90
  13   0  -4    1.30    7.40
  13   0  -4   25.20   27.90
  12   0  -4    0.80    8.90
  12   0  -4   25.00   10.80
  12   0  -4   18.40    8.80
 -11   0   4   36.70   14.00
  11   0  -4   38.00   20.60
  11   0  -4   14.20    9.70
  11   0  -4   13.20    8.20
  11   0  -4   34.60   10.60
  10   0  -4  257.57   25.80
 -10   0   4  341.67   31.30
  10   0  -4  309.57   28.60
  10   0  -4  315.57   30.10
  10   0  -4  403.36   56.69
  -9   0   4    5.80    3.70
   9   0  -4   -3.10    4.80
   9   0  -4   -1.40    5.40
   9   0  -4   -1.70    4.90
  -9   0   4    1.70    7.10
  -8   0   4  596.84   41.60
   8   0  -4  520.55   34.90
   8   0  -4  529.05   40.60
   8   0  -4  524.95   38.60
   7   0  -4   26.10    7.10
   7   0  -4   31.70   10.70
   7   0  -4   25.70    7.60
  -7   0   4   16.30    8.00
  -6   0   4   29.30    5.50
  -6   0   4   29.30    7.80
  -6   0   4   34.50   10.10
   6   0  -4   47.30   11.70
   6   0  -4   35.70    9.00
   6   0  -4   31.30    7.20
  -5   0   4 3722.63  190.98
   5   0  -4 3713.13  198.38
  -5   0   4 3896.21  196.38
  -5   0   4 3798.32  197.88
   5   0  -4 3594.74  192.08
   5   0  -4 3750.42  196.98
  -4   0   4  939.11   49.80
   4   0  -4  894.21   55.69
  -4   0   4  945.31   54.19
   4   0  -4  845.92   50.79
  -4   0   4  902.51   56.69
   4   0  -4  998.40   56.29
  -3   0   4 1450.95   79.89
   3   0  -4 1421.56   81.69
   3   0  -4 1478.15   76.29
  -3   0   4 1434.36   75.39
   3   0  -4 1458.25   81.49
   2   0  -4    4.30    4.70
  -1   0   4  593.84   37.40
   1   0  -4  575.04   34.90
   1   0  -4  543.05   39.00
   0   0   4   89.79   14.70
   0   0   4  110.79   10.90
   0   0  -4   93.19   10.80
   0   0  -4   99.19   16.10
  -1   0  -4 1254.97   73.39
   1   0   4 1372.56   80.29
   1   0   4 1282.17   72.49
   1   0   4 1352.36   67.19
  -1   0  -4 1241.18   66.99
   2   0   4 3516.55  189.48
  -2   0  -4 3613.84  184.28
  -2   0  -4 3265.37  173.28
   2   0   4 3323.67  180.58
   3   0   4   21.30    7.90
  -3   0  -4   30.70   11.80
   3   0   4   16.40    9.40
  -4   0  -4 1181.98   76.49
   4   0   4 1000.20   52.99
  -4   0  -4  991.50   54.59
   4   0   4  957.40   65.19
   5   0   4  892.81   67.49
  -5   0  -4 1097.49   61.49
  -5   0  -4  985.00   55.29
  -5   0  -4 1090.39   80.99
  -5   0  -4 1114.49   56.49
  -6   0  -4   48.80   21.00
   6   0   4   38.60   14.10
   6   0   4   43.90    6.50
  -6   0  -4   65.59   10.20
  -6   0  -4   60.59    7.40
  -6   0  -4   49.50    6.60
   7   0   4  206.08   14.90
  -7   0  -4  197.08   15.10
   7   0   4  177.58   27.80
  -7   0  -4  265.17   41.20
  -7   0  -4  189.08   15.20
  -7   0  -4  218.78   20.30
  -8   0  -4   50.69    8.30
  -8   0  -4   56.69   12.70
  -8   0  -4   60.19   25.30
   8   0   4   31.10   17.80
  -9   0  -4   31.80   24.80
  -9   0  -4   62.09   10.20
  -9   0  -4   64.39    9.10
   9   0   4   56.79    9.50
  -9   0  -4   78.39   16.20
 -10   0  -4   36.70    8.50
 -10   0  -4   50.09   26.70
 -10   0  -4   46.30   13.20
 -10   0  -4   42.20    8.00
 -11   0  -4   -4.40    5.80
 -11   0  -4    9.50    7.80
  11   0   4    0.20    8.30
 -11   0  -4    8.10    4.10
 -11   0  -4   13.80   20.60
 -12   0  -4  -12.90   10.60
 -12   0  -4   -1.90   23.50
 -12   0  -4    1.90    5.00
  12   0   4    6.20    6.20
 -13   0  -4   25.90   14.40
 -13   0  -4   -9.90    4.70
  13   0   4    5.60    8.30
 -13   0  -4    0.60    6.70
  13   0   4    1.50    6.90
  13   0   4   -6.50   21.10
  14   0   4   75.49   16.60
 -14   0  -4   55.49   12.70
 -14   0  -4   80.19   23.30
 -14   0  -4   31.10   10.30
  14   0   4   65.09   13.60
 -15   0  -4   31.20   18.10
  15   0   4   23.60   11.70
  15   0   4   10.70    8.10
 -15  -1   4   12.20   13.30
  15  -1  -4   30.60   17.00
  15   1  -4   37.50   13.70
 -15   1   4   18.80   16.30
  15   1  -4   30.60   13.70
  14  -1  -4  -14.40   10.40
  14  -1  -4   -6.50   33.70
  14  -1  -4   -9.30   12.10
 -14   1   4  -18.00   12.30
  14   1  -4  -19.80    8.10
  14   1  -4   10.10    9.20
  13  -1  -4   26.70   30.30
  13  -1  -4   20.80   15.60
 -13  -1   4   16.90    7.80
  13  -1  -4   26.50   13.60
 -13   1   4   17.80    7.40
 -13   1   4   28.40   14.60
  13   1  -4    9.10    9.10
  13   1  -4   24.70   10.90
  13   1  -4   43.00   31.30
 -12  -1   4   47.10   13.10
  12  -1  -4   35.00   13.90
 -12  -1   4   19.10   11.90
  12  -1  -4   35.50   13.50
  12   1  -4   19.70   10.70
  12   1  -4   37.50   10.80
 -12   1   4   42.80   15.50
  12   1  -4   25.30   11.70
  11  -1  -4   90.99   20.70
  11  -1  -4  106.29   20.30
 -11  -1   4  102.59   20.90
  11   1  -4   93.49   18.20
  11   1  -4   75.19   13.30
 -11   1   4  104.69   23.90
 -10  -1   4   -6.70    2.70
 -10  -1   4   -9.70    5.70
  10  -1  -4   11.80    8.00
  10  -1  -4   -1.40    7.10
  10   1  -4   -1.70    4.30
  10   1  -4  -14.90   28.20
 -10   1   4   -3.00    7.30
  10   1  -4    0.30    5.30
   9  -1  -4  478.95   37.50
  -9  -1   4  435.96   29.80
   9  -1  -4  437.56   38.60
   9  -1  -4  387.26   54.69
  -9  -1   4  482.05   35.20
   9   1  -4  426.46   29.80
  -9   1   4  444.56   33.80
   9   1  -4  410.86   33.80
   9   1  -4  459.95   35.90
  -9   1   4  481.65   40.40
   8  -1  -4    1.90   12.00
  -8  -1   4   25.00    8.80
   8  -1  -4    4.00    7.10
  -8  -1   4   12.20    4.40
   8   1  -4    9.10    5.70
   8   1  -4   12.90    5.40
  -8   1   4   12.80    6.00
   8   1  -4   29.00    9.30
  -8   1   4   12.70    9.10
  -8   1   4   12.80    5.20
   7  -1  -4    1.00    6.50
  -7  -1   4    0.80    3.40
   7  -1  -4   10.80    7.40
  -7   1   4    9.30    8.40
  -7   1   4    5.50    4.60
   7   1  -4    3.50    4.90
   7   1  -4    2.60    4.00
   7   1  -4    2.10    5.90
  -7   1   4   10.40    5.80
  -7   1   4    8.30    3.90
   6  -1  -4  182.08   20.20
  -6  -1   4  144.59   12.10
   6  -1  -4  109.89   17.40
   6   1  -4  108.79   14.50
  -6   1   4  120.49   18.30
  -6   1   4  162.28   15.60
   6   1  -4  152.58   16.70
   6   1  -4  124.59   11.80
  -6   1   4  186.48   14.90
  -5  -1   4  579.84   32.20
   5  -1  -4  507.55   39.90
   5  -1  -4  600.64   41.60
  -5  -1   4  519.75   37.20
  -5   1   4  596.84   36.70
   5   1  -4  569.64   37.40
   5   1  -4  518.75   31.80
  -5   1   4  541.15   40.30
   5   1  -4  483.95   35.50
  -5   1   4  615.24   34.80
  -4  -1   4  400.36   29.10
  -4  -1   4  422.86   24.50
   4  -1  -4  406.46   32.00
  -4   1   4  440.66   25.80
  -4   1   4  420.56   32.20
  -4   1   4  444.16   30.20
   4   1  -4  408.86   29.20
  -4   1   4  448.06   27.50
   4   1  -4  379.96   25.40
   4   1  -4  395.96   28.10
   3  -1  -4  798.22   49.90
  -3  -1   4  796.52   47.40
   3  -1  -4  633.94   51.69
  -3  -1   4  789.72   42.40
   3  -1  -4  829.22   43.90
  -3   1   4  794.32   49.99
  -3   1   4  853.81   44.10
   3   1  -4  759.32   41.90
  -3   1   4  851.11   50.59
   3   1  -4  764.12   47.10
  -2  -1   4  367.76   24.90
   2  -1  -4  286.67   30.90
   2  -1  -4  372.16   22.40
   2  -1  -4  367.06   27.40
   2   1  -4  352.56   25.10
  -2   1   4  359.06   27.50
  -2   1   4  375.46   22.20
  -2   1   4  412.06   31.90
   1  -1  -4  664.83   42.80
  -1  -1   4  747.73   40.90
   1  -1  -4  615.94   38.20
  -1   1   4  676.43   50.69
  -1   1   4  687.03   38.20
   1   1  -4  762.42   42.10
   1   1  -4  673.33   41.90
   0  -1  -4  690.63   37.80
   0  -1  -4  637.64   41.10
   0  -1  -4  563.74   51.29
   0  -1   4  744.03   39.60
   0   1  -4  639.74   41.40
   0   1   4  651.83   52.19
   0   1  -4  726.53   41.50
   0   1   4  699.33   37.40
  -1  -1  -4 1152.18   63.19
   1  -1   4 1294.47   64.89
   1  -1   4 1250.97   68.49
  -1   1  -4 1145.99   67.59
  -1   1  -4 1158.68   68.49
   1   1   4 1142.39   62.79
   2  -1   4  126.39   11.30
   2  -1   4  106.39   13.70
  -2  -1  -4  120.99    9.60
  -2   1  -4   84.49   13.60
   2   1   4  112.89    9.90
   2   1   4  118.79   10.30
  -2   1  -4  107.69   14.80
  -3  -1  -4  311.67   17.90
   3  -1   4  255.07   24.00
  -3   1  -4  251.37   20.90
  -3   1  -4  242.58   26.00
   3   1   4  284.07   17.10
   3   1   4  227.38   22.60
   3   1   4  253.77   17.40
  -4  -1  -4  163.68   13.90
   4  -1   4  195.78   21.70
  -4  -1  -4  180.88   13.30
  -4  -1  -4  190.88   35.40
   4   1   4  198.78   13.30
  -4   1  -4  155.88   16.60
  -4   1  -4  156.48   24.10
  -5  -1  -4 1565.64  100.79
   5  -1   4 1324.97   81.79
  -5  -1  -4 1230.68   69.19
  -5  -1  -4 1214.78   67.79
   5   1   4 1242.58   67.19
   5   1   4 1245.28   81.99
   5   1   4 1221.78   67.69
  -5   1  -4 1179.78   73.79
  -5   1  -4 1282.87   88.89
  -6  -1  -4  443.26   27.70
   6  -1   4  452.65   41.00
  -6  -1  -4  468.05   29.30
  -6  -1  -4  527.05   56.39
  -6  -1  -4  454.55   33.50
  -6   1  -4  433.26   33.70
  -6   1  -4  447.06   48.70
   6   1   4  430.76   27.00
   6   1   4  409.46   41.50
   7  -1   4    2.10    8.70
  -7  -1  -4   13.40    4.60
   7  -1   4    0.80    5.00
  -7  -1  -4   18.20   16.00
  -7  -1  -4   15.10    5.60
  -7  -1  -4    7.90    5.60
   7   1   4   10.10   13.00
  -7   1  -4   24.00   17.20
  -7   1  -4   19.70    4.50
  -7   1  -4   24.40    9.80
   7   1   4    7.50    4.00
  -8  -1  -4  121.09   38.90
  -8  -1  -4  107.79   12.70
   8  -1   4  103.39   12.30
   8  -1   4  126.39   25.80
  -8  -1  -4  108.79   11.00
  -8  -1  -4  125.69   14.90
  -8   1  -4  104.59   16.80
  -8   1  -4  102.49   30.50
  -8   1  -4  103.99   10.50
   8   1   4  112.89   10.90
   8   1   4  102.49   25.40
   9  -1   4  152.08   32.20
  -9  -1  -4  210.78   17.60
  -9  -1  -4  229.58   20.00
  -9  -1  -4  286.27   60.49
  -9  -1  -4  258.37   23.00
   9  -1   4  207.48   19.20
  -9   1  -4  287.87   27.30
  -9   1  -4  228.08   17.40
  -9   1  -4  241.98   48.30
   9   1   4  193.88   38.40
   9   1   4  258.47   18.00
 -10  -1  -4   34.50   30.60
 -10  -1  -4   49.80    8.80
  10  -1   4   53.79   11.30
 -10  -1  -4   55.79   11.10
 -10   1  -4   51.39   27.80
 -10   1  -4   67.39   17.00
 -10   1  -4   52.69    9.20
  10   1   4   57.69    9.70
  10   1   4   38.10   21.10
 -11  -1  -4    2.80    5.40
 -11  -1  -4    2.90    4.10
  11  -1   4    8.30    7.10
  11   1   4   -1.50   16.70
 -11   1  -4   -3.50    4.20
 -11   1  -4    8.80    9.20
  11   1   4    5.50    5.20
 -11   1  -4  -22.60   16.60
  12  -1   4   14.30    9.30
 -12  -1  -4   14.40    7.50
 -12   1  -4   15.80   18.40
  12   1   4   47.80   24.10
 -12   1  -4    9.80    7.70
 -12   1  -4    5.20   13.50
 -12   1  -4   -3.40    5.80
  12   1   4   20.60    7.60
  13  -1   4    6.90   18.80
 -13  -1  -4   22.10    7.30
  13  -1   4   18.90   10.20
 -13  -1  -4   42.50   11.50
  13   1   4   36.00   24.50
  13   1   4   19.30    9.00
 -13   1  -4   33.80   16.30
 -13   1  -4   23.20    8.00
 -13   1  -4   36.80    9.40
 -14  -1  -4   17.80   15.10
 -14  -1  -4   11.60    7.30
  14  -1   4   30.30   11.40
  14   1   4   17.60   10.10
 -14   1  -4   54.59   18.50
 -14   1  -4   27.50   10.20
  14   1   4   18.90   11.80
  15  -1   4   21.50   12.60
  15   1   4   13.20   11.70
  14   2  -4   -6.90    8.40
 -14   2   4    0.50   13.50
  14   2  -4    4.00   11.00
  13  -2  -4   31.70   18.70
  13   2  -4   60.49   13.80
 -13   2   4   65.59   20.00
 -13   2   4   68.59   13.10
  13   2  -4   47.40   14.30
 -12  -2   4   19.20    8.60
  12  -2  -4    2.20   11.20
  12  -2  -4   24.30   15.10
  12   2  -4  -13.50   25.30
  12   2  -4   17.20    9.50
 -12   2   4   16.70    7.50
  12   2  -4   19.70    7.40
 -12   2   4   -0.50    6.10
 -12   2   4   11.80   13.00
  11  -2  -4   11.60    9.70
  11  -2  -4   -5.90   10.70
 -11  -2   4   -4.40    6.40
  11   2  -4    1.00    5.50
 -11   2   4    2.30    5.80
  11   2  -4   38.30   25.70
 -11   2   4   13.90   11.50
  11   2  -4    8.20    8.10
  10  -2  -4  647.24   51.69
  10  -2  -4  530.85   49.20
 -10  -2   4  616.44   41.30
  10   2  -4  607.04   39.40
 -10   2   4  669.73   41.70
  10   2  -4  630.54   48.10
 -10   2   4  649.43   54.09
 -10   2   4  608.64   42.20
   9  -2  -4  109.09   21.60
  -9  -2   4  125.59   14.30
   9  -2  -4  126.59   23.90
   9   2  -4  121.19   18.90
  -9   2   4  136.89   14.90
  -9   2   4  116.29   14.90
   9   2  -4   76.09   19.50
  -9   2   4  184.48   26.20
   8  -2  -4   28.90   12.30
  -8  -2   4   57.09   11.20
   8  -2  -4   44.60   15.00
  -8   2   4   65.49   11.20
   8   2  -4   53.79   13.90
  -8   2   4   63.89   18.50
  -8   2   4   52.79   10.00
   8   2  -4   45.80    8.50
   7  -2  -4   36.50   12.20
   7  -2  -4   31.40   13.60
  -7   2   4   43.00   14.40
   7   2  -4   44.30    7.90
  -7   2   4   62.79   11.10
  -7   2   4   27.20    8.60
   7   2  -4   37.10   10.40
  -7   2   4   43.60    8.60
   6  -2  -4   59.59   17.20
   6  -2  -4   39.80   14.10
  -6  -2   4   54.89    9.50
  -6   2   4   68.89   17.20
   6   2  -4   52.19    7.30
  -6   2   4   54.19   10.70
  -6   2   4   55.99    9.30
  -6   2   4   67.19   15.40
   6   2  -4   49.20   11.30
  -5  -2   4  137.69   12.80
   5  -2  -4  118.09   18.10
   5  -2  -4  108.09   23.90
  -5   2   4  141.79   20.40
   5   2  -4  127.29   11.30
   5   2  -4  139.99   16.40
  -5   2   4  156.58   17.20
  -5   2   4  166.38   16.10
  -5   2   4  138.79   13.40
   4  -2  -4  118.59   16.70
  -4  -2   4  110.49   10.80
   4  -2  -4   65.29   18.70
  -4   2   4  115.69   16.90
   4   2  -4  112.79    9.70
   4   2  -4  113.09   13.80
  -4   2   4  109.89   11.60
  -4   2   4   99.89   18.10
   3  -2  -4   87.79   16.40
   3  -2  -4   96.59   10.70
   3  -2  -4   68.69   19.00
  -3  -2   4   95.29    9.60
   3   2  -4   97.49   12.90
  -3   2   4  104.59   10.80
  -3   2   4  114.69   16.30
   3   2  -4   98.39    8.90
  -3   2   4  141.89   19.00
  -2  -2   4   68.09    7.80
   1  -2  -4  467.65   30.10
   1  -2  -4  443.76   33.40
  -1   2   4  490.35   29.80
   1   2  -4  491.05   33.80
  -1   2   4  484.15   34.00
   0  -2  -4  179.38   18.00
   0  -2  -4  182.58   15.10
   0   2  -4  194.88   15.60
   0   2   4  201.68   18.10
   0   2   4  200.08   15.10
  -1  -2  -4  119.19   12.00
  -1  -2  -4  158.58   15.10
   1   2   4  155.08   12.30
  -1   2  -4  127.09   12.10
  -1   2  -4  122.79   13.90
  -2  -2  -4 1570.64   85.29
  -2  -2  -4 1571.04   86.89
   2   2   4 1635.54   86.69
   2   2   4 1547.25   84.29
  -2   2  -4 1593.04   89.39
  -3  -2  -4   45.20    7.50
  -3   2  -4   54.19   11.60
   3   2   4   35.20    7.60
   3   2   4   50.69    6.90
  -4  -2  -4   67.19    9.20
   4  -2   4   98.59   16.20
   4   2   4   95.49    9.10
  -4   2  -4   81.79   13.20
   4   2   4   90.29   10.30
  -5  -2  -4  121.49   12.00
  -5  -2  -4  140.59   14.30
   5   2   4  122.39   12.30
   5   2   4  114.59   10.90
  -5   2  -4  133.09   17.30
  -6  -2  -4    3.10    3.60
   6  -2   4   12.40    9.10
  -6  -2  -4   13.90    6.10
  -6   2  -4   10.90    7.60
   6   2   4   15.10    5.30
   6   2   4    5.70    3.80
  -6   2  -4    9.70   12.80
  -7  -2  -4   81.69   12.30
  -7  -2  -4  133.59   38.10
  -7  -2  -4   73.79    9.80
   7   2   4   81.59   10.10
  -7   2  -4   81.49   18.10
   7   2   4   69.69    9.30
  -8  -2  -4   16.40    6.90
  -8  -2  -4   15.90    5.90
   8   2   4   32.00    7.40
   8   2   4    8.50   16.50
   8   2   4   27.50    6.90
  -8   2  -4   30.00    6.70
  -8   2  -4   28.40   16.60
  -8   2  -4    9.10    9.00
  -9  -2  -4    3.40    4.10
  -9  -2  -4    8.10    6.00
   9  -2   4    6.00   10.60
   9   2   4   19.50   17.80
  -9   2  -4    4.60    5.00
  -9   2  -4    1.90    7.30
 -10  -2  -4   52.19   11.90
  10   2   4   39.30   26.00
 -10   2  -4   58.29   17.10
 -10   2  -4   67.09   31.90
 -11  -2  -4   15.80    6.90
  11   2   4    2.60   20.70
  11   2   4   21.80    7.00
 -11   2  -4   13.20    5.80
 -11   2  -4   20.40   20.30
 -11   2  -4   10.20   11.00
 -12  -2  -4    2.30    6.10
 -12  -2  -4   16.30    8.80
  12  -2   4   15.80   19.90
 -12   2  -4    9.60   11.90
 -12   2  -4    8.50    6.10
  12   2   4   16.60    6.80
  12   2   4   29.40   23.50
 -12   2  -4   -9.90   27.50
 -13  -2  -4    5.50    6.90
 -13  -2  -4   -5.30    7.50
  13  -2   4   12.50   18.70
 -13   2  -4    3.90   14.40
 -13   2  -4    7.90    7.20
 -13   2  -4   30.40   26.70
  13   2   4    8.20    6.50
 -14   2  -4    2.80    7.40
  14   2   4   -9.90    8.30
  13   3  -4    9.80    7.20
  13   3  -4    6.40   10.60
 -13   3   4   22.30   15.30
 -13   3   4    5.30    9.30
  12   3  -4   -5.50    8.40
  12   3  -4   20.60   38.80
 -12   3   4   17.50    7.30
 -12   3   4    1.70   14.50
  12   3  -4   -5.10    5.70
  11  -3  -4   34.40   14.10
 -11  -3   4   30.00   11.10
  11   3  -4   36.10   31.90
  11   3  -4   15.10    9.70
 -11   3   4   37.80   18.00
 -11   3   4   28.10    9.50
 -11   3   4   15.40    8.40
  11   3  -4    9.50    6.50
 -10  -3   4   57.49   13.70
 -10   3   4   39.20   10.90
  10   3  -4   72.79   11.90
  10   3  -4   59.29   15.90
  10   3  -4  145.39   39.50
 -10   3   4   77.99   22.40
  -9  -3   4   36.10   11.20
  -9   3   4   16.40    9.30
   9   3  -4   40.90   12.10
  -9   3   4   20.90    8.10
  -9   3   4   53.59   19.20
   9   3  -4   33.90    7.80
  -8   3   4  100.59   24.70
   8   3  -4   93.69   19.10
   8   3  -4  105.89   12.40
  -8   3   4  138.19   15.50
  -8   3   4  120.29   15.10
  -7  -3   4   85.19   14.70
   7  -3  -4   37.20   17.80
   7   3  -4   90.19   10.80
  -7   3   4   89.29   12.40
  -7   3   4   84.89   13.40
  -7   3   4  101.99   23.10
   7   3  -4   81.69   17.20
  -6  -3   4   31.00    8.70
   6  -3  -4   21.20   13.30
   6  -3  -4   16.50    9.20
  -6   3   4   34.90   15.40
  -6   3   4   37.60   10.90
   6   3  -4   32.70   10.70
   6   3  -4   35.30    7.00
  -6   3   4   24.70    7.60
   5  -3  -4  127.69   19.90
  -5   3   4  166.08   23.60
   5   3  -4  205.78   15.20
   5   3  -4  153.78   19.60
  -5   3   4  172.18   17.40
  -5   3   4  196.78   23.40
   4  -3  -4   55.19   23.30
  -4  -3   4   26.20    7.30
   4   3  -4   29.70    8.80
  -4   3   4   31.60   12.40
   4   3  -4   51.99    7.50
  -4   3   4   25.50    7.00
  -4   3   4   13.00   11.70
  -3   3   4   10.50    5.30
   3   3  -4   14.00    6.20
  -3   3   4    1.40    9.90
  -3   3   4   11.70    8.70
   3   3  -4   21.10    5.30
   2  -3  -4   99.09   12.10
   2  -3  -4  113.29   16.10
   2   3  -4   92.79   13.00
  -2   3   4  112.09   12.60
   2   3  -4  109.29   10.60
  -2   3   4  101.59   18.70
  -2   3   4   93.29   24.00
   1  -3  -4  407.26   28.90
   1  -3  -4  416.16   32.30
   1   3  -4  396.76   29.10
   1   3  -4  446.06   29.80
  -1   3   4  375.56   31.70
  -1   3   4  404.76   28.20
   1   3  -4  410.46   26.40
   0  -3  -4  338.47   27.60
   0  -3  -4  331.27   25.30
   0   3   4  339.87   24.60
   0   3  -4  336.47   23.00
   0   3   4  358.86   28.00
   0   3  -4  366.06   26.90
   0   3  -4  329.97   24.50
  -1  -3  -4  531.35   34.40
  -1   3  -4  459.35   31.70
  -1   3  -4  526.75   32.80
   1   3   4  528.25   33.20
  -1   3  -4  547.55   37.30
  -2  -3  -4   94.69   11.50
   2   3   4   74.09    9.90
   2   3   4   78.39   11.40
  -2   3  -4   83.99   13.40
  -3   3  -4   81.99   16.20
   3   3   4   77.79    9.80
   3   3   4   76.99   11.50
  -4  -3  -4  131.99   13.60
   4   3   4  108.99   11.90
  -4   3  -4  131.29   17.90
   4   3   4  126.89   14.50
  -5  -3  -4  397.36   30.30
   5   3   4  439.86   29.20
  -5   3  -4  488.45   30.20
  -5   3  -4  442.96   37.60
   5   3   4  474.85   32.20
  -6  -3  -4   69.99   12.10
  -6   3  -4   91.69   18.80
   6   3   4   80.69   11.90
   6   3   4   80.09    9.70
  -7  -3  -4   17.50    5.80
   7   3   4   18.30    5.60
  -7   3  -4   10.00    8.30
  -8  -3  -4   -6.50    4.70
  -8  -3  -4   11.50    6.30
   8   3   4    6.10    4.90
   8   3   4    1.10    4.20
  -8   3  -4   19.40    9.90
  -9  -3  -4   20.50    8.10
  -9   3  -4   32.50   14.90
   9   3   4   24.40    7.50
   9   3   4   12.10    6.70
  10   3   4    4.90    5.50
 -10   3  -4   21.40    7.90
 -10   3  -4   -0.50   10.80
 -11  -3  -4    5.00    5.80
 -11  -3  -4  -14.00    6.40
 -11   3  -4  -12.30   10.50
 -11   3  -4    9.80    5.80
  11   3   4   -4.10    4.90
 -12  -3  -4    7.20    6.70
 -12   3  -4   -0.30    6.40
 -12   3  -4    6.90   14.70
  12   3   4   11.90   24.20
  12   3   4   20.00    7.20
  13   3   4   19.30    8.90
 -13   3  -4    8.20    7.60
 -13   3  -4  -23.10   12.30
  11   4  -4   16.10   37.90
  11   4  -4   11.60    6.40
 -11   4   4   13.00   15.10
 -11   4   4   12.10    8.60
  11   4  -4   -0.40    8.70
 -10  -4   4   11.90    9.30
 -10   4   4   18.40    8.60
  10   4  -4   -0.90    5.90
 -10   4   4    7.10   13.70
  10   4  -4   -2.20    7.60
   9  -4  -4   49.70   16.10
  -9  -4   4    7.40    9.10
  -9   4   4    7.60    8.60
  -9   4   4   26.50   16.10
   9   4  -4   16.40    7.90
  -9   4   4   44.10   13.20
   9   4  -4   23.30   11.50
   8  -4  -4   22.10   13.40
  -8  -4   4    8.90   11.10
  -8   4   4   31.50    9.40
   8   4  -4   22.90   11.60
   8   4  -4   32.70    7.80
  -8   4   4   16.40   12.20
  -8   4   4   41.10   17.10
  -7  -4   4   23.70    7.60
  -7   4   4    4.90    6.00
  -7   4   4    3.50   12.50
   7   4  -4   13.20    6.10
   7   4  -4   -0.70    7.60
  -7   4   4    6.80    8.90
   6  -4  -4    3.60    8.10
   6   4  -4   22.90    6.80
  -6   4   4   -0.20    5.40
  -6   4   4    7.70   10.70
   6   4  -4   13.70    8.50
   5   4  -4   38.00    8.10
  -5   4   4   64.69   18.90
   5   4  -4   39.30   12.30
  -5   4   4   32.30    9.30
  -5   4   4   38.20   14.80
   4  -4  -4   14.50    9.50
   4   4  -4   19.10    6.90
  -4   4   4   22.10   12.60
  -4   4   4   21.10   14.20
  -4   4   4   24.10    8.10
   4   4  -4   28.20   10.60
   3   4  -4   87.19   15.00
  -3   4   4  125.59   19.50
  -3   4   4   58.49   19.90
   3   4  -4   97.99   11.90
  -2   4   4   59.69   11.90
  -2   4   4   76.69   17.20
   2   4  -4   89.39   11.40
   2   4  -4   89.49   14.50
  -2   4   4   42.60   18.50
   1  -4  -4  176.18   20.90
   1   4  -4  175.98   18.50
   1   4  -4  174.08   16.50
  -1   4   4  169.98   21.10
   0  -4  -4  144.19   18.80
   0   4  -4  180.08   19.10
   0   4  -4  156.68   15.50
   0   4   4  162.98   17.50
   0   4   4  148.69   18.20
   0   4  -4  167.48   16.70
   0   4   4   93.09   26.40
  -1  -4  -4  212.08   19.90
  -1   4  -4  233.78   19.30
  -1   4  -4  179.88   21.90
   1   4   4  211.98   19.80
  -1   4  -4  223.38   19.40
  -2  -4  -4  245.68   22.70
  -2   4  -4  282.97   27.20
   2   4   4  249.28   24.70
   2   4   4  250.27   25.50
  -2   4  -4  275.97   22.60
  -3  -4  -4  314.47   26.00
   3   4   4  328.57   27.50
  -3   4  -4  313.77   25.70
   3   4   4  292.27   32.30
  -3   4  -4  324.67   30.90
  -4  -4  -4   -4.30    4.00
  -4   4  -4   23.80   10.80
   4   4   4   22.00    7.80
   4   4   4    7.30    4.30
   5   4   4   92.09   15.80
  -5   4  -4  103.09   15.20
   5   4   4   69.49   11.60
  -5   4  -4   56.59   16.90
  -6  -4  -4    7.30    6.00
   6   4   4   13.00    7.80
  -6   4  -4   19.30    9.60
   6   4   4   24.40    6.90
  -6   4  -4   17.60   10.70
  -7  -4  -4   46.00   13.40
  -7   4  -4   27.10   14.40
   7   4   4   58.79   10.90
   7   4   4   61.59   12.40
  -8   4  -4   -1.80    9.10
   8   4   4   -2.70    4.60
   8   4   4   12.40    6.90
  -8   4  -4   -4.20    7.70
  -9  -4  -4   14.90    9.20
   9   4   4   13.00    6.40
  -9   4  -4   15.10    8.00
  -9   4  -4   11.40   14.30
   9   4   4   10.50    7.80
 -10  -4  -4   11.40    8.60
 -10   4  -4   18.50   15.20
  10   4   4   11.00    8.50
  10   4   4   17.70    6.90
 -10   4  -4    8.60    8.20
 -11  -4  -4   18.10   11.10
 -11   4  -4   25.50   16.20
 -11   4  -4   34.80   13.70
  11   4   4   17.40    8.00
  -9   5   4   28.30   18.70
   9   5  -4   18.30    8.00
  -9   5   4   -3.30    7.90
   9   5  -4    5.20    9.80
   8   5  -4   11.30    7.10
   8   5  -4    9.90    9.30
  -8   5   4   -2.50   12.80
  -8   5   4   20.60    9.00
   7  -5  -4   53.19   15.90
  -7   5   4   27.00   10.50
   7   5  -4   38.20   13.60
   7   5  -4   48.10   10.30
  -7   5   4   29.90   15.50
   6  -5  -4   26.90   14.30
  -6   5   4   24.20    8.80
   6   5  -4   23.90   11.20
  -6   5   4   14.50   14.70
   6   5  -4   41.70    9.10
   5  -5  -4   14.50   12.40
   5   5  -4   31.10    8.40
  -5   5   4   21.50    8.90
  -5   5   4   29.30   13.20
   5   5  -4   10.90    9.40
   4  -5  -4   81.99   24.80
  -4   5   4   99.49   22.30
  -4   5   4   79.49   14.60
   4   5  -4  108.29   19.40
  -4   5   4   72.19   25.50
   4   5  -4   94.39   14.80
  -3   5   4  114.09   32.50
   3   5  -4  180.08   22.60
  -3   5   4  165.58   30.10
  -3   5   4  193.88   20.70
   3   5  -4  172.48   17.90
   2  -5  -4   -5.60   10.90
  -2   5   4   11.40    9.90
   2   5  -4   16.60    9.10
  -2   5   4    6.60    5.70
   2   5  -4    4.10    6.50
  -2   5   4   12.00   16.60
   1  -5  -4   12.40   11.20
   1  -5  -4   14.40    7.40
  -1   5   4   29.60   12.50
   1   5  -4   13.20    8.30
   1   5  -4   24.30    8.10
  -1   5   4   20.40    8.30
  -1   5   4    6.80   19.50
   0  -5  -4   53.09   11.50
   0  -5  -4   56.09   25.70
   0   5  -4   48.20   11.80
   0   5  -4   88.89   13.90
   0   5  -4   60.69   15.10
   0   5   4   41.50   10.10
   0   5   4    9.30   17.20
   0   5   4   83.39   16.70
  -1  -5  -4   23.00    8.40
   1   5   4   29.00   10.70
   1   5   4   18.30   18.40
  -1   5  -4   13.00    9.20
   1   5   4   21.10    7.60
  -1   5  -4   34.80   12.30
  -1   5  -4   16.30    8.40
  -2  -5  -4   28.00    9.00
  -2   5  -4   21.30    9.60
   2   5   4    2.20    5.90
   2   5   4   -5.40   16.00
   2   5   4   22.60    9.40
  -2   5  -4   10.90   15.70
  -2   5  -4   16.50    7.40
  -3  -5  -4   16.50    8.00
  -3   5  -4    5.20    9.70
   3   5   4   40.70   20.00
  -3   5  -4   29.30    8.90
   3   5   4   21.00    7.40
   3   5   4   19.40    8.90
  -4   5  -4   79.79   19.80
   4   5   4   79.09   12.80
   4   5   4   81.89   16.10
  -4   5  -4   63.79   13.70
  -5  -5  -4   24.80   10.20
   5   5   4   46.60   11.60
  -5   5  -4    8.60    8.50
  -5   5  -4   12.10   11.90
   5   5   4    8.20    6.20
  -6  -5  -4   33.00   11.20
   6   5   4   28.50    8.80
  -6   5  -4   41.80   15.30
   6   5   4   43.00   11.80
  -6   5  -4   40.60   11.60
  -7  -5  -4   24.20   10.60
  -7   5  -4    6.80   10.10
   7   5   4   11.30    8.10
  -7   5  -4   15.10    8.90
  -7   5  -4   -0.80   12.50
  -8  -5  -4   13.90   10.00
   8   5   4   13.80    8.90
   8   5   4    7.70    6.10
  -8   5  -4   25.10   15.60
  -8   5  -4    9.90    8.20
  -9   5  -4  -10.00    8.30
   9   5   4    6.00    6.30
  -9   5  -4   30.90   13.90
  -9   5  -4   44.70   17.40
   9   5   4   15.20    8.30
   5   6  -4   19.60   11.00
   4  -6  -4   -1.90   19.40
   4   6  -4    6.30    9.90
  -4   6   4  -22.50   11.30
   4   6  -4   -2.30    6.90
  -4   6   4   -1.80    8.00
  -4   6   4   -7.20   22.10
   3  -6  -4  151.08   43.40
  -3   6   4   65.69   29.00
  -3   6   4   93.29   23.00
   3   6  -4   95.59   16.10
  -3   6   4   71.09   16.50
   3   6  -4   74.49   17.80
   2   6  -4   23.10    8.20
  -2   6   4  -12.10   10.00
  -2   6   4   -0.10   24.40
   2   6  -4    6.30    7.90
  -2   6   4   -0.60    7.10
   1   6  -4    2.60    7.30
   1   6  -4    8.70    7.30
  -1   6   4   -8.10   24.10
  -1   6   4   11.90   10.80
  -1   6   4    1.50    6.80
   0   6   4    0.10    9.60
   0   6   4   19.10    8.80
   0   6  -4    3.10    7.40
   0   6  -4    4.60    7.70
   1   6   4   37.30   13.20
  -1   6  -4   12.50    8.80
  -1   6  -4   11.00   12.00
   1   6   4   10.60    7.40
  -1   6  -4    0.70    7.30
   1   6   4   19.20   28.20
   2   6   4    7.40   25.10
  -2   6  -4   31.80   13.70
  -2   6  -4   37.20   12.10
   2   6   4   19.30   11.60
   2   6   4   28.10   10.30
  -2   6  -4    6.80    8.50
  -3   6  -4    6.30    9.30
  -3   6  -4   13.70   13.30
  -3   6  -4    5.50    8.10
   3   6   4    8.90    9.40
   3   6   4   12.10    7.70
  -4   6  -4   14.00    8.20
   4   6   4   17.80    8.60
  -4   6  -4    6.80   10.70
   4   6   4   -0.40    9.10
  -4   6  -4    3.10    9.80
  15   0  -5   -3.40   11.10
 -15   0   5  -19.00   12.10
  15   0  -5    3.90   12.70
  15   0  -5    4.30   12.10
  14   0  -5   10.30   12.60
 -14   0   5   45.60   15.70
  14   0  -5   20.30   13.40
  14   0  -5   13.30   11.70
  13   0  -5   23.80   31.00
  13   0  -5   10.40   10.20
 -13   0   5    4.50    6.60
  13   0  -5   17.50   11.50
  13   0  -5   -9.20    7.60
 -13   0   5   -9.40    8.50
  12   0  -5   32.90   12.20
  12   0  -5   21.30    9.30
  12   0  -5   20.90   10.40
  12   0  -5   -0.90   26.80
 -12   0   5   34.20   13.60
  11   0  -5    6.70    6.40
  11   0  -5    2.60    8.20
 -11   0   5   14.60    9.80
  11   0  -5   14.50   17.00
  11   0  -5    8.80    8.70
  10   0  -5  234.98   25.70
 -10   0   5  222.58   25.80
  10   0  -5  213.68   25.90
  10   0  -5  223.38   21.10
  -9   0   5  110.49   12.10
   9   0  -5  128.19   18.80
   9   0  -5  102.89   14.30
  -9   0   5  130.49   19.00
   8   0  -5  128.99   18.60
   8   0  -5  130.69   18.10
  -8   0   5  116.39   17.20
  -8   0   5   97.79   11.00
   8   0  -5  109.59   13.10
  -8   0   5  107.59   16.80
   7   0  -5  414.36   32.20
  -7   0   5  375.46   30.10
   7   0  -5  375.16   32.90
   7   0  -5  389.36   26.90
  -7   0   5  381.76   24.70
  -7   0   5  372.96   31.70
   6   0  -5  147.79   18.20
   6   0  -5  132.39   13.30
   5   0  -5    6.90    4.30
  -4   0   5  265.17   21.60
   4   0  -5  266.87   23.60
   4   0  -5  269.57   24.10
   4   0  -5  241.78   18.50
  -4   0   5  260.07   17.10
  -3   0   5  159.18   15.70
  -3   0   5  155.68   11.10
   3   0  -5  148.79   18.40
   3   0  -5  142.99   16.00
   2   0  -5  418.36   50.19
  -2   0   5  542.55   35.00
   2   0  -5  509.45   34.40
  -1   0   5  636.44   40.50
   1   0  -5  562.24   36.70
   1   0  -5  543.35   42.00
   0   0   5  123.09    8.10
   0   0  -5   86.09   17.30
   0   0   5  110.09   12.10
   0   0  -5  110.29   12.80
   0   0   5  119.89   17.30
   0   0  -5  110.59    8.10
   1   0   5   10.00    7.50
   1   0   5    0.60    3.40
  -1   0  -5    0.50    1.90
  -1   0  -5    1.80    3.90
  -1   0  -5    1.70    7.10
   2   0   5   68.49   11.20
  -2   0  -5   39.60   14.00
  -2   0  -5   58.59   19.10
  -2   0  -5   77.39    6.70
   2   0   5   64.79   16.90
   3   0   5   45.90   14.30
  -3   0  -5   28.20    4.70
   3   0   5   28.00    8.40
  -3   0  -5   33.60   11.60
  -4   0  -5   42.10   15.60
   4   0   5   24.10   11.70
   4   0   5   47.50   12.10
  -4   0  -5   39.30    5.90
  -5   0  -5 1000.40   59.19
  -5   0  -5 1134.59   81.09
   5   0   5  896.91   65.19
  -5   0  -5  950.60   53.69
  -6   0  -5 2077.89  110.89
  -6   0  -5 2136.79  117.19
   6   0   5 2052.79  126.49
  -6   0  -5 2207.68  144.09
   7   0   5   13.00   10.30
  -7   0  -5    3.80    4.80
  -7   0  -5    9.40   11.90
  -7   0  -5    3.20    3.60
   7   0   5    4.90    3.30
  -8   0  -5  313.77   52.19
  -8   0  -5  308.67   22.10
   8   0   5  302.47   21.10
  -8   0  -5  308.77   22.00
  -8   0  -5  342.27   28.60
   9   0   5   15.10    6.30
  -9   0  -5   22.80    7.10
  -9   0  -5   27.90    6.80
  -9   0  -5   37.70   25.70
  -9   0  -5    5.90    8.10
   9   0   5   -4.20    8.40
 -10   0  -5   10.80    6.30
  10   0   5   11.00    6.10
 -10   0  -5   43.20   24.20
 -10   0  -5   15.10    9.10
 -11   0  -5   18.00   21.10
  11   0   5    2.80    6.10
 -11   0  -5  -10.30    4.40
 -11   0  -5   -5.20    7.00
 -12   0  -5   14.40    8.00
  12   0   5   26.70    9.10
 -12   0  -5   16.30    7.30
 -12   0  -5    9.00   11.40
 -12   0  -5   21.70   21.70
 -13   0  -5   18.10   23.90
  13   0   5   27.10   20.00
  13   0   5   18.20    8.10
 -13   0  -5    5.00   10.50
 -13   0  -5    5.70    6.40
 -13   0  -5   -5.20    5.10
  14   0   5    8.40    7.90
 -14   0  -5    6.80    8.20
  14   0   5   23.70   10.20
 -14   0  -5    9.60   15.20
  14  -1  -5   18.40   14.10
  14  -1  -5   28.30   15.40
 -14   1   5   19.90   16.60
  14   1  -5    6.80   11.10
  14   1  -5   23.40   11.50
  14   1  -5   44.60   12.70
  13  -1  -5   58.39   17.70
  13  -1  -5   56.19   36.10
 -13  -1   5   60.19   13.50
  13  -1  -5   64.79   17.80
  13   1  -5   58.29   16.30
 -13   1   5   33.90   17.50
 -13   1   5   77.69   14.30
  13   1  -5   40.60   13.90
  13   1  -5   78.99   38.20
  13   1  -5   67.39   14.30
 -12  -1   5   -7.10    6.60
 -12  -1   5    6.40   10.50
  12  -1  -5  -17.60    8.90
  12   1  -5    5.50    7.10
  12   1  -5   11.70    9.40
 -12   1   5   -8.70   10.50
  12   1  -5    3.20    9.30
  11  -1  -5  145.89   23.80
 -11  -1   5  141.79   21.40
  11  -1  -5  158.88   26.40
 -11   1   5  189.18   26.70
  11   1  -5  159.58   17.70
  11   1  -5  146.79   21.60
  11   1  -5  141.79   20.50
  10  -1  -5   20.40   11.60
  10  -1  -5   51.69   14.90
  10  -1  -5    7.60   21.00
 -10   1   5   33.40   10.90
  10   1  -5   27.80   10.20
 -10   1   5   13.60   12.50
  10   1  -5   23.60    8.40
  10   1  -5   28.20   11.00
   9  -1  -5  235.78   27.90
   9  -1  -5  251.57   28.50
  -9  -1   5  234.78   19.10
  -9   1   5  245.08   24.50
   9   1  -5  245.18   25.40
   9   1  -5  234.88   25.00
   9   1  -5  225.88   19.70
  -9   1   5  248.78   28.40
  -8  -1   5   95.09   11.40
   8  -1  -5  133.99   24.00
   8  -1  -5  129.09   22.50
  -8   1   5  122.79   15.80
   8   1  -5  119.29   17.40
   8   1  -5  107.49   16.80
  -8   1   5  123.19   19.80
  -8   1   5  119.59   13.20
   8   1  -5   93.29   11.70
  -7  -1   5   90.79   10.00
   7  -1  -5   71.59   16.30
   7  -1  -5   84.89   18.10
   7   1  -5   94.89   15.10
  -7   1   5   91.39   19.40
   7   1  -5   81.59   10.20
  -7   1   5  111.69   14.10
  -7   1   5  126.29   16.50
   7   1  -5   63.39   13.60
   6  -1  -5   66.49   16.80
   6  -1  -5   28.50   11.30
  -6  -1   5   64.29    7.90
  -6  -1   5   44.60   10.80
  -6   1   5   65.69   16.50
   6   1  -5   43.10   11.00
  -6   1   5   90.99   11.00
   6   1  -5   53.69    7.70
  -6   1   5   82.39   12.40
   6   1  -5   61.99   12.60
  -5  -1   5  259.27   17.80
   5  -1  -5  258.37   25.90
   5  -1  -5  325.07   29.60
  -5  -1   5  253.37   22.80
   5   1  -5  247.68   17.70
  -5   1   5  260.37   22.70
   5   1  -5  279.07   23.70
  -5   1   5  297.17   26.60
   5   1  -5  274.37   23.20
  -4  -1   5  635.64   35.20
   4  -1  -5  548.05   46.20
  -4  -1   5  644.34   41.40
   4  -1  -5  627.64   44.10
   4   1  -5  591.34   40.90
  -4   1   5  718.93   39.10
  -4   1   5  677.33   43.20
   4   1  -5  522.35   36.40
   4   1  -5  630.04   40.90
  -4   1   5  669.63   36.50
  -4   1   5  651.23   44.30
   3  -1  -5  460.05   34.80
   3  -1  -5  469.25   27.90
  -3  -1   5  469.85   26.30
   3  -1  -5  415.26   38.30
  -3  -1   5  457.65   31.70
  -3   1   5  478.05   27.80
   3   1  -5  439.46   26.20
  -3   1   5  525.85   36.80
   3   1  -5  468.35   32.70
  -3   1   5  468.15   34.80
   2  -1  -5  538.15   36.70
   2  -1  -5  506.55   30.40
   2  -1  -5  407.66   40.60
  -2  -1   5  555.54   34.00
  -2   1   5  503.05   29.90
   2   1  -5  556.54   35.60
  -2   1   5  531.35   41.40
   1  -1  -5  349.17   38.40
  -1  -1   5  479.25   29.70
   1  -1  -5  434.46   31.40
   1  -1  -5  470.05   27.00
  -1   1   5  468.85   26.30
   1   1  -5  378.46   29.90
  -1   1   5  478.65   40.50
   1   1  -5  461.55   32.40
   0  -1  -5  896.51   54.19
   0  -1   5  957.40   51.99
   0  -1  -5  883.61   49.20
   0   1  -5  847.12   54.29
   0   1   5  922.21   48.90
   0   1   5  813.52   64.99
   0   1  -5  933.71   55.59
   1  -1   5  646.04   40.70
  -1  -1  -5  617.24   35.10
   1  -1   5  676.53   38.20
  -1  -1  -5  490.05   50.99
   1   1   5  543.85   50.79
  -1   1  -5  564.84   40.60
   1   1   5  678.53   35.80
  -1   1  -5  625.84   42.20
  -2  -1  -5  640.74   38.30
   2  -1   5  756.32   46.50
   2  -1   5  715.73   42.00
   2   1   5  703.53   39.20
   2   1   5  662.93   37.90
  -2   1  -5  623.74   45.90
   3  -1   5  177.08   19.40
  -3  -1  -5  151.68   11.70
   3   1   5  144.49   11.60
   3   1   5  153.08   11.20
   3   1   5   97.89   22.30
  -3   1  -5  130.29   19.70
  -3   1  -5   93.89   18.30
  -4  -1  -5  112.19   11.10
   4  -1   5  159.88   19.90
   4   1   5  108.39   11.60
  -4   1  -5  144.29   16.20
  -4   1  -5  141.99   22.20
   4   1   5  138.39   11.00
   4   1   5  117.99   17.00
  -5  -1  -5  705.83   41.10
   5  -1   5  696.93   51.79
  -5  -1  -5  669.83   39.60
   5   1   5  650.93   50.49
  -5   1  -5  721.03   59.49
   5   1   5  681.93   39.50
  -5   1  -5  666.93   45.60
   5   1   5  674.93   38.60
  -6  -1  -5  140.79   13.50
  -6  -1  -5  135.39   12.50
  -6  -1  -5  158.88   15.40
  -6  -1  -5  225.58   46.10
   6  -1   5   97.79   21.00
  -6   1  -5  140.39   17.50
   6   1   5  150.78   23.70
  -6   1  -5  171.18   35.00
   6   1   5  138.29   11.90
  -7  -1  -5  190.48   16.20
  -7  -1  -5  323.97   48.90
  -7  -1  -5  213.78   18.00
  -7  -1  -5  205.58   19.50
   7  -1   5  214.88   28.60
   7   1   5  172.28   44.70
   7   1   5  197.38   15.30
  -7   1  -5  247.28   45.70
  -7   1  -5  216.68   22.30
  -8  -1  -5   60.69   10.90
  -8  -1  -5   93.29   33.90
  -8  -1  -5   55.89    9.10
  -8  -1  -5   72.49   14.10
   8  -1   5   48.90   17.10
   8   1   5   58.29   20.80
  -8   1  -5   55.39   14.10
   8   1   5   79.29    9.10
  -8   1  -5   68.29    8.50
  -8   1  -5   55.19   28.10
  -9  -1  -5  111.79   55.19
  -9  -1  -5   53.99   12.70
   9  -1   5   37.50   17.30
  -9  -1  -5   52.39    9.70
   9  -1   5   29.20    8.40
  -9  -1  -5   49.00   10.60
  -9   1  -5   27.00   11.30
   9   1   5   49.00    8.30
   9   1   5   46.50   19.40
 -10  -1  -5  118.09   41.10
 -10  -1  -5   51.89   11.10
  10  -1   5   26.80   14.80
  10  -1   5   56.79   10.60
 -10   1  -5   62.29   26.80
 -10   1  -5   51.69    9.10
  10   1   5   53.79    9.20
 -10   1  -5   63.39   16.00
  10   1   5   61.49   20.50
  11  -1   5   18.30    8.90
 -11  -1  -5   17.30    7.60
 -11  -1  -5   14.10   29.40
 -11   1  -5   56.79   28.90
 -11   1  -5   27.50    7.30
 -11   1  -5   15.80   10.70
  11   1   5   43.20   19.00
  11   1   5   20.80    7.40
  12  -1   5    7.80    8.50
  12  -1   5   -1.40   13.40
 -12  -1  -5   13.70   10.40
 -12  -1  -5   -7.20    5.20
 -12   1  -5  -17.80   18.70
 -12   1  -5   21.70   12.20
  12   1   5   -6.60   16.10
 -12   1  -5   -2.00    4.70
 -12   1  -5    2.40    5.90
  12   1   5    5.00    6.00
 -13  -1  -5   18.70   13.80
 -13  -1  -5    7.40    5.90
 -13  -1  -5   -6.60    7.10
  13  -1   5   -1.60    8.20
 -13   1  -5   -3.60   12.20
 -13   1  -5  -20.60   23.80
  13   1   5    3.90    7.10
 -13   1  -5    2.90    6.30
 -13   1  -5    8.80    6.30
  14  -1   5   23.20   11.70
 -14   1  -5   28.60   18.50
  14   1   5   25.20   10.50
 -14   1  -5   38.80   10.20
  14  -2  -5  -17.60   16.80
 -14   2   5   20.80   15.90
  14   2  -5   -2.90   11.60
  14   2  -5   11.50    8.40
  13   2  -5   11.30   10.70
  13   2  -5   18.80    9.00
 -13   2   5   18.70   16.50
 -13   2   5   20.90    9.00
  12  -2  -5   15.70   11.30
 -12  -2   5   42.10   11.40
  12  -2  -5   30.60   16.50
 -12   2   5   16.20    7.90
  12   2  -5   25.30   11.80
  12   2  -5   11.80    7.80
 -12   2   5   29.00   17.10
 -12   2   5   24.60    9.30
  12   2  -5    2.50   28.20
  11  -2  -5    3.60   13.90
 -11  -2   5   33.90    9.10
  11  -2  -5   14.00   10.60
  11   2  -5   14.60    7.70
 -11   2   5   19.80    9.50
 -11   2   5   20.10   13.80
  11   2  -5   23.00   11.10
 -11   2   5   14.70    7.30
  10  -2  -5   44.90   13.90
 -10  -2   5   50.89   11.30
  10   2  -5   48.10   10.20
  10   2  -5   44.70   14.60
 -10   2   5   57.39   11.10
 -10   2   5   62.79   20.30
  -9  -2   5   24.40    7.60
   9  -2  -5   26.70   14.40
  -9   2   5   14.10    6.80
   9   2  -5   29.80   11.20
   9   2  -5   22.50    7.40
  -9   2   5   31.90   13.00
  -9   2   5   22.10    7.60
  -8  -2   5  135.29   14.90
   8  -2  -5  124.59   25.30
  -8   2   5  155.08   15.50
   8   2  -5  195.38   30.60
  -8   2   5  148.69   17.50
   8   2  -5  124.69   13.30
  -8   2   5  155.98   32.50
   7  -2  -5    8.20   10.40
  -7  -2   5   31.40    8.00
   7   2  -5   23.50    6.20
  -7   2   5   10.50    6.70
  -7   2   5   27.30   12.70
  -7   2   5   28.80    8.60
  -7   2   5   24.80    7.00
   7   2  -5   29.50   10.10
   6  -2  -5   69.19   19.40
  -6  -2   5   88.99   10.50
   6  -2  -5  109.19   21.20
  -6   2   5   88.29   11.70
   6   2  -5   96.79   15.20
  -6   2   5   96.89   14.80
  -6   2   5   92.39   13.60
   6   2  -5   96.79    9.50
  -6   2   5   89.89   20.50
   5  -2  -5  165.28   21.80
   5  -2  -5  123.19   26.70
  -5  -2   5  171.48   14.90
  -5   2   5  185.78   16.00
   5   2  -5  175.58   13.40
  -5   2   5  216.68   21.90
  -5   2   5  182.48   23.20
   5   2  -5  186.38   19.60
  -5   2   5  184.68   18.20
   4  -2  -5  126.39   18.30
   4  -2  -5  112.39   25.40
  -4  -2   5  134.29   11.90
  -4   2   5  118.09   19.30
   4   2  -5  132.49   15.60
  -4   2   5  121.59   12.20
   4   2  -5  112.19   10.00
  -4   2   5  128.19   18.60
   3  -2  -5  350.36   24.40
   3  -2  -5  367.06   31.20
   3  -2  -5  286.37   37.50
  -3  -2   5  359.96   23.30
  -3   2   5  404.36   31.60
  -3   2   5  359.06   35.30
  -3   2   5  385.56   24.90
   3   2  -5  362.56   27.50
   3   2  -5  349.07   21.80
   2  -2  -5   38.10   10.60
   2  -2  -5   25.60    5.80
  -2  -2   5   44.70    9.90
   2  -2  -5   24.30   14.00
  -2   2   5   33.20    9.70
  -2   2   5   22.20    5.50
  -2   2   5   22.30   11.90
   1  -2  -5  257.07   23.70
   1  -2  -5  181.18   33.20
  -1  -2   5  256.57   20.30
   1  -2  -5  247.18   19.10
  -1   2   5  259.07   23.30
   1   2  -5  264.57   20.60
  -1   2   5  268.77   18.70
   1   2  -5  271.17   22.60
  -1   2   5  212.88   30.80
   0  -2  -5 1218.38   66.59
   0  -2   5 1129.29   66.59
   0  -2  -5 1254.07   70.79
   0   2  -5 1181.88   68.79
   0   2   5 1202.88   65.69
  -1  -2  -5  561.24   33.90
   1  -2   5  541.85   33.40
  -1  -2  -5  528.75   36.70
   1   2   5  548.75   33.10
  -1   2  -5  554.64   35.70
  -2  -2  -5  490.85   31.10
  -2  -2  -5  490.15   33.30
   2   2   5  478.35   30.00
  -2   2  -5  468.15   34.90
   2   2   5  519.05   32.30
  -2   2  -5  501.45   37.70
  -3  -2  -5  189.28   15.80
  -3  -2  -5  193.18   17.60
   3  -2   5  212.98   22.00
  -3   2  -5  170.68   18.80
   3   2   5  202.08   15.30
   3   2   5  201.18   16.60
  -4  -2  -5   67.19    8.90
   4   2   5   64.29    9.40
   4   2   5   60.89    8.00
  -4   2  -5   56.89   13.80
   5  -2   5  382.06   34.00
  -5  -2  -5  288.27   22.00
   5   2   5  316.57   22.50
   5   2   5  287.27   20.80
  -5   2  -5  317.17   28.50
  -6  -2  -5   34.90    7.70
   6  -2   5   35.70   13.00
  -6  -2  -5   54.89   11.00
   6   2   5   53.09    9.10
  -6   2  -5   58.29   14.70
  -6   2  -5   39.30   17.50
   6   2   5   63.89    8.40
  -7  -2  -5   89.19   11.10
  -7  -2  -5   95.99   13.00
   7  -2   5   76.79   19.20
   7   2   5   79.59   10.40
  -7   2  -5   69.49   16.80
   7   2   5   67.79    9.80
  -8  -2  -5   21.80    7.00
  -8  -2  -5   28.90    9.20
   8   2   5   20.40    6.30
  -8   2  -5   24.50   13.10
   8   2   5   27.70    7.10
   8   2   5    7.70   14.20
  -9  -2  -5  136.29   45.30
  -9  -2  -5  101.49   15.40
   9  -2   5   75.09   22.40
  -9   2  -5   96.69   10.40
  -9   2  -5  101.99   32.20
  -9   2  -5  107.99   22.20
   9   2   5  127.19   31.80
   9   2   5  113.29   14.40
  10  -2   5   88.59   22.20
 -10  -2  -5   83.59   15.20
 -10  -2  -5   62.79   11.30
  10   2   5  102.39   12.30
 -10   2  -5   87.49   35.60
 -10   2  -5   70.09   10.20
  10   2   5   91.29   27.80
 -10   2  -5  108.69   23.00
  11  -2   5    4.60   13.40
 -11  -2  -5    4.10    6.90
 -11  -2  -5   10.10    6.10
 -11   2  -5  -12.30    9.30
 -11   2  -5   -8.40    4.90
 -11   2  -5  -35.40   17.40
  11   2   5    0.10   17.70
  11   2   5   13.00    6.00
 -12  -2  -5   -2.50    6.30
  12  -2   5   16.90   13.40
 -12  -2  -5   10.20    6.20
  12   2   5   -3.50   20.30
 -12   2  -5   13.90   11.50
 -12   2  -5   25.30   22.30
  12   2   5    1.10    4.60
 -12   2  -5    1.20    5.50
 -13  -2  -5    6.60    7.10
  13   2   5   14.30    7.10
 -13   2  -5    0.60   13.60
 -13   2  -5   15.20    7.90
 -13   2  -5   -1.90   27.70
  14   2   5   -1.40    8.80
 -14   2  -5   25.50   36.70
 -14   2  -5   29.40   17.30
 -14   2  -5   10.90    8.80
 -13   3   5   14.70   10.00
 -13   3   5   31.00   19.90
  13   3  -5   23.70    9.20
  13   3  -5    7.00   11.10
  12   3  -5   20.50   12.00
 -12   3   5   22.10   18.30
 -12   3   5   12.60    8.10
  12   3  -5   22.80    8.00
 -11  -3   5  -10.50    7.40
  11  -3  -5    2.70   10.00
  11   3  -5   39.80   32.20
  11   3  -5    5.80    8.50
  11   3  -5    7.40    6.80
 -11   3   5   22.10   15.40
 -11   3   5   -1.60    5.70
 -11   3   5   -1.40    6.20
 -10  -3   5   67.29   15.00
  10  -3  -5   69.29   20.70
 -10   3   5   73.59   13.70
 -10   3   5   93.59   24.20
  10   3  -5   73.69   12.60
  10   3  -5   70.09   18.30
   9  -3  -5  -15.60   13.00
  -9  -3   5   22.70   10.90
   9   3  -5   11.10    5.60
  -9   3   5    0.10    5.80
   9   3  -5   12.50   10.20
  -9   3   5    2.30   12.50
   8  -3  -5   11.00   14.10
  -8  -3   5    2.90    5.00
  -8   3   5   10.50    6.90
  -8   3   5   11.60    7.40
   8   3  -5   25.90   11.00
   8   3  -5   22.80    6.70
  -8   3   5   31.90   14.10
   7  -3  -5   -3.60   12.30
  -7  -3   5   25.30    8.60
  -7   3   5   17.40    8.60
   7   3  -5   16.70   10.70
  -7   3   5   15.80    7.40
   7   3  -5   10.00    5.20
  -7   3   5   14.40   14.30
  -6  -3   5   58.89   11.40
   6  -3  -5   38.20   20.20
   6  -3  -5   48.30   14.90
  -6   3   5   76.79   15.20
   6   3  -5   46.20   12.50
  -6   3   5   64.89   20.90
  -6   3   5   55.39   10.80
   5  -3  -5  152.38   34.20
   5  -3  -5  206.08   25.60
  -5  -3   5  231.08   20.30
  -5   3   5  260.37   29.10
   5   3  -5  240.78   17.70
  -5   3   5  236.68   20.70
   5   3  -5  244.08   24.40
  -5   3   5  251.37   29.00
  -4  -3   5   25.50    7.70
   4  -3  -5    7.10    8.80
  -4   3   5   23.30   10.60
  -4   3   5   38.10    8.60
   4   3  -5   32.60    6.60
   4   3  -5   18.80    7.70
  -4   3   5   11.10   11.30
   3  -3  -5   80.69   17.70
   3  -3  -5   58.49   10.90
   3   3  -5   83.29    8.90
   3   3  -5   83.69   13.60
  -3   3   5   54.69   18.80
  -3   3   5   90.19   11.40
  -3   3   5   63.59   16.50
   2  -3  -5   20.70   10.00
   2  -3  -5   12.10    6.10
  -2   3   5   22.70    6.20
   2   3  -5   20.30    5.30
   2   3  -5   28.60    8.50
  -2   3   5   36.30   11.80
  -2   3   5   14.00   12.60
   2   3  -5   39.30    8.90
   1  -3  -5    9.10    8.30
   1  -3  -5   15.10    7.40
  -1   3   5    7.70    4.40
   1   3  -5    9.40    5.50
   1   3  -5    8.40    5.50
  -1   3   5   18.10    7.80
  -1   3   5   15.60   13.20
   0  -3  -5   79.89   15.60
   0  -3  -5   96.39   15.60
   0   3  -5   97.89   13.00
   0   3   5   95.19   16.90
   0   3   5   97.49   11.30
   0   3  -5   77.79   11.30
  -1  -3  -5   87.49   11.60
  -1  -3  -5   81.29   15.50
   1   3   5   75.79   10.70
   1   3   5   45.60   17.80
  -1   3  -5   66.49   12.30
  -1   3  -5   89.39   13.10
  -2  -3  -5   30.70    9.50
  -2  -3  -5   35.30    8.30
  -2   3  -5   21.80    8.60
   2   3   5   17.60    5.90
   2   3   5   29.40    8.40
  -3  -3  -5  160.58   16.00
  -3   3  -5  159.48   19.00
   3   3   5  163.38   14.70
   3   3   5  154.58   16.50
  -4  -3  -5  123.09   14.50
   4   3   5  154.98   16.20
   4   3   5  130.19   13.40
  -4   3  -5  153.98   20.00
  -5  -3  -5  103.49   13.50
  -5   3  -5  135.29   19.10
   5   3   5  126.09   14.40
   5   3   5  118.19   12.60
  -6  -3  -5  269.97   21.90
   6   3   5  229.98   20.90
  -6   3  -5  243.28   32.20
   6   3   5  254.87   19.50
  -7  -3  -5   -6.70    3.70
   7   3   5   12.80    5.90
   7   3   5    4.20    4.20
  -7   3  -5   12.50    9.50
  -8   3  -5   84.19   21.30
   8   3   5   72.59   12.60
   8   3   5  107.29   12.40
  -9   3  -5  100.99   23.80
   9   3   5   89.99   13.50
   9   3   5   88.99   12.60
 -10  -3  -5   11.60   10.10
 -10  -3  -5   -4.60    6.00
 -10   3  -5   -9.10    9.30
 -10   3  -5   12.50    6.00
  10   3   5   16.50    7.50
 -11  -3  -5   19.60    9.10
 -11  -3  -5    6.30    6.60
  11   3   5    1.30    5.80
 -11   3  -5    5.80   11.50
 -12  -3  -5    1.80    7.30
  12   3   5   -4.90   21.80
 -12   3  -5   -4.80    5.40
  12   3   5   -1.20    6.90
 -12   3  -5   14.60   13.40
  11   4  -5   12.50    6.40
 -11   4   5  -22.30   13.40
  11   4  -5   -2.60    9.80
 -11   4   5   -0.50    7.50
 -10  -4   5   -4.40    9.50
 -10   4   5   10.30   12.00
  10   4  -5   12.10    5.90
  10   4  -5    3.40    8.20
 -10   4   5    0.50    6.70
  -9  -4   5   41.50   13.70
   9  -4  -5   15.10   12.10
  -9   4   5   22.90   13.30
  -9   4   5   31.90   10.40
  -9   4   5   16.00   13.80
   9   4  -5   37.90    8.80
   9   4  -5   48.50   16.00
   8  -4  -5    5.90    9.20
  -8  -4   5   -1.10    8.20
  -8   4   5    7.10    6.40
  -8   4   5  -21.90    9.40
   8   4  -5  -11.20    5.60
   8   4  -5    0.60    5.50
  -8   4   5   -3.30   10.10
  -7  -4   5   26.40    8.80
   7  -4  -5   20.00   11.10
   7   4  -5   22.20    7.60
  -7   4   5   20.10    8.20
   7   4  -5    9.90   10.00
  -7   4   5   25.60   15.60
  -6   4   5   11.40    7.00
  -6   4   5    5.60   11.20
  -6   4   5   29.80   14.10
   6   4  -5   21.90    7.50
   6   4  -5   30.00   11.20
   5  -4  -5    2.30    7.40
  -5   4   5   16.00   13.50
  -5   4   5   23.90   13.10
   5   4  -5   16.30    6.20
  -5   4   5   17.80    7.60
   5   4  -5   10.20    7.60
   4  -4  -5   17.70   10.20
  -4   4   5   17.70   27.50
   4   4  -5   29.70    7.50
   4   4  -5   35.80   12.20
  -4   4   5   25.20    8.20
   3  -4  -5   13.90    9.10
  -3   4   5   -9.50   14.80
   3   4  -5   20.70    6.60
  -3   4   5   10.40   11.30
   3   4  -5   14.30    7.80
  -3   4   5   25.90    7.60
   2  -4  -5   -3.30    4.10
   2  -4  -5   -6.20    7.20
  -2   4   5   11.80    5.50
   2   4  -5   13.00    5.10
  -2   4   5   21.90   17.10
  -2   4   5    4.40    8.10
   2   4  -5   -4.70    5.50
   1  -4  -5   58.59   16.30
   1   4  -5   57.39   13.60
  -1   4   5   54.99   10.90
   1   4  -5   58.89   11.90
  -1   4   5   41.70   21.20
  -1   4   5   56.59   14.40
   0  -4  -5  131.29   21.90
   0   4   5  118.79   14.60
   0   4   5  103.39   16.50
   0   4   5   76.69   25.60
   0   4  -5  138.39   17.20
   0   4  -5  111.49   14.20
  -1  -4  -5    6.10    4.10
  -1  -4  -5    3.60    8.30
   1   4   5   -0.10   10.50
  -1   4  -5    4.10    5.20
   1   4   5   27.80    7.50
   1   4   5    6.30    6.00
  -1   4  -5  -11.20    5.60
  -2   4  -5   23.70    7.30
   2   4   5   44.60    9.40
  -2   4  -5   33.00   11.50
   2   4   5   14.10   13.40
   2   4   5   27.80    9.80
  -3   4  -5   41.50   13.10
  -3   4  -5   46.60   10.10
   3   4   5   32.90   10.10
   3   4   5   23.10   15.90
   3   4   5   30.20    8.90
  -4  -4  -5   19.10    6.60
  -4   4  -5   32.90   11.80
   4   4   5   33.20    8.30
   4   4   5   35.70   10.70
  -4   4  -5   30.60    9.00
  -5  -4  -5   37.10    9.90
   5   4   5   25.70    7.30
  -5   4  -5   54.89   15.40
   5   4   5   36.60   10.50
   6   4   5   44.00    9.20
  -6   4  -5   55.79   16.90
   6   4   5   47.10   11.90
   7   4   5   23.20    8.90
   7   4   5   20.20    6.90
  -7   4  -5   53.49   15.30
   8   4   5   18.60    8.60
  -8   4  -5   33.10   13.50
   8   4   5    1.50    5.00
  -9  -4  -5   14.90    8.50
   9   4   5   14.50    7.60
   9   4   5    1.90    6.10
  -9   4  -5    1.00   11.10
 -10  -4  -5   21.30   10.50
  10   4   5   21.40    8.40
 -10   4  -5   11.70   17.90
 -11   4  -5   19.80   16.90
   9   5  -5   18.00   11.80
   9   5  -5   -3.10    6.60
  -9   5   5   19.10    9.40
   8   5  -5    7.00    9.60
  -8   5   5    6.50   15.40
   7   5  -5   10.20    6.90
  -7   5   5   13.30    6.90
  -7   5   5   21.50   14.80
   7   5  -5   -5.00    7.80
   6  -5  -5   -4.00   11.10
  -6   5   5    4.30    6.40
  -6   5   5   -3.10   12.80
   6   5  -5   10.90    9.10
   5  -5  -5   50.89   26.00
   5   5  -5   46.70   14.10
   5   5  -5   25.60    8.30
  -5   5   5   43.60   20.30
  -5   5   5   30.90   16.30
  -5   5   5   19.10    8.10
  -4   5   5   16.80    8.30
   4   5  -5   22.40   10.40
   4   5  -5    9.40    7.10
  -4   5   5   29.80   20.20
  -4   5   5   35.50   16.80
   3  -5  -5   11.70    9.80
   3   5  -5   -1.20    7.00
  -3   5   5   -1.10   10.80
   3   5  -5    5.40    5.30
  -3   5   5   -1.50    5.90
  -3   5   5   -5.50   17.80
   2  -5  -5    7.80   11.90
   2   5  -5    2.50    8.50
  -2   5   5   -1.00    8.40
  -2   5   5  -12.20   16.90
  -2   5   5   14.20    7.40
   2   5  -5    9.10    6.10
   1  -5  -5  129.79   23.80
   1  -5  -5   92.89   16.20
  -1   5   5   93.49   20.50
  -1   5   5   38.90   22.20
   1   5  -5   93.49   15.40
  -1   5   5   51.19   12.60
   0  -5  -5  112.19   18.50
   0   5  -5   95.59   18.60
   0   5   5   85.59   28.50
   0   5  -5  100.79   13.80
   0   5  -5   70.99   13.70
   0   5   5   91.39   18.20
   0   5   5   76.19   14.30
  -1  -5  -5   31.50    9.60
   1   5   5   42.60   12.80
  -1   5  -5   26.80    9.60
  -1   5  -5   41.20   13.50
   1   5   5   19.50   19.60
   1   5   5   43.30   10.60
  -2  -5  -5   11.80    7.00
   2   5   5    6.40    7.00
   2   5   5   -3.90    5.10
   2   5   5   -6.50   16.20
  -2   5  -5    9.00    8.40
  -2   5  -5   12.30    6.70
  -3  -5  -5   46.10   12.10
  -3   5  -5   46.40   14.10
   3   5   5   50.79   10.60
   3   5   5    8.10   21.60
  -3   5  -5   66.69   12.80
   3   5   5   33.90   11.90
  -4  -5  -5  130.09   19.80
   4   5   5  145.19   18.70
   4   5   5  110.79   14.90
  -4   5  -5  106.79   24.80
   4   5   5   68.29   26.30
  -4   5  -5  110.79   18.00
  -5  -5  -5   39.10   12.60
  -5   5  -5   41.60   11.00
   5   5   5   41.70   10.00
   5   5   5   54.29   13.60
   5   5   5   12.40   22.30
  -5   5  -5   49.10   16.90
  -6  -5  -5   15.80    8.40
   6   5   5   14.10    8.30
  -6   5  -5   18.50    9.90
  -6   5  -5   19.70   12.40
  -6   5  -5    0.80    7.20
   7   5   5    7.00    8.70
  -7   5  -5   22.70   14.80
   7   5   5   32.00    8.80
  -7   5  -5   47.80   12.30
  -8   5  -5   33.50   11.60
  -8   5  -5   47.60   19.90
   8   5   5   36.60   11.30
  -4   6   5    6.00   25.50
   4   6  -5   21.80    7.50
   4   6  -5   26.10   11.00
  -4   6   5   32.00   11.20
   3  -6  -5   16.10   19.70
  -3   6   5   17.30   13.50
   3   6  -5    8.20    8.70
  -3   6   5    7.60    8.10
  -3   6   5   19.30   28.90
   3   6  -5   12.40    6.50
  -2   6   5    7.80   13.30
   2   6  -5   19.20   10.40
  -2   6   5   37.90   28.90
   2   6  -5   14.60    8.70
  -2   6   5   11.70    9.10
   1   6  -5   11.50    8.00
  -1   6   5   -7.40   29.50
  -1   6   5    5.20    9.10
  -1   6   5   10.60    7.30
  -1   6   5   21.30   12.60
   1   6  -5   -0.70    6.60
   0   6   5   21.30   10.50
   0   6   5   22.70   28.20
   0   6  -5   10.70    7.20
   0   6   5   13.20    8.20
   0   6  -5    3.20    7.70
  -1   6  -5    0.30   10.50
   1   6   5    3.30    7.80
   1   6   5    2.00    9.20
  -1   6  -5    7.80    7.60
   1   6   5  -12.30   28.20
  -1   6  -5  -10.90    7.50
   2   6   5    8.80    7.60
  -2   6  -5    3.10    7.50
  -2   6  -5  -10.30    9.90
  -2   6  -5    2.60    8.60
   2   6   5    5.40    7.80
  -3   6  -5    1.90    9.20
   3   6   5   29.30    9.40
  -3   6  -5   -5.50   11.80
   3   6   5   17.70   11.50
  -3   6  -5   13.50    9.40
  14   0  -6   10.20   13.00
  14   0  -6    9.60   11.70
 -14   0   6   -1.10   12.20
  14   0  -6   13.90   11.40
 -13   0   6    4.90   10.60
  13   0  -6    4.70    8.90
  13   0  -6   10.60   10.50
  13   0  -6  -14.90    8.70
 -13   0   6   -1.00    6.60
  13   0  -6  -35.90   29.20
  12   0  -6    5.50   10.70
  12   0  -6    5.60    7.60
 -12   0   6    4.80    9.60
  12   0  -6    5.80    8.80
 -12   0   6    7.00    6.40
 -11   0   6  -11.60    7.70
  11   0  -6  -11.80    8.20
  11   0  -6   -1.40    8.30
  11   0  -6    5.10    7.40
  10   0  -6   34.40   13.90
  10   0  -6   52.79   23.90
 -10   0   6   36.40   14.00
  10   0  -6   58.19   11.90
   9   0  -6  215.98   26.10
  -9   0   6  188.68   17.00
   9   0  -6  210.08   20.10
   9   0  -6  194.68   25.30
  -9   0   6  210.78   25.30
  -9   0   6  254.57   25.30
  -8   0   6    2.80    6.60
  -8   0   6    4.20    5.10
   8   0  -6    6.50   15.60
  -8   0   6    1.10    4.00
   8   0  -6    8.30    6.60
   8   0  -6    6.60    5.90
  -7   0   6   63.79    8.40
  -7   0   6   65.89   14.90
   7   0  -6   44.30   13.00
   7   0  -6   58.59   10.50
   7   0  -6   52.69   14.00
  -7   0   6   47.60   11.60
  -6   0   6   82.39    9.30
   6   0  -6   84.19   11.10
  -6   0   6   77.39   12.90
   6   0  -6   93.19   17.50
   6   0  -6   96.19   16.40
   5   0  -6  141.89   18.50
   5   0  -6  134.29   18.90
   5   0  -6  123.09   13.00
  -5   0   6  173.38   17.40
  -5   0   6  129.79   11.60
  -4   0   6  944.41   51.09
   4   0  -6  952.50   59.59
  -4   0   6  923.21   57.29
   4   0  -6  917.11   61.49
  -3   0   6  709.13   45.90
   3   0  -6  707.93   46.60
  -3   0   6  713.53   38.90
   3   0  -6  668.53   49.70
   2   0  -6 1711.73   91.79
   2   0  -6 1643.94   93.19
  -2   0   6 1666.43   93.69
   2   0  -6 1509.95   97.39
   1   0  -6   79.29   11.10
  -1   0   6   80.39   14.50
   1   0  -6   53.09   15.00
   0   0  -6    8.50    5.20
   0   0   6   18.60    9.90
   0   0  -6    2.60    7.30
   0   0   6   12.00    5.40
   1   0   6   35.80    9.10
   1   0   6   37.80    5.50
  -1   0  -6   34.20    4.80
   1   0   6   40.30   13.60
  -1   0  -6   36.40    9.50
  -1   0  -6   26.10   12.00
   2   0   6  107.59   22.40
  -2   0  -6   90.89    8.10
   2   0   6   98.89   13.60
  -2   0  -6   53.09   17.60
  -2   0  -6  103.99   15.80
   3   0   6   18.10    8.50
  -3   0  -6   14.80   10.30
  -3   0  -6   38.30   12.20
   3   0   6   27.20   13.30
  -4   0  -6   -2.90    7.80
  -4   0  -6    4.10    3.00
   4   0   6   -2.50    6.20
   4   0   6    4.10    5.50
  -5   0  -6  241.18   16.90
  -5   0  -6  314.07   39.10
   5   0   6  231.98   26.80
   5   0   6  188.28   29.50
  -6   0  -6    9.10    4.20
  -6   0  -6   19.30    8.20
  -6   0  -6    8.30   14.10
   6   0   6   -1.80    9.70
   6   0   6   15.40    9.90
  -7   0  -6   61.29    8.40
   7   0   6   50.89   17.40
  -7   0  -6   73.09   28.60
   7   0   6   44.70   15.40
  -7   0  -6   71.79   14.50
   8   0   6   -1.90    9.50
   8   0   6   -6.00    7.50
  -8   0  -6    6.70    6.90
  -8   0  -6    7.00    4.00
  -8   0  -6   24.40   17.90
   9   0   6  512.75   33.30
  -9   0  -6  556.34   42.70
  -9   0  -6  521.15   34.50
  -9   0  -6  702.53   79.19
 -10   0  -6   81.99   10.70
 -10   0  -6   80.69   18.90
 -10   0  -6   72.29   32.00
  10   0   6   78.09   22.20
  10   0   6   68.69   11.40
 -10   0  -6   62.19   10.90
 -11   0  -6   21.10    7.70
  11   0   6    8.60   16.20
 -11   0  -6   28.50    8.30
  11   0   6   26.10    8.70
 -11   0  -6   30.70   27.20
 -11   0  -6    7.20    9.10
  12   0   6   24.70   17.90
 -12   0  -6   15.00   26.70
  12   0   6   36.70   22.90
 -12   0  -6   22.60    7.50
  12   0   6   26.20    8.80
 -12   0  -6   23.60    6.70
 -12   0  -6   14.40   10.90
  13   0   6    1.80   23.10
  13   0   6   -6.10    8.50
 -13   0  -6   -4.10   32.70
 -13   0  -6    7.50    7.40
 -14   0  -6   30.60   35.60
  14   0   6   30.70   11.50
 -14   0  -6   21.90    8.30
 -14   0  -6   15.70   14.50
  14   0   6  -15.20   27.30
  14  -1  -6    9.60   15.30
 -14   1   6   10.40   14.90
  14   1  -6   12.20   12.10
  14   1  -6    2.20    9.10
  13  -1  -6   33.00   15.80
  13  -1  -6   21.50   14.90
  13  -1  -6   22.00   35.80
  13   1  -6   16.30   11.80
  13   1  -6   26.50   10.20
 -13   1   6    8.80   14.50
  13   1  -6   30.90   13.60
 -12  -1   6    8.00    6.70
  12  -1  -6    6.60   25.30
  12  -1  -6   18.70   12.00
  12  -1  -6   22.10   12.80
  12   1  -6    6.50    8.80
  12   1  -6   20.00   26.30
  12   1  -6    7.30    9.30
 -12   1   6   13.30    7.30
 -12   1   6   22.60   14.00
  12   1  -6    2.10    6.70
  11  -1  -6    0.50    7.80
  11   1  -6   -3.20    7.40
  11   1  -6   13.00    8.80
  11   1  -6   -4.60    6.10
 -11   1   6   -0.70    7.60
 -11   1   6    8.90   10.30
 -11   1   6    1.30    5.50
  10  -1  -6  110.99   22.90
  10  -1  -6   90.59   21.30
  10   1  -6  126.49   15.20
 -10   1   6  100.99   13.60
  10   1  -6  101.49   20.50
  10   1  -6   84.59   17.50
 -10   1   6  131.39   26.30
 -10   1   6  130.89   17.60
   9  -1  -6   74.29   19.20
   9  -1  -6   82.39   19.60
  -9  -1   6   93.09   11.50
   9   1  -6   82.69   13.20
  -9   1   6   65.49   14.30
   9   1  -6   58.79   15.90
   9   1  -6   67.59   22.80
  -9   1   6  122.09   24.20
  -9   1   6   75.39   11.30
  -8  -1   6  198.38   17.30
   8  -1  -6  212.78   26.50
   8  -1  -6  246.78   29.50
   8   1  -6  198.88   18.60
   8   1  -6  248.18   25.50
   8   1  -6  229.58   25.00
  -8   1   6  241.78   27.00
  -8   1   6  237.38   19.90
  -7  -1   6   33.30   10.40
   7  -1  -6   30.20   13.10
  -7  -1   6   38.90    7.80
   7  -1  -6   26.00   11.60
  -7   1   6   33.80    7.80
   7   1  -6   32.10   11.40
   7   1  -6   31.00    8.00
   7   1  -6   33.80   10.10
  -7   1   6   28.20    8.70
  -7   1   6   39.60   13.70
  -6  -1   6    6.40    5.70
   6  -1  -6    7.60    8.10
   6  -1  -6    6.40    8.10
  -6  -1   6    2.60    3.70
   6   1  -6   12.20    8.50
  -6   1   6    4.20    6.40
   6   1  -6    0.60    4.80
  -6   1   6   16.50    6.70
  -6   1   6    3.90    5.50
   6   1  -6   -0.90    3.50
   5  -1  -6  537.15   41.70
   5  -1  -6  517.65   44.70
  -5  -1   6  484.75   37.40
  -5  -1   6  503.25   31.30
   5   1  -6  528.45   32.00
  -5   1   6  570.74   39.20
  -5   1   6  621.24   35.40
  -5   1   6  563.94   42.10
   5   1  -6  535.65   39.30
   5   1  -6  534.85   38.80
  -4  -1   6 1491.85   77.29
   4  -1  -6 1454.65   88.29
  -4  -1   6 1436.86   84.39
   4  -1  -6 1312.87   92.09
   4   1  -6 1443.26   85.09
  -4   1   6 1606.54   88.29
   4   1  -6 1320.47   77.29
   4   1  -6 1426.16   85.69
  -4   1   6 1532.15   88.89
  -4   1   6 1690.03   81.99
  -3  -1   6  860.11   53.99
   3  -1  -6  867.51   57.19
   3  -1  -6  765.72   62.59
   3  -1  -6  884.11   49.40
   3   1  -6  824.12   55.59
  -3   1   6  980.20   60.89
  -3   1   6  875.81   50.79
  -3   1   6 1028.10   52.59
   2  -1  -6  137.49   23.60
   2  -1  -6  172.68   13.20
   2  -1  -6  168.48   19.30
  -2  -1   6  174.68   16.60
  -2   1   6  137.59   16.20
   2   1  -6  191.08   19.70
  -2   1   6  172.78   23.70
   2   1  -6  161.68   17.20
   1  -1  -6  380.76   24.30
  -1  -1   6  399.86   27.90
   1  -1  -6  367.26   29.80
   1  -1  -6  301.87   36.90
  -1   1   6  439.46   25.50
   1   1  -6  372.46   29.30
   1   1  -6  412.26   32.00
  -1   1   6  435.86   40.30
   0  -1   6  758.02   43.50
   0  -1  -6  715.43   39.60
   0  -1  -6  553.14   55.09
   0  -1  -6  702.63   45.50
   0   1  -6  671.33   48.50
   0   1   6  726.53   38.90
   0   1  -6  649.43   45.30
   0   1   6  692.93   58.09
  -1  -1  -6   99.79    9.30
   1  -1   6  106.89   12.70
  -1  -1  -6   59.19   19.30
   1  -1   6   89.49   13.10
  -1   1  -6   92.99    7.60
   1   1   6   60.79   19.50
  -1   1  -6   84.49   13.80
   1   1   6  100.89    8.80
  -1   1  -6   77.09   16.20
   2  -1   6  369.86   27.20
   2  -1   6  380.66   30.10
  -2  -1  -6  344.87   22.40
   2   1   6  264.97   37.20
  -2   1  -6  359.56   31.00
   2   1   6  346.17   21.70
   2   1   6  361.96   22.80
  -3  -1  -6  108.49   10.30
   3  -1   6  116.99   15.90
   3  -1   6  114.49   17.00
  -3  -1  -6  123.19   24.70
   3   1   6  121.19   15.20
  -3   1  -6   82.49   18.20
  -3   1  -6  115.49   18.70
  -4  -1  -6  137.89   11.60
   4  -1   6   89.79   16.70
   4  -1   6  135.99   19.40
   4   1   6  116.99   16.50
  -4   1  -6  121.99   24.00
   5  -1   6  676.53   51.59
  -5  -1  -6  660.93   39.50
  -5  -1  -6  676.23   40.50
   5   1   6  643.74   38.00
  -5   1  -6  689.83   47.00
   5   1   6  638.84   49.30
   5   1   6  658.63   39.20
  -5   1  -6  755.02   61.39
  -6  -1  -6   53.29    9.50
  -6  -1  -6   75.49   27.80
  -6  -1  -6   48.60    8.40
   6   1   6   41.90    7.10
   6   1   6   16.10   12.10
  -6   1  -6   36.20   18.00
   6   1   6   38.90   13.30
  -6   1  -6   56.89   13.80
  -7  -1  -6  189.88   15.60
  -7  -1  -6  178.08   18.90
  -7  -1  -6  188.38   16.50
   7  -1   6  146.79   24.30
  -7  -1  -6  220.08   47.80
  -7   1  -6  177.58   20.70
  -7   1  -6  158.98   36.80
   7   1   6  157.38   13.50
   7   1   6  133.79   27.40
  -8  -1  -6  254.37   56.89
  -8  -1  -6  227.68   18.00
  -8  -1  -6  215.08   19.50
   8  -1   6  214.68   30.00
  -8  -1  -6  250.97   22.90
   8   1   6  200.78   16.40
   8   1   6  154.78   30.60
  -8   1  -6  315.67   48.30
  -8   1  -6  189.88   23.20
  -9  -1  -6   90.99   36.10
  -9  -1  -6   76.29   13.10
  -9  -1  -6   75.19   14.80
   9   1   6   60.29    9.30
   9   1   6   75.59   21.70
  -9   1  -6  106.99   33.60
 -10  -1  -6   55.99   29.60
 -10  -1  -6    8.30    6.60
 -10  -1  -6    6.90    7.10
 -10  -1  -6    0.70    4.90
 -10   1  -6   11.60   10.20
  10   1   6   -0.20   12.00
  10   1   6    8.40    5.20
 -10   1  -6   15.60   21.50
 -11  -1  -6   52.69   10.50
  11  -1   6   28.60   18.50
 -11  -1  -6   76.99   37.70
 -11  -1  -6   41.70   14.10
 -11  -1  -6   46.10   10.10
 -11   1  -6   44.70   26.10
 -11   1  -6   36.50   15.90
  11   1   6   27.30    8.10
  11   1   6   30.20   19.10
 -12  -1  -6   63.69   38.40
 -12  -1  -6   27.70    8.60
 -12  -1  -6   13.30    6.50
 -12   1  -6   29.60   12.90
 -12   1  -6   11.50    6.80
 -12   1  -6   24.80   26.10
  12   1   6   21.70    7.50
  13  -1   6   11.70   10.40
 -13  -1  -6   -4.60   12.10
 -13  -1  -6   -4.50    6.70
 -13   1  -6   -8.60   23.00
  13   1   6    5.40    7.90
 -13   1  -6    1.50    6.10
 -13   1  -6   25.60   13.60
  14  -1   6   19.20   13.00
 -14  -1  -6   17.30   16.80
 -14   1  -6   34.40   19.00
 -14   1  -6   21.20    9.40
  14   1   6    4.20    9.70
 -14   1  -6   70.79   35.50
  14  -2  -6    3.60   20.00
  14   2  -6   29.00   12.90
  13  -2  -6   14.50   17.10
  13   2  -6   11.30   11.70
 -13   2   6   16.30   14.80
  13   2  -6   11.40    9.20
  12  -2  -6   24.40   17.10
  12  -2  -6    1.80   11.90
 -12  -2   6   18.90    8.80
  12   2  -6   24.40    8.10
  12   2  -6   14.30    9.10
 -12   2   6   13.60   11.10
 -12   2   6    8.10   12.90
  12   2  -6  -50.99   29.70
  11  -2  -6    2.60   15.10
 -11  -2   6   33.90   11.30
  11  -2  -6   -7.10    8.80
  11   2  -6   21.80   10.70
 -11   2   6   17.00    7.90
 -11   2   6   17.20   13.90
  11   2  -6   22.80    8.20
 -10  -2   6  117.09   25.40
  10  -2  -6  116.69   23.00
  10  -2  -6   83.89   24.40
  10   2  -6   88.49   19.30
 -10   2   6  107.09   17.00
  10   2  -6   83.49   12.60
 -10   2   6   95.59   23.70
   9  -2  -6   83.79   21.20
   9  -2  -6   64.39   20.50
   9   2  -6   83.89   18.10
  -9   2   6   61.29   13.00
  -9   2   6   61.59   13.80
   9   2  -6   80.59   11.40
  -9   2   6   76.59   20.80
  -8  -2   6   67.99   12.00
   8  -2  -6   31.50   15.90
   8   2  -6   39.20   12.20
  -8   2   6   44.80   16.20
   8   2  -6   55.59    9.90
  -8   2   6   59.59   13.90
  -8   2   6   53.89   10.40
   7  -2  -6   27.30   15.00
  -7  -2   6   41.40    9.10
   7   2  -6   37.60   11.60
  -7   2   6   35.10   13.80
  -7   2   6   24.00    9.20
  -7   2   6   50.99   11.60
  -7   2   6   29.70    7.50
   7   2  -6   42.60    8.30
  -6  -2   6   63.29   10.60
   6  -2  -6   37.10   17.40
   6   2  -6   50.69   12.40
  -6   2   6   60.89   13.00
  -6   2   6  105.69   16.80
  -6   2   6   58.69   10.50
  -6   2   6   48.30   15.80
   6   2  -6   76.09    8.80
   6   2  -6  103.39   15.00
   5  -2  -6  543.25   44.20
   5  -2  -6  439.76   47.70
  -5  -2   6  546.55   33.60
   5   2  -6  486.05   31.20
  -5   2   6  562.94   43.90
  -5   2   6  571.84   42.70
   5   2  -6  563.24   40.00
   5   2  -6  549.45   38.20
  -5   2   6  597.64   35.40
   4  -2  -6  349.17   32.00
  -4  -2   6  369.66   22.80
  -4  -2   6  324.67   27.80
   4  -2  -6  261.07   36.30
   4  -2  -6  316.47   23.60
  -4   2   6  344.17   31.40
  -4   2   6  385.36   34.50
   4   2  -6  292.27   20.00
  -4   2   6  371.26   24.30
   4   2  -6  307.67   27.30
   3  -2  -6  182.28   15.70
   3  -2  -6  200.28   22.50
   3  -2  -6  119.09   27.40
  -3  -2   6  187.78   18.70
  -3   2   6  172.18   15.10
   3   2  -6  183.88   18.70
  -3   2   6  174.88   25.60
  -3   2   6  201.18   22.30
   2  -2  -6   93.99   10.80
   2  -2  -6  105.59   18.90
   2  -2  -6   59.09   21.10
  -2  -2   6   59.69   10.40
  -2   2   6   81.89    9.60
   2   2  -6   86.19   12.60
  -2   2   6   95.19   17.90
  -2   2   6   84.59   21.70
   2   2  -6   74.59   14.00
  -1  -2   6   88.69   11.20
   1  -2  -6   95.39   17.30
   1  -2  -6   41.60   19.00
   1  -2  -6   83.29   10.30
   1   2  -6   71.69   14.10
   1   2  -6   87.09   12.60
  -1   2   6   83.89    9.60
  -1   2   6   86.79   23.50
   0  -2  -6  175.48   15.60
   0  -2   6  177.18   16.00
   0  -2  -6  190.48   20.00
   0   2  -6  183.08   19.70
   0   2   6  188.68   14.90
   0   2  -6  199.18   18.90
   0   2   6  127.49   29.30
  -1  -2  -6   45.60    8.10
   1  -2   6   48.50    9.00
  -1  -2  -6   74.89   14.20
   1   2   6   58.29    7.70
   1   2   6   23.30   13.90
  -1   2  -6   51.49   13.10
  -1   2  -6   39.50   11.20
  -2  -2  -6    4.70    5.00
   2  -2   6   -7.90    3.90
  -2  -2  -6    1.80    3.20
   2  -2   6    1.30    3.00
  -2   2  -6    2.80    5.10
  -2   2  -6   16.60    7.80
   2   2   6   -0.10    3.30
   2   2   6    4.10    3.20
  -2   2  -6    1.10    4.90
   2   2   6   -1.70    7.80
   3  -2   6  121.09   17.30
  -3  -2  -6  106.39   13.80
  -3  -2  -6   89.19   11.00
  -3   2  -6  102.09   20.20
   3   2   6   89.49   10.10
  -3   2  -6   95.49   14.80
   3   2   6   91.79   11.30
   4  -2   6    0.60    5.70
  -4  -2  -6   11.00    6.00
   4   2   6   10.90   11.50
   4   2   6    7.70    3.90
  -4   2  -6    5.20    6.50
  -4   2  -6   15.10    9.90
   4   2   6   10.70    5.30
   5  -2   6   13.30    9.50
  -5  -2  -6   30.90    7.40
   5   2   6   14.60   11.80
  -5   2  -6   43.90   11.70
   5   2   6   35.60    7.80
  -6  -2  -6  329.97   23.50
  -6   2  -6  275.57   29.10
   6   2   6  315.47   22.30
  -6   2  -6  274.47   39.40
   6   2   6  310.27   22.60
  -7  -2  -6   58.99   12.30
   7  -2   6   50.59   17.00
  -7  -2  -6   61.39   10.50
   7   2   6   47.70    9.20
   7   2   6   54.49    9.40
  -7   2  -6   48.90   15.90
  -8  -2  -6   -2.30    3.50
  -8  -2  -6    8.90    6.90
   8  -2   6   26.40   13.20
  -8  -2  -6   22.60   26.50
   8   2   6    9.90   14.30
  -8   2  -6   17.80   11.90
   8   2   6   26.70    7.00
   8   2   6   26.80    7.00
  -9  -2  -6   12.70   24.10
   9  -2   6   -4.10    9.10
  -9  -2  -6    7.60    6.70
  -9  -2  -6    1.20    4.80
   9   2   6   16.90   14.60
  -9   2  -6    2.60    9.20
   9   2   6    8.60    5.50
  -9   2  -6   35.30   19.70
 -10  -2  -6   13.80    7.50
  10   2   6    7.00    5.40
 -10   2  -6   14.60   11.60
  10   2   6   24.90   17.70
 -10   2  -6   25.20   19.60
 -11  -2  -6    6.20    8.20
 -11  -2  -6   23.90    7.80
 -11   2  -6  -10.80    9.10
 -11   2  -6   24.60   22.70
  11   2   6    8.80    5.60
  12  -2   6    8.80   14.70
 -12  -2  -6    1.60    8.10
 -12  -2  -6   -4.00    7.10
 -12   2  -6   -1.50   11.60
  12   2   6   11.30    5.80
 -12   2  -6   11.90   26.50
  12   2   6   42.90   20.80
 -13   2  -6   21.90    8.30
  13   2   6   38.90    9.90
 -13   2  -6   11.70   30.60
 -13   2  -6   46.30   19.00
  12   3  -6   25.90   14.20
 -12   3   6    8.40   18.30
  12   3  -6   31.70    9.80
 -12   3   6   27.80   10.50
 -11  -3   6   23.60   11.60
  11   3  -6   13.30    7.50
 -11   3   6   28.90   15.60
  11   3  -6   15.80   13.20
 -11   3   6   26.10    9.80
  10  -3  -6   28.70   16.20
 -10  -3   6   47.00   20.00
  10  -3  -6   28.10   18.60
  10   3  -6   45.50   15.10
 -10   3   6   48.70   11.60
 -10   3   6   49.60   11.80
  10   3  -6   53.29   11.10
 -10   3   6   45.20   18.10
 -10   3   6   38.70   12.70
   9  -3  -6    9.10   19.40
   9   3  -6   58.09   16.50
  -9   3   6   82.69   14.30
  -9   3   6   48.80   17.90
   9   3  -6   59.69   10.90
  -9   3   6   41.60   11.00
   8  -3  -6    9.20   16.10
  -8   3   6   14.80   12.50
  -8   3   6   20.90    9.20
   8   3  -6   23.70    6.90
  -8   3   6    0.50    6.70
   8   3  -6   23.90   11.50
  -7  -3   6   80.59   14.60
   7  -3  -6   65.79   26.40
   7  -3  -6   74.19   18.00
  -7   3   6   92.29   23.00
   7   3  -6  101.59   17.70
  -7   3   6   97.99   22.50
  -7   3   6   70.69   14.70
   7   3  -6   68.99    9.90
  -6  -3   6  130.99   15.00
   6  -3  -6  115.09   30.10
  -6   3   6  139.89   27.10
   6   3  -6  111.39   18.50
  -6   3   6  130.09   21.50
   6   3  -6  118.89   12.10
  -6   3   6  148.19   15.50
  -5  -3   6   -1.00    4.70
   5  -3  -6   -7.60    7.10
   5  -3  -6  -10.00   11.80
  -5   3   6    4.10    7.20
  -5   3   6    4.10    9.80
   5   3  -6    6.70    4.10
   5   3  -6    3.00    6.10
  -5   3   6    1.40    4.40
   4  -3  -6  253.57   20.40
   4  -3  -6  170.68   36.60
  -4  -3   6  225.88   18.80
   4  -3  -6  221.58   25.90
  -4   3   6  212.48   19.20
   4   3  -6  197.18   15.90
  -4   3   6  201.38   29.90
  -4   3   6  235.68   26.60
   4   3  -6  195.78   21.90
   3  -3  -6   73.29   17.40
   3  -3  -6   65.09   11.30
   3   3  -6   72.09   14.20
  -3   3   6   44.90   18.50
   3   3  -6   71.89    8.20
  -3   3   6   57.79   16.10
  -3   3   6   48.10    9.40
   2  -3  -6   32.90    8.80
   2  -3  -6   17.10   10.80
   2   3  -6   37.40   10.20
  -2   3   6   35.70    8.40
  -2   3   6   24.10   12.10
   2   3  -6   39.30    6.60
  -2   3   6   11.40   14.10
   1  -3  -6   23.60   11.40
   1  -3  -6   38.50    9.10
   1   3  -6   52.79   12.40
  -1   3   6   37.30    8.10
  -1   3   6   23.10   14.70
  -1   3   6   33.20   11.50
   1   3  -6   34.10    9.00
   0  -3  -6   22.80   10.40
   0  -3  -6   30.30    7.90
   0   3  -6   32.90    8.60
   0   3   6   20.80   18.30
   0   3  -6   35.10   10.60
   0   3   6   32.60    7.80
  -1  -3  -6    4.70    4.40
  -1  -3  -6    9.10    8.50
   1   3   6    5.80    4.10
  -1   3  -6    0.10    4.60
   1   3   6    7.60   10.50
  -1   3  -6   12.60    6.70
  -2  -3  -6    7.00    7.90
   2   3   6   10.50    5.00
   2   3   6    9.70   14.00
  -2   3  -6   22.30    8.70
   2   3   6   23.70    7.60
  -3   3  -6  170.68   20.70
   3   3   6  166.38   15.50
   3   3   6  177.78   18.00
  -4  -3  -6   36.70    8.80
   4   3   6   55.29   11.30
   4   3   6   50.29    8.90
  -4   3  -6   81.59   17.60
  -5  -3  -6  182.08   18.10
   5   3   6  205.88   19.00
  -5   3  -6  198.28   38.60
  -6   3  -6   50.49   15.80
   6   3   6   48.00    8.60
  -7  -3  -6   25.80    7.60
   7   3   6   25.40    7.80
  -7   3  -6   26.00   10.90
   7   3   6   20.70    5.90
  -8   3  -6   56.69   17.80
   8   3   6   62.39   11.30
  -9  -3  -6   25.30    8.30
  -9   3  -6   18.00   11.60
   9   3   6    9.40    6.40
   9   3   6   16.70    7.40
 -10  -3  -6    5.30    7.10
 -10   3  -6   11.90   12.10
 -11  -3  -6    0.50    6.90
 -11  -3  -6    6.20    8.90
  11   3   6   -2.30    5.30
  11   3   6  -27.70   17.00
 -11   3  -6    6.90   11.50
 -12   3  -6    9.40   13.20
  12   3   6   -0.20    7.00
 -11   4   6   18.40    9.00
  11   4  -6    1.60   10.70
  11   4  -6  -14.50    5.70
 -11   4   6   -2.60   15.60
 -10  -4   6    4.20   10.20
  10   4  -6   11.80    6.20
 -10   4   6   16.50    8.90
  10   4  -6    6.60   11.00
 -10   4   6   35.90   17.60
  -9  -4   6    5.30    9.00
  -9   4   6    1.10    6.40
   9   4  -6    2.30    5.90
   9   4  -6    7.10    9.20
  -9   4   6   26.00   15.00
   8  -4  -6    9.40   11.40
  -8  -4   6   -4.70   11.00
  -8   4   6    4.80   12.70
  -8   4   6    7.00    8.40
   8   4  -6   10.20    8.40
  -8   4   6   12.30    7.20
  -8   4   6    5.10   10.50
   7  -4  -6  124.29   34.00
  -7  -4   6  192.78   20.90
  -7   4   6  192.68   24.50
  -7   4   6  155.28   19.40
   7   4  -6  197.68   24.80
  -7   4   6  188.08   34.40
   7   4  -6  151.58   15.80
   6   4  -6   37.70    9.10
  -6   4   6   75.59   19.60
  -6   4   6   64.49   19.40
  -6   4   6   50.89   11.20
   6   4  -6   43.30   13.60
   5  -4  -6   29.60   12.70
   5   4  -6   11.00    5.50
  -5   4   6    0.90   15.00
  -5   4   6   -4.90    8.70
  -5   4   6   11.40    7.00
   5   4  -6    9.30    7.50
   4  -4  -6   10.30    7.50
   4   4  -6   29.70    7.30
  -4   4   6   26.10   17.30
  -4   4   6   20.80    7.40
   4   4  -6   29.60   11.00
  -4   4   6   21.70   13.60
   3  -4  -6   43.40   14.50
   3  -4  -6   62.19   12.50
   3   4  -6   47.10   12.00
  -3   4   6   43.00    9.70
  -3   4   6   10.30   16.70
   3   4  -6   48.60    8.40
  -3   4   6   42.30   15.70
   2  -4  -6   20.50   12.00
   2  -4  -6   29.60    9.10
   2   4  -6   43.30   10.90
  -2   4   6   38.80   20.00
  -2   4   6   26.10   11.60
   2   4  -6   25.40   10.40
  -2   4   6   32.90    9.00
   1  -4  -6    9.30    8.00
  -1   4   6   14.40    9.40
  -1   4   6   13.30   15.50
  -1   4   6    8.40    5.40
   1   4  -6   10.80    6.90
   1   4  -6   -2.90    5.00
   0  -4  -6   25.60   10.90
   0   4   6   27.10   16.50
   0   4   6   31.60    8.30
   0   4  -6   10.20    6.00
   0   4  -6   20.80    8.90
  -1   4  -6   40.70   12.10
   1   4   6   21.10   17.70
   1   4   6   28.30    9.90
   1   4   6   40.10    9.30
  -2  -4  -6   19.60    8.50
   2   4   6   40.40   11.80
   2   4   6   12.30   16.40
  -2   4  -6   20.60   10.70
   2   4   6   21.90    7.30
  -3  -4  -6  121.29   15.50
  -3   4  -6  133.89   15.60
   3   4   6  111.09   14.00
   3   4   6  111.89   15.90
  -3   4  -6  134.69   26.60
   4   4   6   89.59   15.90
  -4   4  -6  103.69   20.10
   4   4   6   68.89   11.70
   4   4   6   43.70   21.00
   5   4   6   50.99    9.70
   5   4   6   11.60   16.10
  -5   4  -6   60.99   17.70
   5   4   6   42.60   11.50
  -6  -4  -6   66.79   12.60
   6   4   6   34.70    8.60
  -6   4  -6   32.90   12.60
   6   4   6   56.69   12.50
  -7  -4  -6   17.50   12.00
   7   4   6   18.90    8.50
   7   4   6   10.60    5.20
  -7   4  -6   35.40   14.90
  -8  -4  -6    0.30    6.90
   8   4   6    0.50    5.40
   8   4   6   -7.30    6.10
  -8   4  -6   15.30    9.70
  -9  -4  -6   32.70   11.30
   9   4   6   16.80    7.80
  -9   4  -6   21.30   14.70
   9   4   6   26.20    9.40
  10   4   6    2.70    6.10
 -10   4  -6   12.50   13.30
  10   4   6    7.90    7.50
  -8   5   6   -7.70   14.60
  -8   5   6    9.60    8.30
   8   5  -6   11.30   11.80
   8   5  -6   -1.00    6.50
   7   5  -6   10.50    6.00
  -7   5   6   11.20    7.50
  -7   5   6   -8.40   12.30
   7   5  -6   15.60   11.00
   6  -5  -6   67.19   18.80
   6   5  -6   59.39   16.30
  -6   5   6   44.80   12.30
   6   5  -6   34.90    9.90
  -6   5   6   42.70   19.60
  -6   5   6   69.19   20.90
   5  -5  -6    1.30    9.80
  -5   5   6   15.90   15.90
   5   5  -6   13.30   10.40
  -5   5   6   11.60    7.30
   5   5  -6    7.50    6.50
  -5   5   6   29.60   19.80
   4  -5  -6   28.20   13.60
  -4   5   6    2.50    6.50
   4   5  -6    2.80    5.50
  -4   5   6   25.50   19.00
   4   5  -6    5.10    8.60
  -4   5   6   10.90   10.70
   3   5  -6   18.70    8.60
  -3   5   6   12.20   10.80
  -3   5   6  -27.50   17.60
  -3   5   6   10.30    7.10
   2  -5  -6   13.80    8.20
  -2   5   6   13.80   18.90
   2   5  -6   22.90   10.50
  -2   5   6   21.50    8.20
  -2   5   6    2.40   12.30
   1  -5  -6   26.20   16.50
   1  -5  -6   45.90   11.80
   1   5  -6   33.50    8.60
  -1   5   6   36.80   10.20
  -1   5   6   43.00   23.80
   1   5  -6   41.60   12.90
  -1   5   6   57.29   28.20
   1   5  -6   33.80   10.90
   0  -5  -6   23.60    8.90
   0  -5  -6   62.19   17.50
   0   5  -6   49.90   11.10
   0   5   6   38.90   20.50
   0   5   6   38.40   14.30
   0   5  -6   31.30   11.60
   0   5   6   34.20    9.90
  -1  -5  -6   11.00    7.40
   1   5   6   11.10   19.40
   1   5   6    5.30    6.10
  -1   5  -6  -10.90    5.80
   1   5   6   11.80    7.40
  -1   5  -6   -3.50    7.30
  -2  -5  -6    1.40    6.80
   2   5   6    6.60    8.10
  -2   5  -6   28.00   12.00
   2   5   6   12.40    5.90
   2   5   6   -5.30   26.90
  -3  -5  -6    7.00    6.90
   3   5   6    5.00    4.90
  -3   5  -6   14.40    7.00
   3   5   6    8.10    8.40
  -3   5  -6    2.10    9.50
   3   5   6    1.30   18.90
  -4  -5  -6   -1.60    6.90
   4   5   6   -1.60    6.50
  -4   5  -6    2.40    6.00
  -4   5  -6   -5.30    9.50
   4   5   6    7.40    5.40
   4   5   6  -17.20   15.70
  -5  -5  -6   24.80   11.30
   5   5   6   10.00    6.10
  -5   5  -6   15.90    8.70
   5   5   6   31.90   30.90
  -5   5  -6    7.90   10.50
   5   5   6   29.50    9.90
  -6   5  -6    8.90    7.20
   6   5   6   20.60    7.10
  -6   5  -6   15.10   11.30
   6   5   6   15.70    8.30
  -7   5  -6    2.70   12.00
  -7   5  -6   15.50    9.00
   7   5   6    3.30    5.70
   7   5   6    0.40    7.70
   8   5   6  -10.70    6.10
  -8   5  -6   15.10   15.70
  -8   5  -6   14.10    9.40
   8   5   6    1.40    8.70
   2  -6  -6   26.30   37.50
  -2   6   6   15.80    8.70
  -2   6   6   -2.20   26.90
  -2   6   6    8.10   13.80
   2   6  -6    7.80    8.50
  -1   6   6   62.39   16.70
  -1   6   6   40.10   33.70
   1   6  -6   52.49   14.00
  -1   6   6   43.50   12.60
   1   6  -6   49.20   11.90
   0   6  -6   18.00   12.00
   0   6   6    9.90    8.80
   0   6   6  -42.20   28.40
   0   6   6   31.20   12.00
   1   6   6   -0.50    7.10
  -1   6  -6   -1.00   12.50
   1   6   6    0.10    8.20
   2   6   6   17.50    8.70
  -2   6  -6   13.20    8.90
   2   6   6   -2.30    9.50
  14   0  -7   20.80   12.40
 -14   0   7    5.20   13.70
  14   0  -7   -1.70   13.10
  13   0  -7  -13.40   11.40
  13   0  -7   23.20   16.10
  13   0  -7    9.50    8.40
 -13   0   7   12.00   11.00
 -12   0   7   -1.40    5.50
  12   0  -7   -2.60    7.60
  12   0  -7   61.89   38.40
  12   0  -7    6.70   10.70
  12   0  -7    7.40    8.90
 -12   0   7   -4.10    9.00
  11   0  -7    6.70    8.90
 -11   0   7   12.50   11.50
  11   0  -7    8.70    8.10
  11   0  -7   16.40   11.30
 -11   0   7    9.40    7.20
 -10   0   7   25.30    6.80
 -10   0   7   18.30    9.90
  10   0  -7    9.20   12.30
  10   0  -7   28.70   13.20
  10   0  -7   15.70    8.10
  -9   0   7  127.69   18.90
   9   0  -7  144.99   38.80
  -9   0   7  150.88   14.10
  -9   0   7  165.38   23.00
   9   0  -7  119.49   24.20
   8   0  -7   29.40   11.20
  -8   0   7   30.90   10.10
   8   0  -7   26.30    8.10
  -8   0   7   24.80    6.40
   8   0  -7   20.70   12.40
  -7   0   7  131.59   17.40
   7   0  -7   56.49   21.90
   7   0  -7  118.89   13.70
   7   0  -7  134.79   21.10
  -6   0   7    2.60    4.20
   6   0  -7   -0.60    7.20
   6   0  -7    6.20    9.40
   5   0  -7  115.09   17.00
   5   0  -7   86.39   18.50
  -5   0   7   64.29    8.80
  -5   0   7   84.49   13.90
   4   0  -7  103.49   16.30
  -4   0   7   78.49    8.80
  -4   0   7   94.19   13.60
   4   0  -7   72.29   17.00
   3   0  -7  176.88   24.40
  -3   0   7  199.58   20.50
   3   0  -7  187.88   20.50
  -3   0   7  175.58   13.10
   2   0  -7   23.60   11.80
  -2   0   7   47.40   12.30
   2   0  -7   36.50   10.50
   2   0  -7   45.30   10.40
   1   0  -7    2.80    8.40
  -1   0   7   26.30   10.20
   1   0  -7   25.60    8.60
   0   0   7    1.60    8.30
   0   0  -7    6.90    5.50
   0   0   7    7.00    2.90
   0   0  -7    1.70    7.70
   1   0   7  134.49   24.90
   1   0   7   93.59    8.40
  -1   0  -7   59.39   18.70
  -1   0  -7   81.09   13.80
  -1   0  -7  105.19    8.50
   1   0   7   88.89   13.10
  -2   0  -7   52.09   13.20
   2   0   7   43.30   16.90
   2   0   7   55.69   12.20
  -2   0  -7   47.60    6.30
  -2   0  -7   35.10   14.90
  -3   0  -7   54.59   15.10
  -3   0  -7   33.00   14.30
   3   0   7   63.89   20.90
   3   0   7   52.19   13.40
  -3   0  -7   63.99    7.40
   4   0   7  256.27   26.70
  -4   0  -7  273.97   18.30
  -4   0  -7  335.37   36.40
   4   0   7  189.38   32.70
  -5   0  -7  140.99   12.30
  -5   0  -7  138.19   30.40
   5   0   7  124.99   28.70
   5   0   7  132.19   20.20
  -6   0  -7    8.50   10.30
   6   0   7   -6.50    6.30
   6   0   7    9.30   11.20
  -6   0  -7    3.90    3.80
  -6   0  -7   -3.10    4.90
  -7   0  -7  152.78   19.40
  -7   0  -7  242.78   49.80
   7   0   7   82.99   23.50
   7   0   7   82.99   21.00
   8   0   7   10.20   10.40
  -8   0  -7   26.90   26.10
   8   0   7   32.20   14.90
  -8   0  -7   28.90   11.00
  -9   0  -7   86.69   17.60
  -9   0  -7   89.89   11.80
  -9   0  -7  128.49   39.80
  10   0   7  -16.60   14.00
 -10   0  -7    4.80    7.40
 -10   0  -7    3.10   23.20
 -11   0  -7   -8.30    5.00
 -11   0  -7    0.30    4.90
 -11   0  -7  -16.20   22.10
  11   0   7   -9.80   15.60
 -11   0  -7   14.00   10.10
 -12   0  -7   -2.80   11.30
 -12   0  -7    2.00    5.90
 -12   0  -7    1.70    5.60
  12   0   7   -2.20   20.10
  12   0   7    5.80    7.30
 -12   0  -7   -5.50   23.70
  12   0   7    2.90   13.70
 -13   0  -7   60.59   18.40
 -13   0  -7   54.19   11.80
  13   0   7   29.10   12.40
  13   0   7    9.60   25.50
 -13   0  -7   54.89   40.50
 -14   0  -7   23.80   45.20
 -14   0  -7   11.90   17.20
 -14   0  -7   37.40   10.60
  14   0   7   24.40   11.20
  14  -1  -7   40.40   20.50
  14   1  -7   21.70   10.20
  14   1  -7   38.80   14.60
 -14   1   7   34.80   17.70
  14   1  -7   53.09   17.70
  13  -1  -7   15.60   15.60
  13  -1  -7   -8.20   31.00
  13  -1  -7    2.20   12.40
  13   1  -7   20.20   12.00
  13   1  -7   -7.50    7.70
 -13   1   7   20.80   13.30
  13   1  -7   14.10    9.80
  12  -1  -7   25.70   15.00
 -12  -1   7   54.49   11.90
  12  -1  -7   78.39   22.00
 -12   1   7   56.99   11.40
  12   1  -7   45.60   15.00
 -12   1   7   36.00   16.50
  12   1  -7   49.50   12.30
  12   1  -7   47.00   14.00
 -11  -1   7   33.80   10.80
  11  -1  -7   24.60   14.20
  11  -1  -7   23.50   14.80
  11   1  -7   27.40   10.40
 -11   1   7   30.60   11.40
  11   1  -7   42.50   14.70
 -11   1   7   53.09   17.20
  11   1  -7   30.50   13.30
  10  -1  -7   39.20   17.70
 -10  -1   7   33.60    8.90
  10  -1  -7   40.20   14.70
 -10   1   7   51.79   12.80
 -10   1   7   61.59   18.60
  10   1  -7   30.50   14.20
  10   1  -7   41.70   11.30
  10   1  -7   54.89   14.90
   9  -1  -7    1.10    9.50
   9  -1  -7   -7.00    8.40
  -9  -1   7   12.00    5.40
   9   1  -7   21.50   10.80
  -9   1   7    3.50    4.00
  -9   1   7    8.90    8.20
   9   1  -7   -5.00    6.00
  -9   1   7   11.50    8.30
   8  -1  -7   19.20   12.40
   8  -1  -7   10.30   13.20
  -8  -1   7   31.50   11.70
  -8  -1   7   24.70    7.50
  -8   1   7   23.90    7.80
   8   1  -7   18.80    7.70
   8   1  -7   17.80   14.80
  -8   1   7   27.80    9.60
  -8   1   7   33.50   13.60
   8   1  -7   16.60    9.90
  -7  -1   7   15.80    7.40
  -7  -1   7   21.20    7.20
   7  -1  -7   10.70   12.20
   7  -1  -7   26.60   14.30
  -7   1   7   20.60    8.70
   7   1  -7   25.90   10.80
  -7   1   7   33.30   13.70
  -7   1   7   18.40    6.70
   7   1  -7   33.70   11.20
   7   1  -7   18.30    7.10
   6  -1  -7  158.68   21.70
  -6  -1   7  136.29   12.20
   6  -1  -7  126.29   26.30
  -6  -1   7  131.99   17.20
  -6   1   7  139.89   24.80
   6   1  -7  131.09   18.90
   6   1  -7  123.19   19.20
  -6   1   7  154.38   19.00
  -6   1   7  178.48   17.40
   6   1  -7  112.99   12.70
  -5  -1   7   50.39    7.60
  -5  -1   7   77.69   20.60
   5  -1  -7   63.79   17.80
   5  -1  -7   55.19   17.40
  -5   1   7   76.39   11.50
  -5   1   7   60.49   13.00
  -5   1   7   86.89   19.00
   5   1  -7   71.49   16.00
   5   1  -7   73.89   15.10
   5   1  -7   60.89    9.60
  -4  -1   7  220.68   21.40
   4  -1  -7  211.88   24.60
  -4  -1   7  212.98   15.10
   4  -1  -7  181.38   27.80
  -4   1   7  247.78   19.70
  -4   1   7  250.97   25.70
   4   1  -7  222.98   24.20
   4   1  -7  240.08   23.10
   3  -1  -7  235.18   24.10
  -3  -1   7  202.68   20.20
   3  -1  -7  159.88   27.10
  -3   1   7  264.67   19.90
  -3   1   7  266.97   27.80
   3   1  -7  212.88   23.80
   2  -1  -7    2.40    2.80
  -2  -1   7    7.30    5.30
   2  -1  -7    7.70    6.90
   2  -1  -7   -1.60    7.80
   2   1  -7    6.70    6.70
  -2   1   7   -7.70    8.80
   2   1  -7    5.70    5.30
   1  -1  -7  124.49   16.70
  -1  -1   7  132.09   14.80
   1  -1  -7  142.19   11.50
   1  -1  -7   86.09   22.30
   1   1  -7  100.69   18.30
  -1   1   7  157.08   25.80
  -1   1   7  122.59   10.50
   1   1  -7  124.59   16.10
   0  -1  -7   84.29    8.70
   0  -1   7   99.09   13.20
   0  -1  -7   41.90   16.50
   0  -1  -7   86.99   16.20
   0   1  -7   98.09   19.20
   0   1   7   81.99    8.30
   0   1   7   76.79   22.60
   0   1  -7   76.39   15.00
  -1  -1  -7   40.60   17.10
  -1  -1  -7   60.49    7.80
   1  -1   7   64.79   12.30
   1  -1   7   67.29   13.20
  -1   1  -7   71.49   17.10
  -1   1  -7   60.79   13.30
   1   1   7   49.20   19.30
   1   1   7   64.39    7.10
   2  -1   7  174.68   19.90
   2  -1   7  171.98   18.60
  -2  -1  -7  170.58   13.60
   2   1   7  134.09   31.70
   2   1   7  153.98   12.60
  -2   1  -7  182.38   12.60
  -2   1  -7  162.68   23.20
  -2   1  -7  153.88   20.70
  -3  -1  -7  248.88   30.20
  -3  -1  -7  181.38   15.10
   3  -1   7  212.98   23.10
   3  -1   7  225.48   22.00
  -3   1  -7  133.49   23.30
   3   1   7  164.68   19.50
  -3   1  -7  192.18   24.50
   3   1   7  176.88   14.20
  -3   1  -7  201.28   14.30
   3   1   7  153.28   32.30
  -4  -1  -7   91.29   10.60
   4  -1   7  144.99   19.80
   4  -1   7  102.89   20.30
  -4   1  -7  107.09   10.20
  -4   1  -7  157.78   24.30
   4   1   7   76.59   22.10
   4   1   7  104.69   10.50
  -4   1  -7   74.79   18.20
   4   1   7  119.89   16.40
  -5  -1  -7  185.68   16.40
  -5  -1  -7  255.07   39.20
   5  -1   7  223.08   30.40
   5  -1   7  192.28   25.00
  -5   1  -7  180.68   20.90
  -5   1  -7  206.58   32.70
   5   1   7  181.78   15.30
  -5   1  -7  192.38   15.30
   5   1   7  174.08   22.50
  -6  -1  -7    3.90   17.70
   6  -1   7   18.10   10.70
   6   1   7    9.30   10.20
  -6   1  -7   20.30    8.90
   6   1   7   16.90    4.90
   6   1   7   14.90   10.50
  -6   1  -7    6.10   14.10
  -6   1  -7   19.00    5.90
  -7  -1  -7  164.48   15.70
  -7  -1  -7  160.88   18.70
   7  -1   7  157.28   24.70
  -7   1  -7  171.68   40.10
  -7   1  -7  162.38   21.20
   7   1   7  138.99   12.60
   7   1   7   92.69   26.80
  -7   1  -7  170.68   15.00
   7   1   7  132.39   26.10
  -8  -1  -7  548.65   37.80
  -8  -1  -7  595.84   41.90
   8   1   7  529.35   33.30
  -8   1  -7  547.75   68.19
  -8   1  -7  586.34   55.79
   8   1   7  524.55   49.50
   9  -1   7   11.60   10.30
  -9  -1  -7   16.00    5.70
  -9  -1  -7   17.80    6.60
  -9  -1  -7   23.70    9.40
  -9  -1  -7    8.80   26.80
  -9   1  -7   34.30   23.30
   9   1   7   19.60    5.70
   9   1   7   35.60   16.80
   9   1   7    0.60    9.90
  -9   1  -7    9.50   11.50
  10  -1   7   18.70   13.30
 -10  -1  -7   -5.60    4.50
 -10  -1  -7  -11.90   23.80
 -10  -1  -7   -1.40    7.40
  10   1   7   -6.00   15.10
 -10   1  -7   -7.10    7.10
 -10   1  -7  -17.80   19.20
  10   1   7  -11.40   10.20
 -11  -1  -7    2.80    5.50
 -11  -1  -7   17.40   30.60
  11  -1   7    7.80   13.60
 -11  -1  -7    7.20    7.40
 -11  -1  -7    8.10    9.10
 -11   1  -7    8.10    8.60
 -11   1  -7  -33.90   23.00
  11   1   7    4.20   17.90
 -11   1  -7   17.10    6.60
  11   1   7   -2.80    5.30
 -12  -1  -7   13.70    7.50
 -12  -1  -7   13.00   11.10
 -12  -1  -7    5.00    6.70
 -12  -1  -7   43.70   31.70
  12   1   7  -23.40   16.80
 -12   1  -7   -6.80   25.60
 -12   1  -7   -2.50   10.40
  12   1   7    6.90    6.30
 -13  -1  -7   38.20   14.10
 -13  -1  -7   27.80   43.80
 -13  -1  -7   18.70   10.20
 -13   1  -7   25.60   16.60
  13   1   7   19.30   10.10
 -13   1  -7   19.90   40.50
  13   1   7  -51.79   33.50
  13  -2  -7   32.60   20.00
  13   2  -7   22.90   11.50
  13   2  -7   23.40   13.60
 -13   2   7   11.20   15.20
 -12  -2   7   -8.40    6.20
  12  -2  -7   10.30   17.10
  12   2  -7   -8.70    7.50
 -12   2   7    2.20    9.70
 -12   2   7    1.80    7.00
  12   2  -7    5.80    7.90
  11  -2  -7   23.70   13.70
 -11  -2   7   -0.40    8.80
 -11   2   7   -1.50    6.50
 -11   2   7    4.90   12.60
  11   2  -7   14.50    8.30
 -11   2   7    5.30    7.50
  11   2  -7   10.00   10.50
  10  -2  -7   -3.30   10.30
  10  -2  -7   -2.90   13.80
 -10   2   7   -2.60    7.60
 -10   2   7   12.50   10.50
  10   2  -7    1.30    8.80
  10   2  -7   -0.20    5.40
 -10   2   7    4.10    7.60
   9  -2  -7   43.60   17.30
   9  -2  -7   29.70   15.70
  -9   2   7   31.60    9.00
  -9   2   7   30.60   10.10
   9   2  -7   34.30    8.30
  -9   2   7   31.60   15.30
   9   2  -7   22.00   10.60
   8  -2  -7   48.50   17.20
  -8  -2   7   74.59   13.20
   8   2  -7   74.09   10.70
  -8   2   7   48.30   16.70
   8   2  -7   81.89   17.30
  -8   2   7   75.59   11.90
  -8   2   7   59.59   14.80
   8   2  -7   64.59   16.30
  -7  -2   7  385.96   26.50
   7  -2  -7  316.67   40.20
   7   2  -7  330.57   24.70
   7   2  -7  322.97   32.70
  -7   2   7  412.16   30.40
  -7   2   7  392.96   26.80
  -7   2   7  368.56   32.30
  -7   2   7  361.96   36.60
  -6  -2   7  119.19   13.10
   6  -2  -7   78.49   24.00
   6   2  -7  128.59   12.30
  -6   2   7  101.49   21.50
   6   2  -7  112.19   18.00
  -6   2   7  172.98   15.30
  -6   2   7  148.69   22.80
   6   2  -7  143.49   19.80
   5  -2  -7   11.00   14.50
  -5  -2   7   21.50   10.10
   5  -2  -7   39.70   13.70
  -5  -2   7   36.60    7.40
  -5   2   7   26.50   10.20
  -5   2   7   24.70    6.70
   5   2  -7   37.30    7.00
   5   2  -7   28.60   10.30
  -5   2   7   47.50   15.00
   5   2  -7   49.00   13.10
  -5   2   7   39.30   13.50
  -4  -2   7  259.07   29.10
  -4  -2   7  336.77   21.90
   4  -2  -7  244.58   36.60
   4  -2  -7  345.37   23.90
   4  -2  -7  268.87   30.20
  -4   2   7  371.16   35.40
   4   2  -7  321.37   28.50
  -4   2   7  339.37   32.00
  -4   2   7  342.47   23.50
   3  -2  -7  356.06   32.10
  -3  -2   7  281.67   25.10
   3  -2  -7  282.87   22.20
   3   2  -7  276.57   26.40
  -3   2   7  315.47   29.90
  -3   2   7  273.87   21.30
  -3   2   7  360.06   37.30
   2  -2  -7   32.00    6.90
   2  -2  -7    3.90   11.50
   2  -2  -7   25.60   11.70
  -2  -2   7   29.40    8.50
   2   2  -7   24.20    8.70
   2   2  -7   24.40    8.40
  -2   2   7   14.60   12.70
  -2   2   7   28.70    6.20
  -1  -2   7   33.50    8.30
   1  -2  -7   29.30    6.80
   1  -2  -7    2.10   10.80
   1  -2  -7   18.50   10.20
  -1   2   7   36.90    6.70
   1   2  -7   21.40    8.70
   1   2  -7   38.30   11.20
  -1   2   7   10.30   12.90
   0  -2  -7   21.50    9.80
   0  -2   7   13.00    5.70
   0  -2  -7    4.30    4.30
   0   2  -7   16.40    8.30
   0   2  -7    3.60    6.60
   0   2   7    4.50    3.60
   0   2   7   12.10   13.20
   1  -2   7   26.10    6.90
  -1  -2  -7   31.70    9.70
  -1  -2  -7   13.80    5.40
   1   2   7   20.90   14.80
  -1   2  -7   34.20   11.20
  -1   2  -7    7.10    7.60
   1   2   7   20.50    5.20
  -2  -2  -7    4.80    4.50
   2  -2   7   25.50    9.20
   2  -2   7   19.70    5.80
  -2  -2  -7   18.10    9.10
   2   2   7   17.70   12.70
  -2   2  -7   13.60    7.70
   2   2   7   11.70    6.10
  -2   2  -7   15.70    8.90
   2   2   7   10.50    4.40
  -3  -2  -7  107.79   15.10
  -3  -2  -7   84.49   11.50
   3   2   7   90.29   10.30
  -3   2  -7  108.99   19.30
  -3   2  -7   95.29   19.80
   3   2   7   94.19   11.50
  -3   2  -7   96.29   18.70
   4  -2   7   57.89   17.90
  -4  -2  -7   54.29    9.30
  -4   2  -7   61.69   15.90
  -4   2  -7   66.19   19.80
   4   2   7   13.50   13.50
   4   2   7   44.50    9.10
   4   2   7   42.00    7.40
   5  -2   7  209.48   26.50
  -5   2  -7  149.49   20.50
   5   2   7  152.08   14.60
  -5   2  -7  185.78   29.40
   5   2   7  184.18   16.00
   6  -2   7  355.66   36.30
  -6   2  -7  320.67   31.40
   6   2   7  279.77   22.10
   6   2   7  289.47   22.10
  -6   2  -7  272.47   40.40
   7  -2   7   48.60   16.40
   7   2   7   82.09   10.50
   7   2   7   41.10   20.80
  -7   2  -7   47.00   14.20
   7   2   7   50.89   16.70
   7   2   7   56.69    9.80
   8  -2   7   -1.00    8.70
   8   2   7    7.70    4.70
   8   2   7   13.10    5.50
   8   2   7   -6.10   12.70
  -8   2  -7   25.50   18.60
  -8   2  -7   10.40    9.70
  -9  -2  -7   70.69   13.40
  -9  -2  -7  114.09   45.80
  -9   2  -7   62.19   29.70
  -9   2  -7   54.79   17.00
   9   2   7   39.10   23.30
   9   2   7   78.69   22.80
   9   2   7   72.79   10.80
 -10  -2  -7    3.30   10.60
 -10  -2  -7    3.70    7.10
  10  -2   7  -11.80   10.10
 -10  -2  -7    6.00   27.40
 -10   2  -7    0.00   20.10
 -10   2  -7    7.40    9.80
  10   2   7   13.10   13.90
  10   2   7    7.30    5.20
 -11  -2  -7   18.30    8.80
 -11  -2  -7   21.60   36.70
 -11  -2  -7   44.20   11.60
  11  -2   7   25.60   18.30
  11   2   7   35.10    9.20
 -11   2  -7   76.09   35.20
  11   2   7   56.59   22.10
 -11   2  -7   43.60   16.30
 -12  -2  -7    8.70    8.30
 -12   2  -7   13.00   26.20
 -12   2  -7   -4.10   11.00
  12   2   7    2.60    5.60
  13   2   7   26.40    8.80
 -13   2  -7    5.80   14.60
 -13   2  -7   30.10   35.70
  12  -3  -7   28.40   22.30
  12   3  -7  -13.60    9.30
 -12   3   7    4.40    8.20
 -12   3   7    0.50   14.20
 -12   3   7   -5.90    7.20
  12   3  -7   -2.10    6.80
 -11  -3   7   32.60   12.50
  11   3  -7   18.80   10.00
 -11   3   7   19.10   15.80
  11   3  -7    9.40    7.30
 -11   3   7   17.80    9.70
 -11   3   7   11.60    7.70
  10  -3  -7    1.50    9.20
  10  -3  -7   -3.20   35.90
 -10   3   7   -5.40    7.80
 -10   3   7   -3.40    7.00
 -10   3   7    3.80   12.70
  10   3  -7    3.30   10.80
 -10   3   7   16.80    7.50
  10   3  -7   16.50    7.10
   9  -3  -7   10.90   11.00
   9  -3  -7  -23.20   15.50
  -9   3   7    3.80    9.50
   9   3  -7   -2.00    7.50
  -9   3   7    0.10    6.60
   9   3  -7    4.50    5.30
  -9   3   7    4.60    6.40
   8  -3  -7  104.39   29.50
  -8   3   7   88.49   17.50
  -8   3   7  134.59   28.40
  -8   3   7  120.09   15.50
   8   3  -7  108.09   12.60
   8   3  -7  100.99   21.10
  -8   3   7  112.29   19.50
  -7  -3   7  119.59   15.70
   7  -3  -7   69.09   26.10
   7   3  -7  145.69   13.20
  -7   3   7  135.79   22.20
  -7   3   7  129.79   27.00
  -7   3   7  134.39   15.50
   7   3  -7  130.19   20.60
   6  -3  -7    4.70    8.90
   6  -3  -7   16.30   15.60
  -6  -3   7   10.10    6.40
  -6   3   7    0.60   11.00
   6   3  -7   16.20    5.60
  -6   3   7   15.30   11.30
   6   3  -7    8.40    8.60
  -6   3   7   -7.30    7.10
  -5   3   7  469.95   42.50
  -5   3   7  487.35   44.70
  -5   3   7  447.76   32.70
   4  -3  -7  589.04   51.19
   4  -3  -7  703.53   44.40
  -4   3   7  694.03   43.30
  -4   3   7  697.93   53.29
  -4   3   7  697.63   58.59
   4   3  -7  637.64   47.40
   3  -3  -7  397.56   37.30
   3  -3  -7  424.36   30.30
  -3   3   7  431.06   29.70
  -3   3   7  411.56   45.50
  -3   3   7  384.66   36.60
   3   3  -7  384.36   32.90
   3   3  -7  406.46   34.60
   2  -3  -7   45.40   15.80
   2  -3  -7   61.19   11.20
  -2   3   7   42.20    9.30
   2   3  -7   58.99   12.80
  -2   3   7   35.90   17.20
   1  -3  -7   16.70    6.80
   1  -3  -7    2.30    8.80
  -1   3   7   18.50   14.90
   1   3  -7    7.10    6.10
  -1   3   7    5.30    4.60
   0  -3  -7  157.98   21.40
   0  -3  -7  145.69   15.90
   0   3   7  136.19   14.30
   0   3  -7  136.39   17.30
   0   3   7   75.59   27.20
   0   3  -7  133.29   16.90
  -1  -3  -7   19.20    6.50
  -1  -3  -7   31.00   12.10
   1   3   7   29.70   20.00
  -1   3  -7   25.50    9.20
   1   3   7   15.80    5.90
  -1   3  -7   17.20   10.00
  -2  -3  -7   90.99   17.20
   2   3   7   59.49   12.20
  -2   3  -7   67.89   17.50
  -2   3  -7   64.59   14.70
   2   3   7   75.19   10.40
   2   3   7   32.00   20.60
  -3  -3  -7   14.40    8.80
  -3   3  -7   24.60   11.10
   3   3   7   27.40    7.20
   3   3   7    6.50   12.00
   3   3   7   41.20    9.70
   4   3   7   37.40    9.70
   4   3   7   26.60    6.90
  -4   3  -7   40.30   17.10
   4   3   7    6.20    9.80
   5   3   7  101.89   12.10
   5   3   7   90.29   15.30
  -5   3  -7   90.69   20.20
   6  -3   7  111.29   23.30
  -6  -3  -7   64.69   11.60
   6   3   7   65.89   11.00
   6   3   7   70.49   12.80
  -6   3  -7   75.59   19.10
  -7   3  -7   45.60   15.20
   7   3   7   29.00    8.00
   7   3   7   43.80    9.90
  -8  -3  -7   49.99   11.00
   8   3   7   68.39   12.40
   8   3   7   92.69   12.30
  -8   3  -7   52.09   17.10
   8   3   7   31.80   27.70
  -9  -3  -7   15.10    7.30
   9   3   7   -0.60    6.20
  -9   3  -7    0.80    9.90
   9   3   7   10.00    5.60
 -10  -3  -7   18.40    7.30
  10   3   7   12.10    6.70
 -10   3  -7   20.10   11.90
  11  -3   7   -1.60   13.90
 -11   3  -7  -12.50   11.70
  11   3   7   -7.50    5.70
  11   3   7   17.30   20.10
 -12   3  -7   -7.30   33.00
  12   3   7   16.30    8.40
 -12   3  -7   21.90   15.50
 -10   4   7   -6.10    6.90
 -10   4   7    4.30    8.70
  10   4  -7   -5.50    8.80
 -10   4   7   -5.00   14.90
  10   4  -7    6.40    5.90
  -9  -4   7   43.40   14.30
  -9   4   7    9.70    7.30
  -9   4   7   21.70   10.30
   9   4  -7    4.90    5.90
  -9   4   7   29.60   17.60
   9   4  -7   13.20   10.20
  -8  -4   7    4.90   10.20
   8  -4  -7   26.00   13.60
  -8   4   7   -6.60   10.40
  -8   4   7   -2.50   10.00
   8   4  -7   16.60   10.80
  -8   4   7   18.80    7.90
   8   4  -7    8.90    6.60
  -7  -4   7   79.79   14.80
   7  -4  -7   49.99   17.30
  -7   4   7   54.59   19.50
  -7   4   7   46.60   13.40
  -7   4   7   70.09   19.40
   7   4  -7   79.29   18.90
   7   4  -7   72.79   10.70
  -7   4   7   61.59   12.30
   6  -4  -7   54.99   18.90
   6   4  -7   91.19   19.40
  -6   4   7  130.99   27.40
  -6   4   7  127.79   28.60
  -6   4   7   99.29   15.90
   6   4  -7   81.19   11.50
  -5   4   7   96.59   24.30
   5   4  -7   86.39   18.80
  -5   4   7  118.69   29.20
  -5   4   7   97.79   15.60
   4  -4  -7   74.39   18.80
   4   4  -7   87.69   17.70
  -4   4   7   76.29   13.40
  -4   4   7  127.39   25.40
  -4   4   7   92.89   26.60
   3  -4  -7   74.39   13.10
   3   4  -7   79.29   24.50
  -3   4   7   38.50   15.10
  -3   4   7   37.90    9.00
  -3   4   7    7.90   17.80
   2  -4  -7   23.80    7.90
   2  -4  -7   23.30   12.60
   2   4  -7   30.20   10.10
   2   4  -7    8.00    7.80
  -2   4   7   -6.10   14.80
  -2   4   7   24.80   13.30
   1  -4  -7   25.50    8.30
   1  -4  -7   24.80   13.10
   1   4  -7   44.90   11.70
  -1   4   7   31.80   19.50
  -1   4   7   45.80    9.70
   1   4  -7   40.30   10.80
   0  -4  -7   87.89   19.80
   0   4  -7   71.19   16.90
   0   4   7   74.89   12.60
   0   4  -7   73.59   14.00
   0   4   7   50.29   22.60
  -1  -4  -7  101.09   33.10
  -1   4  -7   42.50   11.00
   1   4   7   46.10   22.10
   1   4   7   44.90   12.60
  -1   4  -7   52.59   14.60
   1   4   7   27.20    7.70
  -2  -4  -7   -1.60    7.70
   2   4   7   -2.10    5.30
   2   4   7  -13.90   11.00
  -2   4  -7   -3.60    4.00
   2   4   7    0.20    4.40
  -2   4  -7    2.70    6.20
  -3   4  -7   89.09   19.80
   3   4   7   60.09   24.20
   3   4   7  109.59   18.40
   3   4   7  113.29   13.40
  -4  -4  -7  147.89   20.40
   4   4   7   93.09   30.80
   4   4   7  200.58   20.70
   4   4   7  170.48   17.50
  -4   4  -7  202.58   26.10
  -5  -4  -7   46.50   14.30
   5   4   7   28.00    7.80
   5   4   7   41.80   11.40
  -5   4  -7   32.10   13.30
  -6  -4  -7   75.29   14.20
   6   4   7   88.69   15.70
   6   4   7   60.69   11.20
   6   4   7   50.19   25.20
  -6   4  -7   93.49   20.60
  -7  -4  -7   41.10   10.60
   7   4   7   24.80   19.70
   7   4   7   25.20    9.30
   7   4   7   20.60    6.90
  -7   4  -7   24.70   13.70
  -8  -4  -7   15.30    8.20
   8   4   7   18.10    7.70
   8   4   7   17.20    6.90
  -8   4  -7   16.10   12.20
   9   4   7   23.20    9.10
   9   4   7   36.80   10.50
  -9   4  -7   41.90   17.30
 -10   4  -7   14.20   14.00
  10   4   7   25.70    8.60
  10   4   7   22.00    9.90
  -7   5   7   30.10   16.10
  -7   5   7   21.60    8.20
  -7   5   7   -0.80   14.40
   7   5  -7    3.40   11.10
   7   5  -7   19.40    7.30
   6   5  -7   15.40    6.80
  -6   5   7   16.50   13.90
  -6   5   7   36.10    9.40
  -6   5   7   43.10   18.50
   6   5  -7   31.20   12.50
   5  -5  -7   51.09   18.30
  -5   5   7   60.49   22.50
  -5   5   7   51.29   12.80
   5   5  -7   39.40    9.10
  -5   5   7   38.50   16.30
   5   5  -7   27.00   12.00
   4  -5  -7   23.10   16.40
  -4   5   7   14.50    7.40
  -4   5   7   -9.60   12.80
   4   5  -7    7.10    5.60
  -4   5   7   23.30   21.80
   4   5  -7   20.90   10.10
  -3   5   7   45.90   11.70
  -3   5   7   33.70   26.90
   3   5  -7   39.80   13.00
  -3   5   7   76.69   20.40
   2  -5  -7   14.70    7.90
   2  -5  -7   23.50   12.70
  -2   5   7   13.50    7.50
  -2   5   7    5.90   20.20
   2   5  -7   11.80    8.50
  -2   5   7   -2.50   11.20
   1  -5  -7   10.80    8.40
  -1   5   7    5.30    6.70
   1   5  -7    5.00    9.50
  -1   5   7   -3.90   17.70
   1   5  -7    1.50   10.70
   0  -5  -7   28.80    9.40
   0   5  -7    6.50    7.50
   0   5   7   21.40    8.70
   0   5   7   42.20   26.10
   0   5   7   23.40   10.00
   0   5  -7   21.50   11.50
  -1  -5  -7   20.90    8.90
   1   5   7   18.00   21.70
  -1   5  -7   15.90   13.00
   1   5   7    7.80    6.10
   1   5   7   13.00    8.30
  -2  -5  -7   38.30   11.90
   2   5   7   53.19   22.80
   2   5   7   44.90   12.80
  -2   5  -7   22.40   14.00
   2   5   7   44.10   10.50
  -3   5  -7   89.89   23.90
   3   5   7   16.30    7.30
  -3   5  -7   25.60    9.90
   3   5   7   45.30   26.90
   3   5   7   22.20   10.70
   4   5   7   11.20    7.70
   4   5   7   11.60    6.50
  -4   5  -7   35.90   12.90
   5   5   7   -4.30    8.10
  -5   5  -7   15.50    7.80
  -5   5  -7   -9.70   10.70
   5   5   7    6.00    6.90
   6   5   7    1.30    5.80
   6   5   7   10.80    9.30
  -6   5  -7   20.70    8.70
  -6   5  -7   -3.80    9.80
   7   5   7    8.50    6.20
  -7   5  -7    8.60   12.80
  -7   5  -7    3.90    8.70
   7   5   7  -10.90    8.10
  14   0  -8    3.10   14.50
  13   0  -8    2.70   14.20
  13   0  -8   -0.10   12.60
  12   0  -8   17.00   12.80
  12   0  -8   -5.30   11.20
 -12   0   8    3.40    6.40
  11   0  -8   -3.50   10.10
  11   0  -8   -7.60    9.40
 -11   0   8   -1.00    7.00
 -11   0   8   13.50    8.00
 -10   0   8   18.00   11.00
  10   0  -8   29.10   13.30
  10   0  -8   -7.50    9.90
  -9   0   8    0.90    3.60
  -9   0   8   10.30    7.30
   9   0  -8    7.20    9.80
   9   0  -8   12.00   11.10
   8   0  -8   14.90   10.80
  -8   0   8   19.80    6.50
  -8   0   8   15.20    7.90
  -7   0   8   46.40   12.30
  -7   0   8   61.39   10.00
   7   0  -8   56.69   16.10
   7   0  -8   48.70   16.50
   6   0  -8   29.50   13.60
  -6   0   8   32.60   10.20
   6   0  -8   39.50   13.50
  -6   0   8   38.50    7.80
   5   0  -8    0.40   11.50
   5   0  -8    4.10    8.50
  -5   0   8   -0.90    5.60
  -5   0   8    1.10    3.50
   4   0  -8  153.48   24.90
  -4   0   8  180.48   21.10
   4   0  -8  167.68   21.10
  -4   0   8  174.38   13.90
   3   0  -8  424.76   35.50
   3   0  -8  461.05   33.90
   3   0  -8  349.67   39.50
  -3   0   8  458.35   35.60
   2   0  -8    7.40    9.00
   2   0  -8    2.50    4.50
  -2   0   8   -0.70    6.90
   1   0  -8   21.40   12.40
  -1   0   8   41.60   13.60
   1   0  -8   18.80    8.30
   0   0  -8    1.10    2.70
   0   0  -8   -3.30    3.80
   0   0   8    2.10    8.00
   0   0  -8    3.00    7.90
  -1   0  -8   14.10   11.10
   1   0   8   16.80    7.80
  -1   0  -8   23.30    4.90
   1   0   8   32.00    5.50
   1   0   8   27.30   13.70
  -1   0  -8   21.50    9.30
   2   0   8    0.30   11.40
   2   0   8    9.70    7.30
  -2   0  -8   10.50    4.10
  -2   0  -8   17.40   12.60
  -2   0  -8   22.80   10.10
  -3   0  -8   44.00   14.60
   3   0   8   38.50   18.00
   3   0   8   22.20    9.40
  -3   0  -8   22.90   13.20
  -3   0  -8   29.20    6.00
  -4   0  -8    4.80    3.70
   4   0   8   -4.50   10.80
   4   0   8    4.70    8.00
  -4   0  -8   11.00   10.30
  -5   0  -8   85.59   25.30
   5   0   8   39.70   13.60
   5   0   8   61.09   22.00
  -5   0  -8   59.49    9.00
  -6   0  -8  702.43   65.89
   6   0   8  536.45   46.80
   6   0   8  500.85   54.49
  -6   0  -8  589.74   35.50
  -7   0  -8  210.28   17.90
   7   0   8  290.97   40.40
   8   0   8   -3.90    6.00
  -8   0  -8   13.30    8.50
   8   0   8   28.10   14.90
  -8   0  -8   28.80   20.40
   9   0   8    6.30   14.10
  -9   0  -8  -22.90   18.70
  -9   0  -8    4.50    6.80
  10   0   8   -6.80   16.30
 -10   0  -8   21.50   10.10
 -10   0  -8   13.20   26.60
  11   0   8   26.50   21.40
 -11   0  -8   48.40   15.70
 -11   0  -8   37.10    8.60
 -11   0  -8   24.20   30.30
  11   0   8   11.00   15.10
 -12   0  -8    2.70   10.00
  12   0   8  -21.10   21.00
 -12   0  -8  -12.30   27.70
  13   0   8   56.19   12.40
 -13   0  -8   22.30   15.60
 -13   0  -8   44.90   40.20
  13  -1  -8   -9.80   14.90
  13   1  -8  -11.80    8.80
 -13   1   8    3.40   11.20
  13   1  -8   11.10   13.30
  13   1  -8    3.60   11.60
  12  -1  -8   37.30   15.40
 -12  -1   8   43.20   12.30
  12  -1  -8   37.40   20.70
  12   1  -8   51.89   17.50
 -12   1   8   36.10   11.30
 -12   1   8   60.19   20.20
  12   1  -8   35.60   11.40
  12   1  -8   40.50   14.10
 -12   1   8   31.40   16.10
 -11  -1   8   17.20    9.20
  11  -1  -8   29.90   17.50
  11   1  -8   28.90    9.10
  11   1  -8   16.10   12.00
 -11   1   8    6.70   12.90
  11   1  -8    4.60   12.30
 -11   1   8   23.80    8.10
 -11   1   8    8.30    8.70
  10  -1  -8   49.00   19.40
 -10  -1   8   49.00   12.00
  10  -1  -8   47.30   17.60
  10   1  -8   41.30   10.40
 -10   1   8  104.39   23.90
 -10   1   8   38.60   11.60
  10   1  -8   46.20   15.30
  10   1  -8   49.99   15.60
  -9  -1   8   57.99   11.10
  -9  -1   8   78.59   18.40
   9  -1  -8   76.19   18.80
   9  -1  -8   40.00   17.10
  -9   1   8   68.89   18.40
  -9   1   8   74.89   15.90
   9   1  -8   68.99   15.80
   9   1  -8   41.80   15.70
   9   1  -8   86.49   14.10
  -8  -1   8  184.68   22.80
   8  -1  -8  148.69   31.70
  -8  -1   8  202.78   16.80
   8  -1  -8  174.18   25.90
   8   1  -8  199.98   25.70
   8   1  -8  158.68   24.80
  -8   1   8  190.08   18.30
   8   1  -8  182.68   17.90
  -8   1   8  179.98   22.30
  -8   1   8  187.58   25.40
   7  -1  -8   58.69   19.70
  -7  -1   8   64.19   11.20
   7  -1  -8   46.40   14.70
   7   1  -8   68.39   17.50
  -7   1   8   78.99   18.80
   7   1  -8   72.99   28.10
   7   1  -8   73.59   11.70
  -7   1   8   64.59   12.10
  -7   1   8   63.89   15.00
   6  -1  -8  179.58   30.00
  -6  -1   8  222.28   17.10
   6  -1  -8  243.68   28.60
   6   1  -8  226.88   26.80
   6   1  -8  213.58   25.30
  -6   1   8  248.58   25.30
   6   1  -8  252.07   19.00
  -6   1   8  231.38   20.70
   5  -1  -8  219.88   32.70
   5  -1  -8  274.37   29.60
  -5  -1   8  254.67   24.80
   5   1  -8  258.37   19.30
   5   1  -8  264.37   26.60
   5   1  -8  235.68   27.30
  -5   1   8  285.77   28.20
  -5   1   8  299.27   22.90
   4  -1  -8  119.99   22.00
   4  -1  -8   61.69   19.80
  -4  -1   8   91.69   20.10
  -4   1   8  110.59   13.60
   4   1  -8  113.19   19.00
   4   1  -8   96.59   15.60
  -4   1   8  123.39   34.40
   3  -1  -8   80.99   17.80
  -3  -1   8   73.29   12.70
   3  -1  -8   54.99   18.70
  -3   1   8   55.39   16.40
   3   1  -8   78.99   18.40
   3   1  -8   72.49   15.10
  -3   1   8   99.39   13.00
   2  -1  -8  272.07   27.20
   2  -1  -8  228.68   34.60
  -2  -1   8  296.37   25.50
   2   1  -8  316.67   31.80
  -2   1   8  357.06   36.30
   2   1  -8  302.47   27.30
   1  -1  -8  226.68   23.90
   1  -1  -8  233.28   17.10
  -1  -1   8  214.18   21.20
   1   1  -8  198.28   26.50
  -1   1   8  216.38   15.80
   1   1  -8  205.98   22.80
  -1   1   8  289.67   34.90
   0  -1  -8    9.90    4.00
   0  -1   8   14.80    7.40
   0  -1  -8    8.70   11.10
   0  -1  -8   26.40    9.50
   0   1  -8   12.50    7.70
   0   1   8    7.40    3.70
   0   1  -8   19.30   11.20
   0   1   8   15.10   12.40
  -1  -1  -8  120.49   11.30
   1  -1   8  124.09   17.40
   1  -1   8  107.49   16.30
  -1  -1  -8   85.69   25.20
   1   1   8  117.19   10.40
   1   1   8  166.08   29.70
  -1   1  -8   83.69   21.00
  -1   1  -8  111.99   20.00
  -2  -1  -8  129.89   12.50
  -2  -1  -8   94.89   26.40
  -2  -1  -8  168.48   22.90
   2  -1   8  189.28   20.80
   2  -1   8  146.59   19.00
  -2   1  -8  105.39   23.20
   2   1   8  148.49   33.20
   2   1   8  138.19   11.80
  -2   1  -8  143.09   20.60
  -3  -1  -8  173.08   14.90
  -3  -1  -8  183.18   27.50
   3  -1   8  212.98   23.60
   3   1   8  163.28   19.60
   3   1   8  162.28   13.80
  -3   1  -8  113.89   24.30
  -3   1  -8  173.18   24.80
  -3   1  -8  181.58   13.60
   3   1   8  160.38   34.40
   4  -1   8    2.80    8.20
  -4  -1  -8    7.00    4.60
   4  -1   8   18.90   11.90
   4   1   8   10.10   13.30
   4   1   8    8.70    4.10
  -4   1  -8    6.10   10.50
   4   1   8    9.70    7.10
  -4   1  -8    6.00    8.60
  -4   1  -8    9.90    4.20
   5  -1   8   46.30   15.50
  -5  -1  -8   35.00    7.60
   5  -1   8   38.20   14.70
   5   1   8   11.80   15.90
   5   1   8   37.30    7.50
  -5   1  -8   63.19    9.00
  -5   1  -8   58.79   20.10
   6  -1   8   14.10   11.80
  -6  -1  -8    0.20   15.30
  -6  -1  -8   -5.60    2.90
   6  -1   8   -6.60    6.60
   6   1   8    1.90   12.20
  -6   1  -8    0.00    4.40
  -6   1  -8    1.30   12.60
   6   1   8    0.20    6.90
   6   1   8    5.70    3.90
  -6   1  -8   -4.70    5.30
  -7  -1  -8  330.27   64.59
  -7   1  -8  227.18   18.50
  -7   1  -8  280.37   44.10
   7   1   8  185.48   34.30
   7   1   8  187.38   27.30
  -8  -1  -8  -51.09   23.30
   8  -1   8    7.90   10.30
  -8  -1  -8   22.10    9.80
  -8   1  -8   27.70    7.20
   8   1   8  -10.60   14.80
  -8   1  -8   23.70   19.60
  -8   1  -8   26.20   12.50
   8   1   8   13.10   10.90
  -9  -1  -8   14.10    7.50
  -9  -1  -8   15.90    9.60
  -9  -1  -8    0.00   21.10
   9   1   8   15.40    5.20
  -9   1  -8   13.60    7.90
   9   1   8    8.80   16.50
  -9   1  -8    9.30   21.00
  -9   1  -8   13.30    9.40
 -10  -1  -8    4.40   24.30
 -10  -1  -8   20.80   10.00
 -10  -1  -8   36.70    9.20
 -10  -1  -8   15.00    8.30
  10  -1   8   26.30   13.40
 -10   1  -8   -8.10   21.90
  10   1   8   30.00   28.60
 -10   1  -8   17.90   11.20
 -10   1  -8   12.00   11.20
 -11  -1  -8    2.90    7.40
 -11  -1  -8   20.40   27.10
 -11  -1  -8   21.80   10.50
 -11  -1  -8   15.80    6.00
  11  -1   8  -15.80   12.20
  11   1   8  -30.10   19.10
  11   1   8   -1.20    6.00
 -11   1  -8   -1.00    8.80
 -11   1  -8   -6.10   28.00
  11   1   8   19.30   14.30
 -11   1  -8    1.40    6.00
 -12  -1  -8   14.30   14.20
 -12  -1  -8   12.40    9.20
 -12  -1  -8    3.70   36.50
 -12   1  -8   10.80   36.50
 -12   1  -8   47.40   16.80
  12   1   8   32.40    9.40
  12   1   8    5.40   27.10
 -13  -1  -8  -25.70   46.60
 -13  -1  -8   30.00   10.30
 -13  -1  -8   39.50   16.90
 -13   1  -8   51.09   42.60
 -13   1  -8   14.20   18.20
  13   1   8   80.69   33.70
  13   1   8   17.90    9.30
  13  -2  -8   31.20   24.10
 -13   2   8   38.20   15.50
  13   2  -8   14.00   12.80
  13   2  -8   54.99   18.30
 -13   2   8   20.20   16.10
  12  -2  -8   10.90   20.30
 -12   2   8   21.00    8.70
 -12   2   8   19.20   13.30
  12   2  -8    1.30    7.60
  12   2  -8   13.70   10.90
 -11  -2   8    6.00    7.20
  11  -2  -8    0.80   11.10
  11  -2  -8   20.10   16.00
 -11   2   8   -5.00    7.30
  11   2  -8   11.90   10.30
 -11   2   8    0.30    6.90
 -11   2   8  -13.40    8.90
  11   2  -8    0.90    7.60
  10  -2  -8   18.70   16.70
  10  -2  -8   39.70   13.40
 -10   2   8   11.00    7.40
 -10   2   8   11.10    8.80
  10   2  -8   18.50   10.50
 -10   2   8   22.60   13.60
  10   2  -8    9.20    7.50
   9  -2  -8   59.29   18.80
   9  -2  -8   54.39   21.60
   9   2  -8   21.30   12.50
  -9   2   8   40.50   12.30
  -9   2   8   72.39   19.90
   9   2  -8   68.69   12.40
   9   2  -8   50.79   15.10
  -8  -2   8  227.08   20.40
   8  -2  -8  157.38   35.30
  -8   2   8  225.98   26.20
   8   2  -8  227.78   19.70
  -8   2   8  272.17   25.00
   8   2  -8  209.18   27.50
   8   2  -8  280.77   42.90
  -8   2   8  261.87   32.80
  -7  -2   8   62.69   11.30
   7  -2  -8   45.90   20.00
   7   2  -8   51.99    9.40
   7   2  -8   33.60   12.90
  -7   2   8   48.30   13.90
  -7   2   8   47.40   17.30
   7   2  -8   17.20   11.30
  -7   2   8   55.49   10.40
  -6  -2   8    0.20    5.70
   6  -2  -8    5.40   12.20
   6  -2  -8    3.70    7.20
   6   2  -8    6.00   10.00
  -6   2   8   12.10    9.20
   6   2  -8    4.00    8.50
  -6   2   8   11.70    8.00
  -6   2   8    9.70    4.70
  -6   2   8   19.20   11.20
   6   2  -8   15.70    5.20
  -5  -2   8   22.60   10.20
   5  -2  -8   17.20    6.50
   5  -2  -8    8.80   12.00
  -5   2   8   32.00   12.90
   5   2  -8   23.30   11.10
  -5   2   8   32.60   14.00
   5   2  -8   18.70   10.20
  -5   2   8   23.00    6.50
  -5   2   8   31.10   10.30
   4  -2  -8  252.97   20.50
   4  -2  -8  223.68   35.80
  -4  -2   8  274.87   25.00
   4  -2  -8  240.18   28.80
  -4   2   8  277.67   20.40
  -4   2   8  281.57   32.70
   4   2  -8  204.18   25.20
   3  -2  -8   41.40   14.90
  -3  -2   8   51.49   12.60
   3  -2  -8   34.10   18.10
   3  -2  -8   60.49   10.20
   3   2  -8   58.49   14.00
  -3   2   8   55.79    9.10
  -3   2   8   84.29   23.00
   3   2  -8   59.39   14.90
  -2  -2   8   48.90   11.20
   2  -2  -8   45.30    9.30
   2  -2  -8   19.70   16.00
   2  -2  -8   38.10   13.70
  -2   2   8   53.99   20.00
   2   2  -8   46.00   13.20
  -2   2   8   44.10    8.00
   2   2  -8   44.80   13.60
   1  -2  -8   49.40   23.10
   1  -2  -8   58.99   16.00
   1  -2  -8   76.79   10.30
  -1  -2   8   63.79   12.50
   1   2  -8   73.79   17.00
  -1   2   8   58.09   22.30
  -1   2   8   75.39    9.50
   1   2  -8   56.59   13.90
   0  -2  -8   89.29   28.50
   0  -2   8  190.28   17.70
   0  -2  -8  151.28   20.50
   0  -2  -8  145.69   15.10
   0   2   8  155.18   14.00
   0   2  -8  174.58   21.70
   0   2  -8  217.28   24.20
   0   2   8  135.89   32.10
  -1  -2  -8  114.39   16.00
  -1  -2  -8  124.89   17.50
   1  -2   8  101.19   13.00
   1   2   8   89.59   27.40
  -1   2  -8  111.89   20.30
  -1   2  -8  117.59   18.80
   1   2   8  108.29   11.40
  -2  -2  -8  125.29   18.40
  -2  -2  -8  146.29   14.30
   2  -2   8  133.99   14.50
   2  -2   8  145.49   20.20
   2   2   8  143.79   13.30
  -2   2  -8  131.99   21.00
   2   2   8  110.99   28.70
  -2   2  -8  106.29   22.20
   2   2   8  147.89   14.80
   3  -2   8  294.47   28.80
  -3  -2  -8  240.68   24.40
  -3  -2  -8  240.28   19.80
   3  -2   8  219.88   19.00
   3   2   8  253.47   19.90
   3   2   8  137.79   34.30
  -3   2  -8  270.37   30.70
   3   2   8  221.48   17.80
  -3   2  -8  191.18   26.40
   4  -2   8  427.66   37.70
   4   2   8  335.37   24.70
  -4   2  -8  320.47   31.00
  -4   2  -8  391.46   39.90
   4   2   8  283.87   22.90
   5  -2   8  293.77   32.20
   5   2   8  228.68   23.10
   5   2   8  178.38   40.10
   5   2   8  234.38   19.10
  -5   2  -8  198.58   33.00
   6  -2   8   10.70   10.60
   6   2   8    1.40   10.10
  -6   2  -8  -24.20   11.60
   6   2   8    6.50    5.10
   6   2   8    5.50    4.60
  -6   2  -8    9.60    8.00
  -7   2  -8   48.60   23.90
  -7   2  -8   71.09   17.30
   7   2   8   52.69   10.10
   8   2   8   27.90   17.10
  -8   2  -8    3.80   15.50
   8   2   8   40.60    8.40
  -8   2  -8   39.20   12.90
   9  -2   8   12.70   13.40
   9   2   8    5.40    6.00
  -9   2  -8   38.00   23.30
   9   2   8    8.00   12.20
  -9   2  -8   17.80   12.30
 -10  -2  -8   49.40   34.00
 -10  -2  -8    0.00    6.20
  10  -2   8   16.30   12.50
  10   2   8    7.00    5.50
 -10   2  -8   -8.30    5.00
 -10   2  -8  -25.30   20.50
 -10   2  -8   11.90   10.80
  10   2   8   21.60   32.50
 -11  -2  -8    4.40   38.80
 -11  -2  -8   28.60   14.00
 -11   2  -8   56.09   30.80
 -11   2  -8   15.10   14.40
  11   2   8   29.70   26.40
  11   2   8   15.10   16.10
  11   2   8   38.70    8.90
 -12  -2  -8   11.60   10.00
 -12  -2  -8   -2.40   45.70
  12   2   8   22.40    7.60
 -12   2  -8    5.00   32.00
  12   2   8  -70.09   45.80
 -12   2  -8   18.30   16.40
 -12   3   8   -5.60    9.60
 -11  -3   8   18.40   11.00
  11  -3  -8   -7.20   20.10
  11   3  -8    8.40    7.60
 -11   3   8    6.10   13.50
 -11   3   8   22.00    8.70
 -11   3   8   12.10    9.20
  11   3  -8    9.10   12.30
  10  -3  -8   38.40   20.80
 -10  -3   8   19.90    9.30
  10   3  -8   13.40   10.20
  10   3  -8    0.10    6.90
 -10   3   8   21.20   13.80
 -10   3   8   14.90    6.80
 -10   3   8   -0.10    7.30
   9  -3  -8   17.00   11.90
  -9   3   8   -3.90    9.70
  -9   3   8   -1.00    4.90
   9   3  -8    3.60    5.60
   9   3  -8   -7.30    7.20
  -9   3   8    7.50   11.10
  -9   3   8   -4.00    8.80
  -8  -3   8   -9.10    5.10
   8  -3  -8   32.80   20.60
   8  -3  -8   11.20   10.80
  -8   3   8   -0.10    5.50
  -8   3   8   20.10   11.00
  -8   3   8    6.40   12.50
  -8   3   8   -5.30    9.10
   8   3  -8    4.80    6.30
   8   3  -8   15.20   10.70
   7  -3  -8   50.19   18.20
  -7  -3   8  106.09   17.10
   7   3  -8   70.09   11.50
  -7   3   8   53.09   15.80
  -7   3   8   63.89   12.50
   7   3  -8   66.49   17.70
  -7   3   8  101.69   24.20
   6  -3  -8  151.88   38.00
  -6  -3   8  202.08   19.50
  -6   3   8  204.58   29.80
   6   3  -8  202.38   25.10
   6   3  -8  224.48   24.10
  -6   3   8  208.38   28.80
  -6   3   8  234.18   20.10
   6   3  -8  173.18   15.80
  -6   3   8  177.08   24.40
   5  -3  -8   31.60   19.30
  -5   3   8   29.10   13.00
   5   3  -8   23.20   10.10
  -5   3   8   20.00   14.20
   4  -3  -8  114.69   15.30
   4  -3  -8   92.09   30.40
   4   3  -8  116.19   20.80
  -4   3   8  137.69   25.80
  -4   3   8  115.69   14.80
  -4   3   8  145.79   30.40
   3  -3  -8   43.20   15.60
   3  -3  -8   74.39   12.90
   3  -3  -8   40.40   21.90
  -3   3   8   96.19   12.20
  -3   3   8   68.29   23.30
   3   3  -8   63.19   15.10
   2  -3  -8   15.80   10.20
   2  -3  -8   21.10    7.70
   2   3  -8   29.60   10.70
  -2   3   8   17.00    6.10
   2   3  -8   40.20   12.60
  -2   3   8   33.10   18.40
   1  -3  -8   82.39   19.70
   1  -3  -8   96.19   14.60
  -1   3   8  108.99   12.60
   1   3  -8   96.19   18.20
  -1   3   8   72.29   24.50
   0  -3  -8   30.90    8.30
   0  -3  -8   25.20   11.80
   0   3   8   35.70    7.80
   0   3  -8   14.20    9.80
   0   3  -8   17.10    8.50
   0   3   8   17.50   14.40
  -1  -3  -8   42.90   15.30
  -1  -3  -8   14.10    6.40
  -1   3  -8    6.50    8.90
  -1   3  -8   14.60    9.00
  -1   3  -8   22.30    9.20
   1   3   8    3.50   13.80
  -2  -3  -8    3.20    4.10
  -2  -3  -8   -1.20    8.50
   2   3   8    8.60    5.10
  -2   3  -8    3.40    8.20
   2   3   8    9.70    5.80
  -2   3  -8    7.50    8.20
  -2   3  -8   20.70   10.20
   2   3   8   13.30   15.90
  -3  -3  -8  125.69   19.00
  -3   3  -8  140.59   28.00
   3   3   8  126.89   15.80
   3   3   8  107.99   13.40
  -4  -3  -8  123.19   22.00
   4   3   8  145.79   14.70
   4   3   8  157.98   16.80
  -4   3  -8  107.19   21.10
  -4   3  -8  112.49   25.80
  -5   3  -8   19.10   10.40
  -5   3  -8   25.80   17.00
   5   3   8   12.70    5.90
   5   3   8   25.30    9.90
  -6   3  -8  153.68   23.30
   6   3   8  147.69   15.50
   6   3   8  153.48   17.00
  -7  -3  -8   90.69   18.30
  -7   3  -8  124.29   25.10
   7   3   8  143.19   15.80
  -7   3  -8  134.79   36.00
   7   3   8  108.19   14.40
  -8  -3  -8   16.60    7.80
  -8   3  -8   22.70   11.80
   8   3   8   -8.50   13.20
   8   3   8   15.50    7.10
   8   3   8   12.30    7.30
  -9  -3  -8    3.50    6.50
   9   3   8   12.40    7.10
  -9   3  -8    6.20   12.10
   9   3   8   24.70    6.10
   9   3   8   16.20   18.80
  -9   3  -8   13.90   24.40
  10  -3   8    1.10   13.50
 -10   3  -8   19.00   13.40
  10   3   8    3.60    6.10
  11   3   8    4.00    6.80
  11   3   8   -4.50   19.40
 -11   3  -8   11.20   14.20
  10  -4  -8  -10.20   25.60
 -10   4   8   25.10    8.80
 -10   4   8   -4.60    9.20
  10   4  -8    5.50   11.70
  10   4  -8   -3.40    6.00
  -9  -4   8   -0.70   10.30
  -9   4   8    3.60   10.90
   9   4  -8    0.70    5.10
  -9   4   8   23.10   15.00
  -9   4   8   13.00    7.70
   9   4  -8   -8.70    9.00
  -8  -4   8   34.50   12.30
   8   4  -8   11.30    6.10
   8   4  -8    8.50    9.10
  -8   4   8   21.70   13.60
  -8   4   8   17.50   11.40
  -8   4   8   11.30    7.20
  -7  -4   8   26.80   10.10
   7  -4  -8    7.70   12.80
  -7   4   8   -4.00   10.50
  -7   4   8   13.20    7.80
  -7   4   8   13.30   15.00
   7   4  -8   26.00   12.00
   7   4  -8   21.70    6.60
  -7   4   8   12.70    9.90
   6  -4  -8   30.70   16.00
  -6   4   8  -15.70   13.90
   6   4  -8   18.00    6.40
   6   4  -8    5.50    8.70
  -6   4   8    8.10    6.40
  -6   4   8   25.10   13.50
   5  -4  -8   14.10   14.20
  -5   4   8   10.70   17.50
  -5   4   8   44.00   18.20
   5   4  -8   58.79   15.90
  -5   4   8   31.60   10.40
   4  -4  -8   40.90   11.20
  -4   4   8   43.30   10.50
  -4   4   8   27.50   21.20
  -4   4   8   54.09   17.80
   4   4  -8   46.00   14.40
   3  -4  -8   87.59   14.90
   3   4  -8   69.39   15.90
  -3   4   8   61.19   12.20
  -3   4   8   72.49   24.50
   3   4  -8  107.19   21.10
   2  -4  -8   -0.10    8.60
   2  -4  -8   29.30    8.40
   2   4  -8   17.90    8.40
   2   4  -8   19.10    7.90
  -2   4   8   -2.30   14.70
  -2   4   8   14.30    6.40
   1  -4  -8   31.50   14.50
   1  -4  -8   27.00    8.90
   1   4  -8   24.20   10.50
   1   4  -8   38.60   12.00
  -1   4   8   27.60   20.70
  -1   4   8   34.00    8.70
   0  -4  -8   49.60   17.20
   0  -4  -8   54.09   11.40
   0   4  -8   30.50   12.70
   0   4  -8   40.30   12.10
   0   4   8   23.50   18.30
   0   4   8   44.10    9.70
  -1  -4  -8    5.10   11.90
   1   4   8   13.60   16.90
   1   4   8   22.50    9.30
   1   4   8   30.20    9.20
  -1   4  -8   26.90   11.10
  -1   4  -8   22.90   10.70
  -2  -4  -8  -13.10    9.10
  -2   4  -8   -1.20    7.80
  -2   4  -8    2.30    5.20
   2   4   8   15.20   16.90
   2   4   8    8.20    6.50
   2   4   8    1.00    5.00
   3   4   8   42.50   19.50
  -3   4  -8   36.50   13.40
   3   4   8   55.29   13.60
   3   4   8   42.70    9.60
  -4  -4  -8   17.60    7.90
   4   4   8   10.70    8.10
   4   4   8   27.90    8.30
   4   4   8    9.90   18.90
  -4   4  -8   11.60   10.80
  -5  -4  -8   43.60   11.80
  -5   4  -8   24.90   12.90
   5   4   8   58.69   11.30
   5   4   8   45.70   11.60
   5   4   8    3.00   19.30
  -6  -4  -8   65.19   13.70
   6   4   8   63.79   13.80
  -6   4  -8   40.80   15.50
   6   4   8   43.20    9.90
   6   4   8   35.60   23.90
  -7   4  -8    6.70   11.10
   7   4   8   14.20    8.00
   7   4   8   12.50    6.70
  -8   4  -8  -10.90   11.30
   8   4   8    8.60    5.70
   8   4   8    2.00    7.00
   9   4   8    3.90    7.10
  -9   4  -8    3.70   13.40
   9   4   8    9.40    7.70
  -7   5   8  -17.10   16.00
   7   5  -8   -3.30    8.80
   6   5  -8   -5.10    7.20
  -6   5   8   26.00   10.30
  -6   5   8   -1.30   18.10
  -6   5   8   13.50   13.20
  -5   5   8   49.60   16.50
   5   5  -8   20.70   10.40
  -5   5   8   25.60   23.50
  -5   5   8   19.50    8.90
   4  -5  -8   -9.20   12.70
  -4   5   8   23.90   24.50
   4   5  -8   16.20   10.90
  -4   5   8   21.20    8.00
  -4   5   8  -11.90   10.90
   3  -5  -8   18.70   26.40
   3   5  -8    2.10    7.90
  -3   5   8  -18.90   24.30
  -3   5   8   -2.50    5.70
  -2   5   8   27.90   10.00
   2   5  -8   11.40    9.60
   1  -5  -8    8.80   14.90
  -1   5   8   62.89   29.20
  -1   5   8    8.50    6.10
   1   5  -8    5.70   10.10
   1   5  -8    5.90    7.70
   0  -5  -8  -22.90   12.90
   0   5  -8    6.00    7.20
   0   5  -8  -10.10    8.70
   0   5   8    6.60    8.10
   0   5   8   14.40    6.50
   1   5   8   -3.30   20.70
   1   5   8   42.00   12.00
   1   5   8   21.50    7.90
  -1   5  -8   21.90   11.30
   2   5   8   13.90    7.30
   2   5   8   35.00   20.70
  -2   5  -8   24.40   13.50
   2   5   8   25.80   11.30
   3   5   8   22.90    7.90
  -3   5  -8   -6.60   10.60
   3   5   8   27.70   11.30
  -3   5  -8   23.00    9.00
   4   5   8   19.40    9.60
  -4   5  -8   23.70   13.10
  -4   5  -8    4.90    9.20
   4   5   8    4.60    6.30
  -5   5  -8   33.60   10.60
  -5   5  -8    9.70   12.60
   5   5   8   16.20    9.10
   5   5   8   25.90   10.70
   6   5   8   44.60   13.40
  -6   5  -8   14.50   10.50
   6   5   8   22.90    8.60
  -6   5  -8    3.10   12.40
  13   0  -9   87.19   24.80
  13   0  -9   65.59   19.70
 -12   0   9   38.30   12.80
  12   0  -9    8.90   14.00
  12   0  -9   22.70   16.30
  11   0  -9   12.90   12.40
 -11   0   9   -5.30    5.70
 -11   0   9   17.20    9.70
  11   0  -9  -16.00   11.10
 -10   0   9   -6.40    5.60
  10   0  -9    9.30   11.90
  10   0  -9   -6.30    8.60
   9   0  -9   17.40   11.30
   9   0  -9   17.70   11.50
   8   0  -9    5.50    9.80
  -8   0   9   10.60    6.70
   8   0  -9    4.80    8.20
  -8   0   9   -4.30    4.10
   7   0  -9   20.70   13.60
  -7   0   9   33.00   11.40
   7   0  -9   24.60   12.90
  -7   0   9   26.50    7.30
  -6   0   9   -3.40    3.60
  -6   0   9    9.60    6.40
   6   0  -9   -1.30    8.50
   6   0  -9  -13.80    7.00
   5   0  -9   88.99   22.90
   5   0  -9  101.19   21.20
  -5   0   9   84.89   10.30
   4   0  -9  120.19   17.40
   4   0  -9  126.49   27.00
  -4   0   9  146.59   19.40
   4   0  -9  148.59   20.50
   3   0  -9   20.50   10.60
   3   0  -9   25.40   14.30
   3   0  -9   24.30    9.10
  -3   0   9   20.70    9.90
   2   0  -9  123.49   17.50
   2   0  -9  125.19   27.10
  -2   0   9  162.68   41.90
   1   0  -9   76.99   16.00
  -1   0   9  103.99   21.30
   1   0  -9   53.39   18.40
   0   0  -9  549.15   41.50
   0   0  -9  461.75   49.20
  -1   0  -9  187.78   32.80
   1   0   9  362.26   38.50
  -1   0  -9  263.47   28.00
  -1   0  -9  266.17   18.50
   1   0   9  285.67   26.50
   2   0   9  178.08   30.70
  -2   0  -9  106.89   26.40
  -2   0  -9  154.68   22.70
  -2   0  -9  152.58   12.90
  -3   0  -9   21.90   12.80
  -3   0  -9   13.00    9.10
   3   0   9   11.20    7.90
   3   0   9   16.80   13.30
  -3   0  -9   11.90    5.10
  -4   0  -9  114.59   11.50
   4   0   9   82.69   18.10
   4   0   9   87.69   26.30
  -4   0  -9   99.39   25.30
  -5   0  -9   18.80    6.10
   5   0   9   29.50   17.90
   5   0   9   19.30   10.80
  -5   0  -9   33.70   16.60
   6   0   9   44.80   14.10
   6   0   9   26.20   17.10
  -6   0  -9   51.89    8.80
   7   0   9   15.50   10.10
   7   0   9    6.10   17.30
  -7   0  -9    6.60    9.60
  -7   0  -9   30.80   22.50
  -7   0  -9   21.60    6.50
   8   0   9   20.50   17.00
   8   0   9    7.30    9.50
  -8   0  -9   12.30    9.10
  -8   0  -9    6.70    4.60
  -8   0  -9  -13.70   19.10
   9   0   9    5.50   19.80
  -9   0  -9   32.90   12.80
   9   0   9   19.90   12.10
  -9   0  -9   18.20   28.90
  10   0   9   42.80   22.80
 -10   0  -9   14.30    7.00
 -10   0  -9   36.60   13.90
 -10   0  -9   56.49   31.20
  11   0   9   61.29   28.60
 -11   0  -9   78.59   34.10
 -11   0  -9   95.39   21.70
 -12   0  -9   -0.40   10.90
  12   0   9  -14.70   25.40
  13   0   9  -42.70   38.70
  13  -1  -9  -34.80   18.80
  13   1  -9   -7.80   14.10
 -13   1   9    5.90   15.00
  13   1  -9   24.80   16.30
  13   1  -9    6.30   10.20
 -12  -1   9   22.60    9.20
  12  -1  -9   26.10   18.00
  12   1  -9    6.50   12.90
  12   1  -9   25.70   13.90
 -12   1   9   22.00   12.00
 -12   1   9   -9.00   11.70
  12   1  -9   28.70   11.10
  11  -1  -9   24.70   14.70
 -11  -1   9   28.80    9.40
  11  -1  -9   31.10   18.00
  11   1  -9   32.10   14.20
 -11   1   9   34.40   17.40
  11   1  -9   28.70   13.90
  11   1  -9   28.90   10.80
  10  -1  -9   20.90   15.80
  10   1  -9   14.10   11.60
 -10   1   9   15.50    8.50
 -10   1   9   17.00    8.80
  10   1  -9   -4.60   12.00
  10   1  -9   22.80    9.00
   9  -1  -9   14.10   14.70
   9  -1  -9    9.90   11.00
  -9  -1   9    7.20    7.60
  -9   1   9   21.60   12.60
   9   1  -9   -2.30    6.80
   9   1  -9    9.00   10.40
   9   1  -9    0.80   10.40
  -9   1   9   10.60    8.50
  -8  -1   9   21.90    9.10
  -8  -1   9   29.70    8.00
   8  -1  -9    7.70   10.90
   8   1  -9   31.90   13.70
   8   1  -9   37.60    9.30
   8   1  -9   56.99   16.60
  -8   1   9   34.60   11.00
   7  -1  -9  144.09   36.90
  -7  -1   9  173.18   15.70
   7  -1  -9  178.18   26.60
  -7   1   9  200.48   24.20
   7   1  -9  187.08   26.70
   7   1  -9  221.48   27.50
   7   1  -9  201.68   18.10
  -7   1   9  201.48   18.80
   6  -1  -9  295.57   32.00
   6  -1  -9  214.78   34.50
  -6   1   9  294.57   29.10
   6   1  -9  198.88   42.90
  -6   1   9  293.37   23.10
   6   1  -9  233.28   28.50
   5  -1  -9  142.89   32.10
   5   1  -9  182.88   27.30
  -5   1   9  238.38   22.50
  -5   1   9  205.38   25.70
   5   1  -9  229.08   25.60
  -4  -1   9  218.08   23.80
  -4   1   9  309.77   23.40
   4   1  -9  197.68   28.50
  -4   1   9  261.07   30.50
   4   1  -9  247.88   27.30
  -3  -1   9   98.99   15.70
   3  -1  -9  119.69   22.20
   3  -1  -9   65.59   22.40
  -3   1   9  114.59   14.40
  -3   1   9  128.29   25.70
   3   1  -9   99.39   22.20
   3   1  -9  108.99   16.70
   2  -1  -9   37.90    7.20
  -2  -1   9   40.50   18.90
   2  -1  -9   26.00   12.40
   2  -1  -9   24.50   15.40
  -2   1   9   36.90   15.80
   2   1  -9   34.50   11.30
   2   1  -9   18.10   11.30
  -1  -1   9  254.77   24.20
   1  -1  -9  218.68   17.90
   1  -1  -9  145.19   34.20
   1  -1  -9  256.27   27.60
   1   1  -9  245.38   25.70
  -1   1   9  227.98   16.70
   1   1  -9  226.38   30.40
  -1   1   9  339.37   40.00
   0  -1  -9   53.79    8.40
   0  -1   9   53.69   12.80
   0  -1  -9   27.90   16.40
   0   1   9   66.79   23.10
   0   1  -9   47.80   13.70
   0   1   9   58.59    7.30
   0   1  -9   45.50   16.00
   1  -1   9  329.07   29.10
  -1  -1  -9  200.28   36.60
  -1  -1  -9  293.47   20.80
  -1  -1  -9  295.97   30.20
   1   1   9  343.97   44.90
  -1   1  -9  222.78   32.00
   1   1   9  275.67   25.50
   1   1   9  287.87   19.60
  -1   1  -9  303.47   30.10
   2  -1   9  113.79   19.00
   2  -1   9  105.09   17.00
  -2  -1  -9   93.19   10.90
  -2  -1  -9   46.70   21.00
   2   1   9   96.79   10.10
   2   1   9   90.89   15.10
   2   1   9   82.89   25.20
  -2   1  -9   73.59   18.90
  -2   1  -9   96.39    9.60
  -2   1  -9   64.59   19.60
  -3  -1  -9   30.30   14.90
   3  -1   9   64.39   16.50
  -3  -1  -9   33.80    7.00
  -3   1  -9   42.60    7.20
   3   1   9   16.70   14.50
   3   1   9   40.30    7.50
  -3   1  -9   38.60   14.80
  -3   1  -9   29.20   15.00
  -4  -1  -9   65.19   10.10
   4  -1   9  102.99   21.20
   4   1   9   72.09   10.20
  -4   1  -9   59.99    9.00
  -4   1  -9   57.29   18.90
   4   1   9   81.19   24.30
  -4   1  -9   47.20   18.30
   5  -1   9  319.47   35.00
  -5  -1  -9  272.77   22.00
  -5  -1  -9  375.26   48.70
   5   1   9  287.67   21.90
   5   1   9  227.08   39.10
  -5   1  -9  283.77   21.10
  -5   1  -9  315.17   41.70
   6  -1   9   -7.50   14.80
  -6  -1  -9   15.90    5.90
  -6  -1  -9   34.60   19.40
   6  -1   9    8.80    8.00
  -6   1  -9   23.70   11.30
   6   1   9    6.40   16.30
   6   1   9   29.80   11.60
  -6   1  -9   13.40    5.60
  -6   1  -9   36.50   18.20
  -7  -1  -9   -6.00    4.50
   7  -1   9   44.40   17.20
  -7  -1  -9   71.29   26.50
  -7   1  -9    9.30    7.80
  -7   1  -9    7.20    4.90
   7   1   9    5.80   14.10
   7   1   9    4.60    8.60
  -7   1  -9   -2.50   12.10
  -8  -1  -9   34.50   11.40
   8  -1   9   42.20   17.60
  -8  -1  -9   10.50   26.90
   8   1   9   28.20    6.30
   8   1   9   31.80   18.40
  -8   1  -9   25.40   11.40
  -8   1  -9   21.70    6.30
  -8   1  -9   25.50   20.00
   8   1   9   37.90   12.00
  -9  -1  -9  -17.00   10.90
  -9  -1  -9   42.30   33.00
  -9   1  -9    6.40    8.10
  -9   1  -9   -6.00    7.20
   9   1   9   -5.50    9.60
  -9   1  -9   -1.80   18.50
   9   1   9   -3.30   15.70
 -10  -1  -9   -3.30   10.40
 -10  -1  -9   20.30    8.00
  10  -1   9   17.40   15.20
 -10  -1  -9   40.10   34.60
  10   1   9   14.50    8.10
 -10   1  -9   -1.60   25.60
  10   1   9   19.20   14.00
 -10   1  -9   17.90   12.40
 -10   1  -9   22.40    7.50
  10   1   9   42.60   23.50
 -11  -1  -9  -19.60   26.00
 -11  -1  -9    6.00   13.00
 -11  -1  -9    4.90    7.30
  11   1   9    7.30    5.90
 -11   1  -9   -1.60   12.10
 -11   1  -9   -2.90   26.40
 -12  -1  -9  -18.00   37.30
 -12  -1  -9   -0.90    7.50
 -12  -1  -9   27.20   13.90
  12   1   9   20.90   31.70
 -12   1  -9    5.80   12.80
  12   1   9    9.50    7.00
 -12   1  -9   -6.70   29.90
  12   2  -9    5.80   12.00
 -12   2   9    4.80   14.90
 -12   2   9    5.90    9.40
  12   2  -9   -6.50    7.60
  11  -2  -9   10.10   17.00
 -11  -2   9    1.40    8.10
 -11   2   9   -7.40   10.70
 -11   2   9  -11.30    8.60
  11   2  -9   10.60   10.10
  11   2  -9    1.40    7.10
 -10  -2   9    9.40    8.30
  10  -2  -9   -8.40    9.50
  10  -2  -9   16.80   15.60
 -10   2   9    3.90    8.60
 -10   2   9   -0.10    8.80
  10   2  -9   12.30    7.80
 -10   2   9   16.70   12.30
  10   2  -9   -2.20    9.00
   9  -2  -9  -13.00   13.90
  -9  -2   9    4.10    5.20
   9  -2  -9   -3.40   10.40
   9   2  -9   23.80   13.30
   9   2  -9   -8.30    6.50
  -9   2   9  -16.50    8.10
  -9   2   9  -10.60    9.60
   9   2  -9    6.80    6.30
  -9   2   9    2.60    7.10
   8  -2  -9   15.30   18.20
  -8  -2   9    2.90    8.30
   8   2  -9   33.90   13.90
  -8   2   9   17.90   10.80
   8   2  -9   28.20    8.80
  -8   2   9    5.30    9.80
   8   2  -9   30.90   13.50
   7  -2  -9   54.29   22.90
  -7  -2   9   85.99   13.60
  -7   2   9   80.69   17.90
   7   2  -9   77.29   17.50
  -7   2   9   60.69   19.90
   7   2  -9   71.89   18.50
   7   2  -9   91.39   11.90
   6   2  -9  102.89   19.70
  -6   2   9  100.99   21.10
   6   2  -9  105.09   12.00
  -6   2   9   96.39   17.90
   6   2  -9  117.79   21.60
  -6   2   9  117.89   13.20
   5  -2  -9  327.77   24.50
   5  -2  -9  233.38   38.90
   5   2  -9  257.37   31.20
  -5   2   9  299.27   35.00
   5   2  -9  316.87   30.70
   4  -2  -9  119.29   30.40
  -4  -2   9  158.88   19.70
   4  -2  -9  167.18   24.30
  -4   2   9  194.98   29.80
   4   2  -9  170.18   27.40
  -4   2   9  169.18   15.30
   4   2  -9  152.78   22.70
  -3  -2   9   92.99   15.40
   3  -2  -9   97.39   20.70
   3  -2  -9   57.49   23.40
   3   2  -9  117.99   22.90
  -3   2   9  118.69   12.40
   3   2  -9  137.19   19.20
  -3   2   9  115.69   28.20
   2  -2  -9   66.09   25.20
   2  -2  -9  114.79   21.50
  -2  -2   9   85.89   14.30
   2  -2  -9  102.19   15.90
  -2   2   9   81.09   10.70
   2   2  -9   76.09   16.80
   2   2  -9  106.69   21.90
  -2   2   9  100.19   25.40
   1  -2  -9  102.39   20.70
   1  -2  -9   78.89   26.20
   1  -2  -9   84.79   12.40
  -1  -2   9   86.89   14.30
  -1   2   9   93.09   26.70
   1   2  -9   86.59   18.40
  -1   2   9  107.59   11.40
   1   2  -9  116.09   20.30
   0  -2  -9   85.69   11.90
   0  -2  -9   33.60   22.10
   0  -2  -9   87.59   18.40
   0  -2   9   73.39   12.70
   0   2   9   69.39    9.70
   0   2  -9   83.29   20.10
   0   2  -9   93.69   18.80
  -1  -2  -9  -14.90    6.80
  -1  -2  -9    5.50    4.80
   1  -2   9    0.80    4.40
   1   2   9    1.50    3.70
  -1   2  -9   19.70    9.50
  -1   2  -9    4.10    8.00
   1   2   9    0.20   10.50
   2  -2   9   22.40   10.40
  -2  -2  -9    7.10    5.50
  -2  -2  -9   17.60   17.10
   2  -2   9    8.90    6.50
   2   2   9   18.70    7.10
  -2   2  -9    6.20    9.00
   2   2   9    4.80   10.20
   2   2   9   13.20    5.20
  -2   2  -9   17.70   10.50
   3  -2   9   -6.90    7.30
  -3  -2  -9    2.60    4.90
   3  -2   9    1.10    5.40
   3   2   9   16.00    6.40
  -3   2  -9    3.60    9.50
   3   2   9    2.20   14.00
  -3   2  -9   -4.00    8.60
  -3   2  -9    7.40    4.70
   3   2   9    6.00    4.30
   4  -2   9   97.79   21.30
  -4  -2  -9   92.19   12.50
   4   2   9   59.69   23.60
  -4   2  -9  108.89   21.70
   4   2   9   88.19   12.10
   4   2   9  126.69   14.70
  -4   2  -9   83.29   11.00
  -5   2  -9  222.58   18.60
  -5   2  -9  233.38   28.10
   5   2   9  210.78   18.40
   5   2   9  201.38   18.20
  -5   2  -9  265.87   37.20
   6  -2   9   25.20   11.90
   6   2   9   40.40    8.60
  -6   2  -9   21.90    6.80
   6   2   9   24.90    7.10
  -6   2  -9   23.80   12.10
  -7   2  -9   14.50    6.70
   7   2   9   14.40    6.30
  -7   2  -9   38.90   19.50
  -7   2  -9   29.70   12.50
   7   2   9    8.10   17.40
   7   2   9    9.70   11.30
   7   2   9   11.00    5.30
  -8  -2  -9   20.20   10.90
   8  -2   9   -1.20    9.80
   8   2   9   11.40    9.70
  -8   2  -9   15.30   10.50
  -8   2  -9    4.10   18.00
  -8   2  -9    8.80    5.40
   9  -2   9   38.80   16.90
  -9  -2  -9   29.70   34.20
  -9  -2  -9   27.50    9.50
  -9  -2  -9   45.10   13.60
  -9   2  -9   20.80   22.80
   9   2   9   29.80   14.00
   9   2   9    1.70   19.40
  -9   2  -9   10.90    5.90
  -9   2  -9   23.10   12.10
   9   2   9   29.10    7.40
  10  -2   9    3.10   12.60
 -10  -2  -9   -3.70   31.80
 -10   2  -9   -5.70    8.80
 -10   2  -9   26.70   26.10
  10   2   9  -12.80   19.50
  10   2   9    7.00    5.50
 -11   2  -9   22.00   15.70
  11   2   9    7.90    6.50
 -11   2  -9   32.90   29.00
  11   2   9   22.30   26.70
 -12  -2  -9   38.70   46.40
 -12   2  -9    5.50   13.50
  12   2   9   -4.30    6.50
 -12   2  -9   12.10   30.00
  11  -3  -9  -22.30   20.40
 -11   3   9   10.80   15.00
  11   3  -9    8.10   12.10
 -11   3   9   12.50    8.60
  11   3  -9    2.50    7.60
  10  -3  -9    2.80   22.70
 -10  -3   9   16.10   10.50
  10   3  -9    5.20   11.10
  10   3  -9   -9.00    6.40
 -10   3   9   12.10    8.00
 -10   3   9    9.30   14.50
 -10   3   9   21.70   10.10
   9  -3  -9   17.60   18.10
   9   3  -9    0.60    5.30
   9   3  -9    5.60    9.70
  -9   3   9    0.50    9.50
  -9   3   9   10.50    9.70
  -9   3   9    5.20   12.50
  -9   3   9    9.50    6.50
   8  -3  -9   13.30   13.80
  -8  -3   9   -9.00    6.40
   8  -3  -9   12.50   19.60
  -8   3   9   12.90   12.00
  -8   3   9   33.60   10.80
  -8   3   9   12.10    8.90
   8   3  -9   20.30   11.70
  -8   3   9   26.20    8.20
   8   3  -9   22.90    7.80
   7  -3  -9   17.40   17.30
   7  -3  -9   19.60   13.70
  -7  -3   9   23.20    8.70
   7   3  -9   18.10    6.70
  -7   3   9   11.00   10.40
  -7   3   9   20.40   14.20
  -7   3   9   13.50    7.10
   7   3  -9   17.80   10.40
  -7   3   9   26.50   15.10
   6  -3  -9   -8.60   14.40
   6  -3  -9    8.50   10.50
  -6   3   9    5.20   12.20
  -6   3   9   10.20   11.10
   6   3  -9   -2.10    6.50
   6   3  -9   -6.80    9.30
  -6   3   9    2.30    5.20
   5  -3  -9   -8.70   14.60
   5  -3  -9   26.70    8.30
   5   3  -9   20.70    9.80
   5   3  -9   11.80    9.60
  -5   3   9   14.10    6.80
  -5   3   9   37.00   17.40
   4  -3  -9   81.09   14.00
   4  -3  -9   48.80   24.00
   4  -3  -9   61.49   18.20
  -4   3   9   79.69   26.80
   4   3  -9   79.99   18.50
  -4   3   9   89.99   13.60
   4   3  -9   86.89   19.40
   3  -3  -9  108.19   32.90
   3  -3  -9  176.28   18.40
  -3   3   9  128.39   32.30
   3   3  -9  146.69   24.20
  -3   3   9  160.18   16.20
   2  -3  -9  227.48   27.50
   2  -3  -9  195.18   19.70
   2   3  -9  181.18   24.10
  -2   3   9  211.58   37.00
  -2   3   9  191.78   17.80
   2   3  -9  156.78   23.70
   1  -3  -9   45.90   11.40
  -1  -3   9   68.09   14.30
   1  -3  -9   60.69   18.20
  -1   3   9   63.09   10.20
   1   3  -9   57.69   16.00
  -1   3   9   44.00   18.10
   0  -3  -9   16.30    6.90
   0  -3   9   36.00   11.80
   0  -3  -9   29.00   12.80
   0   3  -9   10.80   10.40
   0   3   9   28.20    7.00
   0   3   9    7.90   14.90
  -1  -3  -9   66.49   18.50
  -1  -3  -9   68.29   12.40
   1  -3   9   77.39   13.30
  -1   3  -9   80.19   18.70
   1   3   9   78.69   10.80
   1   3   9   20.20   22.40
   2  -3   9   84.79   12.90
  -2  -3  -9   89.19   19.90
  -2  -3  -9   83.89   13.80
  -2   3  -9  102.39   20.60
   2   3   9   88.09   11.60
   2   3   9   96.29   14.30
  -2   3  -9  112.29   27.80
  -3  -3  -9  -18.30    7.90
  -3  -3  -9    2.10    5.80
  -3   3  -9    2.30    7.20
   3   3   9   13.50    7.70
   3   3   9   15.40    5.70
  -3   3  -9   16.70   11.10
  -4  -3  -9   30.00   12.30
   4   3   9   24.20   10.10
  -4   3  -9   17.10   10.20
   4   3   9   17.00    6.00
   5   3   9    5.80    5.50
   5   3   9    1.70    3.90
  -5   3  -9    5.40    8.30
   6   3   9    9.80   29.10
  -6   3  -9   18.40   12.30
   6   3   9    8.70    5.70
   6   3   9   21.00    7.90
  -7  -3  -9   17.50    7.80
   7   3   9   16.90    7.00
  -7   3  -9   24.40   12.10
   7   3   9   15.20    7.70
  -7   3  -9   -4.20   15.30
   7   3   9   -3.60   18.80
  -8  -3  -9    9.90    8.10
   8  -3   9   18.60   13.90
  -8   3  -9   36.20   24.20
  -8   3  -9    1.60   11.30
   8   3   9   -3.20    5.30
   8   3   9  -10.90   16.70
   8   3   9    4.90    5.90
   9  -3   9   25.10   15.80
   9   3   9   27.00    9.20
  -9   3  -9  -20.00   24.40
   9   3   9   15.10    7.60
  -9   3  -9   33.80   13.40
  10   3   9    8.20    7.50
 -10   3  -9   40.00   29.50
 -10   3  -9   26.60   15.20
  -9  -4   9   10.70   11.50
   9  -4  -9  -34.80   23.70
  -9   4   9    1.90    7.70
  -9   4   9    3.20   12.60
   9   4  -9    7.00    9.40
  -9   4   9    0.20   14.50
   9   4  -9    5.80    7.60
  -8  -4   9   22.00   11.60
  -8   4   9   -1.60   15.40
   8   4  -9   10.60   11.00
  -8   4   9   -0.60    6.70
   8   4  -9   15.60    6.60
  -8   4   9    1.20   12.50
  -7  -4   9   -2.70    8.10
   7   4  -9    0.80    8.80
  -7   4   9   13.10   12.40
  -7   4   9    1.20   13.00
  -7   4   9    5.20    7.40
   7   4  -9    5.80    5.10
   6  -4  -9   47.80   18.40
  -6   4   9   35.10   10.40
   6   4  -9   53.39   17.00
  -6   4   9   81.19   22.40
   6   4  -9   36.10   14.20
  -6   4   9   41.90   16.20
   5  -4  -9   50.99   19.20
   5   4  -9   45.90   14.60
  -5   4   9   73.79   22.80
  -5   4   9   93.19   28.00
  -5   4   9   62.39   12.60
   4  -4  -9  198.88   22.50
   4  -4  -9  161.08   31.20
  -4   4   9  172.38   19.00
  -4   4   9  167.38   36.30
   4   4  -9  177.78   25.20
  -3   4   9  193.18   38.50
   3   4  -9  198.38   26.00
   3   4  -9  218.08   24.60
  -3   4   9  207.48   20.40
   2  -4  -9   18.40   11.80
  -2   4   9   11.90    6.50
   2   4  -9   37.20   16.70
   2   4  -9   11.80    9.90
  -2   4   9   -5.00   16.00
   1  -4  -9   15.80   11.90
  -1   4   9   21.20    7.80
   1   4  -9   28.90   12.40
   1   4  -9   15.60   11.20
  -1   4   9   10.20   20.70
   0  -4  -9  132.39   25.80
   0   4   9   47.30   23.80
   0   4  -9   97.89   21.30
   0   4  -9  110.59   21.20
   0   4   9   84.29   13.90
  -1  -4  -9    6.20    8.20
  -1   4  -9  -12.50    6.60
  -1   4  -9    1.10    8.60
   1   4   9   -2.40   14.10
   1   4   9   -1.40    6.80
  -2  -4  -9   16.00    7.40
  -2  -4  -9   17.90   14.10
   2   4   9   22.00    9.40
  -2   4  -9   26.90   12.10
   2   4   9    7.10    6.10
   2   4   9  -50.69   27.70
  -3  -4  -9   22.40    8.90
   3   4   9   41.40   12.60
   3   4   9   28.00   19.90
  -3   4  -9   38.40   15.30
   3   4   9   24.30    7.80
  -4  -4  -9   21.00    8.80
   4   4   9   33.30   10.70
   4   4   9   17.40    7.20
   4   4   9   -3.50   16.90
  -4   4  -9    9.80   10.70
  -5  -4  -9   -2.60    6.30
   5   4   9   -7.90   16.60
   5   4   9   -5.80    5.60
  -5   4  -9   11.10   10.00
   5   4   9   -3.80    4.40
  -6   4  -9    4.40   10.10
   6   4   9   10.90    6.50
   6   4   9   19.20    9.00
  -7   4  -9   29.00   14.40
   7   4   9   23.10    9.00
   7   4   9   21.00    8.10
  -8   4  -9   16.30   12.70
   8   4   9    3.90    5.70
   8   4   9    2.70    6.80
   5   5  -9   12.90   11.10
  -5   5   9   23.20   23.00
  -5   5   9   16.00   10.50
  -5   5   9   11.00   14.50
   4   5  -9   41.50   13.60
  -4   5   9   67.59   14.20
  -4   5   9   65.89   28.20
   3  -5  -9   43.40   21.50
  -3   5   9   27.80   26.80
   3   5  -9   40.30   13.60
  -3   5   9   23.30    9.60
   2  -5  -9   28.80   20.10
  -2   5   9   46.10   25.00
   2   5  -9   18.60   10.80
   2   5  -9    4.60   10.80
  -2   5   9   25.70    8.70
   1  -5  -9   21.70   20.20
  -1   5   9   49.00   28.30
   1   5  -9   -0.80   10.60
  -1   5   9   -4.70    6.70
   1   5  -9   17.20   10.00
   0   5   9   22.30   19.90
   0   5  -9   35.00   23.90
   0   5   9   14.20    6.50
   0   5  -9   -1.80    9.90
   0   5   9    6.70    8.60
  -1   5  -9   54.29   17.50
   1   5   9   45.30   10.40
   1   5   9   47.80   14.70
   2   5   9   29.60   12.30
  -2   5  -9   18.20   13.50
   2   5   9    4.50    6.80
  -3   5  -9   13.10    8.30
   3   5   9   16.00    7.20
   3   5   9   23.00   10.10
  -3   5  -9   22.20   12.50
  -4   5  -9    8.80    7.50
   4   5   9    6.70    8.10
  -4   5  -9   -2.50   11.00
   4   5   9   -5.90    8.30
   5   5   9   17.90    8.00
   5   5   9   27.80   10.70
  -5   5  -9  -10.30   12.30
  -5   5  -9    9.00    9.30
  12   0 -10   40.30   19.70
  12   0 -10   76.89   25.60
 -11   0  10   21.10   11.10
  11   0 -10  -14.70   11.90
 -11   0  10    7.60    7.50
  11   0 -10   23.70   14.70
 -10   0  10    0.10    7.40
 -10   0  10   -5.40    5.10
  10   0 -10   -2.10   10.90
   9   0 -10   -8.20    8.60
   9   0 -10    7.70   10.40
  -9   0  10    7.20    7.10
  -9   0  10   -3.60    4.00
  -8   0  10  124.49   13.20
   8   0 -10   66.89   21.10
   8   0 -10  180.28   26.30
  -8   0  10  109.19   18.40
   7   0 -10   92.69   21.30
   7   0 -10   89.39   23.50
  -7   0  10   76.59   11.10
  -7   0  10  117.99   18.40
   6   0 -10  248.18   29.20
   6   0 -10  187.68   32.50
  -5   0  10   35.20    7.70
   5   0 -10   42.50   15.20
   5   0 -10   37.80   24.80
   4   0 -10  289.07   27.90
   4   0 -10  252.37   36.30
   4   0 -10  292.57   30.70
   3   0 -10    9.00   13.10
   3   0 -10   34.00   13.40
   3   0 -10   16.10    9.80
  -2   0  10   46.40   14.60
   2   0 -10   54.89   13.80
   2   0 -10   35.80   14.30
   2   0 -10   23.80   14.90
  -1   0  10  297.07   33.30
   1   0 -10  175.88   36.60
   1   0 -10  281.77   28.40
   0   0  10   59.49   18.70
   0   0 -10   60.29   15.00
   0   0 -10   26.00   15.30
  -1   0 -10   21.90    5.80
  -1   0 -10   18.50   15.00
  -1   0 -10   15.30    9.40
   1   0  10   27.60   10.40
   1   0  10   22.90   14.50
  -2   0 -10    8.40    4.30
   2   0  10   13.90    8.80
  -2   0 -10    9.30   10.00
  -2   0 -10  -11.80    8.90
   2   0  10    8.80   13.80
  -3   0 -10    4.90    8.30
  -3   0 -10   22.20   15.70
  -3   0 -10   15.20    5.60
   3   0  10   22.90   16.50
   3   0  10    9.20    7.90
   4   0  10   41.90   13.50
  -4   0 -10   38.20   17.30
   4   0  10   43.00   20.30
  -4   0 -10   77.99   10.90
  -5   0 -10  353.86   44.10
  -5   0 -10  229.18   19.60
   5   0  10  239.58   29.00
   5   0  10  233.98   39.90
  -6   0 -10   17.90   16.00
  -6   0 -10    9.90    5.70
   6   0  10   25.10   10.70
   6   0  10   -8.50   13.50
  -7   0 -10   32.40    8.30
   7   0  10   24.80   12.90
   7   0  10   56.49   23.80
  -7   0 -10   51.79   25.40
  -7   0 -10   56.09   15.90
  -8   0 -10   -8.80   16.70
  -8   0 -10    6.90    9.80
   8   0  10   -2.60    8.10
   8   0  10   -2.10   16.10
  -8   0 -10    5.30    5.20
   9   0  10    7.20   20.40
  -9   0 -10   -2.40   17.60
   9   0  10   39.00   16.20
  -9   0 -10    5.50    6.40
  -9   0 -10    0.60    9.00
 -10   0 -10    4.80    6.70
 -10   0 -10  -11.80   22.00
 -10   0 -10    3.90    8.40
  10   0  10   35.50   22.70
  10   0  10  -23.30   12.20
 -11   0 -10   12.00   30.90
  11   0  10  -11.40   20.90
  12   0  10   75.19   34.20
 -12   0 -10  -40.40   32.60
 -12   0 -10  -20.30   11.80
  12  -1 -10  -10.60   14.80
  12   1 -10   10.30    9.50
  12   1 -10   -7.90   13.80
  12   1 -10   18.80   14.60
  11  -1 -10  -10.80   15.70
 -11  -1  10   26.10   10.60
  11  -1 -10   49.50   24.60
 -11   1  10   27.80   10.50
  11   1 -10   46.20   16.60
  11   1 -10   37.30   11.30
 -11   1  10   19.80   11.50
  11   1 -10   21.10   16.50
 -10  -1  10   13.60   11.90
  10  -1 -10  -18.10   13.40
  10   1 -10    4.30   12.50
 -10   1  10   23.30    9.70
  10   1 -10   28.00    9.40
  10   1 -10   15.00   12.90
 -10   1  10   18.10   11.80
  -9  -1  10    6.10    4.70
  -9  -1  10   20.20   12.80
   9  -1 -10   18.40   14.60
  -9   1  10   22.00   10.60
   9   1 -10   -8.70   10.00
   9   1 -10   12.50   12.00
   9   1 -10    6.30    7.00
   8  -1 -10    0.80   11.10
  -8  -1  10    0.80    6.50
   8  -1 -10  -12.90   11.90
   8   1 -10    2.00   12.10
   8   1 -10   22.40    8.00
  -8   1  10   -6.50    6.00
  -8   1  10   -8.70    4.60
   8   1 -10   13.00   11.50
   7  -1 -10    8.80   10.50
  -7  -1  10   10.30    5.70
   7  -1 -10   22.20   14.20
   7   1 -10    9.90   11.30
  -7   1  10   25.40   10.80
  -7   1  10    5.10    6.30
   7   1 -10   10.50   10.00
   6  -1 -10   33.70   16.90
   6  -1 -10   39.20   15.20
  -6   1  10   52.79   14.50
   6   1 -10   74.49   20.20
   6   1 -10   73.39   19.10
   5  -1 -10  264.07   27.00
   5  -1 -10  217.98   37.50
  -5   1  10  315.47   33.00
  -5   1  10  349.87   26.00
   5   1 -10  276.77   33.90
   5   1 -10  277.67   30.50
  -4  -1  10   20.00    9.20
   4  -1 -10   18.30   16.40
  -4   1  10   30.30   13.60
   4   1 -10   -3.20    9.10
   4   1 -10   24.60   12.20
   4   1 -10   13.70   11.60
  -4   1  10   25.50    9.60
   3  -1 -10  113.09   29.50
  -3  -1  10  147.99   20.10
   3   1 -10  134.79   28.30
  -3   1  10  161.28   17.50
   3   1 -10  128.79   19.10
   2  -1 -10  149.19   33.60
  -2  -1  10  189.78   21.70
   2   1 -10  172.38   28.20
   2   1 -10  166.98   22.60
   1  -1 -10  262.47   28.20
   1  -1 -10  184.58   39.30
  -1  -1  10  261.27   26.10
   1   1 -10  265.47   28.00
   1   1 -10  207.78   32.30
   0  -1 -10   52.89   14.50
   0  -1  10   66.09   17.80
   0  -1 -10   41.60    7.90
   0  -1 -10   37.20   19.10
   0   1  10   41.20    7.20
   0   1 -10   41.70   17.90
   0   1 -10   44.30   13.90
   0   1  10   76.89   23.90
   1  -1  10   10.50   11.20
  -1  -1 -10   11.90   13.10
  -1   1 -10    5.40   10.20
   1   1  10    7.50   15.40
   1   1  10    4.70    3.90
  -1   1 -10    2.40    7.30
   2  -1  10   53.59   15.10
  -2  -1 -10   39.70    8.50
  -2  -1 -10   26.10   15.70
  -2   1 -10    9.30   13.40
  -2   1 -10   20.10   10.70
   2   1  10   28.40    6.40
   2   1  10   39.00   11.60
   2   1  10   38.70   20.80
   3  -1  10    3.30    5.00
   3  -1  10   14.20   11.40
  -3  -1 -10   10.40    5.40
   3   1  10    8.90    8.20
  -3   1 -10   12.30   12.90
   3   1  10   11.20    5.10
  -3   1 -10   15.20    9.80
   3   1  10   13.50   14.80
  -4  -1 -10  170.98   16.50
  -4  -1 -10  170.18   36.50
   4   1  10  192.88   16.20
   4   1  10  157.28   35.50
  -4   1 -10  198.78   15.90
  -4   1 -10  163.28   32.50
   4   1  10  159.08   22.30
   5  -1  10   41.80   16.20
  -5  -1 -10   10.90    5.60
  -5  -1 -10    3.70   18.20
   5   1  10   14.50   17.20
   5   1  10    9.20    9.30
  -5   1 -10    8.10   13.80
  -5   1 -10    5.00    5.30
  -6  -1 -10   39.40    8.90
   6  -1  10  104.89   23.50
  -6  -1 -10   81.49   36.00
   6   1  10   44.00   21.80
  -6   1 -10   58.79    9.60
  -6   1 -10   63.39   16.30
   6   1  10   44.30   14.80
  -6   1 -10  102.99   29.30
  -7  -1 -10   19.60    7.00
   7  -1  10   24.70   16.10
   7   1  10   12.30   10.90
  -7   1 -10    8.10   11.90
   7   1  10  -12.00   13.60
  -7   1 -10   -1.80   16.20
  -7   1 -10   22.60    6.10
  -8  -1 -10    4.00   22.60
  -8  -1 -10   30.20   12.20
   8  -1  10   32.00   18.00
   8   1  10    4.00    9.60
  -8   1 -10   12.00    5.50
  -8   1 -10   19.60   21.30
  -8   1 -10   23.60   11.30
   8   1  10   -5.30   15.10
  -9  -1 -10    6.40    9.40
  -9  -1 -10    0.40    5.20
   9  -1  10   27.80   18.00
   9  -1  10   16.20   12.30
  -9  -1 -10  -10.80   28.50
  -9   1 -10  -25.90   19.00
  -9   1 -10   -1.20    4.80
  -9   1 -10    7.80    9.10
   9   1  10   -1.50   11.20
 -10  -1 -10   62.89   17.50
 -10  -1 -10   65.29   43.10
 -10   1 -10   69.29   19.00
 -10   1 -10   42.00   28.00
  10   1  10   43.00   17.60
 -11  -1 -10   35.20   14.90
 -11  -1 -10   32.40   42.30
 -11   1 -10  -48.70   30.70
 -11   1 -10   20.30   16.30
  11   1  10   56.29   34.80
 -12  -1 -10  -10.90   11.80
 -12  -1 -10   47.80   44.20
 -12   1 -10  -11.20   14.90
  12   1  10  -56.09   33.60
 -12   1 -10   80.79   38.90
 -11  -2  10   -5.70    8.00
  11  -2 -10   -2.50   17.50
  11   2 -10  -11.20   11.20
  11   2 -10  -12.20    6.80
 -11   2  10   15.20   11.30
  11   2 -10  -15.20   13.40
 -10  -2  10   41.10   12.00
  10  -2 -10   21.50   18.10
  10   2 -10   12.20   12.50
 -10   2  10   35.70   13.40
  10   2 -10   34.10   10.40
  10   2 -10   22.10   15.60
 -10   2  10   14.70   11.00
   9  -2 -10   -2.20   17.30
   9  -2 -10   19.20   15.00
  -9  -2  10   30.60    9.60
   9   2 -10   13.30   13.20
   9   2 -10   20.70   14.20
   9   2 -10   11.50    8.00
  -9   2  10   23.30   10.70
  -9   2  10   13.50   11.70
   8  -2 -10    0.20   10.90
  -8  -2  10    7.20    6.20
   8  -2 -10    1.60   14.60
   8   2 -10   21.60   12.00
   8   2 -10   -4.90    8.60
  -8   2  10    6.70    8.80
   8   2 -10    2.40    7.20
  -8   2  10   -4.40    7.90
  -7  -2  10   28.70   11.30
  -7  -2  10   30.90    9.40
  -7   2  10   34.40   11.90
  -7   2  10   31.50   13.70
   7   2 -10   37.20   15.50
   7   2 -10   42.60   15.80
   6  -2 -10    3.60   14.80
  -6   2  10   10.50   10.30
   6   2 -10    7.30    8.90
  -6   2  10   -7.40    6.40
   6   2 -10    6.20    9.20
   5  -2 -10   13.20   15.70
   5   2 -10   38.30   13.20
  -5   2  10   47.30   11.80
  -5   2  10   28.10   14.80
   5   2 -10   55.59   16.30
   5   2 -10   29.60   13.00
   4  -2 -10   42.60   20.80
   4  -2 -10   75.79   12.40
   4   2 -10   76.59   17.40
   4   2 -10   95.09   22.00
  -4   2  10   79.29   16.30
  -4   2  10   96.49   22.30
  -4   2  10   92.99   11.30
   3  -2 -10  105.09   14.00
  -3  -2  10  110.29   16.70
   3  -2 -10   88.99   28.30
   3   2 -10  116.39   19.40
   3   2 -10  117.39   24.50
  -3   2  10  140.59   30.30
  -3   2  10  126.69   13.00
   2  -2 -10   63.49   11.60
  -2  -2  10   62.89   13.80
   2  -2 -10   58.59   16.80
   2  -2 -10   40.80   21.70
  -2   2  10   71.59   10.10
   2   2 -10   98.89   22.70
   2   2 -10   62.29   16.90
  -2   2  10  137.69   33.80
   1  -2 -10   87.59   12.40
  -1  -2  10   78.69   14.20
   1  -2 -10   91.79   20.90
   1  -2 -10   79.39   31.60
  -1   2  10   84.39   10.60
   1   2 -10   61.69   19.40
   0  -2  10   80.29   14.30
   0  -2 -10   95.39   19.00
   0  -2 -10   50.89   24.50
   0  -2 -10   91.99   13.50
   0   2  10   87.59   10.70
   0   2 -10   93.89   23.20
  -1  -2 -10   72.49   17.10
  -1  -2 -10   84.49   12.90
  -1   2 -10   89.39   22.60
  -1   2 -10  106.39   27.30
   1   2  10   73.99   10.30
   2  -2  10   42.50   11.10
  -2  -2 -10   33.00    8.40
  -2  -2 -10   72.29   17.40
  -2   2 -10   42.40   14.90
  -2   2 -10   52.89   18.60
   2   2  10   53.59   10.90
   2   2  10   41.20    9.60
  -3  -2 -10    4.40    9.80
  -3  -2 -10   10.50    5.10
   3  -2  10    1.80    7.50
   3  -2  10   11.50    6.80
   3   2  10    2.80   12.50
   3   2  10   10.40    4.50
  -3   2 -10    3.60    8.40
  -3   2 -10    4.30   10.30
   4  -2  10    9.10    6.10
   4  -2  10   10.10    7.50
  -4  -2 -10    9.10    5.20
  -4   2 -10    2.50    7.40
  -4   2 -10   -0.20   11.10
   4   2  10    5.50    5.20
   4   2  10   -3.20   13.20
  -4   2 -10    5.10   12.20
   4   2  10   10.90    4.80
  -4   2 -10   11.10    5.30
  -5  -2 -10   34.40    8.60
   5  -2  10   39.00   15.30
   5   2  10   28.80    7.80
  -5   2 -10   57.69   16.60
   5   2  10   42.70   20.30
  -5   2 -10   49.20    9.00
  -5   2 -10   31.90   19.10
  -6  -2 -10    9.10    5.70
  -6   2 -10   10.40    9.50
   6   2  10    2.00    4.90
  -6   2 -10   12.70   15.80
   6   2  10    2.40    4.40
  -6   2 -10   -1.70    4.40
   7  -2  10    1.00   10.70
  -7   2 -10   13.80    5.80
   7   2  10   15.60   21.90
  -7   2 -10   22.00   15.00
   7   2  10   10.60    5.30
   7   2  10   13.40    6.20
  -7   2 -10    9.40    9.70
   8  -2  10   45.00   17.30
  -8  -2 -10   15.70    7.50
  -8   2 -10   27.60   13.40
  -8   2 -10   21.90   20.70
   8   2  10   23.60    7.00
  -8   2 -10   24.80    8.10
  -9  -2 -10   35.10   16.10
   9  -2  10   32.00   15.20
  -9  -2 -10   34.90   43.60
   9   2  10   12.10   23.20
  -9   2 -10   19.00    7.50
  -9   2 -10   -2.10   17.80
  -9   2 -10   19.70   12.40
   9   2  10   22.40    6.60
   9   2  10   37.90   15.60
 -10  -2 -10  -14.90   12.70
 -10  -2 -10   27.90   42.80
 -10   2 -10    6.30   13.40
  10   2  10   23.10    7.30
 -10   2 -10   37.00   28.70
  10   2  10   29.30   29.20
  10   2  10   -8.00   13.10
 -11  -2 -10   94.39   50.69
 -11   2 -10   48.30   18.90
  11   2  10   54.99   10.80
 -11   2 -10   -7.10   32.50
  10  -3 -10  -24.30   22.80
 -10  -3  10   -3.40    9.10
 -10   3  10   -3.70   10.00
  10   3 -10   -2.00    9.60
  10   3 -10  -13.90    6.80
 -10   3  10   -5.50   14.30
  -9  -3  10   11.90   10.50
   9  -3 -10   -6.20   21.10
  -9   3  10   23.50   15.40
  -9   3  10   17.90   14.50
   9   3 -10   -3.90    5.80
  -9   3  10   16.20    6.90
   9   3 -10    6.40   10.20
  -8  -3  10   -0.80    7.00
   8  -3 -10   35.50   21.10
  -8   3  10   19.90   14.30
  -8   3  10   14.80   11.00
   8   3 -10   24.60   14.10
   8   3 -10   11.20    7.10
  -8   3  10   16.70   10.10
  -8   3  10   24.30    8.40
   7  -3 -10   25.50   17.00
   7  -3 -10   -1.40   16.20
  -7   3  10   28.20   12.10
   7   3 -10   27.00   14.60
  -7   3  10   30.30    8.20
   7   3 -10    6.20   10.70
   6  -3 -10   10.90   11.40
   6  -3 -10  -15.50   17.10
  -6   3  10    0.30   11.90
   6   3 -10   -6.00   11.60
  -6   3  10    8.70    6.00
   6   3 -10    7.00    8.80
   6   3 -10    6.80    7.40
  -6   3  10   -5.20   10.10
   5  -3 -10   13.40    7.50
   5  -3 -10   -3.00   10.40
   5  -3 -10    8.00   15.80
   5   3 -10   14.00    9.70
   5   3 -10   12.10    9.80
  -5   3  10    2.90    5.70
  -5   3  10   -6.60   12.70
   5   3 -10    3.10    7.20
   4  -3 -10    2.10   16.10
   4  -3 -10    2.90    6.00
   4   3 -10   -0.80    6.80
  -4   3  10   11.00    5.40
   4   3 -10   -1.10    8.30
  -4   3  10   -0.60   13.70
   3  -3 -10    9.90    6.00
   3  -3 -10   -5.60   11.10
   3  -3 -10    4.30   15.70
   3   3 -10   -1.00    8.50
  -3   3  10   -0.20   16.20
  -3   3  10   11.80    5.00
   3   3 -10    3.50    7.40
  -2  -3  10  100.59   17.30
   2  -3 -10   94.89   16.30
   2   3 -10   98.29   34.70
  -2   3  10   93.89   28.80
  -2   3  10  107.19   13.50
   2   3 -10  113.89   23.30
  -1  -3  10  187.38   22.80
   1  -3 -10  256.67   23.00
  -1   3  10  227.48   19.60
   1   3 -10  256.57   30.10
   1   3 -10  194.08   28.30
  -1   3  10  200.08   40.00
   0  -3  10   81.19   15.30
   0  -3 -10  125.69   25.00
   0  -3 -10  106.09   14.90
   0   3 -10  121.79   24.60
   0   3 -10  141.79   22.20
   0   3  10   94.89   12.60
   0   3  10   72.49   26.70
   1  -3  10   60.09   14.20
  -1  -3 -10   61.59   19.10
  -1  -3 -10   87.29   14.10
   1   3  10   36.70   20.60
   1   3  10   80.39   11.30
  -1   3 -10   74.19   20.40
  -2  -3 -10   32.00    8.70
   2  -3  10   21.00    7.70
  -2  -3 -10   30.80   14.10
  -2   3 -10   32.90   16.80
   2   3  10   38.90    8.30
   2   3  10   32.70   15.80
  -2   3 -10   48.70   14.60
  -3  -3 -10   40.30   15.90
  -3  -3 -10   36.10    9.50
  -3   3 -10   14.70   12.40
   3   3  10   45.60    9.70
  -3   3 -10   12.50   13.90
   3   3  10   23.20    8.40
  -4  -3 -10   20.20    6.90
  -4  -3 -10   -2.80    9.10
   4   3  10    6.30    6.50
   4   3  10    1.10    4.70
  -4   3 -10    0.90    7.40
  -4   3 -10   11.10   14.00
   5  -3  10   12.60   14.60
  -5  -3 -10   -2.50    9.80
  -5  -3 -10   10.40    6.70
   5   3  10    7.00    5.70
   5   3  10    8.00   18.80
  -5   3 -10    4.00   10.10
  -5   3 -10    7.00   14.60
   5   3  10    9.10    6.40
  -6  -3 -10   -4.40    5.20
  -6  -3 -10   14.20   13.70
   6   3  10   11.80   14.40
  -6   3 -10   10.30    9.20
   6   3  10   -4.70    4.50
   6   3  10   -6.20    5.20
   7  -3  10   22.40   14.50
  -7  -3 -10   25.00    9.40
   7   3  10   -6.10   18.30
   7   3  10   13.60    7.50
  -7   3 -10   14.80   12.00
   7   3  10    9.90    6.50
   8  -3  10    1.90   13.80
   8   3  10   -5.10    6.10
  -8   3 -10    0.40   12.40
  -8   3 -10   23.40   23.30
   8   3  10   11.30    6.30
  -9   3 -10   36.60   14.70
  -9   3 -10   32.60   30.50
   9   3  10   24.20    9.30
   9   3  10   19.70    8.10
  10   3  10   39.50   10.20
   8  -4 -10   -2.70   24.80
  -8  -4  10   22.10   12.60
  -8   4  10   -3.90   14.50
  -8   4  10   19.20    8.40
   8   4 -10   -4.90    5.40
  -8   4  10   20.40   14.50
   8   4 -10    0.10   11.70
  -7   4  10   31.30   16.80
   7   4 -10   -3.60    9.50
   7   4 -10    8.20   10.90
  -7   4  10    3.60    7.50
  -6   4  10   32.00    9.30
  -6   4  10   55.79   24.60
   6   4 -10   23.80   12.30
   5  -4 -10    2.80   15.30
   5   4 -10   26.50   12.70
  -5   4  10   37.50   10.30
  -5   4  10   43.60   26.10
   5   4 -10   75.39   19.80
   4  -4 -10   31.20   15.70
   4  -4 -10   22.60    9.80
   4   4 -10   21.40   13.50
   4   4 -10   -5.90    9.40
  -4   4  10  -57.89   29.90
  -4   4  10   11.30    7.20
   3  -4 -10   27.10    9.40
  -3   4  10   12.00    7.60
   3   4 -10    2.90    8.90
  -3   4  10   39.60   38.30
   3   4 -10   11.70   10.90
   2  -4 -10    1.30    6.50
   2  -4 -10  -18.10   12.60
   2   4 -10    0.40    8.90
   2   4 -10   17.80   10.40
  -2   4  10  -32.00   19.10
   1  -4 -10   15.20    8.40
   1   4 -10   10.60   11.00
   1   4 -10   21.70   11.10
  -1   4  10    2.40   16.10
  -1   4  10   16.70    7.10
   0  -4 -10   42.80   10.50
   0  -4 -10   27.10   16.20
   0   4  10   20.80    7.70
   0   4  10   -2.50   19.10
   0   4 -10   48.60   15.50
   0   4 -10   18.50   11.40
  -1  -4 -10   49.20   13.60
   1   4  10   71.59   23.10
  -1   4 -10   28.20   13.90
   1   4  10   34.20    9.70
   1   4  10   82.89   16.50
  -1   4 -10   78.09   19.10
  -2  -4 -10   25.10   15.60
  -2  -4 -10   20.60   10.10
   2   4  10   -5.70   18.70
   2   4  10   15.30    9.50
   2   4  10   26.30    7.70
  -2   4 -10   27.80   13.40
  -3  -4 -10   20.00   16.80
  -3  -4 -10   20.60    9.10
   3   4  10   17.30   16.90
  -3   4 -10   31.70   14.90
   3   4  10   18.30    7.00
   3   4  10   17.30    8.00
   4   4  10   23.40   10.20
  -4   4 -10   33.30   14.50
   4   4  10   24.60    8.00
  -5   4 -10   51.49   17.90
   5   4  10   71.79   12.60
   5   4  10   84.29   15.80
  -6   4 -10   24.40   12.90
   6   4  10   30.60   10.60
   6   4  10   37.90    9.70
  -7   4 -10   18.80   10.00
   7   4  10    4.60    7.20
   7   4  10   11.30    7.60
   4   5 -10   13.20   10.90
   3   5 -10  -13.70    9.10
   3   5 -10   -0.60   11.10
  -3   5  10   -5.10    7.50
   2  -5 -10   -0.10   19.00
  -2   5  10  -11.90    7.10
   2   5 -10    8.00   11.20
   2   5 -10    9.90   10.90
   1  -5 -10    3.70   18.60
  -1   5  10   15.40    7.60
   1   5 -10    4.90   10.50
   1   5 -10    2.80   11.00
   0  -5 -10    3.90   21.20
   0   5 -10   14.10   11.60
   0   5  10    6.70   10.00
   0   5  10    4.50    6.60
   0   5 -10   -5.60   13.40
  -1   5 -10   -1.80   13.30
   1   5  10    1.40    8.40
   1   5  10    0.70   10.40
  -2   5 -10    5.40   12.80
   2   5  10   15.00    7.70
   2   5  10   18.30   10.50
   3   5  10   24.10   12.40
  -3   5 -10   33.40   15.40
   3   5  10    7.30    7.30
  12   0 -11   23.70   18.30
  11   0 -11    8.30   14.20
 -11   0  11   11.90    8.80
  11   0 -11   29.00   17.60
 -10   0  11   -3.60    7.90
  10   0 -11  -23.30   14.60
  10   0 -11   -4.30   13.20
  -9   0  11    5.70    6.50
   9   0 -11   -5.80   11.30
   8   0 -11   36.60   14.60
   8   0 -11   19.50   14.20
   7   0 -11    6.90   13.70
  -7   0  11    2.20    5.10
   7   0 -11   22.80   14.70
  -7   0  11    2.20    7.00
  -6   0  11   11.70    6.10
   6   0 -11   14.70   10.90
   6   0 -11   -5.90   12.10
   5   0 -11  265.37   27.20
   5   0 -11  204.08   40.00
   5   0 -11  207.28   28.50
   4   0 -11  146.19   34.00
   4   0 -11  207.68   26.10
   3   0 -11  220.48   37.10
   3   0 -11  257.37   27.90
   3   0 -11  282.87   30.90
   2   0 -11   67.89   27.40
   2   0 -11   82.09   18.50
  -2   0  11  141.79   24.60
  -1   0  11  170.38   27.80
   1   0 -11  144.39   34.80
   1   0 -11  144.59   21.60
   0   0 -11   32.50   12.70
   0   0 -11   28.80   18.20
   0   0  11   42.40   18.10
   1   0  11  140.99   30.00
  -1   0 -11   92.89   20.80
  -1   0 -11   62.19    9.40
  -1   0 -11   33.20   18.80
  -2   0 -11   61.39    9.50
  -2   0 -11   43.80   20.70
  -2   0 -11   53.09   20.70
   2   0  11   71.89   17.20
   2   0  11  117.39   31.50
  -3   0 -11   69.09   10.30
   3   0  11  112.99   29.30
  -3   0 -11   41.60   16.20
   3   0  11   64.39   16.60
  -3   0 -11   33.60   19.90
  -4   0 -11   22.20    7.10
  -4   0 -11   11.70   13.60
   4   0  11   16.30   18.00
   4   0  11   25.90   11.50
  -5   0 -11  300.27   42.80
   5   0  11  239.28   30.30
  -5   0 -11  258.97   21.80
   5   0  11  341.77   45.90
   6   0  11   21.20   11.70
   6   0  11   -0.50   17.90
  -6   0 -11   13.10    6.80
  -6   0 -11  -15.80   13.00
   7   0  11    8.00   15.20
  -7   0 -11  -18.60   15.90
  -7   0 -11   10.70    5.40
  -8   0 -11   13.10   11.10
  -8   0 -11   25.30   21.90
   8   0  11    3.10   10.10
  -8   0 -11   -2.20    5.10
   8   0  11   36.50   20.30
   9   0  11   30.90   15.60
  -9   0 -11   73.99   33.10
  -9   0 -11   54.39   17.10
   9   0  11  -18.70   20.90
 -10   0 -11   -6.30   22.80
 -10   0 -11  -13.50    8.60
  10   0  11  -15.90   21.50
 -11   0 -11   82.99   40.90
  11  -1 -11   21.90   21.50
 -11  -1  11    5.80    8.40
  11   1 -11    0.00   13.30
  11   1 -11    2.20   14.90
 -10  -1  11   22.40    9.20
  10  -1 -11   -9.00   16.10
  10   1 -11   29.40   16.90
 -10   1  11   16.00    8.70
 -10   1  11   19.50   10.60
  10   1 -11   15.10   23.50
  -9  -1  11    2.00    6.10
   9  -1 -11    3.60   13.30
  -9  -1  11    9.30    8.60
   9  -1 -11   15.30   15.50
   9   1 -11   47.70   16.00
  -9   1  11    4.80    7.40
  -9   1  11    2.20    7.90
   9   1 -11   12.20   12.70
   8  -1 -11   10.00   16.00
  -8  -1  11    5.80    4.90
  -8   1  11   -5.70   11.70
   8   1 -11   -5.30   10.90
   8   1 -11   13.30   12.70
  -8   1  11   12.90   10.10
  -7  -1  11    6.40    5.30
   7  -1 -11   12.40   13.10
   7  -1 -11   -0.40   11.10
   7   1 -11   -5.40    9.20
  -7   1  11    1.50    8.70
  -7   1  11    1.30    5.90
   7   1 -11    4.70    9.90
   6  -1 -11    9.20   10.90
   6  -1 -11   48.70   20.40
  -6   1  11   18.60    8.50
   6   1 -11   12.60   13.40
   6   1 -11   17.20   11.90
  -6   1  11   15.50   11.10
  -5  -1  11   19.80   10.30
   5  -1 -11   28.60   17.00
  -5   1  11   26.50   10.00
   5   1 -11   31.40   14.90
   5   1 -11   27.20   12.00
   5   1 -11   39.80   14.90
  -5   1  11   33.30   12.60
   4  -1 -11  153.28   35.50
   4  -1 -11  190.38   23.20
   4   1 -11  224.08   27.80
   4   1 -11  174.98   30.80
   4   1 -11  207.88   25.40
   3  -1 -11   82.29   25.60
   3  -1 -11   73.89   16.70
   3   1 -11   99.49   20.30
   3   1 -11   59.69   20.70
  -2  -1  11  703.13   48.80
   2  -1 -11  481.25   59.19
   2   1 -11  605.84   59.89
   2   1 -11  613.44   49.40
   1  -1 -11  136.39   22.90
  -1  -1  11  217.98   25.20
   1  -1 -11  140.29   37.80
   1   1 -11  204.68   26.20
   1   1 -11  170.48   31.30
  -1   1  11  205.38   15.20
   0  -1 -11  204.08   25.50
   0  -1  11  194.58   25.50
   0  -1 -11  122.59   37.90
   0  -1 -11  204.48   17.70
   0   1 -11  178.68   36.40
   0   1 -11  208.48   27.20
   0   1  11  193.68   15.40
   0   1  11  160.68   36.80
  -1  -1 -11    0.20   15.10
  -1  -1 -11    6.50    8.20
  -1  -1 -11    3.50    5.00
   1  -1  11    7.50    9.90
  -1   1 -11   16.20    8.20
  -1   1 -11  -13.50   10.00
   1   1  11    3.80    4.00
   1   1  11  -12.90   11.90
   2  -1  11    6.00    6.80
  -2  -1 -11   -1.40    4.10
  -2  -1 -11   19.00   14.40
   2  -1  11    8.70   11.00
   2   1  11  -19.20   12.40
  -2   1 -11   10.70    9.10
  -2   1 -11    4.70   12.60
  -2   1 -11    6.50    5.50
   2   1  11    5.30    4.70
  -3  -1 -11  156.58   32.50
  -3  -1 -11  116.69   13.80
   3  -1  11  161.18   24.70
  -3   1 -11  128.09   12.70
   3   1  11   57.49   27.40
   3   1  11   92.49   15.00
  -3   1 -11   95.29   25.10
  -3   1 -11   86.59   25.40
  -4  -1 -11    5.50    5.30
   4  -1  11   14.10   13.10
  -4  -1 -11   20.00   15.20
  -4   1 -11    8.20    5.10
   4   1  11    3.20    4.60
   4   1  11   12.90    8.80
   4   1  11   19.30   16.30
  -4   1 -11    1.70   12.20
  -4   1 -11   10.40    9.10
  -5  -1 -11   51.29   22.50
   5  -1  11   62.79   19.50
  -5  -1 -11   42.40    9.40
   5   1  11   42.10   13.10
  -5   1 -11   35.70    8.30
  -5   1 -11   40.80   20.10
  -6  -1 -11   30.20    7.80
  -6  -1 -11   59.39   23.80
   6  -1  11   34.30   18.20
  -6   1 -11   60.69   25.80
  -6   1 -11   31.40   13.50
   6   1  11   19.60   12.20
   6   1  11  -13.20   16.10
  -6   1 -11   36.60    8.50
   7  -1  11   30.30   19.60
  -7  -1 -11    1.50   18.70
  -7   1 -11    6.50    9.50
   7   1  11   -0.40    9.60
  -7   1 -11   15.80   16.10
   7   1  11  -19.40   19.10
  -7   1 -11    5.60    5.80
   8  -1  11   33.60   18.80
  -8  -1 -11   -2.10   23.40
  -8  -1 -11   -1.30    9.20
  -8  -1 -11    7.40    7.10
   8  -1  11   -1.60   10.60
   8   1  11    1.40    9.90
  -8   1 -11   23.20   21.50
  -8   1 -11   13.80   12.10
  -8   1 -11    2.40    5.50
  -9  -1 -11   26.30   26.60
   9  -1  11   -0.80   14.30
  -9  -1 -11   19.20   14.40
  -9   1 -11    9.00   11.20
  -9   1 -11    9.60   22.30
   9   1  11    0.30   12.40
   9   1  11  -45.90   22.80
  -9   1 -11   18.30    7.40
 -10  -1 -11   85.69   20.50
 -10  -1 -11   36.00   37.20
 -10   1 -11   59.09   36.30
  10   1  11   40.80   32.20
 -10   1 -11   43.70   16.90
 -11  -1 -11   42.30   18.00
 -11  -1 -11  -45.80   37.70
 -11   1 -11   47.90   39.00
 -11   1 -11   45.90   19.30
  11   1  11   -7.70   30.20
 -11  -2  11   -7.50    7.90
  11  -2 -11   24.90   22.90
  11   2 -11   15.20    8.80
  11   2 -11    4.40   13.90
  10  -2 -11   17.80   22.50
 -10  -2  11   27.80   11.80
 -10   2  11    8.20   10.70
  10   2 -11   -4.20   12.60
  10   2 -11   22.20    9.10
  10   2 -11   25.60   15.70
   9  -2 -11   11.00   18.70
   9   2 -11   -0.50    7.00
   9   2 -11   11.50   13.30
  -9   2  11   -7.50    8.50
  -9   2  11    7.90   10.50
   9   2 -11   35.00   14.70
   8  -2 -11  -10.30   17.90
  -8  -2  11   17.80   11.70
   8  -2 -11   37.80   17.30
  -8   2  11   30.40   13.60
  -8   2  11   -5.60   12.80
   8   2 -11   14.40   12.80
   8   2 -11   19.00   13.70
   7  -2 -11   60.39   18.00
  -7  -2  11   67.49   17.00
   7  -2 -11   70.09   26.80
   7   2 -11   87.09   23.70
   7   2 -11   79.59   21.40
  -7   2  11   66.09   18.30
  -6  -2  11  138.79   22.10
   6  -2 -11  146.29   37.20
  -6   2  11  187.98   28.10
   6   2 -11  160.88   27.90
   6   2 -11  173.98   25.10
  -6   2  11  111.89   20.40
   6   2 -11  171.48   27.80
   5  -2 -11   55.09   24.10
   5   2 -11   86.69   20.50
   5   2 -11  110.69   25.30
  -5   2  11  126.69   27.00
   5   2 -11  133.49   25.70
  -4  -2  11    9.50    7.30
   4  -2 -11   -1.80   16.00
   4   2 -11   39.60   16.30
  -4   2  11   15.30   13.60
   4   2 -11   20.70   10.90
  -4   2  11   13.40   10.20
   3  -2 -11    4.60    6.00
   3  -2 -11   28.20   14.40
   3  -2 -11   28.90   14.40
   3   2 -11   18.10   10.10
   3   2 -11   14.40   12.50
  -3   2  11   -0.20   14.50
   2  -2 -11   14.20   11.70
  -2  -2  11   12.90    7.40
   2  -2 -11   12.30    7.00
   2  -2 -11    1.40   13.80
   2   2 -11    3.80    8.00
   2   2 -11   21.30   17.10
  -2   2  11   -1.10    4.00
  -2   2  11   -4.40   14.40
   1  -2 -11  105.59   33.60
   1  -2 -11  201.28   19.30
  -1  -2  11  167.78   21.30
   1   2 -11  184.28   26.10
   1   2 -11  192.48   31.60
  -1   2  11  197.28   16.40
   0  -2 -11   55.19   10.60
   0  -2  11   53.99   12.30
   0  -2 -11   20.10   18.30
   0   2 -11   69.09   19.20
   0   2  11   52.39   11.90
   0   2 -11   46.50   19.60
   1  -2  11  155.48   19.10
  -1  -2 -11  141.69   16.60
  -1  -2 -11  123.49   23.70
  -1   2 -11  173.38   26.90
  -1   2 -11  118.89   28.40
   1   2  11  139.79   13.90
  -2  -2 -11   19.80    7.00
  -2  -2 -11   18.30   12.60
   2  -2  11   27.00    9.40
  -2   2 -11   51.69   17.40
   2   2  11   23.60    6.90
  -2   2 -11   10.80   13.40
  -3  -2 -11    8.20   11.10
  -3  -2 -11   16.40    6.20
  -3   2 -11    2.20    4.40
  -3   2 -11    2.20   11.90
  -3   2 -11   22.20   14.10
   3   2  11   10.10    5.40
   4  -2  11   -1.00    6.30
  -4  -2 -11    9.40    5.80
  -4   2 -11    2.10   11.10
  -4   2 -11  -11.10   12.80
  -4   2 -11    5.00    5.10
   4   2  11    1.40    5.10
   5  -2  11   -0.60    8.10
  -5  -2 -11    3.90    5.90
  -5   2 -11   -3.50    8.00
  -5   2 -11  -12.70   10.90
   5   2  11   10.30    5.80
  -5   2 -11   -2.80    4.70
  -6  -2 -11   14.10    7.00
   6  -2  11    2.50    9.90
   6   2  11   -3.90   21.30
   6   2  11   11.10    6.40
  -6   2 -11   -1.50    4.90
  -6   2 -11   -3.60   14.00
  -6   2 -11   30.40   14.30
   7  -2  11    8.70   13.50
  -7  -2 -11   19.40    8.00
  -7   2 -11   25.30   12.80
   7   2  11  -20.60   17.70
  -7   2 -11   -7.90   16.10
  -7   2 -11  -11.50   12.40
   8  -2  11   15.10   12.60
  -8   2 -11    0.90    9.60
   8   2  11   34.60   23.20
  -8   2 -11    4.50    6.50
  -8   2 -11   -9.20   19.70
  -9  -2 -11   -5.10   10.60
  -9   2 -11   10.30   22.40
   9   2  11  -10.70   21.40
  -9   2 -11   27.80   13.40
 -10  -2 -11   47.70   52.19
 -10   2 -11   -2.50   30.80
 -10   2 -11   12.00   15.80
   9  -3 -11   -8.80   19.40
   9   3 -11   15.40   11.90
   9   3 -11   -4.70    6.90
  -9   3  11   -1.20   11.80
   8  -3 -11   26.90   21.30
   8   3 -11   34.80   15.90
  -8   3  11   50.19   15.60
   8   3 -11   32.70   15.10
   7  -3 -11  -30.20   15.90
  -7   3  11   -0.40   12.00
   7   3 -11   11.80   10.20
  -7   3  11    0.40    4.90
   7   3 -11    4.00   10.60
   7   3 -11  -15.20   12.50
  -7   3  11    4.70    9.90
   6  -3 -11  -13.30   15.90
   6  -3 -11   -5.00   14.00
  -6   3  11   16.00   18.50
  -6   3  11    6.90    5.60
  -6   3  11   25.10   11.30
   6   3 -11   25.00   10.00
   6   3 -11   14.30   11.60
   6   3 -11   10.40   12.70
   5  -3 -11  -22.70   16.80
   5  -3 -11    4.20   12.60
   5  -3 -11   25.80    8.20
   5   3 -11    5.50    8.60
   5   3 -11   17.80   12.30
  -5   3  11   25.80   11.00
  -5   3  11   31.80   29.30
   5   3 -11   16.70   12.30
  -5   3  11   18.60    7.10
   4  -3 -11   10.80    6.30
   4  -3 -11   13.70   20.00
   4  -3 -11   13.50   13.80
  -4   3  11   -2.50   15.00
  -4   3  11    1.00    4.90
   4   3 -11    1.50    7.30
   4   3 -11   -3.70    9.80
   3  -3 -11   18.40    8.30
   3  -3 -11   -8.80   17.30
   3  -3 -11    6.40   12.70
  -3   3  11   10.80   17.80
  -3   3  11   11.40    6.40
   3   3 -11    3.30    8.80
   3   3 -11    6.20    8.60
   2  -3 -11   79.39   13.80
   2   3 -11   57.29   17.80
  -2   3  11   83.39   24.70
  -2   3  11   68.29   11.10
   2   3 -11   39.00   14.50
   1  -3 -11   35.50   10.80
  -1  -3  11   43.00   12.70
   1   3 -11   53.89   18.80
  -1   3  11   33.60    8.20
  -1   3  11   33.70   21.30
   1   3 -11   64.29   17.70
   0  -3 -11   10.50    7.40
   0  -3 -11   -1.00    9.40
   0  -3  11   13.90    6.70
   0   3  11   13.60    6.10
   0   3  11   25.10   19.40
   0   3 -11   27.50   14.60
   0   3 -11   28.20   12.40
  -1  -3 -11   25.50    9.00
  -1  -3 -11   10.20    9.90
   1   3  11   22.30    7.70
   1   3  11   10.10   19.20
  -1   3 -11   38.70   13.40
  -1   3 -11    2.70   13.10
   1   3  11   22.80    8.90
   2  -3  11   12.20    6.80
  -2  -3 -11   24.50    8.80
  -2   3 -11   27.80   14.70
   2   3  11   25.70    8.70
   2   3  11   12.70    6.00
  -2   3 -11   12.60   12.60
  -2   3 -11    8.30   10.80
  -3  -3 -11   19.00   12.20
   3  -3  11    0.60    5.50
  -3  -3 -11    5.30    7.60
   3   3  11   -2.70    4.00
  -3   3 -11    5.50    9.10
  -3   3 -11   11.80   12.00
   3   3  11  -12.50    6.40
  -4  -3 -11   21.20   13.30
  -4  -3 -11    3.60    6.90
  -4   3 -11   27.40    6.90
   4   3  11   14.90    6.30
   4   3  11    0.20   16.80
  -4   3 -11   18.30   13.60
  -4   3 -11   -2.10   10.00
   4   3  11   19.00    7.90
   5  -3  11   31.70   13.80
  -5  -3 -11   16.60   13.70
  -5  -3 -11   -0.20    6.50
   5   3  11    0.70    5.40
  -5   3 -11    2.50   10.30
   5   3  11   -9.70    6.10
  -5   3 -11    1.90   14.40
  -5   3 -11    1.60    5.30
   5   3  11   -0.90   16.90
   6  -3  11   19.50   13.20
  -6  -3 -11   -6.30   12.20
  -6   3 -11    7.00    9.80
   6   3  11    4.50    5.80
   6   3  11    9.30   26.60
  -6   3 -11   20.80   18.00
  -6   3 -11    8.10    7.70
   6   3  11    9.00    6.40
  -7   3 -11   -6.70    9.70
   7   3  11    2.70    6.30
  -7   3 -11  -27.00   15.40
  -7   3 -11   -5.60    6.00
   7   3  11   10.10    6.20
   8   3  11    7.20    7.40
  -8   3 -11  -20.30   23.80
  -8   3 -11   -2.10   11.90
   8   3  11    7.60    7.40
   9   3  11  -10.30    7.60
  -9   3 -11   -6.90   25.80
   7   4 -11   39.90   16.30
  -7   4  11   27.90    9.60
   7   4 -11   35.60   14.70
   6   4 -11   -7.80   11.20
  -6   4  11   15.50    7.80
  -6   4  11   -0.90   19.90
   6   4 -11   12.50   11.60
  -5   4  11    0.70    7.20
  -5   4  11    6.70   20.00
   5   4 -11    1.10   11.70
   4  -4 -11    2.70    9.90
   4  -4 -11    6.10   16.00
   4   4 -11   12.80   11.80
   4   4 -11    5.90   12.00
  -4   4  11   22.40    8.40
  -4   4  11   -2.60   21.30
   3  -4 -11   39.70   19.60
   3  -4 -11    8.90   10.10
   3   4 -11   17.90   12.60
   3   4 -11   21.30   12.50
  -3   4  11    9.40    6.70
  -3   4  11   13.40   21.80
   2  -4 -11   69.59   22.40
   2  -4 -11   49.40   14.80
   2   4 -11   52.19   16.40
  -2   4  11   44.30   10.50
  -2   4  11   47.40   27.00
   2   4 -11   50.89   17.30
   2   4 -11   44.10   18.00
   1  -4 -11   24.70   11.10
   1  -4 -11   84.19   35.40
   1   4 -11   41.10   16.50
   1   4 -11   24.50   13.50
  -1   4  11    6.40   22.20
  -1   4  11   20.80    7.80
   1   4 -11   33.60   14.30
   0  -4 -11   33.70   19.80
   0  -4 -11   42.50   13.10
   0   4 -11   14.00   14.00
   0   4  11   30.60    8.80
   0   4 -11   11.40   14.30
   0   4  11    7.40   19.80
   1   4  11  111.29   20.40
   1   4  11  108.09   14.80
  -1   4 -11  120.29   26.10
  -1   4 -11  119.79   25.80
   1   4  11   49.80   33.30
  -2  -4 -11   51.99   25.80
   2   4  11   60.39   14.80
   2   4  11   70.19   12.50
  -2   4 -11   71.29   20.10
  -3  -4 -11    7.30   16.50
  -3   4 -11   16.10   10.10
   3   4  11    3.10    5.90
   3   4  11   -3.60    7.70
   4   4  11   44.70   12.90
   4   4  11   33.50    8.40
  -4   4 -11    5.80   11.90
  -5   4 -11   53.79   20.00
   5   4  11   62.99   14.90
   5   4  11   61.39   12.00
   6   4  11    8.30    8.90
  -6   4 -11   -8.70   13.20
   6   4  11    6.90    6.90
  11   0 -12    8.50   17.90
 -10   0  12   -1.50    6.50
  10   0 -12    9.00   16.20
   9   0 -12   -4.60   11.70
   9   0 -12   10.00   14.10
  -8   0  12   25.80   12.40
   8   0 -12   -1.70   13.60
   8   0 -12   32.70   18.10
  -7   0  12   20.40   10.10
   7   0 -12   19.50   11.80
   7   0 -12    6.10   15.10
   7   0 -12   22.40   22.00
  -7   0  12   35.40    8.30
   6   0 -12   51.69   13.70
   6   0 -12   31.40   14.20
   6   0 -12   38.50   20.60
   5   0 -12    6.60   13.00
   5   0 -12   -9.70    6.00
   4   0 -12   28.80   11.30
   4   0 -12   48.80   21.50
   4   0 -12    6.80    9.80
   3   0 -12   81.29   18.00
   3   0 -12   35.70   18.70
   3   0 -12   58.99   16.60
  -3   0  12   68.59   18.60
   2   0 -12   34.40   13.20
   2   0 -12   28.30   16.20
   1   0 -12   53.09   23.70
   1   0 -12   67.09   17.50
   0   0 -12   10.20    9.30
   0   0  12  -16.80   10.10
   0   0 -12   10.60   13.40
  -1   0 -12  218.48   17.30
  -1   0 -12  190.68   28.20
  -1   0 -12  129.39   34.20
  -2   0 -12  103.19   30.80
   2   0  12  144.99   21.60
   2   0  12  169.38   37.40
  -2   0 -12  159.98   30.50
  -3   0 -12   -5.80    4.30
  -3   0 -12    4.40   12.50
   3   0  12   -6.00    7.00
  -3   0 -12  -13.40    9.30
   3   0  12    2.50   17.60
   4   0  12   32.60   21.80
   4   0  12   22.60   11.90
  -4   0 -12   51.19   19.40
  -4   0 -12   30.50    8.00
   5   0  12   11.90   16.10
   5   0  12   24.30   11.80
  -5   0 -12   25.70    7.60
  -5   0 -12   45.80   19.40
  -6   0 -12   27.50    8.00
  -6   0 -12   18.70   20.30
   6   0  12    0.60   17.80
  -7   0 -12    9.40    6.50
  -7   0 -12   15.90   18.10
   7   0  12    3.50    9.10
   8   0  12   54.19   23.80
  -8   0 -12   13.90    6.40
  -8   0 -12    9.90   12.60
  -8   0 -12   20.00   28.30
   8   0  12   13.90   14.20
  -9   0 -12   -1.90   11.70
  -9   0 -12   -8.00   22.60
 -10   0 -12   19.70   13.80
 -10   0 -12   54.99   35.40
  11  -1 -12   24.80   20.40
  11   1 -12   15.50   14.70
 -10  -1  12   14.10    7.20
  10  -1 -12   48.30   22.90
  10   1 -12    5.30   16.00
  10   1 -12  -18.90   13.40
   9  -1 -12   15.80   16.60
   9   1 -12   11.80   13.40
  -9   1  12    3.50    8.90
  -9   1  12   -5.40   14.10
   9   1 -12  -24.00   13.40
  -8  -1  12   13.70   10.20
   8  -1 -12  -26.50   14.90
   8   1 -12   20.00   15.30
  -8   1  12    3.80   10.00
   8   1 -12   -4.90   22.80
   7  -1 -12   11.50   11.40
   7  -1 -12    3.50   19.20
  -7  -1  12   19.20    9.80
   7   1 -12   24.40   11.90
   7   1 -12   19.70   15.00
  -7   1  12   18.90    8.30
   7   1 -12   29.50   14.70
  -7   1  12   19.50   12.80
  -6  -1  12   -4.60    9.40
   6  -1 -12    5.60   19.10
   6  -1 -12   13.10   15.80
  -6   1  12   13.90    7.90
  -6   1  12    4.60   16.70
   6   1 -12   15.70   15.00
   6   1 -12   15.10   13.10
   6   1 -12   32.70   11.60
   5  -1 -12   20.00   15.90
  -5  -1  12   11.50   10.10
   5   1 -12   20.10   10.00
  -5   1  12    7.00   12.00
  -5   1  12   19.80    8.10
   5   1 -12   19.10   12.40
   4  -1 -12   14.10   17.90
   4   1 -12   43.90   16.20
   4   1 -12   44.90   21.50
   4   1 -12   42.00   14.10
  -3  -1  12   77.39   17.60
   3  -1 -12   35.00   20.60
   3   1 -12   81.09   24.60
   3   1 -12   70.19   18.40
   3   1 -12   60.39   17.20
   2  -1 -12   97.89   32.30
   2  -1 -12   48.50   22.30
   2   1 -12   61.79   21.60
   2   1 -12   89.89   20.40
   1  -1 -12   66.39   10.70
   1  -1 -12   53.19   16.10
   1  -1 -12   42.60   21.00
   1   1 -12   57.69   23.10
   1   1 -12   67.59   17.80
   0  -1 -12   20.70   17.90
   0  -1 -12   44.70   13.80
   0  -1 -12    6.90    6.10
   0  -1  12   24.10   11.80
   0   1  12   11.50   15.80
   0   1  12   16.00    5.20
   0   1 -12    9.00   15.20
   0   1 -12   19.30   12.30
  -1  -1 -12   -0.50    4.80
  -1  -1 -12    4.00   15.60
   1  -1  12   -2.30    8.50
   1   1  12   28.40   17.10
  -1   1 -12   -8.60   13.90
  -1   1 -12    4.70    9.50
   1   1  12    0.80    3.80
  -2  -1 -12   74.89   21.70
   2  -1  12   75.59   19.00
  -2  -1 -12   36.60   18.60
  -2  -1 -12   62.99   11.00
  -2   1 -12   33.70   20.40
  -2   1 -12   69.59   21.50
   2   1  12   64.09   25.40
   2   1  12   71.99   12.60
  -3  -1 -12   29.20   11.90
   3  -1  12   17.80   13.90
  -3  -1 -12    9.90    6.20
  -3   1 -12   11.70   12.00
  -3   1 -12   17.70    6.20
  -3   1 -12   -4.50   13.20
   3   1  12   -0.30   16.20
   3   1  12   11.90    8.60
   3   1  12   14.10    6.00
  -4  -1 -12  126.59   14.60
   4  -1  12  153.98   29.20
  -4   1 -12  104.79   12.90
   4   1  12   96.29   20.30
   4   1  12   91.59   36.70
  -4   1 -12  172.08   35.30
  -4   1 -12   74.19   25.50
  -5  -1 -12   93.79   14.40
   5  -1  12   91.59   25.20
  -5  -1 -12  121.29   32.40
   5   1  12   60.59   17.30
  -5   1 -12   71.89   24.30
  -5   1 -12   87.19   11.80
  -6  -1 -12   42.80   24.90
   6  -1  12   33.70   19.20
   6  -1  12   62.69   18.90
  -6  -1 -12   45.90   14.60
  -6   1 -12   37.90    9.10
   6   1  12   19.70   12.70
  -6   1 -12   31.40   23.40
  -7  -1 -12   38.30   23.00
   7  -1  12   20.00   13.60
   7  -1  12   39.60   17.30
  -7  -1 -12   25.70    8.20
  -7   1 -12   32.70    7.80
   7   1  12   -5.20   18.70
  -7   1 -12   43.30   15.10
  -7   1 -12   22.90   23.10
   7   1  12   11.00   12.70
  -8  -1 -12   69.79   28.70
   8  -1  12   48.00   20.50
   8   1  12   28.60   16.20
  -8   1 -12   19.70   25.20
  -8   1 -12   16.80   13.80
  -8   1 -12   14.10    8.50
  -9  -1 -12   18.40   13.70
  -9  -1 -12   61.19   31.90
   9   1  12   46.90   27.10
  -9   1 -12   65.69   32.00
  -9   1 -12   23.70   12.70
 -10  -1 -12   53.09   16.30
 -10  -1 -12   -5.70   33.40
 -10   1 -12   26.30   15.10
 -10   1 -12   16.40   30.30
  10   1  12   28.80   32.40
 -10  -2  12   41.90   12.70
  10  -2 -12   24.30   23.00
  10   2 -12   16.50   15.50
  10   2 -12   27.50   16.70
   9  -2 -12   -6.40   18.00
   9   2 -12    9.70   13.70
   8  -2 -12  -11.30   17.20
   8   2 -12   16.50   16.40
  -8   2  12    5.40    8.70
   8   2 -12   17.30   13.20
  -8   2  12    4.10    9.80
   7  -2 -12   39.80   27.00
   7  -2 -12  -12.10   15.80
  -7  -2  12   33.40   14.40
   7   2 -12   33.30   13.60
  -7   2  12   21.20   14.10
   7   2 -12   29.90   16.90
  -7   2  12   54.89   15.80
   7   2 -12   47.20   18.40
  -6  -2  12    9.00    7.60
   6  -2 -12   -2.50   13.40
   6  -2 -12  -12.00   16.30
  -6   2  12   17.60   11.60
   6   2 -12    3.80    8.20
   6   2 -12   19.90   12.30
   6   2 -12   -8.20    9.80
   5  -2 -12   13.20   12.20
   5  -2 -12    1.30   15.10
  -5  -2  12    4.20   11.60
  -5   2  12    3.80    8.50
   5   2 -12    7.20   11.40
   5   2 -12   14.50    9.30
  -5   2  12    2.80   15.10
   5   2 -12    8.50   11.20
  -4  -2  12   57.89   17.40
   4  -2 -12   85.19   30.60
   4  -2 -12   78.69   14.20
  -4   2  12  109.09   18.10
  -4   2  12   73.19   11.20
  -4   2  12  124.79   28.90
   4   2 -12   56.29   18.10
   4   2 -12   87.09   25.10
   4   2 -12  113.89   24.00
   3  -2 -12   99.09   15.70
   3  -2 -12  105.79   24.10
   3  -2 -12   36.00   24.30
   3   2 -12   80.89   23.60
  -3   2  12   73.49   15.50
   3   2 -12  119.89   24.10
  -3   2  12   61.59   15.50
  -3   2  12  119.79   28.10
   2  -2 -12   36.10    9.50
   2  -2 -12   40.30   21.80
  -2   2  12   41.70   21.30
   2   2 -12   23.40   13.30
   2   2 -12   46.10   19.90
  -2   2  12   23.20    8.00
   1  -2 -12   67.79   12.00
   1  -2 -12   32.40   20.20
   1   2 -12   72.79   19.50
   1   2 -12   24.60   18.00
   0  -2 -12   12.40    7.70
   0  -2  12   33.80   10.70
   0  -2 -12   12.70   15.90
   0   2 -12   21.20   16.00
   0   2 -12   26.50   13.20
   0   2  12   24.50    6.90
  -1  -2 -12   39.10   15.30
   1  -2  12   23.50    9.70
  -1  -2 -12   42.50   10.00
  -1   2 -12   34.40   14.80
  -1   2 -12   33.10   17.40
   1   2  12   34.50    8.00
   2  -2  12    7.70    7.30
  -2  -2 -12   13.20    6.90
  -2  -2 -12   -3.40   10.70
  -2   2 -12   -5.30   10.60
  -2   2 -12   -1.40   12.60
   2   2  12    5.90    5.10
   2   2  12   14.40   16.10
  -3  -2 -12   73.49   19.30
  -3  -2 -12   27.50    9.60
   3  -2  12   29.10   11.40
   3   2  12   51.19    9.30
  -3   2 -12   53.39   18.40
   3   2  12   66.69   23.80
  -3   2 -12   16.90   18.70
   4  -2  12   -4.30    8.80
  -4  -2 -12   25.00   12.50
  -4  -2 -12    0.10    6.40
   4  -2  12   -7.10    6.40
  -4   2 -12   -3.20   13.90
  -4   2 -12    3.40   11.70
  -4   2 -12   -0.50    4.80
   4   2  12    7.40    5.50
  -5  -2 -12  162.68   18.20
   5  -2  12  202.38   30.20
   5  -2  12  165.78   20.80
  -5   2 -12  150.58   16.00
   5   2  12  145.79   16.90
   5   2  12  124.69   35.50
  -5   2 -12  178.18   26.60
  -5   2 -12  182.68   39.30
  -6  -2 -12   26.40    8.20
   6  -2  12   15.70   13.60
   6   2  12   37.90    9.70
  -6   2 -12   57.59   25.20
  -6   2 -12   28.00    9.50
  -6   2 -12   54.99   19.00
   6   2  12   39.90   22.40
   7   2  12  -36.90   19.60
  -7   2 -12    4.80    9.50
  -7   2 -12    5.40    5.90
  -7   2 -12    5.30   16.90
  -8   2 -12   44.50   28.90
  -8   2 -12    1.20   13.70
  -9  -2 -12  -16.20   41.70
  -9  -2 -12   19.20   14.40
  -9   2 -12   28.50   15.90
  -9   2 -12   61.69   28.30
   8  -3 -12   17.30   26.70
   8   3 -12   13.20   14.60
   8   3 -12   22.90   12.90
   7  -3 -12  -44.00   22.20
  -7   3  12   -3.70    6.60
  -7   3  12    9.40   24.20
   7   3 -12    6.40    9.00
   7   3 -12    0.60   11.40
   7   3 -12    6.20   14.30
   6  -3 -12    8.20   21.10
   6   3 -12   15.40   13.80
   6   3 -12   25.20   14.80
  -6   3  12   10.50   16.20
  -6   3  12   12.00   11.70
   6   3 -12   19.90   12.50
   5  -3 -12   12.90    9.30
   5  -3 -12    9.80   21.10
  -5   3  12   15.60   11.50
  -5   3  12    9.00    6.50
   5   3 -12   14.60   13.70
  -5   3  12   -2.50   18.70
   5   3 -12   12.20   10.20
   5   3 -12    5.80   11.40
   4  -3 -12   -7.30   18.40
   4  -3 -12   -1.40    7.60
   4  -3 -12    4.00   13.60
  -4  -3  12   -4.50    9.50
   4   3 -12    2.70   12.40
  -4   3  12   15.40   16.30
  -4   3  12   16.90    6.00
   4   3 -12    8.00    8.60
   3  -3 -12   -1.40    8.00
   3  -3 -12   21.10   14.80
  -3  -3  12    1.50    9.50
   3  -3 -12   -2.20   18.60
  -3   3  12    3.90   17.20
   3   3 -12   29.40   14.00
  -3   3  12   14.30    6.10
   3   3 -12   -7.00    9.20
   2  -3 -12   12.70    8.40
   2  -3 -12  -16.40   15.60
  -2   3  12   23.20    7.70
   2   3 -12   19.50   10.40
   2   3 -12   31.70   17.30
  -2   3  12   18.70   21.30
   1  -3 -12   17.00    8.50
   1  -3 -12   12.40   16.00
  -1  -3  12   24.10    8.20
   1   3 -12   23.80   15.20
   1   3 -12   15.60   11.40
  -1   3  12   16.40    6.70
  -1   3  12   40.00   19.70
   0  -3  12   -2.70    5.30
   0  -3 -12  -24.30   14.80
   0   3  12    0.90    5.00
   0   3  12  -10.90   15.70
   0   3 -12   -6.30    8.20
   0   3 -12   14.60   15.10
  -1  -3 -12   77.79   14.80
   1  -3  12   39.80   11.50
  -1   3 -12   72.69   21.00
   1   3  12   19.80   20.40
   1   3  12   43.30    9.60
   1   3  12   98.49   17.10
  -2  -3 -12   45.50   12.00
   2  -3  12   43.80   11.50
  -2   3 -12   94.49   25.80
  -2   3 -12   91.49   22.30
  -2   3 -12   35.50   20.20
   2   3  12   25.00    8.50
   2   3  12   21.20   23.60
  -3  -3 -12   55.09   13.70
  -3   3 -12   55.99   22.40
  -3   3 -12   74.39   18.20
  -3   3 -12   35.00   19.30
   3   3  12   61.39   10.90
   3   3  12   67.09   14.10
  -4  -3 -12    8.10    9.90
   4   3  12   26.00   10.20
   4   3  12   30.60    9.20
  -4   3 -12   26.00   14.10
  -4   3 -12   27.20   18.40
  -5   3 -12   35.60   14.90
   5   3  12   37.60   10.40
  -5   3 -12   51.09   24.80
  -5   3 -12   23.10    8.60
   5   3  12   21.60    7.50
   6   3  12   26.70    9.30
   6   3  12   17.50    8.50
  -6   3 -12   39.00   16.10
  -6   3 -12   40.20   23.10
  -6   3 -12   34.20    8.80
  -7   3 -12  -19.00   20.60
   7   3  12   -1.70    6.30
  -7   3 -12  -11.10   11.80
   7   3  12    3.00    6.80
   5   4 -12    7.50   15.70
  -5   4  12   12.00    8.50
   5   4 -12   13.50   11.90
   5   4 -12   19.10   14.50
   4   4 -12   26.70   13.10
   4   4 -12    6.70   11.10
  -4   4  12    6.30    7.20
   3   4 -12   14.00   12.60
   3   4 -12   -2.40   11.20
  -3   4  12    8.40    6.20
   2  -4 -12   15.50   17.20
   2   4 -12    1.80   11.70
   2   4 -12    7.00    9.50
   2   4 -12    5.10   11.40
  -2   4  12    9.10    6.80
   1  -4 -12    2.80   17.10
   1   4 -12   17.00   13.30
   1   4 -12   23.60   13.90
   1   4 -12    2.30   15.00
  -1   4  12    7.90    7.40
   0  -4 -12   30.70   20.80
   0   4  12   11.90    7.80
   0   4 -12   26.30   14.90
   0   4 -12   33.10   15.20
   0   4  12   31.30   12.50
   0   4 -12   16.70   16.10
  -1  -4 -12   43.00   21.70
   1   4  12   39.70   12.50
  -1   4 -12   47.90   20.00
  -1   4 -12   26.20   13.70
  -1   4 -12   58.99   18.00
  -2  -4 -12  111.39   36.20
  -2   4 -12   35.50   20.20
   2   4  12  118.59   19.40
  -2   4 -12  102.09   26.50
   2   4  12   77.59   13.90
  -2   4 -12   82.69   21.10
  -3  -4 -12    7.20   20.90
   3   4  12   -0.90    8.70
   3   4  12    9.90    7.90
  -3   4 -12   41.50   14.50
  -4   4 -12   -0.60   18.50
   4   4  12   10.70    7.20
  -4   4 -12   -0.20   11.20
  10   0 -13  121.29   32.10
 -10   0  13   97.79   17.70
   9   0 -13   -0.40   16.10
  -9   0  13   -3.50    9.60
   8   0 -13    1.80    9.20
   8   0 -13   18.80   17.50
  -8   0  13    6.80    8.10
   8   0 -13  -18.30   13.30
   7   0 -13   15.00   14.80
  -7   0  13    0.80    7.60
   7   0 -13   12.80   16.00
   6   0 -13   15.90   13.20
   6   0 -13   13.60    9.80
   6   0 -13    4.80   14.10
  -6   0  13   -0.40    8.40
  -5   0  13   13.80   19.20
   5   0 -13    1.50   13.60
   5   0 -13    0.00    7.80
   4   0 -13   84.69   19.70
   4   0 -13   42.20   19.20
   4   0 -13   43.70   21.00
   3   0 -13   10.80   11.00
  -3   0  13    8.70   10.70
   3   0 -13   11.80    7.90
   3   0 -13   -5.20   16.30
   2   0 -13   -0.50    5.90
   2   0 -13   -4.70   12.60
   1   0 -13  212.08   28.90
   1   0 -13  171.18   40.00
   0   0 -13   46.20   24.20
   0   0 -13  108.89   23.00
  -1   0 -13   18.60   16.40
  -1   0 -13   13.70   10.90
   1   0  13   42.60   24.90
   2   0  13   15.10   17.40
  -2   0 -13    4.70   16.80
  -2   0 -13    2.30   10.80
  -3   0 -13   35.50   17.00
  -3   0 -13   36.20   19.20
  -3   0 -13   48.30    9.40
   3   0  13   57.49   24.30
   3   0  13   26.80   11.20
   4   0  13   40.80   25.00
  -4   0 -13   18.90    7.30
  -4   0 -13   24.90   15.70
  -5   0 -13   64.79   11.60
   5   0  13   13.80   43.10
   5   0  13   44.10   14.50
  -5   0 -13   52.99   23.80
  -6   0 -13   15.60    7.70
  -6   0 -13   24.60   22.10
  -7   0 -13   12.40   22.70
  -7   0 -13   27.40    9.10
  -8   0 -13   39.20   25.40
  -8   0 -13   18.00   14.00
   8   0  13   27.10   26.20
   9   0  13   27.00   35.40
  -9   0 -13   24.20   32.10
  -9   0 -13   11.90   13.40
  10  -1 -13   44.60   25.80
  10   1 -13    2.70   15.60
   9  -1 -13   47.30   27.60
   9   1 -13   42.90   20.10
  -9   1  13   56.29   15.50
   9   1 -13   55.69   28.60
   8  -1 -13   20.80   19.30
   8   1 -13    7.00   14.90
  -8   1  13   30.40   11.70
   8   1 -13   32.10   13.60
   8   1 -13   59.39   20.10
   7  -1 -13   12.50   17.60
   7   1 -13   -4.20   15.60
   7   1 -13   -2.20    9.10
   7   1 -13    4.80   13.80
  -7   1  13  -15.80   13.00
   6  -1 -13   22.20   15.80
  -6  -1  13   28.90   11.60
   6  -1 -13  -11.30   18.30
  -6   1  13    1.30    7.30
   6   1 -13   36.40   15.20
   6   1 -13   20.20   16.60
   6   1 -13    2.50   16.10
  -6   1  13   26.00   13.60
   5  -1 -13    5.10   16.40
   5  -1 -13    0.00   12.70
  -5  -1  13   22.90    9.80
   5   1 -13    7.70    8.90
   5   1 -13   14.00   13.90
  -5   1  13   14.80   11.40
   4  -1 -13   40.70   20.10
   4   1 -13   29.30   16.00
   4   1 -13   47.70   16.00
   4   1 -13   36.30   19.30
  -4   1  13   42.80   17.40
  -3  -1  13   63.09   18.60
   3   1 -13   96.39   21.80
   3   1 -13   47.80   16.30
   3   1 -13   44.70   22.00
   2  -1 -13   43.70   23.20
   2  -1 -13   61.79   18.70
   2   1 -13   38.20   20.00
   2   1 -13   72.99   20.00
   1  -1 -13   31.90   19.50
  -1   1  13   90.99   28.40
   1   1 -13   74.89   20.10
   1   1 -13   63.09   24.90
   0  -1  13  104.79   21.90
   0  -1 -13   79.59   27.50
   0  -1 -13   69.79   27.40
   0  -1 -13   96.89   14.50
   0   1 -13   76.89   28.00
   0   1  13   97.49   12.90
   0   1  13  115.79   38.10
   0   1 -13  115.49   25.90
  -1  -1 -13   41.60   17.00
  -1  -1 -13   46.20    8.90
  -1  -1 -13   28.00   18.60
  -1   1 -13    1.40   14.40
   1   1  13   38.20    8.20
  -1   1 -13   59.69   18.70
  -2  -1 -13   65.99   11.90
  -2  -1 -13   13.50   18.80
  -2   1 -13   51.19   19.40
  -2   1 -13   47.90   20.90
   2   1  13   52.89    9.80
   2   1  13   77.79   42.20
   3  -1  13    6.60   12.70
   3  -1  13   28.40   13.60
  -3  -1 -13   11.70   16.90
  -3  -1 -13   21.80    7.90
  -3   1 -13   25.30   16.40
  -3   1 -13   67.99   23.50
   3   1  13   20.50   11.40
   3   1  13   57.49   29.10
  -4  -1 -13   89.19   30.00
   4  -1  13   27.20   16.10
  -4  -1 -13   47.60   11.30
   4  -1  13   55.19   17.60
  -4   1 -13   44.00   20.40
  -4   1 -13   65.49   10.80
   4   1  13   35.40   24.40
  -4   1 -13   58.19   22.00
   4   1  13   37.70   14.60
  -5  -1 -13    9.40    7.30
   5  -1  13   23.10   13.20
   5  -1  13   24.60   14.10
  -5  -1 -13   -6.90   20.20
   5   1  13   27.10   36.60
  -5   1 -13   16.80   15.20
  -5   1 -13    4.30    5.30
   5   1  13    3.50   10.80
   6  -1  13   41.10   17.60
  -6  -1 -13   16.70    7.70
  -6  -1 -13   -4.30   19.30
   6   1  13   32.60   21.10
  -6   1 -13    0.50   17.00
  -6   1 -13   16.20    6.80
   6   1  13    5.00   10.90
   7  -1  13   -7.50   15.30
  -7  -1 -13    0.90   24.80
  -7   1 -13   10.30   14.00
  -7   1 -13   13.70   22.00
   7   1  13   -8.90   11.50
  -7   1 -13   -1.30    6.60
   7   1  13   -1.50   22.40
   8  -1  13  -24.80   14.70
  -8  -1 -13   13.30   34.50
   8   1  13   18.10   24.10
  -8   1 -13   -2.90   23.70
  -8   1 -13   15.80   12.90
  -9  -1 -13  101.99   39.30
   9  -1  13    2.10   18.60
  -9  -1 -13    7.50   14.30
  -9   1 -13   34.90   31.40
  -9   1 -13   39.30   15.20
   9   1  13   18.40   48.30
   9  -2 -13   15.20   23.10
   9   2 -13   -5.70   14.60
   9   2 -13    3.00   11.10
   8  -2 -13    3.00   19.00
  -8   2  13    8.40   10.30
   8   2 -13   12.10   17.80
   8   2 -13    3.60    9.90
   8   2 -13   11.00   13.80
   7  -2 -13   29.00   21.20
   7   2 -13   22.90   11.70
   7   2 -13   30.80   17.30
  -7   2  13   23.10   11.90
   6  -2 -13    6.70   20.00
   6   2 -13   38.70   17.50
   6   2 -13   16.70   14.10
   6   2 -13   13.70   11.30
  -6   2  13   24.80   12.50
  -6   2  13    4.10   16.90
   5  -2 -13   -0.40   14.60
   5  -2 -13   -9.70   14.90
  -5  -2  13   -1.00    8.80
   5   2 -13    4.40   11.30
   5   2 -13    9.70    9.70
  -5   2  13   27.90   15.30
   4  -2 -13   22.60   18.20
   4  -2 -13   -8.30   12.30
  -4   2  13  -24.50   13.60
   4   2 -13   -3.00    7.60
  -4   2  13   -3.50    8.00
   4   2 -13   15.70   13.50
   4   2 -13    9.00   15.90
   3  -2 -13   23.10   20.80
  -3  -2  13    4.50    9.80
   3  -2 -13    9.60   15.00
   3   2 -13   10.40   14.10
  -3   2  13    7.00   15.60
  -3   2  13   20.50   10.30
   3   2 -13    2.90    9.50
   2  -2 -13   35.50   17.20
   2  -2 -13   19.60   20.10
  -2   2  13   20.80   20.50
  -2   2  13   30.50    7.70
   2   2 -13   23.20   17.70
   2   2 -13   50.09   15.90
   1  -2 -13    3.70   17.30
   1  -2 -13  -17.00   17.00
   1  -2 -13   15.00    7.50
  -1   2  13   15.60    5.80
   1   2 -13   12.50   12.30
   1   2 -13   22.30   14.70
  -1   2  13  -21.10   20.90
   0  -2 -13   34.20   18.80
   0  -2 -13   -2.60    5.40
   0  -2  13   -3.20    7.20
   0  -2 -13   10.20   19.00
   0   2 -13    1.00    8.50
   0   2  13    3.80    4.50
   0   2  13   -2.70   21.50
   0   2 -13  -18.00   11.90
  -1  -2 -13   18.10   12.70
  -1  -2 -13   21.70    8.30
  -1   2 -13   -0.40   16.70
  -1   2 -13   21.30   15.40
   1   2  13   27.00    7.40
   1   2  13    5.40   18.30
  -2  -2 -13   28.80   15.10
   2  -2  13   19.70   10.10
  -2  -2 -13   44.90   12.00
   2   2  13   39.00    8.60
   2   2  13   14.50   22.60
  -2   2 -13   46.80   18.50
  -2   2 -13   36.20   20.20
  -3  -2 -13   23.30    8.90
  -3  -2 -13   10.10   14.80
   3  -2  13   25.40   10.10
  -3   2 -13   14.90   13.20
  -3   2 -13   -1.60   14.20
   3   2  13   27.70   20.70
   3   2  13   25.10    7.90
  -4  -2 -13   70.39   20.30
   4  -2  13   42.40   12.90
  -4  -2 -13   63.49   13.40
   4  -2  13   44.90   18.30
   4   2  13   48.60   10.60
  -4   2 -13   40.40   24.90
  -4   2 -13   55.69   24.10
   5  -2  13    6.10    8.10
  -5  -2 -13   12.30    8.00
  -5   2 -13    3.90   15.80
   5   2  13    8.40    6.10
  -5   2 -13   10.40   12.60
  -5   2 -13   16.60    7.40
   5   2  13    9.00   21.10
  -6   2 -13   25.30   24.30
  -6   2 -13   29.50   13.90
  -6   2 -13   35.40    9.20
  -7   2 -13   -8.10   11.30
  -7   2 -13   24.50   21.50
  -8   2 -13    7.10   23.50
  -8   2 -13   18.80   13.20
   7  -3 -13    5.90   28.90
   7   3 -13   31.40   19.90
   7   3 -13    3.70   11.30
   6  -3 -13   -2.40   26.20
   6   3 -13    7.00   16.10
   6   3 -13   20.80   13.30
   6   3 -13   11.30   16.90
  -6   3  13   23.00    8.50
   5  -3 -13   73.59   14.50
   5  -3 -13   36.60   28.90
   5   3 -13   45.60   19.90
   5   3 -13   43.80   16.30
  -5   3  13   44.60   15.80
  -5   3  13   37.30    8.90
   5   3 -13   72.99   24.40
   4  -3 -13   12.90   23.40
  -4  -3  13   20.90   10.70
   4  -3 -13   22.10   10.80
   4   3 -13    3.80   12.40
  -4   3  13    1.30   11.50
   4   3 -13    4.90   13.00
  -4   3  13    9.30    7.10
   3  -3 -13    3.50    9.90
   3  -3 -13   22.10   21.90
  -3  -3  13    2.80    8.50
   3   3 -13    3.90    9.30
  -3   3  13    1.80    5.40
   3   3 -13    7.60   14.10
   2  -3 -13   35.00   12.40
   2  -3 -13   -8.90   15.70
  -2  -3  13  -16.80   14.80
   2   3 -13   58.89   22.60
   2   3 -13    7.00   10.10
  -2   3  13   17.40    7.20
   1  -3 -13   29.70   17.30
  -1  -3  13   24.40   16.30
   1  -3 -13   30.20   11.10
   1   3 -13    5.60   15.90
  -1   3  13    4.40    5.90
   1   3 -13   17.60   13.00
   0  -3 -13   11.30    9.70
   0  -3 -13   10.20   16.50
   0   3 -13   30.20   18.70
   0   3  13    8.80    6.00
   0   3 -13   -5.60   11.50
  -1  -3 -13   37.80   18.10
  -1  -3 -13   32.30   13.00
  -1   3 -13   20.40   21.50
  -1   3 -13   54.99   19.10
   1   3  13   42.60    9.40
   1   3  13   54.79   13.50
  -2  -3 -13   30.40   11.80
  -2  -3 -13   25.60   20.80
  -2   3 -13   45.50   18.90
   2   3  13   45.30   12.90
   2   3  13   57.09   10.70
  -2   3 -13   50.29   22.40
  -2   3 -13   42.40   17.40
  -3  -3 -13   32.60   24.60
  -3   3 -13   45.00   18.20
  -3   3 -13   66.19   25.10
   3   3  13   38.80    9.50
  -4  -3 -13   18.60   23.90
   4   3  13   19.60    7.20
  -4   3 -13   25.00   16.50
  -4   3 -13    5.50   11.70
  -5  -3 -13    3.30   27.50
  -5   3 -13   71.19   29.90
   5   3  13  130.39   16.90
  -5   3 -13   79.39   13.40
   5   3  13   96.19   15.60
  -5   3 -13   77.29   19.40
  -6  -3 -13   18.10   23.60
  -6   3 -13   21.50   14.90
  -6   3 -13    7.20   11.00
   6   3  13    7.50    8.30
  -6   3 -13   15.60   23.40
   2   4 -13  -16.20   11.90
   2   4 -13   -5.70   13.30
  -2   4  13   -4.30    7.10
   2   4 -13   29.30   13.90
   1   4 -13    8.10   12.80
  -1   4  13    7.10    6.60
   1   4 -13   31.40   17.40
   0   4  13   23.20    8.30
   0   4 -13   18.60   12.10
   0   4 -13    8.70   18.50
   0   4  13   10.60   10.10
  -1  -4 -13   -9.30   21.80
  -1   4 -13   -9.10   12.10
  -1   4 -13    8.60   18.00
  -1   4 -13  -18.70   14.70
   1   4  13    7.10    6.60
   1   4  13  -14.80    9.00
  -2   4 -13   18.80   22.50
   9   0 -14   22.30   12.70
   9   0 -14   62.09   29.10
   8   0 -14    8.40   18.30
   8   0 -14   23.50   10.90
   7   0 -14  -12.00    8.00
   7   0 -14  -23.30   14.10
   6   0 -14    3.80   19.20
   6   0 -14   38.50   14.50
   5   0 -14    7.30    9.10
  -5   0  14   11.00   15.00
   5   0 -14  -25.90   12.10
   5   0 -14   -3.00   18.00
  -4   0  14   50.69   16.90
   4   0 -14   23.10   21.90
   4   0 -14   63.99   18.00
   4   0 -14   81.59   20.30
   3   0 -14   50.89   17.90
  -3   0  14   55.19   17.50
   3   0 -14   63.59   26.30
   3   0 -14   44.60   15.10
   2   0 -14   48.40   18.70
  -2   0  14   68.79   20.80
   2   0 -14   57.69   17.50
  -1   0  14  103.49   32.70
   1   0 -14  100.09   24.70
   1   0 -14   98.49   23.20
   1   0 -14   72.39   27.30
   0   0 -14   44.10   15.40
   0   0 -14    6.70   16.10
   0   0  14  -43.30   24.50
  -1   0 -14   18.90   12.50
  -1   0 -14    2.20   19.20
   1   0  14   17.40   22.30
  -2   0 -14    5.40   12.00
  -2   0 -14    6.20   18.60
   3   0  14   53.49   27.50
  -3   0 -14   52.39   19.50
  -3   0 -14   40.80   25.40
  -3   0 -14   53.69   11.10
  -4   0 -14  122.89   31.60
   4   0  14   98.59   22.30
  -4   0 -14  117.79   16.20
   4   0  14  177.68   38.90
   5   0  14   75.99   33.50
  -5   0 -14   12.60   20.60
  -5   0 -14   22.60    9.60
  -6   0 -14    9.20    7.00
  -6   0 -14   -6.40   22.40
   6   0  14   -3.40   37.00
   7   0  14   52.89   25.60
  -7   0 -14  -40.90   19.50
   8   0  14   55.99   31.30
  -8   0 -14    0.40   28.90
  -8   0 -14   48.30   19.20
   8  -1 -14   13.70   20.90
   8   1 -14   22.20   18.40
   8   1 -14   19.60   11.70
  -8   1  14   23.90   10.70
   7  -1 -14    4.50   19.70
   7   1 -14   20.00   11.80
   7   1 -14  -22.70   13.20
   6  -1 -14  -11.50   15.80
   6   1 -14   17.00   13.00
   6   1 -14   10.60   17.80
   6   1 -14   39.20   17.00
   5  -1 -14   31.40   18.30
  -5  -1  14   17.40   16.50
   5   1 -14    9.60   11.30
   5   1 -14   12.80   19.10
   5   1 -14   39.10   16.00
  -4  -1  14   -5.00    8.60
   4  -1 -14    5.10   13.00
   4  -1 -14   19.30   18.70
   4   1 -14   13.70   11.00
   4   1 -14    2.20   12.60
   4   1 -14    7.10   11.70
  -4   1  14   18.90   14.50
   3  -1 -14   36.30   14.70
   3  -1 -14   38.90   19.20
  -3  -1  14   35.40   14.20
   3  -1 -14   29.00   17.60
   3   1 -14   47.80   17.80
   3   1 -14   -3.00   18.00
   3   1 -14   24.40   13.50
  -3   1  14   42.20   20.50
  -2  -1  14   29.10   14.00
   2  -1 -14   17.10   14.70
   2  -1 -14    1.50   16.20
   2   1 -14   25.70   17.80
   2   1 -14   18.00   13.00
  -2   1  14   53.29   23.40
   1  -1 -14  144.59   41.00
  -1  -1  14  145.59   30.30
   1  -1 -14  138.69   28.00
   1   1 -14  128.79   27.40
  -1   1  14  144.89   35.10
   1   1 -14  102.09   30.70
   0  -1 -14   81.89   28.10
   0  -1 -14  140.89   28.20
   0  -1  14  182.88   29.10
   0   1 -14  146.69   29.60
   0   1 -14  123.19   34.70
   0   1  14  125.89   14.50
   0   1  14  122.19   33.90
  -1  -1 -14  166.08   19.80
  -1  -1 -14  185.28   28.80
  -1  -1 -14  132.49   37.60
  -1   1 -14  169.48   34.30
   1   1  14  220.18   44.00
  -1   1 -14  149.19   39.60
   1   1  14  181.98   16.70
  -2  -1 -14  154.18   34.30
  -2  -1 -14  152.18   17.50
  -2   1 -14  117.99   28.20
   2   1  14  198.78   46.40
  -2   1 -14   67.89   30.10
  -3  -1 -14   40.20   21.70
  -3  -1 -14   28.40   10.00
  -3   1 -14   23.90   22.40
  -3   1 -14   51.59   10.10
   3   1  14   53.99   24.40
  -3   1 -14   56.19   19.70
  -4  -1 -14   10.20    7.20
  -4   1 -14   31.70   15.40
  -4   1 -14   20.80    8.20
   4   1  14  -34.40   22.40
   4   1  14   25.20   11.10
  -4   1 -14    0.00   19.50
  -5  -1 -14   30.40    9.80
  -5  -1 -14   22.30   25.60
  -5   1 -14   23.50   22.60
  -5   1 -14   55.79   11.50
   5   1  14   61.29   33.00
   5   1  14   33.50   13.80
  -6  -1 -14   42.40   26.10
   6   1  14   14.70   24.30
  -6   1 -14   10.70    7.90
  -7  -1 -14  -26.80   26.30
  -7   1 -14   33.60   16.10
  -7   1 -14   10.90   22.40
   7  -2 -14   17.70   24.50
  -7   2  14    3.90   11.00
   7   2 -14   14.20   12.00
   7   2 -14    7.10   14.20
   6  -2 -14   20.00   23.20
  -6   2  14   40.10   13.70
   6   2 -14   59.79   19.60
   6   2 -14   21.00   13.90
   6   2 -14   24.40   17.70
   5  -2 -14   15.30   20.10
   5   2 -14    9.30    9.70
   5   2 -14   22.10   16.10
   5   2 -14    4.20   14.20
  -5   2  14    5.00   14.90
   4   2 -14   72.69   21.80
   4   2 -14   51.09   23.30
  -4   2  14   16.40   15.70
   4   2 -14   69.89   21.00
  -3  -2  14   45.80   14.40
   3  -2 -14    8.70   19.90
   3   2 -14   44.50   15.20
   3   2 -14   64.69   23.00
  -2  -2  14    5.50    8.70
   2  -2 -14  -20.40   13.20
   2  -2 -14    5.00   20.20
   2   2 -14   12.80   17.10
  -2   2  14   12.50    5.30
   2   2 -14    9.20    9.90
   1  -2 -14  -14.10   20.40
   1  -2 -14  -11.30   13.50
   1  -2 -14   11.50    8.50
   1   2 -14   14.20   19.10
  -1   2  14    9.10    5.70
  -1   2  14    7.60   24.30
   1   2 -14    0.50   11.50
   0  -2  14   37.90   12.80
   0  -2 -14   -8.00   18.80
   0  -2 -14   61.39   14.40
   0  -2 -14   47.40   21.20
   0   2  14   62.29   10.00
   0   2 -14   64.09   23.20
   0   2  14   26.30   28.00
   0   2 -14   20.60   22.40
  -1  -2 -14  -19.00   13.20
  -1  -2 -14   10.30   10.90
   1   2  14   21.20   32.90
  -1   2 -14   13.70   17.80
   1   2  14   16.10    5.60
  -1   2 -14    3.10   10.00
  -2  -2 -14   23.30    9.50
  -2  -2 -14   32.80   15.00
  -2   2 -14   17.80   15.80
  -2   2 -14   24.20   21.70
   2   2  14   40.50   10.30
   3  -2  14   26.70   13.60
  -3  -2 -14   20.80   16.90
  -3  -2 -14   26.80   10.50
  -3   2 -14   48.70   21.50
   3   2  14   10.50    7.70
  -3   2 -14   19.20   20.50
  -4  -2 -14   35.90   20.70
  -4   2 -14   26.20    8.50
  -4   2 -14   21.70   21.10
  -4   2 -14   34.00   19.80
   4   2  14   34.50    9.50
  -5  -2 -14   38.90   20.60
   5  -2  14    4.30   10.10
   5   2  14   21.40    8.10
  -5   2 -14   13.50    7.50
  -5   2 -14   25.60   19.70
  -6   2 -14    0.10   20.90
  -6   2 -14   13.20   13.20
  -6   2 -14   -2.20    7.80
   5  -3 -14   63.09   30.20
   5  -3 -14   11.50   12.00
   5   3 -14   -3.90   11.30
   5   3 -14   -9.40   17.00
  -5   3  14   -1.00    6.70
   4  -3 -14   21.80   12.10
   4  -3 -14   15.30   22.60
  -4   3  14   -1.20   10.70
   4   3 -14   17.10   15.90
  -4   3  14   17.50    7.80
   4   3 -14   20.10   13.10
   3  -3 -14   20.10   13.10
   3   3 -14   13.80   10.50
  -3   3  14    9.60   11.20
  -3   3  14   22.60    6.10
   3   3 -14   -4.20   17.10
   2  -3 -14   -9.20   10.90
  -2  -3  14    5.20    8.50
  -2   3  14    6.90    6.00
   2   3 -14   -8.90   11.60
   2   3 -14  -14.30   15.00
   1  -3 -14   19.70   11.80
  -1  -3  14    5.30    9.10
   1   3 -14   22.00   17.70
   1   3 -14   -2.40   12.50
  -1   3  14    8.40    6.50
   0   3  14   18.60   12.30
   0   3 -14   26.40   19.90
   0   3 -14   25.60   16.70
   0   3  14   13.10    7.20
   1  -3  14   12.20   16.70
  -1   3 -14   23.00   17.10
   1   3  14   35.40    8.40
  -1   3 -14   -9.70   19.10
  -2  -3 -14   18.00   17.50
  -2   3 -14   -0.20   16.60
  -2   3 -14  -24.00   17.20
   2   3  14   -6.20    6.00
  -3  -3 -14   75.19   27.00
   3   3  14   20.40    9.20
  -3   3 -14   39.60   19.30
  -3   3 -14   55.09   26.00
  -3   3 -14   47.40   21.30
  -4  -3 -14   27.80   25.70
   4   3  14   23.30    9.50
  -4   3 -14   39.30   20.70
  -4   3 -14    6.40   15.60
   7   0 -15   14.60   25.10
   7   0 -15   -0.80   10.40
   6   0 -15   -2.40   16.40
   6   0 -15   26.70   13.20
   5   0 -15  -29.90   15.10
   5   0 -15   -4.70    9.40
   4   0 -15   24.90   23.00
   4   0 -15   23.10   13.80
   3   0 -15    3.50   17.80
   3   0 -15   19.60   10.60
   2   0 -15   11.00   19.50
  -2   0  15    0.10   19.20
   2   0 -15   -2.70    9.90
   1   0 -15   26.70   24.30
   1   0 -15   55.99   19.90
  -1   0  15   25.40   19.20
   0   0 -15  123.79   27.20
   0   0  15  101.79   32.70
   0   0 -15   81.99   32.00
  -1   0 -15   12.00   13.90
  -1   0 -15   19.40   23.30
   1   0  15   -2.20   21.70
  -2   0 -15   27.20    9.00
  -2   0 -15  -10.50   19.00
   2   0  15    5.40   22.80
  -2   0 -15   21.30   15.50
  -3   0 -15   20.20   20.90
   3   0  15    8.60   18.90
  -3   0 -15    3.30    8.00
  -3   0 -15   23.50   17.00
   4   0  15   -3.60   20.70
  -4   0 -15    1.30    7.10
  -4   0 -15    8.50   16.50
  -5   0 -15   13.00    8.60
   5   0  15  -20.00   20.40
  -5   0 -15  -26.00   18.70
   6   0  15  -22.40   23.50
  -6   0 -15   10.90   22.00
   7  -1 -15    6.10   22.00
   7   1 -15   28.10   19.40
   6  -1 -15    2.00   20.10
   6   1 -15    3.50   18.40
   6   1 -15   24.60   11.60
   5  -1 -15   -9.60   22.70
   5   1 -15   15.80   19.40
   5   1 -15   29.70   16.20
   4  -1 -15  -29.20   18.50
   4   1 -15   20.60   18.50
   4   1 -15    9.30    9.60
   3  -1 -15    9.40   21.60
   3   1 -15   -5.90    9.00
   3   1 -15   22.10   19.80
  -2  -1  15    2.80   15.00
   2  -1 -15    5.30   19.70
   2   1 -15    5.50   18.80
   2   1 -15   10.20   11.80
  -1  -1  15   22.00   15.00
   1  -1 -15   40.70   23.50
   1   1 -15   29.10   20.80
   1   1 -15   29.20   14.00
   0  -1 -15  155.08   20.30
   0  -1 -15  136.49   29.50
   0  -1  15  123.39   26.70
   0   1 -15  102.69   25.30
   0   1 -15   77.89   32.40
  -1  -1 -15    5.90   19.60
  -1  -1 -15   50.09   12.10
  -1   1 -15   19.60   16.40
  -1   1 -15   11.00   23.50
   2  -1  15   11.60   19.90
  -2  -1 -15   33.50   14.00
  -2   1 -15    7.50   21.60
  -2   1 -15   17.70   13.70
  -3  -1 -15   20.10    8.90
  -3  -1 -15   28.50   21.40
   3  -1  15   19.10   19.40
  -3   1 -15   46.10   19.10
  -3   1 -15   -2.50   20.20
  -4  -1 -15   31.40   24.00
   4  -1  15   54.59   25.10
  -4  -1 -15   -0.40    8.00
  -4   1 -15   23.80    8.70
  -4   1 -15   -1.70   17.30
  -5  -1 -15   20.20   24.60
   5  -1  15  -19.30   21.00
  -5   1 -15   -8.00   18.90
  -5   1 -15   16.10    8.90
  -6  -1 -15   30.10   30.80
   6  -1  15   70.09   28.70
  -6   1 -15   51.29   29.10
   5  -2 -15    5.50   26.60
   5   2 -15   17.80   19.60
   5   2 -15   32.80   15.80
   4  -2 -15    9.20   25.20
   4   2 -15    6.80   11.40
   4   2 -15    7.10   19.70
   3  -2 -15   -1.20   20.50
   3   2 -15   12.20   19.10
   3   2 -15    7.20   13.20
  -2  -2  15    2.70   16.50
   2  -2 -15   36.40   24.70
  -2   2  15    6.50    5.80
   2   2 -15   22.60   12.60
   2   2 -15    9.80   17.30
  -1  -2  15   25.10   13.90
   1  -2 -15   41.00   26.70
   1  -2 -15   65.09   15.50
   1   2 -15   16.10   21.10
  -1   2  15   51.19    9.70
   1   2 -15   38.10   21.60
   0  -2  15   31.80   11.90
   0  -2 -15   18.10   10.20
   0   2  15    1.30    5.70
   0   2 -15   15.20   20.50
  -1  -2 -15   19.50   11.80
   1  -2  15    9.50   11.00
   1   2  15   20.20    7.20
  -1   2 -15   19.10   15.30
  -1   2 -15   41.20   22.00
   2  -2  15   40.50   20.90
   2   2  15   16.20    7.80
  -2   2 -15   20.60   14.20
  -2   2 -15   22.40   22.30
   3  -2  15   21.90   13.60
  -3   2 -15   13.10   18.00
  -3   2 -15   20.20   22.70
   3   2  15   21.40    8.40
   4  -2  15   -1.60   13.70
  -4   2 -15   15.50   23.40
  -4   2 -15   -2.90   18.10
   4   2  15   29.20    9.60
   5   0 -16   55.49   26.50
   4   0 -16   33.40   15.80
   4   0 -16   16.60   22.70
   3   0 -16   -2.90   21.10
   3   0 -16   15.00   14.10
   2   0 -16   -6.00   10.50
   2   0 -16    2.00   21.70
   1   0 -16   17.80   12.40
   1   0 -16   13.40   19.80
   0   0 -16   14.50   13.70
   0   0 -16  -18.50   20.50
  -1   0 -16   36.20   17.20
  -1   0 -16   45.10   27.90
  -2   0 -16  -13.80   23.60
  -2   0 -16  -28.80   18.90
  -3   0 -16   21.00    9.20
  -3   0 -16   26.90   21.30
  -4   0 -16    2.40   22.60
   4  -1 -16   56.09   27.60
   4   1 -16   40.70   24.70
   3  -1 -16  -29.20   22.00
   3   1 -16   -2.10   20.70
   3   1 -16    8.50   12.60
   2  -1 -16  -16.20   22.10
   2   1 -16    8.10   23.30
   2   1 -16   -7.20   11.60
   1  -1 -16   29.70   23.50
   1   1 -16   24.80   17.20
   0  -1 -16   32.90   23.40
   0   1 -16   14.70   14.10
   0   1 -16  -10.20   22.30
  -1  -1 -16  -13.70    9.00
  -1  -1 -16   27.40   24.50
  -1   1 -16   18.80   13.60
  -1   1 -16   -1.50   20.10
   2  -1  16   36.70   26.10
  -2  -1 -16    6.20   10.70
  -2  -1 -16  -19.30   17.50
  -2   1 -16   11.20   14.60
  -2   1 -16   16.80   23.90
   3  -1  16    8.80   20.90
  -3  -1 -16   56.79   25.80
  -3   1 -16   -0.10   18.10
  -3   1 -16   14.10   21.50
   4  -1  16   12.90   21.50
   0   0   0    0.00    0.00

_computing_structure_solution     'SHELXT 2018/2 (Sheldrick, 2018)'
;
_shelx_hkl_checksum                2729
_olex2_submission_special_instructions  'No special instructions were received'
