# Supplementary material for: Trimerization of 1,2‐Diaminocyclohexane Catalyzed by a Metal–Organic Cage Tandem Catalyst with Dual Biomimetic Active Sites
Source: Adv Sci (Weinh). 2025 May 8;12(27):2501872. doi: 10.1002/advs.202501872 (PMC12279243; doi:10.1002/advs.202501872)
Supplement: Supplementary file 2 — Supporting Information [file ADVS-12-2501872-s001.zip › Mixed 1 and 2.cif]

data_mo_yl_0m
_audit_creation_date               2024-01-22
_audit_creation_method
;
Olex2 1.5
(compiled 2023.08.24 svn.re1ec1418 for OlexSys, GUI svn.r6817)
;
_shelx_SHELXL_version_number       '2018/3'
_audit_contact_author_address      ?
_audit_contact_author_email        ?
_audit_contact_author_name         ''
_audit_contact_author_phone        ?
_publ_contact_author_id_orcid      ?
_publ_section_references
;
Dolomanov, O.V., Bourhis, L.J., Gildea, R.J, Howard, J.A.K. & Puschmann, H.
 (2009), J. Appl. Cryst. 42, 339-341.

Sheldrick, G.M. (2015). Acta Cryst. C71, 3-8.
;
_chemical_name_common              ?
_chemical_name_systematic          ?
_chemical_formula_moiety           'C18 H32 N4, 0.5(C6 H14 N2)'
_chemical_formula_sum              'C21 H39 N5'
_chemical_formula_weight           361.57
_chemical_melting_point            ?
loop_
  _atom_type_symbol
  _atom_type_description
  _atom_type_scat_dispersion_real
  _atom_type_scat_dispersion_imag
  _atom_type_scat_source
 'C' 'C' 0.0033 0.0016 'International Tables Vol C Tables 4.2.6.8 and 6.1.1.4'
 'H' 'H' 0.0000 0.0000 'International Tables Vol C Tables 4.2.6.8 and 6.1.1.4'
 'N' 'N' 0.0061 0.0033 'International Tables Vol C Tables 4.2.6.8 and 6.1.1.4'

_shelx_space_group_comment
;
The symmetry employed for this shelxl refinement is uniquely defined
by the following loop, which should always be used as a source of
symmetry information in preference to the above space-group names.
They are only intended as comments.
;
_space_group_crystal_system        'monoclinic'
_space_group_IT_number             15
_space_group_name_H-M_alt          'C 1 2/c 1'
_space_group_name_Hall             '-C 2yc'
loop_
  _space_group_symop_operation_xyz
 'x, y, z'
 '-x, y, -z+1/2'
 'x+1/2, y+1/2, z'
 '-x+1/2, y+1/2, -z+1/2'
 '-x, -y, -z'
 'x, -y, z-1/2'
 '-x+1/2, -y+1/2, -z'
 'x+1/2, -y+1/2, z-1/2'

_cell_length_a                     15.9924(4)
_cell_length_b                     9.8705(2)
_cell_length_c                     25.7336(6)
_cell_angle_alpha                  90
_cell_angle_beta                   93.3730(10)
_cell_angle_gamma                  90
_cell_volume                       4055.09(16)
_cell_formula_units_Z              8
_cell_measurement_reflns_used      7568
_cell_measurement_temperature      250.00
_cell_measurement_theta_max        26.68
_cell_measurement_theta_min        2.43
_shelx_estimated_absorpt_T_max     0.991
_shelx_estimated_absorpt_T_min     0.987
_exptl_absorpt_coefficient_mu      0.072
_exptl_absorpt_correction_T_max    0.7455
_exptl_absorpt_correction_T_min    0.7034
_exptl_absorpt_correction_type     multi-scan
_exptl_absorpt_process_details
;
SADABS-2016/2 (Bruker,2016/2) was used for absorption correction.
wR2(int) was 0.1418 before and 0.0615 after correction.
The Ratio of minimum to maximum transmission is 0.9435.
The \l/2 correction factor is Not present.
;
_exptl_absorpt_special_details     ?
_exptl_crystal_colour              'clear light colourless'
_exptl_crystal_colour_lustre       clear
_exptl_crystal_colour_modifier     light
_exptl_crystal_colour_primary      colourless
_exptl_crystal_density_diffrn      1.184
_exptl_crystal_density_meas        ?
_exptl_crystal_density_method      ?
_exptl_crystal_description         block
_exptl_crystal_F_000               1600
_exptl_crystal_preparation         ?
_exptl_crystal_size_max            0.18
_exptl_crystal_size_mid            0.16
_exptl_crystal_size_min            0.13
_exptl_transmission_factor_max     ?
_exptl_transmission_factor_min     ?
_diffrn_reflns_av_R_equivalents    0.0533
_diffrn_reflns_av_unetI/netI       0.0255
_diffrn_reflns_Laue_measured_fraction_full  0.999
_diffrn_reflns_Laue_measured_fraction_max  0.998
_diffrn_reflns_limit_h_max         20
_diffrn_reflns_limit_h_min         -20
_diffrn_reflns_limit_k_max         12
_diffrn_reflns_limit_k_min         -12
_diffrn_reflns_limit_l_max         32
_diffrn_reflns_limit_l_min         -32
_diffrn_reflns_number              39858
_diffrn_reflns_point_group_measured_fraction_full  0.999
_diffrn_reflns_point_group_measured_fraction_max  0.998
_diffrn_reflns_theta_full          25.242
_diffrn_reflns_theta_max           27.147
_diffrn_reflns_theta_min           2.529
_diffrn_ambient_temperature        250.00
_diffrn_detector_area_resol_mean   ?
_diffrn_measured_fraction_theta_full  0.999
_diffrn_measured_fraction_theta_max  0.998
_diffrn_measurement_device_type    'Bruker APEX-II CCD'
_diffrn_measurement_method         '\f and \w scans'
_diffrn_radiation_type             MoK\a
_diffrn_radiation_wavelength       0.71073
_diffrn_source                     ?
_diffrn_source_current             1.4
_diffrn_source_power               0.07
_diffrn_source_voltage             50.0
_diffrn_standards_number           0
_reflns_Friedel_coverage           0.000
_reflns_Friedel_fraction_full      .
_reflns_Friedel_fraction_max       .
_reflns_number_gt                  3275
_reflns_number_total               4482
_reflns_special_details
;
 Reflections were merged by SHELXL according to the crystal
 class for the calculation of statistics and refinement.
 
 _reflns_Friedel_fraction is defined as the number of unique
 Friedel pairs measured divided by the number that would be
 possible theoretically, ignoring centric projections and
 systematic absences.
;
_reflns_threshold_expression       'I > 2\s(I)'
_computing_cell_refinement         'SAINT V8.40A (Bruker, 2019)'
_computing_data_collection         ?
_computing_data_reduction          'SAINT V8.40A (Bruker, 2019)'
_computing_molecular_graphics      'Olex2 1.5 (Dolomanov et al., 2009)'
_computing_publication_material    'Olex2 1.5 (Dolomanov et al., 2009)'
_computing_structure_refinement    'SHELXL 2018/3 (Sheldrick, 2015)'
_computing_structure_solution      'SHELXT 2014/5 (Sheldrick, 2014)'
_refine_diff_density_max           0.267
_refine_diff_density_min           -0.207
_refine_diff_density_rms           0.041
_refine_ls_extinction_coef         .
_refine_ls_extinction_method       none
_refine_ls_goodness_of_fit_ref     1.056
_refine_ls_hydrogen_treatment      mixed
_refine_ls_matrix_type             full
_refine_ls_number_parameters       295
_refine_ls_number_reflns           4482
_refine_ls_number_restraints       48
_refine_ls_R_factor_all            0.0755
_refine_ls_R_factor_gt             0.0527
_refine_ls_restrained_S_all        1.063
_refine_ls_shift/su_max            0.000
_refine_ls_shift/su_mean           0.000
_refine_ls_structure_factor_coef   Fsqd
_refine_ls_weighting_details      
 'w=1/[\s^2^(Fo^2^)+(0.0465P)^2^+4.3062P] where P=(Fo^2^+2Fc^2^)/3'
_refine_ls_weighting_scheme        calc
_refine_ls_wR_factor_gt            0.1244
_refine_ls_wR_factor_ref           0.1412
_refine_special_details            ?
_olex2_refinement_description
;
1. Fixed Uiso
 At 1.2 times of:
  All C(H) groups, All C(H,H) groups, All C(H,H,H,H,H,H,H,H,H,H) groups
2. Uiso/Uaniso restraints and constraints
C5 \\sim N5 \\sim C7 \\sim C4 \\sim C1 \\sim N1 \\sim C3 \\sim C9: within 2A
with sigma of 0.01 and sigma for terminal atoms of 0.02 within 2A
3. Others
 Fixed Sof: N5(0.5) N1(0.5) C7(0.5) H7(0.5) C9(0.5) H9A(0.5) H9B(0.5) C4(0.5)
 H4A(0.5) H4B(0.5) C1(0.5) H1(0.5) C3(0.5) H3A(0.5) H3B(0.5) C5(0.5) H5C(0.5)
 H5D(0.5) H5A(0.5) H5B(0.5) H1A(0.5) H1B(0.5)
4.a Ternary CH refined with riding coordinates:
 C006(H006), C007(H007), C009(H009), C00A(H00A), C7(H7), C1(H1)
4.b Secondary CH2 refined with riding coordinates:
 C00B(H00B,H00C), C00C(H00D,H00E), C00D(H00F,H00G), C00E(H00H,H00I), C00F(H00J,
 H00K), C00G(H00L,H00M), C00H(H00N,H00O), C00I(H00P,H00Q), C00J(H00R,H00S),
 C00K(H00T,H00U), C00L(H00V,H00W), C00M(H00X,H00Y), C9(H9A,H9B), C4(H4A,H4B),
 C3(H3A,H3B), C5(H5C,H5D)
;
_atom_sites_solution_hydrogens     mixed
_atom_sites_solution_primary       dual
_atom_sites_solution_secondary     ?
loop_
  _atom_site_label
  _atom_site_type_symbol
  _atom_site_fract_x
  _atom_site_fract_y
  _atom_site_fract_z
  _atom_site_U_iso_or_equiv
  _atom_site_adp_type
  _atom_site_occupancy
  _atom_site_site_symmetry_order
  _atom_site_calc_flag
  _atom_site_refinement_flags_posn
  _atom_site_refinement_flags_adp
  _atom_site_refinement_flags_occupancy
  _atom_site_disorder_assembly
  _atom_site_disorder_group
 N001 N 0.32645(9) 0.71816(15) 0.33407(5) 0.0333(3) Uani 1 1 d . . . . .
 N002 N 0.44394(8) 0.69939(15) 0.39600(5) 0.0319(3) Uani 1 1 d . . . . .
 N003 N 0.27022(9) 0.65505(14) 0.43350(5) 0.0305(3) Uani 1 1 d . . . . .
 N004 N 0.35816(8) 0.83140(14) 0.47233(5) 0.0313(3) Uani 1 1 d . . . . .
 C005 C 0.37029(9) 0.78245(16) 0.37918(6) 0.0274(3) Uani 1 1 d . . . . .
 C006 C 0.29212(10) 0.58358(17) 0.34301(6) 0.0318(4) Uani 1 1 d . . . . .
 H006 H 0.338475 0.521667 0.354148 0.038 Uiso 1 1 calc R U . . .
 C007 C 0.48978(10) 0.74700(17) 0.44355(6) 0.0316(4) Uani 1 1 d . . . . .
 H007 H 0.508947 0.840882 0.437775 0.038 Uiso 1 1 calc R U . . .
 C008 C 0.31014(9) 0.78904(16) 0.42490(6) 0.0277(3) Uani 1 1 d . . . . .
 C009 C 0.23126(10) 0.59237(17) 0.38608(6) 0.0307(3) Uani 1 1 d . . . . .
 H009 H 0.184394 0.651562 0.373453 0.037 Uiso 1 1 calc R U . . .
 C00A C 0.43091(10) 0.74786(17) 0.48753(6) 0.0313(4) Uani 1 1 d . . . . .
 H00A H 0.411780 0.654018 0.493426 0.038 Uiso 1 1 calc R U . . .
 C00B C 0.39657(10) 0.92417(17) 0.36154(6) 0.0343(4) Uani 1 1 d . . . . .
 H00B H 0.434598 0.963937 0.388644 0.041 Uiso 1 1 calc R U . . .
 H00C H 0.427465 0.915280 0.329943 0.041 Uiso 1 1 calc R U . . .
 C00C C 0.24041(10) 0.89359(17) 0.41418(7) 0.0351(4) Uani 1 1 d . . . . .
 H00D H 0.201613 0.859421 0.386321 0.042 Uiso 1 1 calc R U . . .
 H00E H 0.209002 0.903628 0.445526 0.042 Uiso 1 1 calc R U . . .
 C00D C 0.24822(12) 0.5289(2) 0.29341(7) 0.0422(4) Uani 1 1 d . . . . .
 H00F H 0.288707 0.520148 0.266458 0.051 Uiso 1 1 calc R U . . .
 H00G H 0.204588 0.592600 0.280845 0.051 Uiso 1 1 calc R U . . .
 C00E C 0.47579(12) 0.7999(2) 0.53743(7) 0.0422(4) Uani 1 1 d . . . . .
 H00H H 0.491868 0.894737 0.532764 0.051 Uiso 1 1 calc R U . . .
 H00I H 0.437683 0.795861 0.565857 0.051 Uiso 1 1 calc R U . . .
 C00F C 0.19470(12) 0.45412(18) 0.39708(7) 0.0410(4) Uani 1 1 d . . . . .
 H00J H 0.154634 0.462128 0.424301 0.049 Uiso 1 1 calc R U . . .
 H00K H 0.239560 0.392584 0.409611 0.049 Uiso 1 1 calc R U . . .
 C00G C 0.27225(12) 1.03219(18) 0.39851(8) 0.0432(4) Uani 1 1 d . . . . .
 H00L H 0.224667 1.093132 0.391071 0.052 Uiso 1 1 calc R U . . .
 H00M H 0.307281 1.070913 0.427313 0.052 Uiso 1 1 calc R U . . .
 C00H C 0.56572(11) 0.65921(19) 0.45709(7) 0.0415(4) Uani 1 1 d . . . . .
 H00N H 0.603627 0.661956 0.428536 0.050 Uiso 1 1 calc R U . . .
 H00O H 0.547940 0.565127 0.461551 0.050 Uiso 1 1 calc R U . . .
 C00I C 0.32302(12) 1.01998(19) 0.35057(7) 0.0426(4) Uani 1 1 d . . . . .
 H00P H 0.343810 1.109471 0.341057 0.051 Uiso 1 1 calc R U . . .
 H00Q H 0.287270 0.985515 0.321273 0.051 Uiso 1 1 calc R U . . .
 C00J C 0.55364(12) 0.7160(2) 0.55175(7) 0.0478(5) Uani 1 1 d . . . . .
 H00R H 0.583763 0.756072 0.582251 0.057 Uiso 1 1 calc R U . . .
 H00S H 0.536800 0.624028 0.561031 0.057 Uiso 1 1 calc R U . . .
 C00K C 0.20881(14) 0.3908(2) 0.30320(8) 0.0526(5) Uani 1 1 d . . . . .
 H00T H 0.177223 0.360649 0.271498 0.063 Uiso 1 1 calc R U . . .
 H00U H 0.253226 0.324428 0.311407 0.063 Uiso 1 1 calc R U . . .
 C00L C 0.61175(12) 0.7089(2) 0.50709(8) 0.0505(5) Uani 1 1 d . . . . .
 H00V H 0.658305 0.647320 0.516487 0.061 Uiso 1 1 calc R U . . .
 H00W H 0.635184 0.798924 0.501205 0.061 Uiso 1 1 calc R U . . .
 C00M C 0.15065(13) 0.3965(2) 0.34770(8) 0.0491(5) Uani 1 1 d . . . . .
 H00X H 0.130342 0.305035 0.354781 0.059 Uiso 1 1 calc R U . . .
 H00Y H 0.102064 0.453046 0.337506 0.059 Uiso 1 1 calc R U . . .
 N5 N 0.5619(4) 0.5242(7) 0.3242(2) 0.0861(16) Uani 0.5 1 d . U P A -1
 N1 N 0.4786(6) 0.6438(6) 0.2330(4) 0.114(3) Uani 0.5 1 d . U P A -1
 C7 C 0.5114(4) 0.4436(7) 0.2874(3) 0.0639(15) Uani 0.5 1 d . U P A -1
 H7 H 0.453620 0.442870 0.299230 0.077 Uiso 0.5 1 calc R U P A -1
 C9 C 0.4876(5) 0.2697(10) 0.1973(3) 0.087(2) Uani 0.5 1 d . U P A -1
 H9A H 0.536046 0.264971 0.175786 0.105 Uiso 0.5 1 calc R U P A -1
 H9B H 0.443884 0.211547 0.180935 0.105 Uiso 0.5 1 calc R U P A -1
 C4 C 0.5422(5) 0.2969(9) 0.2876(3) 0.0800(19) Uani 0.5 1 d . U P A -1
 H4A H 0.603327 0.299672 0.286266 0.096 Uiso 0.5 1 calc R U P A -1
 H4B H 0.530273 0.257885 0.321400 0.096 Uiso 0.5 1 calc R U P A -1
 C1 C 0.5078(4) 0.5026(6) 0.2341(2) 0.0649(15) Uani 0.5 1 d . U P A -1
 H1 H 0.565771 0.503083 0.222592 0.078 Uiso 0.5 1 calc R U P A -1
 C3 C 0.4559(4) 0.4124(9) 0.1960(3) 0.0825(19) Uani 0.5 1 d . U P A -1
 H3A H 0.397252 0.413425 0.205082 0.099 Uiso 0.5 1 calc R U P A -1
 H3B H 0.458423 0.448620 0.160689 0.099 Uiso 0.5 1 calc R U P A -1
 C5 C 0.5135(9) 0.2098(6) 0.2510(10) 0.091(3) Uani 0.5 1 d . U P A -1
 H5C H 0.464945 0.162857 0.264023 0.110 Uiso 0.5 1 calc R U P A -1
 H5D H 0.556945 0.141555 0.246436 0.110 Uiso 0.5 1 calc R U P A -1
 H004 H 0.322(2) 0.836(3) 0.4992(12) 0.110 Uiso 1 1 d . U . . .
 H003 H 0.313(2) 0.600(3) 0.4459(12) 0.110 Uiso 1 1 d . U . . .
 H001 H 0.3547(19) 0.723(3) 0.3091(12) 0.110 Uiso 1 1 d . U . . .
 H002 H 0.4759(19) 0.688(3) 0.3697(12) 0.110 Uiso 1 1 d . U . . .
 H5A H 0.618(4) 0.519(7) 0.311(2) 0.110 Uiso 0.5 1 d . U P B -1
 H5B H 0.541(4) 0.492(7) 0.353(3) 0.110 Uiso 0.5 1 d . U P C -1
 H1A H 0.439(5) 0.617(9) 0.209(3) 0.110 Uiso 0.5 1 d . U P D -1
 H1B H 0.482(7) 0.683(8) 0.261(4) 0.110 Uiso 0.5 1 d . U P E -1

loop_
  _atom_site_aniso_label
  _atom_site_aniso_U_11
  _atom_site_aniso_U_22
  _atom_site_aniso_U_33
  _atom_site_aniso_U_23
  _atom_site_aniso_U_13
  _atom_site_aniso_U_12
 N001 0.0361(8) 0.0411(8) 0.0227(7) -0.0002(6) 0.0017(5) -0.0046(6)
 N002 0.0281(7) 0.0379(8) 0.0295(7) -0.0028(6) -0.0009(5) 0.0026(6)
 N003 0.0323(7) 0.0345(7) 0.0245(6) -0.0005(5) 0.0008(5) -0.0064(6)
 N004 0.0308(7) 0.0377(8) 0.0252(7) -0.0041(6) 0.0005(5) -0.0013(6)
 C005 0.0265(7) 0.0321(8) 0.0236(7) 0.0011(6) 0.0006(6) -0.0005(6)
 C006 0.0316(8) 0.0364(9) 0.0270(8) -0.0030(6) -0.0012(6) -0.0005(7)
 C007 0.0283(8) 0.0338(8) 0.0321(8) 0.0023(6) -0.0024(6) -0.0026(7)
 C008 0.0275(7) 0.0314(8) 0.0240(7) -0.0012(6) 0.0014(6) -0.0019(6)
 C009 0.0292(8) 0.0348(8) 0.0280(8) -0.0005(6) -0.0006(6) -0.0035(7)
 C00A 0.0320(8) 0.0339(8) 0.0276(8) 0.0022(6) -0.0026(6) -0.0057(7)
 C00B 0.0345(8) 0.0371(9) 0.0314(8) 0.0067(7) 0.0029(7) -0.0024(7)
 C00C 0.0305(8) 0.0379(9) 0.0368(9) -0.0028(7) 0.0025(7) 0.0034(7)
 C00D 0.0425(10) 0.0531(11) 0.0305(9) -0.0093(8) -0.0024(7) -0.0028(8)
 C00E 0.0470(10) 0.0493(11) 0.0296(9) 0.0008(8) -0.0055(7) -0.0107(9)
 C00F 0.0447(10) 0.0404(10) 0.0376(9) 0.0010(8) -0.0011(8) -0.0109(8)
 C00G 0.0412(10) 0.0350(9) 0.0531(11) 0.0010(8) 0.0007(8) 0.0070(8)
 C00H 0.0323(9) 0.0447(10) 0.0467(10) 0.0055(8) -0.0048(8) 0.0040(8)
 C00I 0.0451(10) 0.0376(9) 0.0447(10) 0.0115(8) -0.0004(8) 0.0011(8)
 C00J 0.0487(11) 0.0524(11) 0.0401(10) 0.0098(8) -0.0179(8) -0.0144(9)
 C00K 0.0628(13) 0.0492(12) 0.0444(11) -0.0143(9) -0.0075(9) -0.0082(10)
 C00L 0.0380(10) 0.0575(12) 0.0540(12) 0.0090(10) -0.0144(9) -0.0038(9)
 C00M 0.0512(11) 0.0445(11) 0.0504(11) -0.0012(9) -0.0069(9) -0.0157(9)
 N5 0.079(3) 0.099(4) 0.079(3) -0.035(3) -0.004(3) 0.013(3)
 N1 0.102(7) 0.074(4) 0.169(10) 0.029(5) 0.022(5) 0.015(4)
 C7 0.055(3) 0.066(4) 0.071(4) -0.006(3) 0.003(3) 0.012(3)
 C9 0.080(5) 0.093(5) 0.089(5) -0.007(4) 0.005(3) -0.010(4)
 C4 0.081(5) 0.077(4) 0.082(4) 0.006(3) 0.003(3) 0.019(4)
 C1 0.048(3) 0.069(3) 0.079(5) 0.012(3) 0.016(3) 0.003(3)
 C3 0.059(4) 0.109(5) 0.078(4) 0.020(4) -0.004(3) -0.013(4)
 C5 0.093(7) 0.082(3) 0.099(4) -0.003(5) 0.004(6) 0.022(4)

_geom_special_details
;
 All esds (except the esd in the dihedral angle between two l.s. planes)
 are estimated using the full covariance matrix.  The cell esds are taken
 into account individually in the estimation of esds in distances, angles
 and torsion angles; correlations between esds in cell parameters are only
 used when they are defined by crystal symmetry.  An approximate (isotropic)
 treatment of cell esds is used for estimating esds involving l.s. planes.
;
loop_
  _geom_bond_atom_site_label_1
  _geom_bond_atom_site_label_2
  _geom_bond_distance
  _geom_bond_site_symmetry_2
  _geom_bond_publ_flag
 N001 C005 1.465(2) . ?
 N001 C006 1.461(2) . ?
 N001 H001 0.81(3) . ?
 N002 C005 1.479(2) . ?
 N002 C007 1.466(2) . ?
 N002 H002 0.88(3) . ?
 N003 C008 1.491(2) . ?
 N003 C009 1.473(2) . ?
 N003 H003 0.92(3) . ?
 N004 C008 1.4642(19) . ?
 N004 C00A 1.461(2) . ?
 N004 H004 0.93(3) . ?
 C005 C008 1.564(2) . ?
 C005 C00B 1.537(2) . ?
 C006 H006 0.9900 . ?
 C006 C009 1.520(2) . ?
 C006 C00D 1.519(2) . ?
 C007 H007 0.9900 . ?
 C007 C00A 1.514(2) . ?
 C007 C00H 1.516(2) . ?
 C008 C00C 1.532(2) . ?
 C009 H009 0.9900 . ?
 C009 C00F 1.518(2) . ?
 C00A H00A 0.9900 . ?
 C00A C00E 1.523(2) . ?
 C00B H00B 0.9800 . ?
 C00B H00C 0.9800 . ?
 C00B C00I 1.523(2) . ?
 C00C H00D 0.9800 . ?
 C00C H00E 0.9800 . ?
 C00C C00G 1.522(2) . ?
 C00D H00F 0.9800 . ?
 C00D H00G 0.9800 . ?
 C00D C00K 1.529(3) . ?
 C00E H00H 0.9800 . ?
 C00E H00I 0.9800 . ?
 C00E C00J 1.523(3) . ?
 C00F H00J 0.9800 . ?
 C00F H00K 0.9800 . ?
 C00F C00M 1.526(2) . ?
 C00G H00L 0.9800 . ?
 C00G H00M 0.9800 . ?
 C00G C00I 1.521(3) . ?
 C00H H00N 0.9800 . ?
 C00H H00O 0.9800 . ?
 C00H C00L 1.525(3) . ?
 C00I H00P 0.9800 . ?
 C00I H00Q 0.9800 . ?
 C00J H00R 0.9800 . ?
 C00J H00S 0.9800 . ?
 C00J C00L 1.522(3) . ?
 C00K H00T 0.9800 . ?
 C00K H00U 0.9800 . ?
 C00K C00M 1.518(3) . ?
 C00L H00V 0.9800 . ?
 C00L H00W 0.9800 . ?
 C00M H00X 0.9800 . ?
 C00M H00Y 0.9800 . ?
 N5 C7 1.446(8) . ?
 N5 H5A 0.97(7) . ?
 N5 H5B 0.90(7) . ?
 N1 C1 1.469(9) . ?
 N1 H1A 0.90(8) . ?
 N1 H1B 0.81(10) . ?
 C7 H7 0.9900 . ?
 C7 C4 1.529(10) . ?
 C7 C1 1.488(9) . ?
 C9 H9A 0.9800 . ?
 C9 H9B 0.9800 . ?
 C9 C3 1.497(12) . ?
 C9 C5 1.54(2) . ?
 C4 H4A 0.9800 . ?
 C4 H4B 0.9800 . ?
 C4 C5 1.336(19) . ?
 C1 H1 0.9900 . ?
 C1 C3 1.532(9) . ?
 C3 H3A 0.9800 . ?
 C3 H3B 0.9800 . ?
 C5 H5C 0.9800 . ?
 C5 H5D 0.9800 . ?

loop_
  _geom_angle_atom_site_label_1
  _geom_angle_atom_site_label_2
  _geom_angle_atom_site_label_3
  _geom_angle
  _geom_angle_site_symmetry_1
  _geom_angle_site_symmetry_3
  _geom_angle_publ_flag
 C005 N001 H001 110(2) . . ?
 C006 N001 C005 115.84(12) . . ?
 C006 N001 H001 115(2) . . ?
 C005 N002 H002 109(2) . . ?
 C007 N002 C005 114.65(13) . . ?
 C007 N002 H002 113(2) . . ?
 C008 N003 H003 105.2(19) . . ?
 C009 N003 C008 114.43(12) . . ?
 C009 N003 H003 108.0(19) . . ?
 C008 N004 H004 108.4(19) . . ?
 C00A N004 C008 115.62(13) . . ?
 C00A N004 H004 110.6(19) . . ?
 N001 C005 N002 109.13(13) . . ?
 N001 C005 C008 109.10(12) . . ?
 N001 C005 C00B 106.66(12) . . ?
 N002 C005 C008 108.50(12) . . ?
 N002 C005 C00B 111.35(13) . . ?
 C00B C005 C008 112.03(13) . . ?
 N001 C006 H006 109.0 . . ?
 N001 C006 C009 109.01(13) . . ?
 N001 C006 C00D 110.49(14) . . ?
 C009 C006 H006 109.0 . . ?
 C00D C006 H006 109.0 . . ?
 C00D C006 C009 110.42(13) . . ?
 N002 C007 H007 108.6 . . ?
 N002 C007 C00A 108.85(13) . . ?
 N002 C007 C00H 111.29(14) . . ?
 C00A C007 H007 108.6 . . ?
 C00A C007 C00H 110.89(14) . . ?
 C00H C007 H007 108.6 . . ?
 N003 C008 C005 111.24(12) . . ?
 N003 C008 C00C 108.11(12) . . ?
 N004 C008 N003 109.75(12) . . ?
 N004 C008 C005 108.86(12) . . ?
 N004 C008 C00C 107.35(13) . . ?
 C00C C008 C005 111.45(12) . . ?
 N003 C009 C006 111.73(13) . . ?
 N003 C009 H009 107.4 . . ?
 N003 C009 C00F 111.84(13) . . ?
 C006 C009 H009 107.4 . . ?
 C00F C009 C006 110.78(14) . . ?
 C00F C009 H009 107.4 . . ?
 N004 C00A C007 108.88(13) . . ?
 N004 C00A H00A 108.7 . . ?
 N004 C00A C00E 111.33(14) . . ?
 C007 C00A H00A 108.7 . . ?
 C007 C00A C00E 110.44(13) . . ?
 C00E C00A H00A 108.7 . . ?
 C005 C00B H00B 108.9 . . ?
 C005 C00B H00C 108.9 . . ?
 H00B C00B H00C 107.7 . . ?
 C00I C00B C005 113.48(14) . . ?
 C00I C00B H00B 108.9 . . ?
 C00I C00B H00C 108.9 . . ?
 C008 C00C H00D 108.8 . . ?
 C008 C00C H00E 108.8 . . ?
 H00D C00C H00E 107.7 . . ?
 C00G C00C C008 113.68(14) . . ?
 C00G C00C H00D 108.8 . . ?
 C00G C00C H00E 108.8 . . ?
 C006 C00D H00F 109.5 . . ?
 C006 C00D H00G 109.5 . . ?
 C006 C00D C00K 110.67(15) . . ?
 H00F C00D H00G 108.1 . . ?
 C00K C00D H00F 109.5 . . ?
 C00K C00D H00G 109.5 . . ?
 C00A C00E H00H 109.4 . . ?
 C00A C00E H00I 109.4 . . ?
 H00H C00E H00I 108.0 . . ?
 C00J C00E C00A 111.01(16) . . ?
 C00J C00E H00H 109.4 . . ?
 C00J C00E H00I 109.4 . . ?
 C009 C00F H00J 109.6 . . ?
 C009 C00F H00K 109.6 . . ?
 C009 C00F C00M 110.12(15) . . ?
 H00J C00F H00K 108.2 . . ?
 C00M C00F H00J 109.6 . . ?
 C00M C00F H00K 109.6 . . ?
 C00C C00G H00L 109.6 . . ?
 C00C C00G H00M 109.6 . . ?
 H00L C00G H00M 108.1 . . ?
 C00I C00G C00C 110.27(15) . . ?
 C00I C00G H00L 109.6 . . ?
 C00I C00G H00M 109.6 . . ?
 C007 C00H H00N 109.5 . . ?
 C007 C00H H00O 109.5 . . ?
 C007 C00H C00L 110.53(16) . . ?
 H00N C00H H00O 108.1 . . ?
 C00L C00H H00N 109.5 . . ?
 C00L C00H H00O 109.5 . . ?
 C00B C00I H00P 109.7 . . ?
 C00B C00I H00Q 109.7 . . ?
 C00G C00I C00B 110.01(14) . . ?
 C00G C00I H00P 109.7 . . ?
 C00G C00I H00Q 109.7 . . ?
 H00P C00I H00Q 108.2 . . ?
 C00E C00J H00R 109.3 . . ?
 C00E C00J H00S 109.3 . . ?
 H00R C00J H00S 107.9 . . ?
 C00L C00J C00E 111.68(15) . . ?
 C00L C00J H00R 109.3 . . ?
 C00L C00J H00S 109.3 . . ?
 C00D C00K H00T 109.3 . . ?
 C00D C00K H00U 109.3 . . ?
 H00T C00K H00U 108.0 . . ?
 C00M C00K C00D 111.59(16) . . ?
 C00M C00K H00T 109.3 . . ?
 C00M C00K H00U 109.3 . . ?
 C00H C00L H00V 109.3 . . ?
 C00H C00L H00W 109.3 . . ?
 C00J C00L C00H 111.48(15) . . ?
 C00J C00L H00V 109.3 . . ?
 C00J C00L H00W 109.3 . . ?
 H00V C00L H00W 108.0 . . ?
 C00F C00M H00X 109.3 . . ?
 C00F C00M H00Y 109.3 . . ?
 C00K C00M C00F 111.64(16) . . ?
 C00K C00M H00X 109.3 . . ?
 C00K C00M H00Y 109.3 . . ?
 H00X C00M H00Y 108.0 . . ?
 C7 N5 H5A 104(4) . . ?
 C7 N5 H5B 97(5) . . ?
 H5A N5 H5B 132(6) . . ?
 C1 N1 H1A 87(5) . . ?
 C1 N1 H1B 115(7) . . ?
 H1A N1 H1B 139(10) . . ?
 N5 C7 H7 107.4 . . ?
 N5 C7 C4 110.6(7) . . ?
 N5 C7 C1 112.1(6) . . ?
 C4 C7 H7 107.4 . . ?
 C1 C7 H7 107.4 . . ?
 C1 C7 C4 111.7(5) . . ?
 H9A C9 H9B 107.3 . . ?
 C3 C9 H9A 108.0 . . ?
 C3 C9 H9B 108.0 . . ?
 C3 C9 C5 117.0(8) . . ?
 C5 C9 H9A 108.0 . . ?
 C5 C9 H9B 108.0 . . ?
 C7 C4 H4A 107.2 . . ?
 C7 C4 H4B 107.2 . . ?
 H4A C4 H4B 106.8 . . ?
 C5 C4 C7 120.6(8) . . ?
 C5 C4 H4A 107.2 . . ?
 C5 C4 H4B 107.2 . . ?
 N1 C1 C7 112.6(6) . . ?
 N1 C1 H1 107.0 . . ?
 N1 C1 C3 112.3(6) . . ?
 C7 C1 H1 107.0 . . ?
 C7 C1 C3 110.6(6) . . ?
 C3 C1 H1 107.0 . . ?
 C9 C3 C1 111.3(6) . . ?
 C9 C3 H3A 109.4 . . ?
 C9 C3 H3B 109.4 . . ?
 C1 C3 H3A 109.4 . . ?
 C1 C3 H3B 109.4 . . ?
 H3A C3 H3B 108.0 . . ?
 C9 C5 H5C 108.1 . . ?
 C9 C5 H5D 108.1 . . ?
 C4 C5 C9 116.7(7) . . ?
 C4 C5 H5C 108.1 . . ?
 C4 C5 H5D 108.1 . . ?
 H5C C5 H5D 107.3 . . ?

loop_
  _geom_torsion_atom_site_label_1
  _geom_torsion_atom_site_label_2
  _geom_torsion_atom_site_label_3
  _geom_torsion_atom_site_label_4
  _geom_torsion
  _geom_torsion_site_symmetry_1
  _geom_torsion_site_symmetry_2
  _geom_torsion_site_symmetry_3
  _geom_torsion_site_symmetry_4
  _geom_torsion_publ_flag
 N001 C005 C008 N003 49.29(16) . . . . ?
 N001 C005 C008 N004 170.34(12) . . . . ?
 N001 C005 C008 C00C -71.44(16) . . . . ?
 N001 C005 C00B C00I 68.60(17) . . . . ?
 N001 C006 C009 N003 -53.98(17) . . . . ?
 N001 C006 C009 C00F -179.40(13) . . . . ?
 N001 C006 C00D C00K -177.47(15) . . . . ?
 N002 C005 C008 N003 -69.49(15) . . . . ?
 N002 C005 C008 N004 51.56(16) . . . . ?
 N002 C005 C008 C00C 169.78(13) . . . . ?
 N002 C005 C00B C00I -172.44(14) . . . . ?
 N002 C007 C00A N004 -56.18(17) . . . . ?
 N002 C007 C00A C00E -178.71(14) . . . . ?
 N002 C007 C00H C00L -179.08(14) . . . . ?
 N003 C008 C00C C00G -173.34(13) . . . . ?
 N003 C009 C00F C00M 176.74(15) . . . . ?
 N004 C008 C00C C00G 68.32(17) . . . . ?
 N004 C00A C00E C00J -177.58(14) . . . . ?
 C005 N001 C006 C009 58.28(17) . . . . ?
 C005 N001 C006 C00D 179.79(13) . . . . ?
 C005 N002 C007 C00A 59.33(17) . . . . ?
 C005 N002 C007 C00H -178.16(13) . . . . ?
 C005 C008 C00C C00G -50.80(18) . . . . ?
 C005 C00B C00I C00G 56.8(2) . . . . ?
 C006 N001 C005 N002 62.49(17) . . . . ?
 C006 N001 C005 C008 -55.90(17) . . . . ?
 C006 N001 C005 C00B -177.11(13) . . . . ?
 C006 C009 C00F C00M -57.90(19) . . . . ?
 C006 C00D C00K C00M 54.6(2) . . . . ?
 C007 N002 C005 N001 -175.41(13) . . . . ?
 C007 N002 C005 C008 -56.63(17) . . . . ?
 C007 N002 C005 C00B 67.11(17) . . . . ?
 C007 C00A C00E C00J -56.49(19) . . . . ?
 C007 C00H C00L C00J 55.2(2) . . . . ?
 C008 N003 C009 C006 53.02(18) . . . . ?
 C008 N003 C009 C00F 177.85(14) . . . . ?
 C008 N004 C00A C007 58.50(17) . . . . ?
 C008 N004 C00A C00E -179.51(13) . . . . ?
 C008 C005 C00B C00I -50.72(18) . . . . ?
 C008 C00C C00G C00I 57.31(19) . . . . ?
 C009 N003 C008 N004 -170.88(13) . . . . ?
 C009 N003 C008 C005 -50.35(17) . . . . ?
 C009 N003 C008 C00C 72.33(16) . . . . ?
 C009 C006 C00D C00K -56.8(2) . . . . ?
 C009 C00F C00M C00K 55.5(2) . . . . ?
 C00A N004 C008 N003 65.98(16) . . . . ?
 C00A N004 C008 C005 -55.99(17) . . . . ?
 C00A N004 C008 C00C -176.76(13) . . . . ?
 C00A C007 C00H C00L -57.75(19) . . . . ?
 C00A C00E C00J C00L 54.3(2) . . . . ?
 C00B C005 C008 N003 167.16(12) . . . . ?
 C00B C005 C008 N004 -71.78(16) . . . . ?
 C00B C005 C008 C00C 46.43(17) . . . . ?
 C00C C00G C00I C00B -58.6(2) . . . . ?
 C00D C006 C009 N003 -175.54(14) . . . . ?
 C00D C006 C009 C00F 59.05(18) . . . . ?
 C00D C00K C00M C00F -54.2(2) . . . . ?
 C00E C00J C00L C00H -53.7(2) . . . . ?
 C00H C007 C00A N004 -178.93(13) . . . . ?
 C00H C007 C00A C00E 58.54(19) . . . . ?
 N5 C7 C4 C5 -169.3(11) . . . . ?
 N5 C7 C1 N1 -55.0(8) . . . . ?
 N5 C7 C1 C3 178.4(6) . . . . ?
 N1 C1 C3 C9 179.2(7) . . . . ?
 C7 C4 C5 C9 30.0(16) . . . . ?
 C7 C1 C3 C9 -54.0(8) . . . . ?
 C4 C7 C1 N1 -179.8(7) . . . . ?
 C4 C7 C1 C3 53.6(8) . . . . ?
 C1 C7 C4 C5 -43.7(13) . . . . ?
 C3 C9 C5 C4 -29.5(15) . . . . ?
 C5 C9 C3 C1 41.2(10) . . . . ?

_shelx_res_file
;
TITL mo_yl_0m_a.res in C2/c
    mo_yl_0m.res
    created by SHELXL-2018/3 at 12:51:34 on 22-Jan-2024
REM Old TITL mo_YL_0m_a.res in C2/c
REM SHELXT solution in C2/c: R1 0.232, Rweak 0.007, Alpha 0.036
REM <I/s> 0.525 for 247 systematic absences, Orientation as input
REM Formula found by SHELXT: C41 N8
CELL 0.71073 15.9924 9.8705 25.7336 90 93.373 90
ZERR 8 0.0004 0.0002 0.0006 0 0.001 0
LATT 7
SYMM -X,+Y,0.5-Z
SFAC C H N
UNIT 168 312 40
SIMU 0.01 0.02 2 C5 N5 C7 C4 C1 N1 C3 C9

L.S. 40
PLAN  20 0 0
SIZE 0.13 0.16 0.18
TEMP -23.15
CONF
BOND
list 4
MORE -1
BOND $H
fmap 2
acta
REM <olex2.extras>
REM <HklSrc "%.\\mo_YL_0m.hkl">
REM </olex2.extras>

WGHT    0.046500    4.306200
FVAR       0.36749
N001  3    0.326455    0.718162    0.334069    11.00000    0.03606    0.04114 =
         0.02274   -0.00021    0.00168   -0.00458
N002  3    0.443939    0.699390    0.396000    11.00000    0.02807    0.03792 =
         0.02951   -0.00277   -0.00091    0.00257
N003  3    0.270224    0.655051    0.433498    11.00000    0.03229    0.03452 =
         0.02451   -0.00054    0.00083   -0.00641
N004  3    0.358161    0.831403    0.472330    11.00000    0.03076    0.03768 =
         0.02522   -0.00410    0.00052   -0.00129
C005  1    0.370289    0.782446    0.379177    11.00000    0.02649    0.03205 =
         0.02359    0.00108    0.00064   -0.00049
C006  1    0.292121    0.583580    0.343014    11.00000    0.03161    0.03643 =
         0.02698   -0.00297   -0.00116   -0.00048
AFIX  13
H006  2    0.338475    0.521667    0.354148    11.00000   -1.20000
AFIX   0
C007  1    0.489782    0.747001    0.443553    11.00000    0.02826    0.03381 =
         0.03213    0.00230   -0.00239   -0.00261
AFIX  13
H007  2    0.508947    0.840882    0.437775    11.00000   -1.20000
AFIX   0
C008  1    0.310135    0.789042    0.424904    11.00000    0.02753    0.03144 =
         0.02405   -0.00118    0.00143   -0.00186
C009  1    0.231263    0.592374    0.386083    11.00000    0.02920    0.03475 =
         0.02799   -0.00053   -0.00057   -0.00350
AFIX  13
H009  2    0.184394    0.651562    0.373453    11.00000   -1.20000
AFIX   0
C00A  1    0.430913    0.747859    0.487525    11.00000    0.03203    0.03393 =
         0.02756    0.00224   -0.00262   -0.00574
AFIX  13
H00A  2    0.411780    0.654018    0.493426    11.00000   -1.20000
AFIX   0
C00B  1    0.396568    0.924172    0.361543    11.00000    0.03453    0.03712 =
         0.03145    0.00667    0.00292   -0.00243
AFIX  23
H00B  2    0.434598    0.963937    0.388644    11.00000   -1.20000
H00C  2    0.427465    0.915280    0.329943    11.00000   -1.20000
AFIX   0
C00C  1    0.240410    0.893587    0.414182    11.00000    0.03053    0.03794 =
         0.03684   -0.00279    0.00249    0.00341
AFIX  23
H00D  2    0.201613    0.859421    0.386321    11.00000   -1.20000
H00E  2    0.209002    0.903628    0.445526    11.00000   -1.20000
AFIX   0
C00D  1    0.248223    0.528888    0.293408    11.00000    0.04250    0.05306 =
         0.03053   -0.00926   -0.00244   -0.00283
AFIX  23
H00F  2    0.288707    0.520148    0.266458    11.00000   -1.20000
H00G  2    0.204588    0.592600    0.280845    11.00000   -1.20000
AFIX   0
C00E  1    0.475789    0.799904    0.537434    11.00000    0.04695    0.04927 =
         0.02956    0.00078   -0.00551   -0.01068
AFIX  23
H00H  2    0.491868    0.894737    0.532764    11.00000   -1.20000
H00I  2    0.437683    0.795861    0.565857    11.00000   -1.20000
AFIX   0
C00F  1    0.194701    0.454122    0.397079    11.00000    0.04466    0.04040 =
         0.03755    0.00104   -0.00107   -0.01085
AFIX  23
H00J  2    0.154634    0.462128    0.424301    11.00000   -1.20000
H00K  2    0.239560    0.392584    0.409611    11.00000   -1.20000
AFIX   0
C00G  1    0.272246    1.032186    0.398515    11.00000    0.04115    0.03501 =
         0.05307    0.00100    0.00073    0.00698
AFIX  23
H00L  2    0.224667    1.093132    0.391071    11.00000   -1.20000
H00M  2    0.307281    1.070913    0.427313    11.00000   -1.20000
AFIX   0
C00H  1    0.565725    0.659214    0.457087    11.00000    0.03234    0.04467 =
         0.04671    0.00548   -0.00485    0.00402
AFIX  23
H00N  2    0.603627    0.661956    0.428536    11.00000   -1.20000
H00O  2    0.547940    0.565127    0.461551    11.00000   -1.20000
AFIX   0
C00I  1    0.323021    1.019977    0.350574    11.00000    0.04508    0.03760 =
         0.04471    0.01150   -0.00037    0.00111
AFIX  23
H00P  2    0.343810    1.109471    0.341057    11.00000   -1.20000
H00Q  2    0.287270    0.985515    0.321273    11.00000   -1.20000
AFIX   0
C00J  1    0.553642    0.715952    0.551751    11.00000    0.04866    0.05237 =
         0.04005    0.00979   -0.01790   -0.01441
AFIX  23
H00R  2    0.583763    0.756072    0.582251    11.00000   -1.20000
H00S  2    0.536800    0.624028    0.561031    11.00000   -1.20000
AFIX   0
C00K  1    0.208806    0.390767    0.303197    11.00000    0.06282    0.04924 =
         0.04436   -0.01426   -0.00745   -0.00815
AFIX  23
H00T  2    0.177223    0.360649    0.271498    11.00000   -1.20000
H00U  2    0.253226    0.324428    0.311407    11.00000   -1.20000
AFIX   0
C00L  1    0.611754    0.708853    0.507089    11.00000    0.03796    0.05754 =
         0.05401    0.00901   -0.01435   -0.00377
AFIX  23
H00V  2    0.658305    0.647320    0.516487    11.00000   -1.20000
H00W  2    0.635184    0.798924    0.501205    11.00000   -1.20000
AFIX   0
C00M  1    0.150654    0.396482    0.347703    11.00000    0.05121    0.04451 =
         0.05037   -0.00116   -0.00686   -0.01570
AFIX  23
H00X  2    0.130342    0.305035    0.354781    11.00000   -1.20000
H00Y  2    0.102064    0.453046    0.337506    11.00000   -1.20000
AFIX   0

PART -1
N5    3    0.561931    0.524225    0.324157    10.50000    0.07930    0.09874 =
         0.07933   -0.03477   -0.00444    0.01347
N1    3    0.478622    0.643830    0.233015    10.50000    0.10153    0.07405 =
         0.16852    0.02893    0.02197    0.01537
C7    1    0.511429    0.443563    0.287425    10.50000    0.05459    0.06606 =
         0.07115   -0.00615    0.00331    0.01205
AFIX  13
H7    2    0.453620    0.442870    0.299230    10.50000   -1.20000
AFIX   0
C9    1    0.487579    0.269664    0.197315    10.50000    0.07974    0.09299 =
         0.08873   -0.00723    0.00496   -0.01048
AFIX  23
H9A   2    0.536046    0.264971    0.175786    10.50000   -1.20000
H9B   2    0.443884    0.211547    0.180935    10.50000   -1.20000
AFIX   0
C4    1    0.542237    0.296903    0.287615    10.50000    0.08134    0.07668 =
         0.08177    0.00588    0.00330    0.01937
AFIX  23
H4A   2    0.603327    0.299672    0.286266    10.50000   -1.20000
H4B   2    0.530273    0.257885    0.321400    10.50000   -1.20000
AFIX   0
C1    1    0.507804    0.502641    0.234136    10.50000    0.04822    0.06853 =
         0.07939    0.01214    0.01552    0.00312
AFIX  13
H1    2    0.565771    0.503083    0.222592    10.50000   -1.20000
AFIX   0
C3    1    0.455917    0.412406    0.196022    10.50000    0.05930    0.10936 =
         0.07780    0.02028   -0.00438   -0.01343
AFIX  23
H3A   2    0.397252    0.413425    0.205082    10.50000   -1.20000
H3B   2    0.458423    0.448620    0.160689    10.50000   -1.20000
AFIX   0
C5    1    0.513513    0.209834    0.251043    10.50000    0.09307    0.08180 =
         0.09911   -0.00284    0.00396    0.02194
AFIX  23
H5C   2    0.464945    0.162857    0.264023    10.50000   -1.20000
H5D   2    0.556945    0.141555    0.246436    10.50000   -1.20000
AFIX   0
PART 0
H004  2    0.321988    0.836268    0.499186    11.00000   -1.20000
H003  2    0.313013    0.599711    0.445907    11.00000   -1.20000
H001  2    0.354686    0.723277    0.309103    11.00000   -1.20000
H002  2    0.475879    0.688432    0.369676    11.00000   -1.20000
PART -1
H5A   2    0.617596    0.519175    0.311179    10.50000   -1.20000
H5B   2    0.540504    0.491680    0.353240    10.50000   -1.20000
H1A   2    0.439336    0.616924    0.208549    10.50000   -1.20000
H1B   2    0.481756    0.682519    0.260958    10.50000   -1.20000
HKLF 4


REM  mo_yl_0m_a.res in C2/c
REM wR2 = 0.1412, GooF = S = 1.056, Restrained GooF = 1.063 for all data
REM R1 = 0.0527 for 3275 Fo > 4sig(Fo) and 0.0755 for all 4482 data
REM 295 parameters refined using 48 restraints

END

WGHT      0.0465      4.3051

REM Highest difference peak  0.267,  deepest hole -0.207,  1-sigma level  0.041
Q1    1   0.3400  0.7874  0.4003  11.00000  0.05    0.25
Q2    1   0.2659  0.5870  0.3659  11.00000  0.05    0.20
Q3    1   0.4323  0.6069  0.4023  11.00000  0.05    0.20
Q4    1   0.2188  0.5226  0.3901  11.00000  0.05    0.17
Q5    1   0.4642  0.7457  0.4670  11.00000  0.05    0.16
Q6    1   0.2468  0.6216  0.4096  11.00000  0.05    0.16
Q7    1   0.2431  0.6616  0.4591  11.00000  0.05    0.16
Q8    1   0.3331  0.8095  0.4498  11.00000  0.05    0.16
Q9    1   0.5000  0.1021  0.2500  10.50000  0.05    0.16
Q10   1   0.3825  0.8516  0.3745  11.00000  0.05    0.15
Q11   1   0.5693  0.2271  0.2491  11.00000  0.05    0.15
Q12   1   0.5303  0.7053  0.4508  11.00000  0.05    0.15
Q13   1   0.2848  0.7739  0.3218  11.00000  0.05    0.14
Q14   1   0.2752  0.8397  0.4189  11.00000  0.05    0.14
Q15   1   0.3686  0.9178  0.4736  11.00000  0.05    0.14
Q16   1   0.4572  0.7672  0.5114  11.00000  0.05    0.14
Q17   1   0.3910  0.7909  0.4796  11.00000  0.05    0.14
Q18   1   0.3054  0.6521  0.3409  11.00000  0.05    0.13
Q19   1   0.4812  0.6155  0.2706  11.00000  0.05    0.13
Q20   1   0.2875  0.7183  0.4284  11.00000  0.05    0.13
;
_shelx_res_checksum                13001
_shelx_hkl_file
;
   2   0   0  241.98    5.30
  -2   0   0  199.38    6.70
  -2   0   0  250.97    7.00
  -4   0   0 5025.80   78.89
  -4   0   0 4985.70   84.69
   4   0   0 4835.72   84.09
   4   0   0 4924.31   78.69
   4   0   0 4863.01   84.29
  -4   0   0 4757.52   85.79
  -4   0   0 4862.81   82.89
  -6   0   0    2.40    1.20
  -6   0   0    3.50    2.40
   6   0   0    2.30    1.00
   6   0   0    3.90    2.20
  -6   0   0    1.60    1.70
   6   0   0    2.10    1.80
  -6   0   0    1.70    1.50
  -8   0   0   39.90    6.80
  -8   0   0   39.50    3.70
  -8   0   0   33.70    6.90
   8   0   0   35.40    3.30
   8   0   0   41.00    7.00
  -8   0   0   37.10    5.70
   8   0   0   33.40    5.10
 -10   0   0  103.29   10.10
  10   0   0  114.89   10.10
 -10   0   0  118.19    6.80
  10   0   0  113.29    6.50
 -10   0   0   99.99    8.70
  10   0   0  123.19   11.00
  12   0   0   18.90    5.70
 -12   0   0   14.70    5.20
 -12   0   0   13.90    3.10
 -12   0   0   11.60    3.70
  12   0   0   16.60    4.70
  14   0   0   29.10    7.30
 -14   0   0   22.80    6.50
 -14   0   0   26.20    5.90
 -14   0   0   27.70    4.60
 -16   0   0  197.98   15.20
  16   0   0  186.58   19.00
 -16   0   0  192.18   11.00
  16   0   0  172.78   16.20
  18   0   0   13.80    5.90
  18   0   0   19.60    8.20
 -18   0   0   30.50    7.10
  18   0   0   16.60    6.50
  20   0   0   -4.80    6.40
 -20   0   0    3.50    2.70
 -20   0   0   -2.60    4.80
  20   0   0    3.50    3.70
  -3  -1   0 6299.07  104.09
   3  -1   0 6563.74  104.49
  -3   1   0 6527.55  101.39
  -5  -1   0   94.59    5.00
   5  -1   0   98.29    7.20
   5  -1   0   93.59    6.80
  -5  -1   0   90.99    5.90
   5  -1   0   95.79    3.90
  -5  -1   0  101.89    8.60
  -5  -1   0   83.49    6.40
   5   1   0   93.09    6.40
  -5   1   0   91.19    6.20
   5   1   0   99.69    6.60
   5   1   0   90.49    4.90
  -5   1   0   88.79    4.00
  -5   1   0   99.99    6.20
  -7  -1   0  137.79   11.00
  -7  -1   0  146.79    9.90
  -7  -1   0  138.49    8.50
  -7  -1   0  147.79    7.20
   7  -1   0  146.19    9.70
   7  -1   0  149.69   10.10
   7  -1   0  152.78    5.90
   7   1   0  143.19    9.60
  -7   1   0  157.08    6.20
   7   1   0  161.68    9.90
  -7   1   0  153.08    9.30
   9  -1   0   70.79    8.30
  -9  -1   0   64.89    6.50
  -9  -1   0   61.99    6.00
   9  -1   0   62.59    4.20
  -9  -1   0   38.60    6.00
  -9  -1   0   48.90    8.80
  -9   1   0   60.89    4.40
   9   1   0   57.49    7.30
  -9   1   0   56.39    6.50
   9   1   0   59.79    7.00
 -11  -1   0   28.10    5.80
 -11  -1   0   20.70    6.30
  11  -1   0   20.90    5.80
 -11  -1   0   22.30    3.90
 -11  -1   0   25.40    7.80
  11  -1   0   25.60    6.70
  11  -1   0   24.50    3.60
 -11   1   0   23.40    5.70
  11   1   0   24.30    6.70
 -11   1   0   29.80    6.50
  11   1   0   29.50    7.40
 -11   1   0   22.20    3.60
 -13  -1   0    4.80    2.40
  13  -1   0    2.10    3.00
 -13  -1   0    1.50    3.10
 -13  -1   0    1.70    3.40
  13  -1   0    3.50    3.90
 -13  -1   0    3.50    2.80
  13   1   0    6.10    4.30
 -13   1   0    5.00    3.10
 -13   1   0    3.90    2.90
 -13   1   0   -0.30    1.50
  13   1   0    2.20    2.10
 -15  -1   0   22.10    6.10
 -15  -1   0    7.70    5.50
  15  -1   0   27.80    8.60
  15  -1   0   19.30    5.70
 -15  -1   0   25.00    4.90
  15  -1   0   30.20    8.10
 -15   1   0   21.30    6.10
  15   1   0   22.50    6.70
 -15   1   0   25.60    6.40
 -15   1   0   20.50    4.00
  15   1   0   17.60    6.90
 -17  -1   0   13.00    5.90
  17  -1   0   17.90    8.20
  17  -1   0    9.50    4.70
 -17  -1   0   17.40    4.40
  17  -1   0    7.50    4.60
 -17   1   0   13.20    5.00
  17   1   0   20.80    7.60
  17   1   0   14.20    6.00
 -17   1   0   24.30    7.60
  19  -1   0    9.90    5.60
 -19  -1   0   17.50    8.20
  19  -1   0    5.80    6.80
 -19  -1   0   17.50    8.00
  19   1   0   12.80    5.60
  19   1   0   10.00    6.40
 -19   1   0   27.70    7.80
   0  -2   0 2789.42   44.00
   0  -2   0 2824.72   47.60
   0  -2   0 2672.33   47.60
   0   2   0 2712.83   47.20
   0   2   0 2744.23   43.90
  -2  -2   0 8143.59  128.29
   2   2   0 8266.97  129.69
   4  -2   0  688.73   14.50
  -4  -2   0  654.73   16.70
   4  -2   0  655.63   18.50
   4  -2   0  673.93   15.70
  -4  -2   0  708.73   19.30
   4  -2   0  662.53   18.60
   4   2   0  671.83   17.90
  -4   2   0  666.03   14.10
   4   2   0  652.23   18.50
  -6  -2   0  390.16   15.60
   6  -2   0  406.76   15.00
  -6  -2   0  410.16   13.20
   6  -2   0  403.86   16.50
   6  -2   0  394.66   10.10
   6  -2   0  388.16   15.00
  -6  -2   0  415.86   13.70
  -6  -2   0  381.86   19.60
  -6   2   0  398.66   12.30
  -6   2   0  406.26   10.90
  -6   2   0  395.26   14.80
   6   2   0  421.46   15.80
   6   2   0  418.76   15.80
  -8  -2   0   18.00    4.00
   8  -2   0   33.60    2.90
   8  -2   0   24.60    5.50
   8  -2   0   24.30    4.80
  -8  -2   0   31.00    4.30
   8  -2   0   28.10    5.40
  -8  -2   0   26.40    4.60
  -8  -2   0   26.80    6.80
   8   2   0   24.20    4.60
  -8   2   0   33.50    3.20
   8   2   0   32.70    6.00
  -8   2   0   22.30    4.00
  -8   2   0   32.60    4.70
  10  -2   0   55.29    8.60
 -10  -2   0   63.69    6.80
  10  -2   0   63.59    9.70
 -10  -2   0   60.49    5.80
  10  -2   0   59.09    7.00
  10  -2   0   66.29    4.30
 -10  -2   0   36.60    6.60
 -10  -2   0   72.59   12.30
  10   2   0   73.19    8.60
 -10   2   0   61.79    7.20
 -10   2   0   68.69    4.70
  10   2   0   58.89    7.20
 -10   2   0   60.79    6.40
  12  -2   0   20.90    5.70
 -12  -2   0   18.00    4.00
 -12  -2   0   23.20    5.50
 -12  -2   0   14.80    5.50
 -12  -2   0   22.60    6.20
  12  -2   0   26.60    7.00
  12  -2   0   23.20    3.30
  12  -2   0   27.20    6.80
  12   2   0   23.60    6.40
 -12   2   0   23.30    5.30
 -12   2   0   28.50    3.90
  14  -2   0   23.20    3.50
 -14  -2   0   19.50    4.60
 -14  -2   0   21.10    6.50
  14  -2   0   12.50    5.20
 -14  -2   0   18.40    5.40
  14  -2   0   16.30    6.60
  14  -2   0    5.70    4.50
 -14  -2   0   26.00    7.90
 -14   2   0   26.20    6.10
 -14   2   0   21.40    3.70
  14   2   0   17.50    6.20
  16  -2   0   74.89   12.10
 -16  -2   0   84.79   10.00
 -16  -2   0   67.39   12.40
 -16  -2   0   84.89    8.10
  16  -2   0   67.99   13.00
  16  -2   0   65.19   10.50
  16   2   0   69.29   14.00
 -16   2   0   73.99   10.40
 -16   2   0   81.89   13.20
  16   2   0   88.19   14.20
 -18  -2   0    1.10    3.10
  18  -2   0    1.00    4.30
  18  -2   0    3.40    3.90
  18  -2   0    7.60    4.90
 -18  -2   0    8.00    5.80
 -18  -2   0    4.60    4.30
 -18   2   0    1.30    1.70
  18   2   0    0.50    4.40
  18   2   0    3.10    6.50
 -18   2   0    0.70    3.20
 -20  -2   0    2.40    3.20
  20  -2   0    8.40    7.00
  20  -2   0    9.90    5.30
  20   2   0   10.70    7.20
 -20   2   0   24.70    6.40
  20   2   0   17.80    5.70
 -20   2   0    0.60    2.50
  -1  -3   0  219.88    8.40
  -1  -3   0  232.08    9.40
   1  -3   0  241.88    9.40
   1  -3   0  227.38    7.20
   1  -3   0  231.68    9.20
  -1   3   0  231.38    9.20
  -1   3   0  231.88    7.00
   1   3   0  220.08    9.10
   1   3   0  226.88    8.40
  -3  -3   0    6.80    2.20
   3  -3   0    4.30    2.00
   3  -3   0    9.20    1.30
  -3  -3   0    9.40    1.50
  -3  -3   0   10.40    2.70
   3  -3   0    7.90    2.10
   3   3   0    6.10    1.90
   3   3   0    4.10    1.50
  -3   3   0   10.60    3.00
  -3   3   0    8.00    2.20
  -5  -3   0    0.40    1.00
  -5  -3   0    0.10    1.00
   5  -3   0   -1.00    1.00
   5  -3   0    0.90    0.90
   5  -3   0    2.00    1.20
   5  -3   0    0.80    1.70
  -5  -3   0    1.10    1.70
   5   3   0    0.10    1.20
   5   3   0    0.00    1.10
   5   3   0    0.80    1.30
  -5   3   0    0.80    0.70
  -5   3   0   -0.50    0.80
  -7  -3   0 1783.62   52.19
  -7  -3   0 1793.92   43.90
  -7  -3   0 1843.32   38.30
  -7  -3   0 1818.52   39.50
   7  -3   0 1798.22   33.70
   7  -3   0 1839.72   40.30
   7  -3   0 1818.12   44.50
   7  -3   0 1749.82   42.80
  -7   3   0 1797.42   34.80
   7   3   0 1847.42   43.30
   7   3   0 1807.02   40.20
  -7   3   0 1775.02   41.70
   7   3   0 1766.32   42.90
   9  -3   0   62.59    7.40
   9  -3   0   49.90    8.40
  -9  -3   0   57.89    9.60
   9  -3   0   63.19    4.00
  -9  -3   0   60.89    7.60
  -9  -3   0   61.29    6.00
  -9  -3   0   58.19    5.90
  -9   3   0   61.39    5.10
  -9   3   0   60.19    6.90
   9   3   0   63.39    7.90
   9   3   0   53.39    6.80
  11  -3   0    2.50    3.30
 -11  -3   0   10.90    3.50
 -11  -3   0    7.00    2.90
  11  -3   0   10.40    4.00
  11  -3   0    9.80    2.10
 -11  -3   0   12.90    5.30
  11  -3   0   13.20    4.70
 -11  -3   0    9.30    5.40
 -11   3   0    7.20    2.80
 -11   3   0    9.80    3.80
  11   3   0    8.50    4.20
  13  -3   0    1.50    3.50
 -13  -3   0    5.20    2.90
 -13  -3   0    5.50    2.70
 -13  -3   0    6.90    4.20
  13  -3   0    3.20    3.30
 -13  -3   0    3.70    3.50
  13  -3   0    5.10    1.80
  13   3   0    6.40    3.90
 -13   3   0    1.40    2.70
 -13   3   0    0.60    1.80
 -15  -3   0   85.09   13.60
  15  -3   0   53.19   11.10
  15  -3   0   69.29   11.00
 -15  -3   0   68.39    7.90
  15  -3   0   78.49   13.50
 -15  -3   0   61.69    9.20
 -15   3   0   70.79    8.00
 -17  -3   0  198.98   13.70
  17  -3   0  173.78   19.90
 -17  -3   0  170.68   18.40
  17  -3   0  178.58   16.50
  17  -3   0  186.88   17.90
 -17  -3   0  193.68   15.30
 -17  -3   0  183.58   19.80
 -17   3   0  223.88   15.00
  17   3   0  163.48   16.70
 -17   3   0  222.68   17.70
  17   3   0  237.98   21.80
  19  -3   0    2.50    5.50
 -19  -3   0    5.00    3.20
 -19  -3   0    2.20    3.90
  19  -3   0    8.30    5.10
  19   3   0    1.10    5.40
 -19   3   0   -3.60    3.00
   0  -4   0  496.25   11.20
   0  -4   0  482.75   16.00
   0  -4   0  503.15   15.70
   0   4   0  473.15   15.10
   2  -4   0 1623.94   32.50
   2  -4   0 1609.74   36.10
  -2  -4   0 1614.84   34.10
   2   4   0 1617.74   33.50
   2   4   0 1567.24   35.90
  -2   4   0 1592.84   31.30
  -2   4   0 1587.94   35.70
   4  -4   0   12.10    2.90
  -4  -4   0   13.30    2.90
   4  -4   0   11.50    3.20
  -4  -4   0    9.80    2.80
  -4  -4   0   11.90    1.90
   4   4   0   14.00    2.80
  -4   4   0   11.70    2.70
   4   4   0    9.60    3.10
  -6  -4   0  321.77   10.80
  -6  -4   0  305.47   13.30
   6  -4   0  312.87   15.20
   6  -4   0  320.17   11.10
   6  -4   0  318.77   10.20
  -6  -4   0  317.37   15.50
   6  -4   0  305.47   14.80
   6   4   0  335.07   15.20
   6   4   0  319.37   13.70
   6   4   0  307.87   12.50
  -6   4   0  307.67    8.20
  -6   4   0  300.57   13.40
  -8  -4   0  102.89   12.30
  -8  -4   0   79.99    7.10
   8  -4   0   84.39    5.00
  -8  -4   0   86.89    6.30
  -8  -4   0   91.09    9.00
   8  -4   0   85.09    8.90
   8  -4   0   84.39    8.60
  -8   4   0   89.19    7.90
  -8   4   0   84.09    4.70
   8   4   0   70.79    7.60
   8   4   0   86.89    8.30
   8   4   0   82.59    7.00
 -10  -4   0   27.20    5.10
 -10  -4   0   25.00    6.20
  10  -4   0   32.10    7.60
 -10  -4   0   30.60    5.30
  10  -4   0   26.40    5.90
  10  -4   0   31.30    3.20
 -10  -4   0   15.30    5.80
  10   4   0   35.60    6.40
 -10   4   0   32.20    3.70
 -10   4   0   38.10    7.10
  10   4   0   32.40    7.00
  12  -4   0   45.70    9.50
 -12  -4   0   41.00    7.00
 -12  -4   0   34.80    6.10
 -12  -4   0   50.69   12.40
  12  -4   0   45.60    3.60
  12  -4   0   47.70    9.70
 -12   4   0   38.60    5.40
 -12   4   0   39.50    7.40
  12   4   0   43.60    8.60
  12   4   0   41.60    7.30
  14  -4   0   41.40    9.00
 -14  -4   0   39.00    7.00
 -14  -4   0   30.40    8.80
  14  -4   0   38.90    9.00
  14  -4   0   37.30    3.40
 -14  -4   0   41.70    7.40
  14  -4   0   24.90    7.60
  14   4   0   28.50    7.00
  14   4   0   48.40   11.00
 -14   4   0   45.90    6.60
  16  -4   0  186.38   19.50
 -16  -4   0  160.98   12.90
 -16  -4   0  156.68   16.70
  16  -4   0  149.69   15.20
 -16  -4   0  144.29   12.10
  16  -4   0  136.19   16.90
 -16  -4   0  150.48   18.20
  16   4   0  154.88   15.70
  16   4   0  153.08   17.50
  16   4   0  165.48   15.20
 -16   4   0  187.28   16.00
 -18  -4   0   -1.30    3.50
  18  -4   0    4.90    3.90
 -18  -4   0    6.40    4.60
 -18  -4   0   -3.20    2.70
  18  -4   0    3.50    4.80
  18   4   0    1.40    4.00
  18   4   0    2.60    5.90
 -18   4   0    0.40    2.90
  -1  -5   0  285.37   13.30
   1  -5   0  302.77   15.70
   1  -5   0  308.37   10.00
   1  -5   0  321.47   13.80
  -1  -5   0  322.27   13.10
  -1   5   0  306.37   13.20
   1   5   0  329.97   12.90
   1   5   0  311.37   13.80
   3  -5   0   75.19    5.80
  -3  -5   0   82.39    6.50
  -3  -5   0   79.39    7.20
   3  -5   0   89.39    7.70
   3  -5   0   81.09    4.00
  -3   5   0   74.19    5.30
   3   5   0   74.49    5.90
   3   5   0   82.59    7.20
  -3   5   0   91.39    7.60
  -5  -5   0  258.77    7.80
   5  -5   0  249.88   13.90
  -5  -5   0  264.27   12.20
  -5  -5   0  272.37   14.30
   5  -5   0  261.87   13.10
  -5  -5   0  251.27   12.60
  -5   5   0  276.77   12.10
   5   5   0  274.87   14.00
   5   5   0  252.57   11.10
   7  -5   0   82.99    5.90
  -7  -5   0   79.49    8.60
  -7  -5   0   77.09    5.10
  -7  -5   0   70.49    6.90
   7  -5   0   54.49    8.60
   7  -5   0   74.69    8.00
  -7  -5   0   62.19   11.70
  -7   5   0   68.49    6.80
   7   5   0   70.29    7.70
   7   5   0   75.39    6.20
   7   5   0   69.79    6.90
   9  -5   0   54.99    9.20
  -9  -5   0   57.69   12.10
   9  -5   0   51.29    8.80
  -9  -5   0   59.39    5.30
   9  -5   0   52.49    4.50
  -9  -5   0   58.79    6.80
  -9  -5   0   48.40    7.70
  -9   5   0   46.30    8.30
   9   5   0   60.89    6.40
   9   5   0   40.70    7.00
  -9   5   0   61.59    3.80
  11  -5   0    1.30    1.30
 -11  -5   0    0.70    1.70
 -11  -5   0    1.50    3.70
  11  -5   0    4.90    4.10
 -11  -5   0    1.20    1.70
 -11  -5   0   -2.80    3.30
  11  -5   0    0.20    3.30
  11   5   0    0.90    1.80
 -11   5   0    0.70    1.20
  11   5   0    8.20    3.70
  11   5   0    3.60    2.40
 -11   5   0    2.90    2.60
 -13  -5   0   20.10    4.70
  13  -5   0   22.50    7.70
 -13  -5   0   17.90    6.30
 -13  -5   0   22.30    5.50
  13  -5   0   21.50    2.90
  13  -5   0   21.70    7.10
  13  -5   0   16.60    5.90
 -13   5   0   20.30    3.60
  13   5   0   17.80    6.50
 -13   5   0   19.40    5.80
  13   5   0   26.70    6.00
 -15  -5   0    9.60    4.00
  15  -5   0    6.00    5.10
  15  -5   0   13.90    6.10
 -15  -5   0    8.20    4.80
 -15  -5   0   19.00    9.10
 -15  -5   0   19.50    5.10
  15  -5   0   21.30    7.70
  15   5   0   26.60    8.20
 -15   5   0    7.20    4.60
  15   5   0   14.50    5.50
  15   5   0   14.30    6.10
 -17  -5   0   46.10    7.80
 -17  -5   0   28.50    8.60
  17  -5   0   42.20   12.90
  17  -5   0   39.00    9.90
 -17  -5   0   36.60    7.40
  17  -5   0   35.80   13.40
  17   5   0   26.40    9.20
   0  -6   0  162.98    6.50
   0  -6   0  177.38   10.60
   0  -6   0  181.98   11.20
   0   6   0  172.38   10.20
  -2  -6   0    2.00    1.90
   2  -6   0   -0.20    1.10
   2  -6   0   -1.60    1.20
  -2  -6   0   -0.10    1.60
   2  -6   0    0.10    1.70
   2   6   0   -0.20    1.40
   2   6   0    0.30    1.40
  -2   6   0   -0.20    1.40
  -2   6   0   -0.30    0.90
  -4  -6   0   34.40    5.80
  -4  -6   0   20.10    4.70
   4  -6   0   27.70    5.90
   4  -6   0   20.10    4.40
   4   6   0   28.80    5.60
   4   6   0   23.20    4.30
  -4   6   0   24.70    4.90
  -4   6   0   28.10    4.30
  -6  -6   0   30.90    6.30
   6  -6   0   31.30    6.00
  -6  -6   0   26.30    7.90
  -6  -6   0   24.20    4.70
   6  -6   0   28.50    6.00
   6   6   0   26.80    4.30
  -6   6   0   25.90    4.50
   8  -6   0   -2.40    2.20
  -8  -6   0    7.80    5.70
  -8  -6   0   -2.20    2.10
   8  -6   0    4.50    1.90
  -8  -6   0    2.30    1.30
   8  -6   0    2.60    2.70
  -8  -6   0    1.60    1.80
   8   6   0    1.40    2.10
  -8   6   0    1.20    2.30
   8   6   0    0.10    1.50
 -10  -6   0  117.69   12.20
  10  -6   0  108.89   11.60
 -10  -6   0  140.39   13.50
 -10  -6   0  115.49    7.40
  10  -6   0  126.89    7.30
 -10  -6   0  119.39   15.00
  10  -6   0  134.89   13.40
 -10   6   0  121.39   10.70
  10   6   0  130.79   11.40
  10   6   0  133.19    9.50
 -12  -6   0    4.00    3.20
 -12  -6   0    4.70    2.40
  12  -6   0    0.70    2.80
 -12  -6   0    6.00    4.00
  12  -6   0    6.30    1.90
  12  -6   0    0.00    3.80
  12   6   0    1.70    3.70
  12   6   0    4.80    3.00
 -12   6   0    3.10    2.60
 -14  -6   0    2.60    3.00
  14  -6   0   -1.70    2.60
 -14  -6   0    3.10    5.90
  14  -6   0    7.00    5.00
 -14  -6   0    0.70    2.20
 -14  -6   0   -0.80    3.10
  14  -6   0    1.10    3.60
  14   6   0    1.60    3.40
 -14   6   0   -1.40    0.90
  14   6   0   -5.40    2.40
  14   6   0    2.60    4.20
 -14   6   0    0.50    3.10
 -16  -6   0   -2.10    4.00
 -16  -6   0    4.10    3.40
 -16  -6   0   -0.60    2.80
  16  -6   0    7.60    4.90
  16  -6   0    3.60    3.50
  16  -6   0   -6.80    3.60
 -16   6   0   -0.40    1.60
  16   6   0    8.00    7.40
  16   6   0   -3.60    2.80
  18  -6   0   11.30    8.20
 -18  -6   0   -9.50    4.90
 -18  -6   0   -0.50    3.40
 -18  -6   0    0.90    3.70
  18  -6   0    1.50    4.30
  18   6   0    6.10    4.50
 -18   6   0    3.20    2.50
  18   6   0   -5.10    5.50
   1  -7   0    1.20    1.40
  -1  -7   0    0.60    1.70
   1  -7   0   -0.60    1.50
  -1  -7   0   -0.50    1.40
   1  -7   0    0.90    2.30
  -1   7   0    3.10    2.50
   1   7   0    0.70    1.90
   3  -7   0    0.20    2.20
   3  -7   0    0.40    1.40
   3  -7   0   -1.30    1.40
  -3  -7   0    1.60    2.00
   3  -7   0   -0.50    1.00
  -3  -7   0   -2.30    1.50
   3   7   0    2.30    1.80
   3   7   0    1.70    2.10
  -3   7   0   -1.70    0.80
  -3   7   0   -0.60    1.40
   5  -7   0   -1.60    1.90
  -5  -7   0    1.60    2.40
  -5  -7   0    2.50    2.20
   5  -7   0    1.80    2.30
  -5  -7   0    1.30    2.20
  -5   7   0    3.20    2.20
   5   7   0    1.10    1.60
   5   7   0    0.70    1.80
  -7  -7   0    7.40    5.40
   7  -7   0   15.50    5.00
   7  -7   0   13.50    4.30
  -7  -7   0   13.20    4.80
   7  -7   0   18.30    4.00
  -7  -7   0   14.40    4.20
  -7   7   0    8.70    3.30
   7   7   0   12.30    3.80
   7   7   0   15.40    3.60
  -9  -7   0  161.88   14.40
   9  -7   0  160.98    9.70
   9  -7   0  173.58   14.50
  -9  -7   0  162.68   12.60
  -9  -7   0  170.08    7.40
   9  -7   0  166.58   14.60
  -9  -7   0  175.38   18.00
  -9   7   0  172.98   12.50
   9   7   0  163.58   10.40
 -11  -7   0   -2.70    4.80
  11  -7   0    0.90    3.00
 -11  -7   0    1.40    2.80
  11  -7   0    6.90    4.00
  11  -7   0    1.60    1.50
 -11  -7   0    4.00    3.30
 -11  -7   0    1.70    1.60
  11   7   0   -1.10    2.10
  13  -7   0    4.40    4.00
 -13  -7   0    4.30    3.40
  13  -7   0    1.90    4.20
 -13  -7   0   -1.60    3.40
  13  -7   0    3.80    1.90
 -13  -7   0    3.20    4.60
 -13  -7   0    3.90    2.70
  13   7   0    4.10    3.80
  13   7   0    0.70    1.90
 -13   7   0    2.80    3.10
  15  -7   0    1.80    3.80
 -15  -7   0   -9.70    3.40
 -15  -7   0   -1.10    2.00
  15  -7   0    4.10    5.80
  15  -7   0    0.50    5.00
 -15  -7   0   -2.70    2.60
 -15   7   0   -1.60    2.70
  15   7   0    4.90    4.80
  15   7   0   -4.30    4.30
  17  -7   0    0.00    5.90
 -17  -7   0    7.50    3.90
 -17  -7   0   -6.60    4.30
 -17  -7   0    2.30    3.80
  17  -7   0    6.80    5.30
  17   7   0    4.40    6.50
  17   7   0   -4.60    4.30
   0  -8   0   17.00    5.00
   0  -8   0    7.10    3.20
   0   8   0   17.60    4.40
   2  -8   0   -1.70    1.50
  -2  -8   0    5.80    3.30
  -2  -8   0   -0.10    2.10
   2  -8   0    3.30    1.80
   2  -8   0    6.60    3.00
   2  -8   0    2.00    2.60
  -2   8   0    2.40    2.50
   2   8   0    1.00    2.10
  -4  -8   0   54.19   11.90
   4  -8   0   69.29    7.10
   4  -8   0   56.29    8.90
  -4  -8   0   62.79    9.10
   4  -8   0   74.29   10.90
  -4  -8   0   70.79    8.60
  -4  -8   0   57.49    7.00
   4  -8   0   67.89    4.30
   4   8   0   64.69    6.90
   4   8   0   66.49    8.40
   6  -8   0    9.40    3.90
  -6  -8   0    5.00    3.50
  -6  -8   0    7.70    5.90
  -6  -8   0    2.50    2.70
   6  -8   0    4.80    3.30
  -6  -8   0    5.00    2.80
   6  -8   0   15.90    5.50
   6   8   0   -0.90    1.60
   6   8   0    7.80    3.00
  -6   8   0    1.00    1.80
  -8  -8   0    9.20    5.40
   8  -8   0   16.90    4.70
   8  -8   0    2.40    3.20
   8  -8   0    2.30    2.90
  -8  -8   0    7.30    4.30
  -8  -8   0    7.60    3.60
  -8   8   0    7.00    3.20
   8   8   0    9.50    3.20
   8   8   0   10.20    4.60
  10  -8   0    4.30    3.60
 -10  -8   0    0.80    2.90
  10  -8   0    0.10    3.10
 -10  -8   0    3.90    4.40
 -10  -8   0    4.10    3.50
  10   8   0    1.80    2.30
 -10   8   0    2.40    2.70
  10   8   0    0.50    2.40
  12  -8   0   74.79   11.70
  12  -8   0   72.49    6.20
 -12  -8   0   86.49   16.90
 -12  -8   0   77.59   11.10
  12  -8   0   74.59   13.90
 -12  -8   0   43.60    9.60
 -12  -8   0   68.49    5.50
  12   8   0   59.69   11.00
  14  -8   0    5.80    5.50
 -14  -8   0    4.90    4.80
  14  -8   0    3.50    4.50
 -14  -8   0    5.20    2.40
 -14  -8   0   -2.10    2.90
 -14   8   0    8.40    4.70
  14   8   0   -1.50    2.70
   1  -9   0    7.90    4.10
  -1  -9   0    5.70    3.20
   1  -9   0    3.90    2.90
  -1  -9   0    9.40    4.70
  -1  -9   0    7.10    3.60
   1  -9   0    3.50    4.70
   1   9   0    0.80    2.30
  -1   9   0    2.10    2.90
  -3  -9   0    5.30    2.80
  -3  -9   0    2.70    3.00
   3  -9   0    1.80    3.00
   3  -9   0    2.70    2.90
   3  -9   0    4.60    1.90
   3  -9   0    3.00    2.90
   3  -9   0    8.50    3.10
   3   9   0    4.70    3.10
  -3   9   0    6.00    3.70
  -5  -9   0    2.50    2.70
  -5  -9   0    8.00    4.50
   5  -9   0    1.80    2.70
   5  -9   0    8.40    3.30
   5  -9   0    3.80    3.60
  -5  -9   0    3.20    2.80
  -5  -9   0   12.50    6.10
   5   9   0    6.20    3.30
   5   9   0   -0.80    3.30
  -7  -9   0    3.20    3.50
  -7  -9   0   -7.70    4.00
   7  -9   0    0.50    2.90
   7  -9   0    1.70    3.70
   7  -9   0   -0.80    3.30
  -7  -9   0   -1.30    2.50
  -7   9   0    4.50    2.50
   7   9   0    4.30    2.90
  -9  -9   0   13.40    5.50
  -9  -9   0   -1.10    4.70
   9  -9   0    6.10    3.40
  -9  -9   0    6.00    3.20
   9  -9   0    7.00    3.80
   9   9   0    4.10    2.00
  -9   9   0    2.30    3.10
   9   9   0   13.60    6.00
  11  -9   0   -5.40    3.30
  11  -9   0   -3.30    2.40
 -11  -9   0   -2.20    5.00
 -11  -9   0   -0.30    3.50
  11  -9   0   -1.10    2.90
 -11  -9   0   -4.40    2.30
  11   9   0    2.60    2.10
  11   9   0    2.90    3.80
 -13  -9   0    8.90    4.10
  13  -9   0    5.10    5.70
  13  -9   0    8.80    5.50
  13  -9   0    4.40    2.70
 -13  -9   0    6.90    5.10
  13   9   0    7.00    2.90
 -13   9   0    2.30    4.20
   0 -10   0   41.00    8.80
   0 -10   0   41.80    8.60
   0 -10   0   49.90    8.90
   0  10   0   61.89    9.90
   2 -10   0   16.00    4.10
   2 -10   0   13.60    4.80
  -2 -10   0   15.50    6.80
   2 -10   0   19.20    3.80
  -2 -10   0   23.80    5.80
  -2 -10   0   21.60    6.40
   2 -10   0   16.20    5.70
  -2 -10   0   12.80    4.70
   2  10   0    8.80    4.40
  -2  10   0   20.50    5.90
   4 -10   0    2.40    3.00
   4 -10   0    3.90    3.30
  -4 -10   0    1.80    3.30
   4 -10   0    6.30    3.90
  -4 -10   0    0.30    3.00
  -4 -10   0    5.00    4.70
  -4 -10   0    0.20    2.30
   4  10   0    1.20    2.50
  -6 -10   0    3.60    3.40
  -6 -10   0    5.20    3.80
   6 -10   0    6.20    3.60
  -6 -10   0    2.20    5.00
   6 -10   0    4.90    3.70
  -6 -10   0    3.40    3.20
   6 -10   0    1.10    3.70
   6  10   0    5.60    4.20
   6  10   0    0.20    2.20
  -8 -10   0   -9.40    4.60
  -8 -10   0    2.20    3.30
   8 -10   0   -1.10    2.90
  -8 -10   0    1.30    3.60
   8 -10   0   -6.60    2.90
   8 -10   0   -1.60    3.40
   8 -10   0    2.30    3.40
   8  10   0    1.20    2.00
  -8  10   0    2.20    2.60
   8  10   0   -2.20    2.40
  10 -10   0   18.50    7.00
 -10 -10   0    7.60    6.70
  10 -10   0   11.20    4.40
  10 -10   0   26.30    9.10
 -10 -10   0    2.70    3.80
 -10 -10   0   10.30    5.40
  10 -10   0    5.80    4.40
  10  10   0    1.00    2.30
 -10  10   0   11.10    5.20
 -12 -10   0    7.60    4.50
  12 -10   0   18.40    7.80
  12 -10   0   12.30    6.80
 -12 -10   0   -1.60    4.80
  12 -10   0   16.80    4.10
 -12  10   0    5.70    4.40
  -1 -11   0    4.20    4.30
   1 -11   0   10.00    4.60
   1 -11   0    6.80    2.90
   1 -11   0    8.70    5.10
   1 -11   0   13.20    5.50
  -1 -11   0   -2.40    2.60
  -1 -11   0    7.50    3.70
   1  11   0    7.00    4.40
  -3 -11   0    0.90    5.20
   3 -11   0    2.00    3.20
  -3 -11   0    1.70    3.60
   3 -11   0    6.50    2.00
   3 -11   0    2.90    3.90
   3 -11   0    1.70    2.80
  -3 -11   0    4.50    3.40
   3 -11   0    3.20    4.00
  -3 -11   0    6.90    3.70
   3  11   0   -0.90    3.00
   5 -11   0   10.40    4.70
   5 -11   0    1.00    3.60
  -5 -11   0    4.20    3.40
  -5 -11   0   11.00    4.90
  -5 -11   0    6.20    4.70
   5 -11   0   -2.20    2.90
  -5 -11   0   -0.60    2.60
   5  11   0   -0.40    2.50
   7 -11   0   15.90    6.00
   7 -11   0   15.10    5.90
   7 -11   0    7.20    5.30
  -7 -11   0   13.70    5.70
   7 -11   0   12.30    5.90
  -7 -11   0    8.70    7.80
  -7 -11   0    5.30    5.60
   7  11   0    6.50    2.90
   9 -11   0    4.10    4.30
   9 -11   0   -6.50    4.10
  -9 -11   0   -0.70    3.10
   9 -11   0    8.30    4.90
   9 -11   0    3.00    3.70
  -9 -11   0    9.80    6.30
   9  11   0    6.10    3.70
   0 -12   0    2.40    4.70
   0 -12   0    5.20    4.00
   0 -12   0    3.60    3.00
   0 -12   0    3.10    3.90
   0 -12   0    0.30    2.70
  -2 -12   0    3.10    4.60
  -2 -12   0    6.80    4.40
  -2 -12   0    8.30    5.40
   2 -12   0    6.90    3.90
   2 -12   0    1.60    4.30
   2 -12   0    1.00    2.30
  -2 -12   0   -4.00    4.20
   2 -12   0    4.00    3.40
   2 -12   0   12.70    4.60
   2  12   0   -0.90    2.90
   4 -12   0   -0.80    2.80
  -4 -12   0    2.40    5.60
  -4 -12   0    4.20    4.00
   4 -12   0    4.40    4.40
   4 -12   0    0.90    3.60
  -4 -12   0   -8.10    3.00
   4 -12   0   -9.30    3.40
  -4 -12   0   -3.90    3.10
   4  12   0   -3.00    2.50
  -6 -12   0   13.70    5.70
  -6 -12   0   20.40    7.50
  -6 -12   0   15.80    6.60
   6 -12   0    9.90    4.50
   6 -12   0   22.10    5.80
   6 -12   0    5.90    6.10
  -6 -12   0   10.40    5.20
   6 -12   0   12.90    6.00
  20   0  -1  -14.80    6.00
 -20   0   1    0.00    4.90
 -20   0   1    5.30    2.70
  20   0  -1    1.80    4.40
 -18   0   1    2.60    2.00
 -18   0   1    6.50    4.00
  18   0  -1    1.80    4.00
  18   0  -1   -2.60    3.70
 -16   0   1   -4.10    2.60
 -16   0   1   -1.50    2.30
 -16   0   1    1.80    1.60
  16   0  -1   -2.40    3.40
  16   0  -1    1.20    3.00
  14   0  -1   -3.20    2.30
  14   0  -1    2.10    4.10
 -14   0   1   -2.60    2.50
 -14   0   1   -1.50    1.90
 -14   0   1   -1.30    1.20
  12   0  -1    1.20    2.90
 -12   0   1   -0.20    1.10
  12   0  -1   -0.60    2.10
 -12   0   1    1.10    2.50
 -12   0   1    0.20    1.80
 -10   0   1    0.50    1.60
 -10   0   1   -1.10    1.00
  10   0  -1    0.00    1.60
 -10   0   1   -3.10    2.00
  10   0  -1   -2.50    1.40
  -8   0   1   -1.60    1.20
  -8   0   1    0.00    0.80
   8   0  -1    0.00    1.60
   8   0  -1    1.50    1.90
  -8   0   1    4.40    2.70
  -8   0   1   -0.60    1.00
   6   0  -1    0.60    1.60
  -6   0   1    2.20    1.70
   6   0  -1   -0.60    1.00
  -6   0   1   -0.40    0.70
   6   0  -1    0.20    0.70
  -6   0   1    0.30    1.00
  -6   0   1   -1.40    1.10
   4   0  -1    0.90    2.00
  -4   0   1   -0.80    1.30
  -4   0   1   -0.10    1.50
   4   0  -1   -0.30    1.20
   4   0  -1    1.80    1.50
   4   0  -1    0.30    0.80
  -4   0   1    0.20    0.60
  -4   0   1   -0.80    0.90
  -2   0   1   -0.80    0.40
   2   0  -1    1.00    0.90
  -2   0   1    0.20    0.50
  -2   0   1   -0.30    0.40
   2   0  -1    0.00    0.60
   2   0  -1   -0.10    0.40
   2   0   1    0.10    0.50
  -2   0  -1    1.20    0.90
   2   0   1    1.20    0.70
  -2   0  -1   -0.10    0.60
  -2   0  -1   -0.60    0.20
   2   0   1    0.90    0.80
   4   0   1   -0.60    1.30
  -4   0  -1   -0.70    1.30
  -4   0  -1   -0.80    1.40
   4   0   1    0.00    0.90
  -4   0  -1   -0.10    0.80
   4   0   1    0.90    1.70
   6   0   1    0.30    0.80
  -6   0  -1   -1.20    1.60
  -6   0  -1    1.20    1.60
   6   0   1   -1.20    1.00
  -6   0  -1   -0.20    1.20
  -6   0  -1   -1.00    0.70
   6   0   1    0.60    1.70
   8   0   1    1.70    2.00
   8   0   1    1.60    2.10
  -8   0  -1   -0.60    1.20
  -8   0  -1    2.20    2.20
  -8   0  -1   -0.70    0.80
   8   0   1    0.10    1.00
 -10   0  -1    0.20    1.60
 -10   0  -1   -0.10    1.00
  10   0   1   -1.50    1.80
  10   0   1   -1.10    2.00
 -10   0  -1    0.80    2.40
  10   0   1   -0.50    0.80
  12   0   1    3.40    2.90
  12   0   1    1.40    1.30
 -12   0  -1    0.90    1.40
  12   0   1    3.10    3.20
 -12   0  -1    0.20    2.10
 -12   0  -1   -1.50    2.20
  14   0   1   -4.60    3.40
  14   0   1   -3.20    2.20
 -14   0  -1    0.00    1.60
 -14   0  -1   -1.50    2.70
 -14   0  -1   -2.10    1.70
 -16   0  -1    7.30    2.40
  16   0   1   -0.80    3.10
 -16   0  -1    2.20    2.70
  16   0   1    3.90    3.20
 -16   0  -1   -1.90    2.80
  16   0   1    7.80    5.10
 -18   0  -1   -0.60    1.80
  18   0   1   -8.20    4.60
  18   0   1   -0.60    3.30
  18   0   1   -6.80    2.90
 -18   0  -1    4.10    3.60
 -20   0  -1   -6.30    2.30
  20   0   1    6.20    8.10
  20   0   1   -5.60    3.10
 -20   0  -1   -3.90    5.10
 -19  -1   1    0.90    3.80
  19  -1  -1    3.90    4.80
 -19  -1   1   -1.30    1.90
  19  -1  -1   -3.70    3.10
 -19  -1   1    4.00    4.80
 -19   1   1   -0.70    3.80
  19   1  -1   -0.20    4.40
  17  -1  -1   74.09   14.90
  17  -1  -1   71.39   11.50
  17  -1  -1   57.09   11.90
 -17  -1   1   67.49    7.10
 -17  -1   1   48.20    8.70
  17   1  -1   68.39   12.60
 -17   1   1   69.49   11.80
  17   1  -1   66.99   12.90
 -15  -1   1    1.30    3.40
  15  -1  -1    5.30    4.10
 -15  -1   1    3.30    2.30
  15  -1  -1    5.40    3.40
 -15  -1   1    1.50    2.70
  15   1  -1   -3.50    2.70
 -15   1   1   -2.20    2.90
  15   1  -1    5.90    3.20
 -15   1   1    5.00    3.30
 -13  -1   1   19.30    5.30
 -13  -1   1    5.60    3.90
 -13  -1   1   18.10    3.90
 -13  -1   1   14.50    5.50
  13  -1  -1   13.40    4.70
  13  -1  -1    9.40    4.90
  13   1  -1   16.50    5.70
 -13   1   1   20.90    5.90
  13   1  -1    6.20    4.10
 -13   1   1   16.10    4.60
 -13   1   1   16.10    3.20
  11  -1  -1   -0.30    2.10
 -11  -1   1    1.40    2.90
 -11  -1   1    4.40    3.10
  11  -1  -1    4.60    3.00
 -11  -1   1    1.20    1.50
 -11  -1   1    1.90    2.00
 -11   1   1    5.50    2.80
 -11   1   1    3.00    2.60
  11   1  -1    3.30    2.30
 -11   1   1    1.00    1.30
  11   1  -1    0.00    2.10
   9  -1  -1  289.57   15.50
   9  -1  -1  306.47    9.50
  -9  -1   1  304.87   11.50
  -9  -1   1  296.17   13.70
  -9  -1   1  304.87   16.00
   9  -1  -1  325.77   16.90
  -9   1   1  325.97   10.10
  -9   1   1  337.07   15.40
   9   1  -1  305.07   15.40
   9   1  -1  311.07   16.30
  -9   1   1  316.97   15.00
   7  -1  -1  242.28   13.80
  -7  -1   1  229.58   13.80
   7  -1  -1  248.68   12.50
   7  -1  -1  265.47    7.50
  -7  -1   1  249.78   12.90
  -7  -1   1  251.47   11.10
  -7  -1   1  248.08    9.20
   7   1  -1  266.87   12.70
  -7   1   1  258.07    7.70
  -7   1   1  256.57   11.90
  -7   1   1  239.68   11.50
   7   1  -1  241.38   12.10
   5  -1  -1  141.79    8.10
  -5  -1   1  132.09    6.80
   5  -1  -1  141.19    4.40
  -5  -1   1  133.69    5.90
   5  -1  -1  144.99    8.10
   5  -1  -1  144.29    8.30
  -5  -1   1  133.29    7.90
  -5   1   1  137.29    4.50
   5   1  -1  141.09    7.50
  -5   1   1  138.99    7.20
   3  -1  -1 1906.41   33.70
   3  -1  -1 1807.62   29.30
  -3  -1   1 1802.22   38.50
  -3  -1   1 1893.51   35.30
   3  -1  -1 1861.71   34.70
  -3  -1   1 1819.12   32.70
   3   1  -1 1756.82   34.70
  -3   1   1 1779.52   34.20
  -3   1   1 1802.32   32.60
   3   1  -1 1888.41   33.40
  -1  -1   1 1220.08   19.30
  -1  -1   1 1221.68   22.20
  -1  -1   1 1212.38   23.90
  -1  -1   1 1241.38   22.30
   1  -1  -1 1222.98   20.40
   1  -1  -1 1206.48   21.30
   1   1  -1 1030.80   21.60
  -3  -1  -1 4573.24   78.29
   3  -1   1 4761.22   78.49
   3  -1   1 4743.63   74.99
   3  -1   1 4815.02   80.39
  -3  -1  -1 4588.84   78.79
  -3   1  -1 4642.64   76.59
  -3   1  -1 4675.83   78.99
  -3   1  -1 4686.83   75.19
   3   1   1 4648.33   80.09
   3   1   1 4533.45   78.59
  -5  -1  -1  386.56   13.20
   5  -1   1  406.46   15.20
  -5  -1  -1  376.86   14.10
   5  -1   1  379.16   10.00
  -5  -1  -1  375.46   11.40
   5   1   1  388.56   11.40
  -5   1  -1  387.56   13.20
  -5   1  -1  379.76   10.20
   5   1   1  380.46   14.50
   5   1   1  378.36   13.80
  -5   1  -1  368.86   13.50
   7  -1   1  161.98   10.80
   7  -1   1  153.28    6.30
  -7  -1  -1  151.78   12.10
  -7  -1  -1  151.68    9.10
  -7  -1  -1  159.28   10.30
  -7  -1  -1  146.09    7.30
   7  -1   1  151.58   10.10
  -7   1  -1  158.58    6.70
   7   1   1  154.38    7.40
  -7   1  -1  149.88    9.40
  -7   1  -1  151.08    9.50
   7   1   1  149.29    9.70
   7   1   1  148.49   12.90
  -9  -1  -1   81.89    6.00
   9  -1   1   68.29    7.80
  -9  -1  -1   78.59    9.60
   9  -1   1   79.89    8.90
  -9  -1  -1   77.59    7.40
  -9  -1  -1   84.39    8.80
   9  -1   1   82.69    5.10
  -9   1  -1   83.99    5.50
  -9   1  -1   80.89    7.70
   9   1   1   84.69    8.30
   9   1   1   84.99    6.00
  -9   1  -1   80.59    7.90
   9   1   1   77.49    8.60
  11  -1   1    0.70    2.10
 -11  -1  -1    1.10    3.00
  11  -1   1    0.40    2.40
 -11  -1  -1    5.10    3.20
 -11  -1  -1    2.00    2.00
 -11  -1  -1    2.80    2.20
  11  -1   1    3.50    1.70
 -11   1  -1    2.10    1.60
 -11   1  -1    1.60    2.20
  11   1   1    4.30    3.60
 -11   1  -1    5.30    3.30
  13  -1   1    1.80    1.60
  13  -1   1    3.90    3.90
 -13  -1  -1   -0.60    2.00
 -13  -1  -1    3.20    3.90
  13  -1   1    7.00    4.00
 -13  -1  -1   -1.60    2.20
 -13  -1  -1    1.50    1.90
  13  -1   1    1.00    2.30
 -13   1  -1    2.60    2.90
  13   1   1    0.90    2.90
 -13   1  -1    4.00    2.90
 -13   1  -1    3.70    2.10
  13   1   1    0.70    1.80
 -15  -1  -1  101.09   10.70
  15  -1   1   98.09   17.00
  15  -1   1  105.99   11.30
  15  -1   1  107.69   12.30
 -15  -1  -1   61.99   11.30
 -15  -1  -1   95.29    8.20
 -15   1  -1   91.09   12.70
 -15   1  -1  104.49    7.70
 -15   1  -1  119.09   11.70
  15   1   1   97.69   17.20
 -17  -1  -1   74.19   11.40
 -17  -1  -1   77.79    8.00
  17  -1   1   93.89   15.20
  17  -1   1   96.69   18.10
  17  -1   1   89.89   11.10
  17   1   1   80.49   10.20
 -17   1  -1   89.39   11.20
  17   1   1   68.39   15.90
  17   1   1   78.49   12.30
 -19  -1  -1    3.40    2.20
  19  -1   1    0.20    6.30
  19  -1   1    5.90    4.30
 -19  -1  -1    7.10    6.70
  19   1   1   -0.60    6.10
  19   1   1    9.20    4.30
 -19   1  -1    4.00    2.10
 -19   1  -1    3.90    5.10
  20  -2  -1   16.80    6.90
  20  -2  -1   27.40   11.10
  20   2  -1   15.60    8.50
  18  -2  -1   26.90   10.30
 -18  -2   1   23.30    7.10
  18  -2  -1   23.80    8.40
 -18  -2   1   26.40    8.40
  18  -2  -1   33.40    8.60
 -18  -2   1   18.70    5.00
  18   2  -1   20.70    8.10
  18   2  -1    8.90    7.10
 -18   2   1    8.70    4.10
 -18   2   1   23.80    7.70
 -16  -2   1   11.10    3.80
  16  -2  -1    9.20    4.80
 -16  -2   1    8.10    4.20
  16  -2  -1   19.20    6.20
 -16  -2   1   14.40    6.30
  16  -2  -1   15.70    7.40
 -16   2   1   14.20    5.10
 -16   2   1   11.10    5.10
  16   2  -1    1.00    4.60
  16   2  -1   17.10    6.60
 -14  -2   1    8.80    4.80
 -14  -2   1    7.50    4.30
  14  -2  -1    7.20    4.80
  14  -2  -1    7.60    4.10
 -14  -2   1    6.30    3.70
 -14  -2   1    9.50    3.20
  14  -2  -1   13.00    4.80
  14   2  -1    9.90    4.20
 -14   2   1    9.10    2.40
 -14   2   1   11.20    4.20
 -14   2   1    3.50    2.20
  14   2  -1    7.50    4.30
 -12  -2   1   59.39    7.00
  12  -2  -1   58.49   10.10
  12  -2  -1   28.70    7.40
 -12  -2   1   52.89    5.60
 -12  -2   1   62.29   10.60
 -12  -2   1   37.60    8.50
  12  -2  -1   48.60    3.70
  12   2  -1   49.80    8.10
 -12   2   1   52.69    7.50
 -12   2   1   50.99    4.10
  12   2  -1   47.10    9.40
  10  -2  -1   32.60    6.90
  10  -2  -1   22.60    2.50
  10  -2  -1   17.40    4.90
 -10  -2   1   28.70    6.80
 -10  -2   1   22.80    4.20
 -10  -2   1   25.00    7.40
 -10  -2   1   21.60    4.60
 -10   2   1   25.00    4.80
  10   2  -1   25.20    5.70
 -10   2   1   22.20    2.90
  10   2  -1   17.40    4.20
 -10   2   1   27.60    6.00
   8  -2  -1   39.30    2.70
  -8  -2   1   33.30    6.30
   8  -2  -1   35.90    6.20
  -8  -2   1   34.40    4.10
  -8  -2   1   36.50    4.50
  -8  -2   1   32.00    7.40
   8  -2  -1   42.60    7.10
   8  -2  -1   34.30    5.90
  -8   2   1   37.80    6.30
  -8   2   1   39.80    4.60
  -8   2   1   42.40    3.10
   8   2  -1   42.00    6.90
   8   2  -1   35.50    5.70
   6  -2  -1  807.32   15.40
  -6  -2   1  740.43   27.10
  -6  -2   1  767.32   23.30
   6  -2  -1  768.42   23.40
  -6  -2   1  803.42   20.10
   6  -2  -1  841.72   22.20
  -6  -2   1  788.12   20.00
   6   2  -1  774.12   22.80
  -6   2   1  763.52   22.00
  -6   2   1  736.13   19.00
   6   2  -1  804.62   22.10
  -4  -2   1 3892.81   77.59
   4  -2  -1 3909.61   66.19
   4  -2  -1 4025.10   70.29
  -4  -2   1 3911.01   66.19
   4  -2  -1 3977.20   63.59
  -4  -2   1 3880.11   70.89
   4   2  -1 3952.70   67.49
  -4   2   1 3966.10   69.29
   4   2  -1 3728.23   69.79
  -4   2   1 3961.60   64.89
   4   2  -1 3910.51   69.19
   2  -2  -1  199.48    5.50
  -2  -2   1  198.78    7.60
  -2  -2   1  199.58    4.70
  -2  -2   1  205.38    8.00
   2  -2  -1  194.78    7.70
   2  -2  -1  196.78    7.00
   2   2  -1  196.48    7.50
   2   2  -1  206.08    5.40
   2   2  -1  196.18    7.90
  -2   2   1  192.58    5.40
   0  -2   1   19.20    2.40
   0  -2   1   14.00    1.40
   0  -2  -1   16.20    2.30
   0  -2  -1   16.30    1.40
   0  -2  -1   16.00    2.00
   0   2   1   15.80    2.10
   0   2  -1   16.40    2.50
   0   2  -1   15.50    2.50
   0   2  -1   17.40    1.20
   0   2   1   16.30    2.40
   2  -2   1  423.06   12.50
  -2  -2  -1  396.16   10.90
  -2  -2  -1  401.76   11.20
  -2  -2  -1  404.56   11.80
  -2  -2  -1  398.76    9.80
   2  -2   1  406.56   11.60
   2   2   1  395.86   11.70
   2   2   1  398.36    9.50
  -2   2  -1  385.86   11.10
  -2   2  -1  389.76   12.00
   4  -2   1   86.99    4.40
   4  -2   1   81.99    6.20
  -4  -2  -1   86.29    6.10
  -4  -2  -1   87.39    5.50
  -4  -2  -1   96.09    5.50
   4  -2   1   80.59    5.80
  -4   2  -1   83.29    5.80
   4   2   1   88.49    6.20
   4   2   1   85.09    5.90
  -4   2  -1   82.09    3.70
   4   2   1   83.29    4.90
  -6  -2  -1  339.17   12.00
   6  -2   1  334.77   13.80
  -6  -2  -1  332.07   12.70
  -6  -2  -1  341.47   14.50
   6  -2   1  334.27   15.10
   6  -2   1  342.17    9.80
   6   2   1  351.06   15.20
   6   2   1  340.07   14.20
  -6   2  -1  346.87   10.50
  -6   2  -1  338.67   11.30
  -6   2  -1  349.57   14.10
   8  -2   1  270.17   15.40
  -8  -2  -1  271.07   18.10
  -8  -2  -1  257.17   12.40
   8  -2   1  253.37    8.70
   8  -2   1  237.58   14.00
  -8  -2  -1  242.28   13.90
  -8  -2  -1  249.68   11.10
   8  -2   1  250.37   13.20
   8   2   1  265.87   15.10
   8   2   1  253.37   13.60
  -8   2  -1  261.67    9.40
  -8   2  -1  221.88   10.80
  -8   2  -1  250.37   13.00
  10  -2   1   -1.20    2.30
 -10  -2  -1    4.00    3.30
  10  -2   1    1.50    1.90
 -10  -2  -1    3.30    2.90
  10  -2   1   -0.50    2.20
 -10  -2  -1    0.60    1.50
  10  -2   1    1.20    1.10
 -10  -2  -1    1.30    1.70
 -10   2  -1   -0.10    1.50
  10   2   1    0.40    2.10
  10   2   1    2.20    2.20
 -10   2  -1    2.80    2.00
 -10   2  -1    1.10    1.20
  12  -2   1    0.50    2.20
  12  -2   1    1.00    2.30
 -12  -2  -1    3.30    3.10
 -12  -2  -1    2.50    3.10
 -12  -2  -1   -0.50    1.50
 -12  -2  -1    1.10    2.40
  12  -2   1    3.10    3.20
  12  -2   1    0.60    1.20
 -12   2  -1   -1.40    1.10
  12   2   1   -2.60    2.80
  12   2   1    3.40    2.70
 -12   2  -1    2.50    1.60
 -12   2  -1    3.30    2.20
  14  -2   1   24.60    7.30
 -14  -2  -1   24.50    7.60
 -14  -2  -1   51.29    7.50
 -14  -2  -1   18.10    7.20
  14  -2   1   31.90    4.30
 -14  -2  -1   29.90    6.50
  14  -2   1   21.70    6.60
 -14   2  -1   30.50    4.50
  14   2   1   21.90    7.70
 -14   2  -1   32.30    6.70
  16  -2   1    7.10    5.60
 -16  -2  -1    5.80    3.70
  16  -2   1    9.20    4.80
 -16  -2  -1   -2.10    3.20
 -16  -2  -1    5.50    3.10
  16  -2   1   10.60    4.90
  16   2   1   10.50    6.30
 -16   2  -1    4.20    5.00
 -16   2  -1    4.40    2.20
 -16   2  -1    9.60    4.40
 -18  -2  -1    7.40    4.50
 -18  -2  -1    5.10    5.40
  18  -2   1    0.90    4.50
  18  -2   1    0.10    4.40
 -18  -2  -1    7.10    4.70
  18  -2   1   11.20    6.00
  18   2   1    8.90    5.40
 -18   2  -1    0.90    1.80
 -18   2  -1    3.20    3.50
 -18   2  -1   -2.70    4.00
 -20  -2  -1    2.90    3.10
  20  -2   1    7.50    7.50
  20  -2   1   18.20    7.30
  20   2   1    9.60    7.90
 -20   2  -1    2.70    2.80
 -20   2  -1   28.90    7.40
  20   2   1   14.30    6.10
  19  -3  -1   80.19   13.70
 -19  -3   1  108.19   10.60
 -19  -3   1  101.19   11.90
  19  -3  -1   66.39   14.00
  19   3  -1  120.69   19.50
 -17  -3   1    5.40    3.60
  17  -3  -1    2.50    4.30
 -17  -3   1   -3.60    1.90
  17  -3  -1   -0.60    2.70
 -17  -3   1    2.10    4.50
 -17  -3   1   -5.80    2.90
  17  -3  -1   -1.50    3.80
  17   3  -1    4.60    4.30
 -17   3   1    2.10    2.90
 -17   3   1   -2.40    3.20
  17   3  -1    7.40    5.30
 -15  -3   1   55.09   11.80
  15  -3  -1   52.09   11.90
  15  -3  -1   47.20    9.90
 -15  -3   1   58.29    9.80
 -15  -3   1   50.09    7.50
  15  -3  -1   74.19   12.90
  15   3  -1   56.69   14.50
 -15   3   1   59.09    8.70
 -13  -3   1   47.00    7.70
 -13  -3   1   41.30    6.40
 -13  -3   1   50.09   10.60
  13  -3  -1   39.50    3.20
  13  -3  -1   43.60    9.10
  13  -3  -1   39.60    9.10
 -13  -3   1   33.00    8.20
 -13   3   1   45.40    7.10
  13   3  -1   40.80    8.80
  11  -3  -1    2.40    1.00
 -11  -3   1    0.70    1.90
  11  -3  -1    0.40    2.30
 -11  -3   1    2.80    2.80
 -11  -3   1    2.10    1.80
  11  -3  -1    0.40    2.50
  11  -3  -1    3.20    3.20
 -11  -3   1    0.30    2.30
 -11   3   1   -0.60    1.40
  11   3  -1    0.70    2.20
 -11   3   1    3.80    1.90
  11   3  -1   -2.20    1.20
  -9  -3   1   13.90    3.30
  -9  -3   1    7.80    4.10
  -9  -3   1    9.30    2.90
   9  -3  -1    9.30    3.70
   9  -3  -1    4.00    2.30
  -9  -3   1    4.00    2.90
   9   3  -1   14.50    4.20
  -9   3   1   11.60    3.70
   9   3  -1   14.70    4.40
   9   3  -1    3.30    2.10
  -9   3   1   10.90    2.70
   7  -3  -1  711.23   20.70
   7  -3  -1  719.83   23.90
   7  -3  -1  706.43   23.70
  -7  -3   1  671.43   23.50
  -7  -3   1  702.13   20.60
   7  -3  -1  704.23   15.30
  -7  -3   1  707.23   28.90
  -7  -3   1  684.13   18.90
   7   3  -1  719.93   22.50
   7   3  -1  696.13   23.20
   7   3  -1  706.23   21.90
  -7   3   1  703.23   22.40
  -7   3   1  706.53   17.50
  -5  -3   1  268.77    8.90
   5  -3  -1  265.17    8.50
  -5  -3   1  272.07   12.50
   5  -3  -1  257.17   12.10
  -5  -3   1  272.97   16.20
   5  -3  -1  278.17   12.20
   5  -3  -1  275.47    9.20
  -5   3   1  257.87    8.00
  -5   3   1  258.07   11.20
   5   3  -1  279.27   11.30
   5   3  -1  281.07   11.00
   5   3  -1  259.27   12.00
  -3  -3   1  390.06   13.70
  -3  -3   1  379.96    8.20
   3  -3  -1  400.76   12.50
  -3  -3   1  381.06   12.90
   3  -3  -1  385.26    9.30
   3  -3  -1  356.26   13.10
   3   3  -1  376.06   12.30
  -3   3   1  372.86   11.80
   3   3  -1  382.96   13.60
   3   3  -1  385.16   10.10
   1  -3  -1  435.86   12.90
  -1  -3   1  415.66   13.00
   1  -3  -1  423.76   10.70
   1  -3  -1  401.06   12.60
  -1  -3   1  430.06   13.50
  -1   3   1  426.16   10.60
   1   3  -1  410.86   12.60
   1   3  -1  401.76   13.10
  -1   3   1  416.06   12.60
  -1  -3  -1    1.40    1.10
   1  -3   1    2.20    1.10
   1  -3   1    1.70    1.30
  -1  -3  -1    0.10    1.10
   1  -3   1    0.90    1.10
  -1   3  -1    2.40    1.00
  -1   3  -1    1.70    1.30
   1   3   1    2.50    1.20
   1   3   1    2.00    1.40
  -3  -3  -1  227.58   10.10
  -3  -3  -1  216.88    8.10
   3  -3   1  219.78   10.20
  -3  -3  -1  208.98    9.00
  -3  -3  -1  226.28    8.20
   3  -3   1  217.08    9.50
  -3   3  -1  220.28    8.70
   3   3   1  220.08    7.80
   3   3   1  217.98    9.80
  -3   3  -1  214.58   10.00
  -5  -3  -1   39.30    4.30
   5  -3   1   43.40    3.70
  -5  -3  -1   41.60    4.00
  -5  -3  -1   49.99    5.60
   5  -3   1   48.40    5.50
   5  -3   1   42.90    6.40
   5   3   1   45.60    5.30
   5   3   1   38.90    4.00
   5   3   1   49.50    5.30
  -5   3  -1   45.00    2.50
  -5   3  -1   57.59    5.30
  -7  -3  -1 1926.61   40.90
  -7  -3  -1 1907.41   41.40
   7  -3   1 1922.11   36.60
   7  -3   1 1978.20   47.80
  -7  -3  -1 1955.30   46.40
   7  -3   1 1910.81   45.20
  -7   3  -1 1922.81   36.40
   7   3   1 1828.32   44.60
   7   3   1 1917.91   41.20
   7   3   1 1945.41   46.30
  -7   3  -1 1971.90   44.20
  -9  -3  -1   77.59    6.90
   9  -3   1   76.09    9.10
  -9  -3  -1   94.89    9.40
  -9  -3  -1   74.59   11.80
   9  -3   1  100.39    5.50
   9  -3   1  104.49    9.30
  -9  -3  -1   88.59    7.20
   9   3   1   87.79    9.20
  -9   3  -1   86.59    6.00
  -9   3  -1   97.39    8.50
   9   3   1   89.99    8.70
 -11  -3  -1   10.30    3.60
  11  -3   1    5.30    3.40
 -11  -3  -1   16.40    5.50
 -11  -3  -1   14.60    6.50
  11  -3   1   16.90    4.80
  11  -3   1    9.80    3.60
 -11  -3  -1   10.60    3.10
  11  -3   1   10.50    2.30
 -11   3  -1   11.30    3.10
 -11   3  -1   11.20    2.80
  11   3   1   12.50    5.30
 -11   3  -1   12.70    4.10
  13  -3   1    2.90    1.60
 -13  -3  -1    4.50    3.90
 -13  -3  -1    2.50    2.40
 -13  -3  -1    3.90    2.50
  13  -3   1    1.00    2.80
 -13  -3  -1    1.70    4.00
  13  -3   1    1.60    4.00
 -13   3  -1   -0.30    1.50
  13   3   1    3.90    4.40
 -13   3  -1    2.50    2.20
  13   3   1   -0.20    2.20
 -13   3  -1    0.70    1.60
  15  -3   1    0.40    3.90
 -15  -3  -1    1.80    2.00
  15  -3   1    0.60    2.50
  15  -3   1    4.80    1.70
 -15  -3  -1   -0.40    3.20
 -15  -3  -1    0.20    2.40
  15  -3   1    1.10    3.10
  15   3   1   -6.30    2.80
 -15   3  -1    0.30    1.80
 -15   3  -1    0.20    2.30
  17  -3   1  427.06   26.70
  17  -3   1  418.16   31.00
 -17  -3  -1  438.16   30.20
 -17  -3  -1  394.56   19.80
  17  -3   1  424.86   25.30
 -17  -3  -1  457.35   29.80
 -17  -3  -1  434.66   22.70
  17   3   1  436.16   26.30
 -17   3  -1  426.66   20.90
  17   3   1  400.56   29.40
 -17   3  -1  412.96   24.60
 -19  -3  -1   12.50    5.50
 -19  -3  -1   10.70    4.30
  19  -3   1   10.10    6.10
  19  -3   1    9.90    6.00
  19   3   1    6.90    7.50
  18  -4  -1   15.70    7.20
 -18  -4   1   26.20    7.00
  18  -4  -1    9.60    6.60
 -18  -4   1   18.80    5.80
 -18  -4   1    2.00    6.40
  18   4  -1   18.30    6.40
  18   4  -1    4.60    6.80
 -16  -4   1   59.89    8.50
 -16  -4   1   71.89   13.30
  16  -4  -1   56.39   10.30
  16  -4  -1   72.39   13.90
 -16  -4   1   38.70    9.70
 -16  -4   1   53.09    8.70
 -16   4   1   51.49    9.60
  16   4  -1   67.39   11.00
  16   4  -1   42.90    8.80
  16   4  -1   66.39   13.30
 -16   4   1   53.39    8.10
  14  -4  -1   99.59   11.50
 -14  -4   1   71.99    8.40
 -14  -4   1   77.49   12.90
 -14  -4   1   79.39    8.60
  14  -4  -1   80.59   13.10
  14  -4  -1   72.29   12.60
  14   4  -1   76.39   12.90
 -14   4   1   91.59    7.70
 -12  -4   1   72.69    7.50
  12  -4  -1   66.39   11.40
 -12  -4   1   71.49    7.20
  12  -4  -1   51.39   10.10
  12   4  -1   77.99    8.80
 -12   4   1   62.89    5.90
 -12   4   1   67.69    8.40
  12   4  -1   64.09   10.60
 -10  -4   1   33.20    5.80
 -10  -4   1   36.50    5.50
  10  -4  -1   27.40    6.70
 -10  -4   1   38.90    7.70
  10  -4  -1   36.70    3.00
 -10  -4   1   20.20    7.20
  10  -4  -1   33.80    6.90
 -10   4   1   42.80    7.50
 -10   4   1   32.20    3.90
  10   4  -1   28.50    6.50
  10   4  -1   39.80    6.80
   8  -4  -1    7.80    3.50
  -8  -4   1    1.70    1.40
  -8  -4   1    2.40    3.10
  -8  -4   1    3.40    2.70
  -8  -4   1    0.50    1.30
   8  -4  -1   -0.10    1.90
   8  -4  -1    2.50    1.20
   8  -4  -1    2.10    2.00
  -8   4   1    1.10    1.60
  -8   4   1    0.90    1.10
   8   4  -1    4.10    2.50
   8   4  -1   -0.20    1.50
   8   4  -1    0.40    1.60
  -6  -4   1   69.49    7.20
  -6  -4   1   81.59    6.80
  -6  -4   1   96.99   11.10
   6  -4  -1   91.79    5.30
   6  -4  -1   82.89    5.20
  -6  -4   1   81.59    4.80
   6  -4  -1   82.39    7.40
   6  -4  -1   73.59    7.30
   6   4  -1   82.29    7.60
   6   4  -1   84.79    6.70
  -6   4   1   73.59    6.50
   6   4  -1   82.49    6.50
  -4  -4   1  537.35   18.80
   4  -4  -1  525.35   12.30
  -4  -4   1  538.45   11.20
   4  -4  -1  518.95   16.80
  -4  -4   1  529.85   17.30
   4  -4  -1  530.55   18.60
  -4   4   1  498.25   15.90
   4   4  -1  491.35   16.00
   4   4  -1  507.65   18.20
  -2  -4   1 3647.33   67.49
   2  -4  -1 3650.83   64.19
  -2  -4   1 3736.23   70.59
   2  -4  -1 3712.13   61.69
   2  -4  -1 3702.93   68.49
   2   4  -1 3603.04   69.19
  -2   4   1 3686.03   63.79
  -2   4   1 3683.83   68.09
   2   4  -1 3685.93   66.89
   0  -4   1  118.09    7.40
   0  -4  -1  128.29    7.00
   0  -4   1  115.39    7.40
   0  -4  -1  125.39    4.80
   0  -4   1  120.69    4.70
   0  -4  -1  125.99    7.40
   0   4  -1  122.89    4.20
   0   4  -1  122.39    7.30
   0   4   1  117.69    6.70
  -2  -4  -1   38.70    3.30
   2  -4   1   30.40    4.70
  -2  -4  -1   36.30    3.70
   2  -4   1   38.80    3.80
  -2  -4  -1   36.70    4.60
  -2   4  -1   30.90    4.50
   2   4   1   32.00    3.40
   2   4   1   35.60    4.30
  -2   4  -1   36.00    3.20
  -4  -4  -1  172.78    9.20
   4  -4   1  181.28    9.80
  -4  -4  -1  185.48   10.40
  -4  -4  -1  169.58    7.00
  -4  -4  -1  170.78    8.20
   4  -4   1  177.48   10.50
  -4   4  -1  179.88    8.80
   4   4   1  167.68    7.60
   4   4   1  175.08   10.00
  -4   4  -1  166.38   10.00
  -6  -4  -1   24.90    3.70
   6  -4   1   15.60    4.20
  -6  -4  -1   21.40    4.00
  -6  -4  -1   33.80    6.20
   6  -4   1   24.20    3.60
   6  -4   1   15.60    3.90
   6   4   1   24.80    5.00
  -6   4  -1   31.30    5.50
   6   4   1   24.20    3.90
   6   4   1   22.30    4.80
  -8  -4  -1  123.89    7.80
   8  -4   1  126.59   10.40
  -8  -4  -1  137.49   11.00
  -8  -4  -1  110.89    8.40
   8  -4   1  106.29   10.30
   8  -4   1  137.89    6.80
   8   4   1  109.39   10.00
  -8   4  -1  124.09    5.50
   8   4   1  126.79   10.00
  -8   4  -1  124.09    9.50
   8   4   1  114.09    7.90
  10  -4   1    0.30    1.30
 -10  -4  -1    1.20    3.40
  10  -4   1    0.00    2.00
 -10  -4  -1   -0.20    1.60
 -10  -4  -1    3.00    2.30
  10  -4   1    0.90    2.60
 -10  -4  -1    1.00    2.30
 -10   4  -1   -1.00    1.80
  10   4   1    0.90    1.80
 -10   4  -1   -0.50    1.30
  10   4   1    3.10    2.40
  10   4   1    0.50    2.50
  12  -4   1    2.00    1.30
 -12  -4  -1    2.70    2.50
 -12  -4  -1    1.00    3.50
  12  -4   1    1.10    3.40
 -12  -4  -1   -0.10    2.00
  12  -4   1    1.50    3.10
 -12  -4  -1    2.80    3.90
 -12   4  -1   -0.30    1.10
  12   4   1   -0.90    2.30
 -12   4  -1    0.30    2.20
  12   4   1   -3.20    2.60
  12   4   1    1.20    1.80
 -14  -4  -1   31.50    6.50
  14  -4   1   29.60    8.80
  14  -4   1   22.50    6.60
 -14  -4  -1   23.90    7.90
  14  -4   1   31.40    3.40
 -14  -4  -1   22.70    6.10
  14  -4   1   23.50    7.30
  14   4   1   22.70    8.20
 -14   4  -1   24.30    4.70
  14   4   1   20.10    6.00
  16  -4   1   99.59   12.60
  16  -4   1   74.09   12.70
 -16  -4  -1  104.79   10.40
 -16  -4  -1   76.59    9.40
  16  -4   1   75.39   15.30
 -16  -4  -1   99.29   19.80
 -16  -4  -1   73.09   14.00
  16  -4   1   87.39    5.50
 -16   4  -1   93.89   11.40
  16   4   1   64.19   11.70
  16   4   1   86.49   15.20
  16   4   1   95.09   13.00
 -18  -4  -1    0.10    2.90
  18  -4   1    4.40    4.50
 -18  -4  -1   17.00   10.40
 -18  -4  -1    9.10    6.70
  18  -4   1    8.80    6.70
  18   4   1   12.00    7.00
  18   4   1   -1.80    4.10
  17  -5  -1   45.00   11.70
 -17  -5   1   59.79   12.60
 -17  -5   1   64.79    9.30
 -17  -5   1   79.49   11.40
  17  -5  -1   65.99   12.50
  17  -5  -1   40.50   10.40
  17   5  -1   54.69   10.50
  17   5  -1   64.99   13.40
  15  -5  -1    9.10    5.30
  15  -5  -1    8.30    4.90
 -15  -5   1   13.00    4.00
 -15  -5   1    6.50    3.80
  15  -5  -1    3.60    4.60
 -15  -5   1   10.80    5.40
 -15  -5   1    7.50    4.80
  15   5  -1   13.70    6.40
  15   5  -1    7.70    6.30
  15   5  -1   13.00    5.00
 -15   5   1    6.70    4.60
  13  -5  -1   66.59   11.60
  13  -5  -1   70.19   11.30
 -13  -5   1   75.19   11.70
  13  -5  -1   75.69   12.90
 -13  -5   1   87.99    8.00
 -13  -5   1   68.79    8.30
 -13   5   1   81.59    6.20
 -13   5   1   84.09   10.00
  13   5  -1   86.29   11.00
  13   5  -1   76.39    9.10
 -11  -5   1   59.69   13.60
  11  -5  -1   43.10   10.00
 -11  -5   1   55.29    8.10
  11  -5  -1   45.90    8.60
  11  -5  -1   53.89    3.80
 -11  -5   1   62.19    6.10
  11   5  -1   60.19    8.50
 -11   5   1   49.80    4.40
 -11   5   1   52.19    8.40
  11   5  -1   47.60    8.50
  -9  -5   1    8.70    5.30
  -9  -5   1    3.80    2.30
   9  -5  -1    7.80    3.60
  -9  -5   1    8.40    2.60
   9  -5  -1    5.40    2.80
  -9  -5   1    8.20    4.30
   9  -5  -1    6.80    1.90
   9  -5  -1    8.40    4.20
  -9   5   1    8.00    1.90
   9   5  -1    7.90    3.10
   9   5  -1    7.00    3.20
  -7  -5   1   24.10    5.20
  -7  -5   1   20.00    6.50
   7  -5  -1   13.00    4.30
   7  -5  -1   21.90    3.50
  -7  -5   1   11.70    4.10
   7  -5  -1   21.90    3.30
  -7  -5   1   20.40    3.00
   7  -5  -1   22.10    4.80
  -7   5   1   18.00    2.80
  -7   5   1   21.00    4.50
   7   5  -1   20.40    5.40
   7   5  -1   21.50    4.30
   7   5  -1   24.70    4.60
  -5  -5   1  151.58   10.80
  -5  -5   1  181.78   10.40
   5  -5  -1  175.08    6.50
  -5  -5   1  146.49   13.60
   5  -5  -1  170.88   10.30
   5  -5  -1  181.38   11.60
   5   5  -1  167.28   11.00
   5   5  -1  160.38    9.10
  -5   5   1  168.28    9.40
  -3  -5   1 1259.67   31.50
   3  -5  -1 1303.97   33.30
   3  -5  -1 1253.37   24.90
   3  -5  -1 1265.37   29.30
  -3  -5   1 1253.57   33.30
   3   5  -1 1262.47   33.30
   3   5  -1 1241.38   30.40
  -3   5   1 1280.97   28.60
  -3   5   1 1253.67   32.30
   1  -5  -1   75.79    4.60
   1  -5  -1   77.79    6.60
   1  -5  -1   70.49    6.30
  -1  -5   1   88.29    7.00
  -1  -5   1   84.89    7.10
   1   5  -1   82.39    7.00
  -1   5   1   82.19    6.60
   1   5  -1   75.49    6.30
  -1  -5  -1  218.18   11.20
   1  -5   1  216.08    8.40
   1  -5   1  207.58   11.20
   1  -5   1  220.48   11.50
  -1  -5  -1  203.38    9.90
  -1  -5  -1  223.58    6.40
  -1   5  -1  207.68   11.10
   1   5   1  220.28   10.00
  -1   5  -1  222.38    7.50
   1   5   1  207.18   11.00
   3  -5   1   39.30    4.60
  -3  -5  -1   40.40    4.60
   3  -5   1   44.30    5.70
  -3  -5  -1   36.40    5.50
  -3   5  -1   41.30    4.00
   3   5   1   42.40    5.30
  -3   5  -1   49.99    5.90
   3   5   1   43.00    4.30
  -5  -5  -1    0.70    1.40
   5  -5   1    0.30    1.90
   5  -5   1   -0.60    1.50
  -5  -5  -1    1.30    1.80
  -5  -5  -1    0.50    1.50
   5   5   1   -2.00    1.20
   5   5   1    0.40    1.20
  -5   5  -1    0.50    1.30
  -7  -5  -1   12.40    2.80
  -7  -5  -1    6.40    2.60
  -7  -5  -1   10.50    4.30
   7  -5   1   10.70    4.10
   7  -5   1   12.60    4.30
   7  -5   1    8.40    2.60
   7   5   1   16.20    4.70
  -7   5  -1   14.30    4.00
   7   5   1   12.30    3.00
  -9  -5  -1   44.00    7.00
  -9  -5  -1   50.19    9.10
   9  -5   1   38.00    7.60
   9  -5   1   46.60    4.50
  -9  -5  -1   45.40    5.00
   9  -5   1   49.40    9.20
  -9  -5  -1   57.99   13.30
   9   5   1   48.60    8.30
   9   5   1   49.80    8.70
  -9   5  -1   33.80    7.00
   9   5   1   50.59    5.60
  11  -5   1   16.80    5.70
 -11  -5  -1   21.60    5.10
  11  -5   1   18.50    6.10
  11  -5   1   14.90    2.90
 -11  -5  -1   10.70    6.30
 -11  -5  -1   20.00    4.40
  11   5   1   25.60    7.10
  11   5   1   17.40    4.70
 -11   5  -1   23.80    5.70
 -11   5  -1   21.60    3.10
  13  -5   1   14.40    5.00
 -13  -5  -1    3.60    3.90
 -13  -5  -1   11.20    4.20
 -13  -5  -1   11.30    4.00
  13  -5   1   11.30    5.70
  13  -5   1   10.50    4.70
  13  -5   1   11.80    2.50
 -13   5  -1   13.40    3.00
  13   5   1   13.40    6.10
  13   5   1   12.50    4.40
 -13   5  -1   12.50    5.40
 -15  -5  -1   17.80    5.00
  15  -5   1   19.60    3.00
 -15  -5  -1   18.40    4.90
  15  -5   1   23.20    7.10
 -15  -5  -1   11.00    6.00
 -15  -5  -1   20.40    7.10
  15  -5   1   11.00    5.60
 -15   5  -1   23.00    6.50
  15   5   1   27.10    8.30
  15   5   1   24.40    7.40
  15   5   1   26.80    7.50
  17  -5   1   20.00    7.20
 -17  -5  -1   21.20    5.60
 -17  -5  -1    7.80    5.70
 -17  -5  -1   18.60    5.40
  17  -5   1   16.80    6.10
  17   5   1    5.20    4.00
  17   5   1   21.00    8.20
 -18  -6   1    8.30    4.20
 -18  -6   1    3.70    5.90
 -18  -6   1    6.10    4.30
  18  -6  -1    3.20    4.80
  18  -6  -1   14.60    7.80
  18   6  -1   -3.10    5.90
 -18   6   1    1.20    2.20
  18   6  -1    1.30    4.50
 -16  -6   1    7.10    3.80
  16  -6  -1    2.60    4.50
  16  -6  -1   -4.70    3.10
 -16  -6   1   -0.50    3.80
  16  -6  -1    7.90    5.40
 -16  -6   1   -0.20    2.40
  16   6  -1   -3.90    4.70
 -16   6   1   -1.40    1.50
  16   6  -1    0.60    2.90
  14  -6  -1    5.30    4.50
 -14  -6   1    3.60    2.90
  14  -6  -1   -0.60    2.70
 -14  -6   1    4.30    4.80
  14  -6  -1    3.50    4.60
 -14  -6   1    5.50    3.60
 -14  -6   1    4.40    6.10
  14   6  -1   -4.50    3.40
  14   6  -1    9.60    5.80
 -14   6   1    3.60    3.40
 -12  -6   1  106.39   10.30
 -12  -6   1  119.29   19.60
  12  -6  -1  107.09   14.90
 -12  -6   1  116.99   13.10
 -12  -6   1  120.09    8.40
  12  -6  -1  134.29   13.60
  12   6  -1  105.39    9.90
 -12   6   1   75.59    9.40
  12   6  -1  107.19   11.10
 -10  -6   1    2.10    4.20
  10  -6  -1    0.60    2.80
  10  -6  -1    5.60    1.80
 -10  -6   1    0.50    1.50
 -10  -6   1    1.40    2.90
 -10  -6   1    3.10    2.60
  10  -6  -1    2.90    2.90
  10   6  -1    0.20    2.10
  10   6  -1    1.10    2.80
 -10   6   1    4.10    2.80
  10   6  -1    2.30    2.00
  -8  -6   1   23.10    7.40
  -8  -6   1   23.80    6.50
   8  -6  -1   19.40    5.50
   8  -6  -1   14.70    4.70
   8  -6  -1   18.20    3.60
  -8  -6   1   13.50    4.20
  -8  -6   1   19.20    2.90
   8   6  -1   23.40    4.70
  -8   6   1   11.90    3.80
  -6  -6   1   62.79   11.70
   6  -6  -1   46.90    3.40
   6  -6  -1   35.60    6.20
  -6  -6   1   50.09    8.40
  -6  -6   1   48.10    7.50
   6  -6  -1   47.90    7.80
  -6  -6   1   39.70    6.50
  -6   6   1   51.99    5.90
   6   6  -1   30.60    6.70
   6   6  -1   51.39    5.60
  -4  -6   1  113.99   12.20
   4  -6  -1  114.49    8.10
   4  -6  -1  127.69    9.90
  -4  -6   1  111.69    8.80
   4  -6  -1  117.89    5.40
  -4  -6   1  118.89    9.70
   4   6  -1  127.99   10.00
  -4   6   1  110.69    7.40
   4   6  -1  120.79    8.30
   2  -6  -1   26.80    3.20
  -2  -6   1   15.70    4.40
   2  -6  -1   19.00    4.30
   2  -6  -1   18.70    4.40
  -2  -6   1   19.30    4.20
   2  -6  -1   25.90    3.90
   2   6  -1   21.40    4.90
  -2   6   1   33.10    5.50
   2   6  -1   23.90    4.40
   0  -6  -1  140.69    9.70
   0  -6   1  130.29    5.80
   0  -6  -1  128.39    9.00
   0  -6   1  128.19    9.40
   0  -6  -1  134.29    5.80
   0  -6   1  118.49    9.20
   0   6  -1  117.79    8.70
   0   6   1  126.79    8.50
  -2  -6  -1  402.76   17.40
   2  -6   1  390.56   17.20
   2  -6   1  403.56   17.50
   2  -6   1  386.86   13.90
  -2  -6  -1  396.76   15.50
  -2   6  -1  401.56   17.20
  -2   6  -1  402.36   12.30
   2   6   1  397.26   14.90
   2   6   1  373.46   16.70
   4  -6   1    6.50    2.80
  -4  -6  -1   11.20    3.30
   4  -6   1   10.40    3.60
  -4  -6  -1    8.80    3.20
  -4  -6  -1    7.80    3.20
   4   6   1   11.50    3.50
   4   6   1    9.00    2.70
  -4   6  -1    6.30    2.80
  -4   6  -1    6.60    2.30
  -6  -6  -1   28.40    6.10
   6  -6   1   24.90    5.80
  -6  -6  -1   29.40    2.90
  -6  -6  -1   22.60    4.60
   6  -6   1   24.30    4.70
   6  -6   1   36.90    6.90
  -6   6  -1   32.30    5.20
   6   6   1   25.20    4.30
  -8  -6  -1    2.90    3.50
   8  -6   1    1.40    1.50
  -8  -6  -1   -1.20    1.90
   8  -6   1   -0.70    2.30
  -8  -6  -1    2.00    2.10
  -8  -6  -1   -0.70    1.20
   8   6   1    2.10    2.20
   8   6   1   -0.10    1.40
  -8   6  -1    0.40    1.80
 -10  -6  -1  209.98   16.20
  10  -6   1  222.48   10.30
 -10  -6  -1  224.48   10.70
  10  -6   1  216.18   16.30
 -10  -6  -1  227.98   21.20
  10  -6   1  202.78   16.60
  10   6   1  219.68   11.80
 -10   6  -1  251.87   15.20
 -12  -6  -1   18.40    4.40
  12  -6   1   15.60    5.60
  12  -6   1   27.90    8.10
 -12  -6  -1   22.90    7.30
  12  -6   1   23.30    3.80
 -12  -6  -1   16.60    4.40
  12   6   1   22.10    6.40
  12   6   1   24.00    5.30
 -12   6  -1    7.70    3.70
  14  -6   1    0.80    1.60
 -14  -6  -1    7.50    3.80
 -14  -6  -1    1.10    3.40
 -14  -6  -1    4.70    2.20
  14  -6   1    7.90    4.30
  14  -6   1   -0.60    4.00
  14  -6   1    3.00    4.00
 -14  -6  -1    2.40    4.70
  14   6   1    2.50    3.50
  14   6   1   -4.10    1.90
  14   6   1    3.90    3.80
 -14   6  -1    0.90    3.10
 -16  -6  -1    1.00    3.30
  16  -6   1    2.80    4.90
 -16  -6  -1    4.10    5.30
 -16  -6  -1    3.50    3.60
  16  -6   1    1.60    4.60
  16  -6   1   -7.40    4.70
  16   6   1   -2.50    2.80
  16   6   1    8.00    6.30
 -18  -6  -1    8.40    4.20
  17  -7  -1   31.80    9.20
 -17  -7   1   26.00    8.60
  17  -7  -1   23.80    9.80
 -17  -7   1   33.80    6.60
 -17  -7   1   44.10    8.50
  15  -7  -1    0.20    3.80
 -15  -7   1    5.20    4.50
 -15  -7   1   -0.40    2.70
 -15  -7   1    5.50    3.90
  15  -7  -1    1.20    5.00
  15  -7  -1    1.80    4.40
  15   7  -1    0.90    4.10
 -15   7   1   -1.70    3.00
  15   7  -1    2.00    2.80
  13  -7  -1   14.30    6.90
 -13  -7   1   12.50    5.40
 -13  -7   1    4.80    3.90
 -13  -7   1    9.50    3.40
 -13  -7   1    1.40    6.40
  13  -7  -1    9.40    5.00
  13   7  -1   -2.10    2.20
  13   7  -1    3.70    3.90
 -13   7   1   12.80    5.00
  13   7  -1   -0.40    2.80
 -11  -7   1    5.10    4.90
  11  -7  -1    7.90    4.90
 -11  -7   1    3.00    3.10
  11  -7  -1    1.80    1.70
 -11  -7   1   10.30    2.50
 -11  -7   1    5.10    3.20
  11  -7  -1    5.40    4.10
  11   7  -1    8.80    3.70
 -11   7   1    0.10    2.30
  -9  -7   1   64.79   12.70
   9  -7  -1   78.69    6.50
   9  -7  -1   61.69    9.50
  -9  -7   1   75.39    4.60
   9  -7  -1   74.09   11.10
  -9  -7   1   77.79    8.80
  -9  -7   1   75.69   11.70
  -9   7   1   83.19    8.80
   9   7  -1   82.99    7.70
  -7  -7   1   25.70    6.60
   7  -7  -1   32.40    5.60
   7  -7  -1   49.20    8.60
  -7  -7   1   36.40    6.80
  -7  -7   1   33.20    8.90
   7  -7  -1   29.50    6.90
   7   7  -1   34.00    7.00
   7   7  -1   34.20    5.90
  -7   7   1   26.20    5.10
   5  -7  -1   27.80    2.80
   5  -7  -1   25.20    5.30
  -5  -7   1   22.30    6.90
   5  -7  -1   18.70    5.30
  -5  -7   1   17.20    5.20
  -5  -7   1   26.10    5.40
   5  -7  -1   27.20    5.40
   5   7  -1   22.50    5.90
  -5   7   1   21.20    4.30
   5   7  -1   24.40    4.90
   3  -7  -1    4.80    2.90
  -3  -7   1    2.20    2.40
  -3  -7   1    2.70    2.70
  -3  -7   1   11.30    5.00
   3  -7  -1    2.60    1.50
   3  -7  -1    5.50    2.80
   3   7  -1    1.70    2.30
  -3   7   1    3.20    2.50
   3   7  -1    5.90    2.90
   1  -7  -1   50.69    7.40
  -1  -7   1   35.00    5.90
  -1  -7   1   47.80    7.50
   1  -7  -1   48.50    7.60
   1  -7  -1   46.10    4.20
   1   7  -1   43.60    6.40
  -1   7   1   41.80    6.70
  -1  -7  -1  101.79    8.50
   1  -7   1  102.39    6.40
   1  -7   1  106.19    9.30
  -1  -7  -1   91.49    8.80
   1  -7   1  103.99    9.30
  -1   7  -1  110.09    9.30
   1   7   1  101.49    8.10
   3  -7   1   84.09    8.80
  -3  -7  -1   92.19    7.90
   3  -7   1   92.19    9.00
  -3  -7  -1  100.59    8.60
   3  -7   1   97.19    5.00
  -3  -7  -1   88.69    8.90
   3  -7   1   88.69    7.30
  -3   7  -1   97.49    9.00
   3   7   1  114.29    8.10
  -3   7  -1   93.79    6.30
  -5  -7  -1  243.18   12.80
   5  -7   1  241.38   13.90
  -5  -7  -1  235.48   15.20
  -5  -7  -1  220.58   13.50
   5  -7   1  244.78   15.60
   5   7   1  226.78   14.60
   5   7   1  253.27   11.90
  -5   7  -1  250.57   12.00
  -7  -7  -1   -7.50    3.20
  -7  -7  -1    0.60    1.90
   7  -7   1   -2.00    1.40
   7  -7   1   -0.90    2.00
   7  -7   1   -0.10    2.40
  -7  -7  -1   -0.30    2.10
   7   7   1    0.00    2.80
  -7   7  -1   -3.80    1.30
   7   7   1   -0.60    1.40
   9  -7   1   47.00    6.40
   9  -7   1   40.00    8.90
  -9  -7  -1   44.20    4.10
  -9  -7  -1   37.20    7.30
  -9  -7  -1   41.50   10.80
   9  -7   1   34.60    7.60
  -9  -7  -1   42.80    8.00
  -9   7  -1   35.50    6.70
   9   7   1   39.50    5.80
 -11  -7  -1    4.80    5.00
  11  -7   1    8.50    4.80
 -11  -7  -1    9.50    4.80
  11  -7   1    8.40    2.80
 -11  -7  -1    3.60    3.20
  11  -7   1    1.90    3.40
 -11  -7  -1    8.50    2.80
  11   7   1    7.40    2.80
  13  -7   1    6.90    5.00
 -13  -7  -1    8.00    4.20
  13  -7   1   13.50    6.00
 -13  -7  -1    8.30    3.10
 -13  -7  -1   17.10    8.70
 -13  -7  -1   10.60    6.50
  13  -7   1   11.20    2.80
 -13   7  -1    5.80    4.00
  13   7   1   -0.50    2.80
 -15  -7  -1    0.20    4.00
  15  -7   1    4.80    5.60
 -15  -7  -1   -3.70    2.90
  15  -7   1    2.70    4.00
 -15  -7  -1    0.40    2.60
  15  -7   1    3.10    5.20
  15   7   1   -3.60    2.40
 -17  -7  -1    9.00    7.00
  17  -7   1    9.60    8.60
 -17  -7  -1    0.10    3.20
  17  -7   1   -1.50    4.50
  17   7   1    2.90    3.50
  14  -8  -1    6.00    4.60
 -14  -8   1   13.10    5.70
 -14  -8   1    5.80    2.50
 -14  -8   1   13.20    4.90
  14  -8  -1   11.70    6.00
  14   8  -1    7.20    3.20
 -14   8   1   10.80    4.70
  12  -8  -1   18.10    3.40
  12  -8  -1   22.80    7.70
 -12  -8   1   22.70    3.70
 -12  -8   1   14.50    7.90
  12  -8  -1   10.80    6.00
 -12  -8   1   25.60    6.40
 -12  -8   1   23.50    7.10
  12   8  -1    9.00    4.60
 -10  -8   1  111.79   11.40
 -10  -8   1  103.99   17.90
  10  -8  -1   98.49    7.80
  10  -8  -1   95.09   12.00
  10  -8  -1  120.59   13.00
 -10  -8   1  114.39   13.20
  10   8  -1  115.79    9.50
  10   8  -1  103.99   12.10
  -8  -8   1  188.28   13.90
   8  -8  -1  171.88   14.70
  -8  -8   1  195.68   18.80
   8  -8  -1  166.18   14.10
   8  -8  -1  155.28   10.70
  -8  -8   1  161.38   14.70
  -8   8   1  183.88   12.50
   8   8  -1  170.88   14.40
   8   8  -1  159.18   10.80
  -6  -8   1   88.49   13.80
   6  -8  -1   88.99    9.70
  -6  -8   1   92.19    9.00
   6  -8  -1   88.49   10.30
  -6  -8   1   73.49   11.30
  -6  -8   1   54.69    8.40
   6  -8  -1   87.69    9.10
  -6   8   1   93.29    8.10
   6   8  -1   75.79    7.50
  -4  -8   1   27.90    7.40
   4  -8  -1   21.40    3.10
  -4  -8   1   22.40    5.30
  -4  -8   1   15.60    5.20
   4  -8  -1   32.90    7.20
   4  -8  -1   24.50    5.00
   4  -8  -1   21.80    5.40
   4   8  -1   20.80    5.60
   4   8  -1   19.90    4.90
   2  -8  -1   37.90    4.70
   2  -8  -1   34.00    6.20
  -2  -8   1   40.40    7.20
   2  -8  -1   33.90    6.90
  -2  -8   1   45.00    8.00
  -2  -8   1   42.30    9.20
  -2   8   1   44.10    7.40
   2   8  -1   39.40    6.50
   0  -8   1  120.19   10.60
   0  -8   1  123.89   10.90
   0  -8   1  113.19   10.80
   0  -8  -1  127.29   10.40
   0  -8  -1  115.79   10.30
   0   8   1  121.59    9.80
   0   8  -1  115.19   10.00
   2  -8   1    0.90    1.50
   2  -8   1    2.00    2.60
   2  -8   1    0.00    2.00
  -2  -8  -1    2.10    2.20
  -2  -8  -1    0.60    2.10
   2  -8   1    1.50    2.30
   2   8   1    2.50    2.20
   4  -8   1   19.10    4.60
   4  -8   1   21.30    6.20
   4  -8   1   22.10    5.90
  -4  -8  -1   17.00    4.50
  -4  -8  -1   26.40    6.10
  -4  -8  -1   16.80    4.70
   4   8   1   23.80    4.70
   4   8   1   17.30    4.80
  -4   8  -1   23.60    4.40
  -4   8  -1   22.40    5.50
  -6  -8  -1   -3.40    2.10
   6  -8   1    1.50    2.30
  -6  -8  -1   -1.90    4.60
  -6  -8  -1    5.90    2.30
  -6  -8  -1    3.00    2.80
   6   8   1    1.10    2.00
  -6   8  -1    0.60    2.10
   6   8   1   -1.30    1.60
   8  -8   1    6.60    4.20
  -8  -8  -1    6.40    3.50
   8  -8   1    3.20    3.20
  -8  -8  -1    8.10    4.70
  -8  -8  -1   10.20    6.10
   8  -8   1    2.00    2.10
   8   8   1    5.10    4.10
   8   8   1    6.40    2.70
  -8   8  -1    6.90    3.20
  10  -8   1   17.80    5.80
 -10  -8  -1    4.00    4.00
 -10  -8  -1   11.70    2.50
  10  -8   1   10.50    3.30
 -10  -8  -1   13.90    6.40
  10  -8   1    8.60    4.80
 -10  -8  -1    9.60    4.40
 -10   8  -1   13.50    4.60
  10   8   1   14.30    5.20
  12  -8   1   37.00    9.50
 -12  -8  -1   35.10    4.50
  12  -8   1   34.90    5.20
 -12  -8  -1   30.70    8.90
  12  -8   1   37.30   10.60
 -12  -8  -1   32.10    9.00
 -12  -8  -1   41.20    8.30
  12   8   1   38.20    8.80
 -14  -8  -1   -3.70    3.10
 -14  -8  -1    0.40    5.10
  14  -8   1   -1.70    4.50
 -14  -8  -1    0.70    2.20
  14  -8   1    0.30    1.90
  14  -8   1    2.60    4.40
 -14   8  -1   -4.40    2.90
  14   8   1   -5.40    2.20
  13  -9  -1    2.10    5.50
  13  -9  -1   11.00    5.90
 -13  -9   1    5.40    6.30
  13  -9  -1   11.30    2.80
  13  -9  -1    6.00    2.40
 -13  -9   1    9.00    4.80
 -13   9   1    1.80    4.20
 -11  -9   1   -0.70    5.00
  11  -9  -1    1.30    3.80
  11  -9  -1    1.90    4.60
 -11  -9   1    3.80    4.20
 -11  -9   1    4.40    3.10
  11  -9  -1    3.10    2.50
  11   9  -1   -3.80    2.60
  -9  -9   1    2.20    3.50
   9  -9  -1    6.50    3.90
  -9  -9   1    3.90    4.70
   9  -9  -1    1.60    2.30
  -9  -9   1   -3.40    2.30
  -9   9   1   -0.50    2.30
   9   9  -1   -0.10    1.90
   9   9  -1   -3.70    2.80
   7  -9  -1   46.70    9.00
   7  -9  -1   37.80    8.50
  -7  -9   1   32.70    8.50
  -7  -9   1   39.40   10.80
   7  -9  -1   31.80    8.40
  -7  -9   1   37.70    7.70
  -7  -9   1   42.40    8.00
   7   9  -1   44.50    7.20
  -7   9   1   32.60    6.30
  -5  -9   1    0.70    3.00
  -5  -9   1   -0.10    2.70
  -5  -9   1    2.60    2.90
   5  -9  -1    5.20    2.90
   5  -9  -1    5.40    3.50
   5  -9  -1    7.00    4.00
  -5  -9   1   -4.10    4.40
   5   9  -1    4.80    3.10
   5   9  -1    4.50    2.60
   3  -9  -1   28.00    6.70
   3  -9  -1   22.50    4.70
  -3  -9   1   17.90    6.60
   3  -9  -1   23.20    4.90
   3  -9  -1   22.20    5.90
  -3  -9   1   17.00    5.10
  -3  -9   1   28.10    6.80
   3   9  -1   23.80    5.60
  -1  -9   1   43.30    8.50
   1  -9  -1   39.00    4.50
  -1  -9   1   32.60    6.50
   1  -9  -1   49.99   11.50
   1  -9  -1   45.00    7.70
  -1  -9   1   39.50    8.40
  -1   9   1   32.40    6.70
   1  -9   1   73.59    9.20
  -1  -9  -1   84.29    9.10
   1  -9   1   89.79   10.10
  -1  -9  -1   73.29    9.10
   1  -9   1   82.99    9.00
   1   9   1   86.99    8.50
  -1   9  -1   73.89    8.80
  -3  -9  -1  133.69   12.30
   3  -9   1  119.09    6.40
   3  -9   1  122.79   12.10
  -3  -9  -1  133.69   11.00
   3  -9   1  123.79    8.40
  -3  -9  -1  136.89   11.50
   3  -9   1  113.09   11.30
   3  -9   1  123.39   12.20
  -3   9  -1  126.19   11.80
   3   9   1  117.89    9.60
  -5  -9  -1    4.30    2.60
  -5  -9  -1   11.60    6.40
  -5  -9  -1   -0.40    2.40
   5  -9   1    1.20    3.00
   5  -9   1    4.30    3.00
   5  -9   1    1.20    2.80
  -5  -9  -1    1.30    2.50
   5   9   1    0.40    2.80
   5   9   1   -1.80    1.70
  -5   9  -1    2.20    1.80
  -7  -9  -1    2.90    3.50
   7  -9   1    6.40    4.10
  -7  -9  -1    5.50    3.40
   7  -9   1    4.80    3.60
  -7  -9  -1    2.50    5.50
   7  -9   1    0.50    2.50
   7  -9   1    3.10    3.50
   7   9   1    9.50    3.50
  -7   9  -1    2.60    2.40
  -9  -9  -1    3.10    3.30
   9  -9   1   -0.50    3.60
   9  -9   1    0.20    3.50
  -9  -9  -1    4.30    3.80
   9  -9   1   -2.40    2.20
  -9  -9  -1    1.90    5.30
   9   9   1    0.70    1.70
  -9   9  -1   -0.20    2.20
   9   9   1    5.60    4.30
  11  -9   1    5.20    5.00
 -11  -9  -1    1.50    5.90
 -11  -9  -1   -0.60    3.30
  11  -9   1    5.60    4.80
 -11  -9  -1    0.70    3.10
  11  -9   1   10.70    3.20
  11   9   1   13.10    5.60
  11   9   1   -0.20    1.80
  13  -9   1    6.00    2.90
  13  -9   1    0.60    5.30
 -13  -9  -1   -1.40    4.90
  13  -9   1    9.10    5.60
 -13  -9  -1   -0.90    3.70
  13   9   1    3.90    2.40
 -13   9  -1    5.60    4.50
  12 -10  -1   43.40    5.70
  12 -10  -1   37.80    5.50
 -12 -10   1   37.40    9.80
 -12 -10   1   36.60    8.20
  12 -10  -1   47.00   11.50
  12 -10  -1   25.90    8.40
 -12  10   1   34.30    9.00
 -10 -10   1    9.20    5.40
  10 -10  -1    0.30    3.50
 -10 -10   1    9.20    5.90
 -10 -10   1   -2.30    3.10
  10 -10  -1    2.70    3.60
  10 -10  -1    1.60    4.10
  10  10  -1   -0.50    2.50
   8 -10  -1    0.30    3.10
  -8 -10   1   -1.30    4.00
  -8 -10   1    1.70    3.00
   8 -10  -1   -1.20    4.10
   8 -10  -1   -2.20    2.60
  -8 -10   1   -0.30    2.50
   8 -10  -1    0.20    3.40
   8  10  -1    1.50    2.50
   8  10  -1    2.80    2.20
   6 -10  -1    3.70    3.30
  -6 -10   1    5.10    3.10
   6 -10  -1    2.00    2.60
  -6 -10   1    0.70    3.60
   6 -10  -1    0.40    3.20
  -6 -10   1   -1.20    2.10
  -6 -10   1   -0.90    2.40
   6  10  -1   -1.20    2.20
   4 -10  -1    5.80    3.70
  -4 -10   1   -6.10    2.70
   4 -10  -1    2.60    3.00
   4 -10  -1    3.30    2.00
  -4 -10   1   -2.30    1.70
  -4 -10   1   -1.60    3.70
   4 -10  -1    4.10    2.70
  -4 -10   1    0.60    2.90
   4 -10  -1    2.80    2.60
   4  10  -1    2.70    2.50
  -2 -10   1    6.90    4.10
   2 -10  -1    3.40    2.50
   2 -10  -1    8.80    4.70
  -2 -10   1    3.30    4.80
  -2 -10   1    9.50    4.50
   2 -10  -1    0.10    3.60
   2 -10  -1    8.60    2.70
   2 -10  -1    8.70    4.70
   2  10  -1    2.20    2.70
   0 -10   1    4.50    3.30
   0 -10  -1   -1.50    4.00
   0 -10   1    3.90    3.60
   0 -10  -1    7.70    3.80
   0 -10  -1    6.10    4.30
   0 -10   1    3.10    2.90
   0 -10  -1   -0.50    3.30
   0  10  -1    1.90    2.30
   0  10   1    7.30    3.90
   2 -10   1   21.90    5.00
  -2 -10  -1   34.10    9.20
   2 -10   1   17.10    6.00
   2 -10   1   23.10    6.10
   2 -10   1   23.00    3.90
  -2 -10  -1   19.30    5.70
  -2 -10  -1   25.40    6.00
  -2 -10  -1   14.90    5.30
   2  10   1   21.10    5.60
  -4 -10  -1    8.80    4.50
   4 -10   1    5.40    4.20
  -4 -10  -1    6.80    3.90
  -4 -10  -1   11.70    4.50
   4 -10   1   10.60    5.50
  -4 -10  -1    6.20    5.70
   4 -10   1   -1.90    2.80
   4  10   1   13.80    4.30
   6 -10   1   -4.50    2.40
  -6 -10  -1   -3.20    2.10
  -6 -10  -1   -4.90    4.00
  -6 -10  -1    0.20    2.70
  -6 -10  -1   -5.70    2.60
   6 -10   1   -1.80    3.40
   6 -10   1    0.70    3.50
   6  10   1   -1.50    1.80
   6  10   1    3.30    4.80
  -8 -10  -1    0.20    2.90
   8 -10   1    2.60    3.40
   8 -10   1    1.30    3.20
   8 -10   1    2.50    4.20
  -8 -10  -1    6.30    6.90
   8 -10   1    7.80    5.10
  -8 -10  -1    2.50    3.00
   8  10   1    7.00    4.50
   8  10   1   -3.00    1.70
  -8  10  -1    6.20    3.40
  10 -10   1    9.20    5.40
  10 -10   1   -0.20    3.40
 -10 -10  -1  -12.40    5.30
 -10 -10  -1    4.30    3.60
  10 -10   1    2.70    3.00
 -10 -10  -1    3.90    5.20
  10 -10   1    2.30    4.70
  10  10   1   -0.90    2.00
 -10  10  -1    4.50    3.20
  12 -10   1   11.20    6.30
 -12 -10  -1    8.90    5.80
 -12 -10  -1   -3.20    4.00
  12 -10   1    1.40    3.90
  12 -10   1    6.70    4.90
  12  10   1   -0.70    2.50
 -12  10  -1    6.00    4.30
   9 -11  -1    7.40    5.00
  -9 -11   1   14.30    7.40
   9 -11  -1   15.60    5.10
   9 -11  -1    9.40    6.70
   9 -11  -1   22.50    7.90
  -9 -11   1   13.20    5.50
  -9 -11   1   17.60    6.80
  -7 -11   1    4.40    4.00
  -7 -11   1    6.50    3.50
   7 -11  -1    0.40    3.90
   7 -11  -1    4.90    3.30
   7 -11  -1   -4.20    2.40
  -7 -11   1   -2.40    2.70
   7 -11  -1    7.20    4.70
   7  11  -1   -1.40    2.30
  -5 -11   1    0.60    3.10
  -5 -11   1    3.00    3.90
  -5 -11   1   11.20    4.50
   5 -11  -1    2.50    3.00
   5 -11  -1    8.90    4.10
  -5 -11   1    4.80    4.00
   5 -11  -1    2.50    4.00
   5 -11  -1   -0.90    3.40
   5  11  -1    3.30    2.50
   3 -11  -1    6.60    4.20
   3 -11  -1    2.70    2.40
   3 -11  -1    3.90    1.90
  -3 -11   1   -1.30    2.90
  -3 -11   1   -0.40    4.20
   3 -11  -1    7.50    3.30
   3 -11  -1    6.00    3.50
   3 -11  -1    0.20    2.90
  -3 -11   1    4.80    3.10
  -3 -11   1   -3.90    2.80
   3  11  -1   -3.00    2.50
  -1 -11   1   17.50    6.70
   1 -11  -1    8.30    4.50
   1 -11  -1    6.80    3.90
  -1 -11   1    5.60    3.80
   1 -11  -1    6.00    4.60
   1 -11  -1    5.20    4.10
   1 -11  -1    4.00    2.70
  -1 -11   1    7.50    4.50
   1  11  -1   10.20    4.00
   1 -11   1   20.20    4.10
  -1 -11  -1   26.30    6.50
  -1 -11  -1   17.50    6.10
  -1 -11  -1   17.90    6.80
  -1 -11  -1   17.40    6.30
   1 -11   1   22.50    5.30
   1 -11   1   21.80    6.00
   1 -11   1   11.60    5.40
  -1  11  -1   20.50    5.80
   1  11   1   23.40    6.60
   3 -11   1    9.40    3.10
  -3 -11  -1    8.50    4.50
   3 -11   1   -2.50    4.10
  -3 -11  -1    1.80    5.30
  -3 -11  -1   11.00    4.80
  -3 -11  -1    4.20    3.60
   3 -11   1    5.90    3.30
   3 -11   1    2.20    1.60
   3 -11   1    1.60    3.50
   3  11   1    2.70    2.80
   5 -11   1   -6.10    2.90
   5 -11   1   -2.30    3.00
  -5 -11  -1    7.60    4.00
  -5 -11  -1   -1.80    3.20
   5 -11   1    2.20    4.00
  -5 -11  -1   -2.80    5.40
  -5 -11  -1   -2.80    2.10
   5  11   1   -1.90    2.20
  -7 -11  -1   19.80    6.50
   7 -11   1   25.90    7.40
   7 -11   1   29.70    7.90
  -7 -11  -1    6.90    6.00
   7 -11   1   31.60    7.60
  -7 -11  -1   24.10    7.50
   7 -11   1   25.10    7.10
   9 -11   1   23.40    8.00
   9 -11   1   19.10    6.10
  -9 -11  -1   21.00    6.20
   9 -11   1   20.00    8.30
  -9 -11  -1   16.60    7.50
   9 -11   1    7.90    4.50
  -6 -12   1    4.10    4.70
   6 -12  -1   -0.90    4.60
  -6 -12   1   10.60    6.90
  -6 -12   1    4.90    3.80
   6 -12  -1    1.70    3.50
  -6 -12   1   -2.00    3.60
   6 -12  -1    6.40    4.20
   6 -12  -1    2.00    2.90
   6  12  -1    0.50    2.90
   4 -12  -1    5.00    4.00
   4 -12  -1    0.30    2.70
  -4 -12   1   -1.00    4.60
   4 -12  -1   -0.80    3.10
  -4 -12   1   -0.10    3.00
   4 -12  -1    5.00    4.30
  -4 -12   1   -2.70    5.30
  -4 -12   1    4.70    4.30
   4  12  -1    2.40    3.20
   2 -12  -1    8.60    4.30
  -2 -12   1    1.00    4.80
  -2 -12   1   13.80    5.20
   2 -12  -1   12.20    5.30
   2 -12  -1    5.60    4.40
  -2 -12   1    1.00    4.10
  -2 -12   1   10.90    4.30
   2 -12  -1    7.40    4.70
   2  12  -1    5.20    3.80
   0 -12  -1    1.00    4.90
   0 -12  -1   13.00    4.90
   0 -12  -1    0.10    2.70
   0 -12   1   -3.40    3.30
   0 -12   1   -3.80    3.30
   0 -12  -1    7.60    3.20
   0 -12   1   -2.40    3.60
   0 -12   1    5.70    3.00
   0 -12  -1    4.40    4.50
   2 -12   1   15.70    3.50
   2 -12   1   12.20    5.30
  -2 -12  -1    3.30    4.30
  -2 -12  -1   15.30    6.90
   2 -12   1   13.60    6.30
  -2 -12  -1   15.70    5.60
  -2 -12  -1   12.50    5.20
   2 -12   1   11.10    4.20
  -4 -12  -1    8.60    6.40
  -4 -12  -1    3.50    3.30
  -4 -12  -1   -1.50    3.70
   4 -12   1   -6.80    4.10
  -4 -12  -1    4.00    4.70
   4  12   1   -1.40    3.10
  -6 -12  -1    2.50    4.10
   6 -12   1    6.80    5.10
   6 -12   1   12.30    6.10
  -6 -12  -1    5.40    6.40
  -6 -12  -1    9.50    5.00
  -6 -12  -1    0.00    4.00
   6 -12   1   -2.50    3.30
   6  12   1    5.00    3.20
  20   0  -2    6.10    7.90
  20   0  -2    2.90    4.30
 -20   0   2    1.80    2.30
  18   0  -2   -0.70    3.90
 -18   0   2   12.90    4.90
 -18   0   2    2.60    1.70
  18   0  -2   14.80    6.30
 -18   0   2    6.40    4.80
 -16   0   2    0.70    2.80
  16   0  -2    7.40    4.90
 -16   0   2   -2.50    1.40
 -16   0   2   -4.40    1.90
  16   0  -2    0.90    3.00
  14   0  -2    1.80    3.90
  14   0  -2   -0.10    2.20
 -14   0   2   -0.70    1.20
 -14   0   2   -0.50    2.50
 -14   0   2    1.60    2.30
 -12   0   2    0.40    1.30
 -12   0   2    1.70    2.50
 -12   0   2   -0.30    1.70
  12   0  -2   -2.40    1.90
  12   0  -2    2.30    2.80
 -10   0   2  272.07   14.00
  10   0  -2  265.97   15.70
  10   0  -2  269.67   15.10
 -10   0   2  309.17   16.60
 -10   0   2  293.47   16.80
 -10   0   2  296.87   10.50
  -8   0   2   13.00    3.50
  -8   0   2   18.10    2.60
  -8   0   2   14.90    4.00
  -8   0   2   13.50    3.60
   8   0  -2   19.30    4.90
   8   0  -2   16.90    4.40
  -6   0   2  785.32   22.90
  -6   0   2  796.02   16.60
  -6   0   2  792.52   21.10
   6   0  -2  788.12   25.50
   6   0  -2  775.72   22.30
  -6   0   2  779.32   23.20
   6   0  -2  808.02   22.20
  -4   0   2 2014.10   33.60
   4   0  -2 2019.30   41.60
  -4   0   2 1924.91   39.60
   4   0  -2 1999.30   38.90
   4   0  -2 2027.20   38.30
  -4   0   2 1976.60   37.80
  -4   0   2 2033.30   39.20
  -2   0   2 3258.77   56.39
   2   0  -2 3514.85   57.19
   2   0  -2 3355.16   55.49
  -2   0  -2 1654.83   29.40
  -2   0  -2 1645.84   32.90
   2   0   2 1691.93   31.30
   2   0   2 1657.73   33.40
   2   0   2 1678.03   29.30
   2   0   2 1700.73   29.20
  -2   0  -2 1713.43   29.20
  -4   0  -2  189.38    9.20
  -4   0  -2  193.18    6.90
   4   0   2  184.08    6.70
  -4   0  -2  197.28    9.30
   4   0   2  191.88    9.80
   6   0   2  614.44   21.50
  -6   0  -2  564.74   19.00
   6   0   2  606.24   15.50
   6   0   2  584.14   19.60
  -6   0  -2  628.04   15.80
   8   0   2    9.40    3.10
  -8   0  -2    7.50    3.00
  -8   0  -2   11.00    2.60
   8   0   2    7.50    3.40
   8   0   2    8.90    2.30
  -8   0  -2    4.60    3.20
  10   0   2    8.80    3.50
 -10   0  -2   13.80    3.10
 -10   0  -2   13.00    4.00
  10   0   2   16.40    3.20
  10   0   2   18.00    5.30
 -10   0  -2   13.60    4.40
 -12   0  -2   46.20    7.60
 -12   0  -2   39.80    4.90
  12   0   2   32.40    7.30
 -12   0  -2   26.50    6.40
  12   0   2   47.40    5.10
 -14   0  -2  182.48   10.70
 -14   0  -2  189.08   15.90
  14   0   2  173.08   12.90
 -14   0  -2  169.28   13.50
  14   0   2  178.48   10.20
  14   0   2  164.38   17.60
 -16   0  -2  121.09   12.20
  16   0   2  118.29   11.70
 -16   0  -2  113.99    9.10
  16   0   2  111.29   13.20
  16   0   2  116.29   18.70
  18   0   2    3.80    3.90
 -18   0  -2    2.90    2.50
  18   0   2   -8.70    5.10
 -18   0  -2    1.70    4.20
  18   0   2   -0.10    4.00
  20   0   2   33.40    8.00
 -20   0  -2   30.20   10.10
  20   0   2   27.10   10.70
  19  -1  -2    6.20    6.60
 -19  -1   2   -0.10    5.10
  19  -1  -2   -1.90    3.50
 -19  -1   2   -1.70    1.80
 -19  -1   2   12.90    5.50
  19   1  -2    4.70    6.30
 -19   1   2    2.20    4.10
 -19   1   2   -0.90    1.70
 -17  -1   2   14.90    6.00
 -17  -1   2   11.80    3.70
  17  -1  -2   10.10    6.50
 -17   1   2    2.90    3.20
 -17   1   2   19.70    6.60
  17   1  -2   14.30    5.60
  17   1  -2   13.20    6.60
 -15  -1   2    3.90    2.30
 -15  -1   2    5.50    3.60
  15  -1  -2    0.30    3.10
 -15  -1   2   -5.00    2.60
  15  -1  -2   -1.80    3.40
  15   1  -2   -5.00    3.30
  15   1  -2    0.10    2.60
 -15   1   2    1.80    3.50
 -15   1   2    3.90    2.60
 -15   1   2    2.30    2.70
 -13  -1   2   25.60    6.30
  13  -1  -2   27.10    7.50
 -13  -1   2   25.90    4.50
  13  -1  -2   11.00    4.50
 -13  -1   2   18.90    6.00
 -13  -1   2   26.70    5.80
 -13   1   2   15.30    4.80
 -13   1   2   30.10    3.60
  13   1  -2   29.90    7.90
  13   1  -2   29.30    7.30
 -13   1   2   18.80    4.70
 -11  -1   2   -1.00    1.10
  11  -1  -2   -2.60    2.20
 -11  -1   2    1.90    2.40
  11  -1  -2   -1.20    1.60
 -11  -1   2    0.60    2.50
 -11  -1   2    1.20    1.90
  11   1  -2   -0.30    1.90
 -11   1   2   -1.50    1.70
 -11   1   2    1.60    2.10
 -11   1   2   -0.20    1.00
  11   1  -2    0.10    2.10
  -9  -1   2    1.70    2.20
  -9  -1   2    1.50    2.50
   9  -1  -2   -0.60    2.00
  -9  -1   2    1.40    1.20
  -9  -1   2    1.30    1.60
   9  -1  -2    0.80    1.70
   9  -1  -2    0.80    1.90
  -9   1   2    0.50    0.90
  -9   1   2    1.00    1.70
  -9   1   2   -0.80    1.30
   9   1  -2   -1.30    1.50
   9   1  -2    0.10    1.50
  -7  -1   2  114.69    5.90
  -7  -1   2  107.99    8.40
   7  -1  -2  123.99    8.70
  -7  -1   2  116.19    9.70
   7  -1  -2  118.19    9.30
   7  -1  -2  115.59    4.30
  -7  -1   2  108.79    7.20
   7  -1  -2  119.79    8.50
  -7   1   2  120.89    4.60
  -7   1   2  115.59    7.70
   7   1  -2  133.19    8.50
  -7   1   2  123.79    8.10
   7   1  -2  107.79    8.00
   5  -1  -2  320.67   12.40
   5  -1  -2  318.67   12.10
  -5  -1   2  325.07   10.80
   5  -1  -2  312.57   12.20
  -5  -1   2  329.07    9.70
  -5  -1   2  333.37   12.60
  -5  -1   2  308.57   14.20
  -5   1   2  305.87   11.00
   5   1  -2  312.37   12.00
   5   1  -2  328.97   11.50
  -5   1   2  318.17   11.70
   5   1  -2  311.37   15.50
   3  -1  -2 3592.04   61.49
   3  -1  -2 3580.14   60.49
  -3  -1   2 3642.64   59.29
  -3  -1   2 3521.65   65.19
  -3   1   2 3593.74   59.99
   3   1  -2 3665.13   59.69
  -3   1   2 3451.25   60.99
   3   1  -2 3605.04   66.49
   3   1  -2 3546.95   61.69
   1  -1  -2   31.00    2.10
   1  -1  -2   31.00    1.60
   1  -1  -2   31.40    2.00
  -1  -1   2   29.50    2.60
  -1  -1   2   32.70    2.70
   1   1  -2   30.60    2.30
  -1  -1  -2 1327.77   23.70
   1  -1   2 1301.77   21.10
  -1  -1  -2 1300.47   23.50
   1  -1   2 1341.87   26.10
   1  -1   2 1321.37   24.50
   1  -1   2 1304.87   24.90
   1   1   2 1265.67   23.60
  -1   1  -2 1288.87   24.70
   3  -1   2  178.78    8.60
   3  -1   2  165.28    7.10
  -3  -1  -2  179.08    6.70
   3  -1   2  170.28    6.00
  -3   1  -2  171.38    6.10
  -3   1  -2  165.68    7.80
   3   1   2  159.08    8.30
   3   1   2  159.58    7.10
  -3   1  -2  172.68    7.20
   3   1   2  168.28    6.40
  -5  -1  -2  160.28    7.00
   5  -1   2  167.28    8.20
  -5  -1  -2  164.88    9.10
   5  -1   2  161.58    6.30
  -5  -1  -2  153.68    8.70
   5   1   2  169.78    7.20
   5   1   2  165.18    9.80
  -5   1  -2  169.38    6.70
  -5   1  -2  155.48    8.70
   5   1   2  155.28    8.50
  -5   1  -2  157.98    8.70
  -7  -1  -2  672.43   18.10
  -7  -1  -2  698.93   22.90
   7  -1   2  662.23   24.00
   7  -1   2  640.74   22.20
  -7  -1  -2  634.14   20.90
   7  -1   2  606.94   20.20
   7  -1   2  674.43   16.50
   7   1   2  635.74   27.50
   7   1   2  613.14   21.10
   7   1   2  661.93   17.90
  -7   1  -2  652.63   21.50
  -7   1  -2  643.34   21.50
  -7   1  -2  653.13   16.70
  -9  -1  -2    3.00    3.00
   9  -1   2    2.90    3.10
   9  -1   2    1.90    1.40
  -9  -1  -2    1.70    1.80
   9  -1   2    1.90    2.20
  -9  -1  -2    3.80    1.80
   9  -1   2    5.30    2.60
  -9  -1  -2    5.70    3.00
  -9   1  -2    5.00    2.90
  -9   1  -2    2.80    1.80
   9   1   2    2.80    2.80
   9   1   2    5.40    1.90
   9   1   2    2.00    2.20
  -9   1  -2    2.80    2.20
  11  -1   2   10.80    4.90
 -11  -1  -2    9.60    3.70
 -11  -1  -2   20.80    6.10
  11  -1   2   20.40    5.10
 -11  -1  -2   13.10    5.60
 -11  -1  -2   12.70    3.20
  11  -1   2   16.40    3.20
 -11   1  -2   10.30    3.90
  11   1   2   11.60    4.80
  11   1   2   10.90    5.10
  11   1   2   12.30    3.10
 -11   1  -2   11.20    3.40
 -13  -1  -2   53.89    6.10
  13  -1   2   38.30    8.60
  13  -1   2   49.70    5.00
 -13  -1  -2   75.39   13.70
  13  -1   2   50.19    7.90
 -13  -1  -2   63.59    7.90
 -13   1  -2   54.49    5.70
 -13   1  -2   70.19    8.60
  13   1   2   65.99   12.80
 -13   1  -2   52.69    9.30
 -15  -1  -2   59.09    7.00
 -15  -1  -2   56.79   12.70
 -15  -1  -2   48.80    8.60
  15  -1   2   59.69    5.90
  15  -1   2   45.10   11.70
  15  -1   2   51.69    9.90
  15  -1   2   47.00    9.30
 -15   1  -2   60.89   10.10
 -15   1  -2   53.29    9.60
  15   1   2   46.00   12.30
 -15   1  -2   53.39    5.90
  17  -1   2   20.50    6.00
  17  -1   2    0.50    5.20
 -17  -1  -2   11.00    5.20
 -17  -1  -2    9.60    3.60
  17  -1   2    2.40    4.00
 -17   1  -2   -0.80    3.10
  17   1   2   16.30    6.50
 -17   1  -2    8.80    4.70
 -17   1  -2   11.40    3.60
  17   1   2    3.00    6.20
  17   1   2    9.00    5.00
 -19  -1  -2    9.70    5.20
  19  -1   2   -0.20    3.90
  19  -1   2   -8.70    4.40
  19   1   2    1.50    6.50
  19   1   2    5.60    4.50
 -19   1  -2    6.60    6.30
 -19   1  -2   -0.20    2.10
 -20  -2   2    1.30    2.60
  20  -2  -2   -3.10    6.20
  20  -2  -2    5.40    5.20
  20   2  -2    1.30    6.50
 -20   2   2   -4.70    5.10
  18  -2  -2   33.50    8.70
  18  -2  -2   28.70    8.70
 -18  -2   2   53.49   11.80
 -18  -2   2   39.50    8.30
  18  -2  -2   40.10    9.60
 -18  -2   2   42.10    6.70
 -18   2   2   46.40    9.60
  18   2  -2   30.00   10.00
  18   2  -2   26.70    8.10
 -18   2   2   42.70    9.40
 -16  -2   2   82.19    7.70
 -16  -2   2   61.29   11.50
 -16  -2   2   69.59   11.20
  16  -2  -2   86.99   15.70
  16  -2  -2   83.69   10.50
  16  -2  -2   78.89   12.40
 -16   2   2   72.59    9.10
 -16   2   2   58.09   10.10
  16   2  -2   74.19   11.80
  16   2  -2   60.09   11.90
 -14  -2   2   12.20    6.00
  14  -2  -2   13.50    5.70
 -14  -2   2   16.80    3.90
  14  -2  -2    8.10    4.80
 -14  -2   2   19.60    5.20
 -14   2   2   14.80    2.70
  14   2  -2    7.60    4.60
  14   2  -2   10.00    5.30
 -14   2   2   22.50    5.60
  12  -2  -2   20.00    6.00
  12  -2  -2   22.90    6.60
 -12  -2   2   22.90    4.80
 -12  -2   2   27.20    8.00
 -12  -2   2   12.20    5.10
 -12  -2   2   22.00    4.30
 -12   2   2   24.90    5.10
  12   2  -2   23.20    6.50
  12   2  -2   23.60    6.20
 -12   2   2   22.90    2.70
 -10  -2   2   21.70    4.70
  10  -2  -2   17.70    2.50
 -10  -2   2   17.80    5.70
 -10  -2   2   20.00    3.70
  10  -2  -2   21.60    5.50
 -10  -2   2   23.40    6.00
  10  -2  -2   23.80    6.30
 -10   2   2   17.70    2.40
 -10   2   2   23.40    4.60
  10   2  -2   25.20    5.80
 -10   2   2   18.60    4.40
  10   2  -2   19.10    4.50
   8  -2  -2  141.49   10.20
   8  -2  -2  140.39   10.20
  -8  -2   2  155.28   10.90
  -8  -2   2  146.99    8.00
   8  -2  -2  153.48   10.80
  -8  -2   2  130.79   11.70
  -8  -2   2  151.88    8.70
  -8   2   2  152.38    8.60
  -8   2   2  163.48   10.10
   8   2  -2  156.78   10.50
  -8   2   2  145.29    5.20
   8   2  -2  162.48   10.30
  -6  -2   2   20.50    3.70
  -6  -2   2   29.30    3.30
   6  -2  -2   31.60    4.60
   6  -2  -2   20.10    3.50
  -6  -2   2   29.50    3.40
  -6  -2   2   29.00    5.80
  -6   2   2   23.50    3.50
  -6   2   2   31.90    5.20
   6   2  -2   30.70    4.80
   6   2  -2   32.70    4.10
   4  -2  -2   28.30    1.80
  -4  -2   2   23.90    5.10
   4  -2  -2   30.20    3.50
  -4  -2   2   27.30    4.10
  -4  -2   2   29.60    2.70
   4  -2  -2   26.00    2.80
   4   2  -2   20.90    3.60
  -4   2   2   23.10    3.40
   4   2  -2   28.70    2.90
  -4   2   2   30.50    3.20
   4   2  -2   26.00    3.90
  -2  -2   2 3615.14   66.09
  -2  -2   2 3659.13   63.19
   2  -2  -2 3647.54   61.19
   2  -2  -2 3578.24   59.19
  -2  -2   2 3680.83   63.49
   2   2  -2 3669.43   57.09
  -2   2   2 3571.34   61.19
  -2   2   2 3677.53   59.19
   2   2  -2 3536.85   62.79
   2   2  -2 3419.06   63.29
   0  -2   2 8578.74  137.49
   0  -2   2 8718.63  136.29
  -2  -2  -2  111.99    5.70
   2  -2   2  103.29    6.10
  -2  -2  -2  122.39    6.50
  -2  -2  -2  111.59    3.90
   2  -2   2  107.49    6.20
   2   2   2  115.79    5.50
   2   2   2  111.79    3.60
   2   2   2  105.39    5.50
  -2   2  -2  102.79    6.00
   4  -2   2    2.50    1.70
  -4  -2  -2    5.80    2.10
   4  -2   2    2.80    1.30
  -4  -2  -2    3.00    1.60
   4  -2   2    2.70    1.70
  -4  -2  -2    1.40    1.60
  -4   2  -2    4.00    1.20
   4   2   2    0.70    1.60
  -4   2  -2    5.00    2.00
  -4   2  -2    2.90    1.50
   4   2   2    6.10    1.80
   4   2   2    3.80    1.60
  -4   2  -2    4.50    1.70
  -6  -2  -2  517.75   18.60
   6  -2   2  514.65   17.80
  -6  -2  -2  509.05   16.00
   6  -2   2  514.85   19.70
  -6  -2  -2  510.35   17.20
   6  -2   2  518.95   13.60
  -6   2  -2  506.85   17.90
   6   2   2  524.05   15.90
  -6   2  -2  538.55   14.50
  -6   2  -2  535.75   15.10
   6   2   2  522.15   19.70
   6   2   2  497.15   17.90
  -8  -2  -2  132.09   10.30
   8  -2   2  121.89    6.20
   8  -2   2  128.79   10.90
   8  -2   2  116.39    8.90
  -8  -2  -2  117.99    7.60
  -8  -2  -2  116.29    8.50
  -8   2  -2  120.89    6.70
   8   2   2  115.19    7.50
   8   2   2  113.39   10.20
   8   2   2  119.49    9.30
  -8   2  -2  113.79    7.80
  -8   2  -2  126.39    9.40
 -10  -2  -2   -1.10    2.40
  10  -2   2   -1.00    1.70
  10  -2   2   -0.40    0.90
 -10  -2  -2    1.40    1.50
  10  -2   2    0.60    3.10
  10  -2   2    2.60    2.90
 -10  -2  -2   -0.30    1.10
 -10  -2  -2   -1.10    2.00
 -10   2  -2    2.30    1.50
 -10   2  -2    2.30    2.10
 -10   2  -2    0.90    1.70
  10   2   2    0.70    1.90
  10   2   2   -0.30    2.20
 -12  -2  -2   27.00    6.40
  12  -2   2   42.80    4.20
  12  -2   2   20.50    6.10
 -12  -2  -2   47.50   10.00
  12  -2   2   35.80    7.30
 -12  -2  -2   31.20    5.30
  12  -2   2   49.99    8.40
 -12   2  -2   38.50    6.50
  12   2   2   42.60    9.80
  14  -2   2  174.58   15.50
 -14  -2  -2  168.18   11.30
 -14  -2  -2  183.38   13.50
  14  -2   2  146.59   16.30
 -14  -2  -2  175.38   16.30
 -14  -2  -2  113.89   14.10
  14  -2   2  153.78    8.50
  14   2   2  162.88   16.80
 -14   2  -2  186.08   13.40
 -14   2  -2  172.38    9.70
  16  -2   2   38.50    5.30
 -16  -2  -2   60.79    8.30
  16  -2   2   59.59   10.80
  16  -2   2   84.99   17.40
  16  -2   2   42.70   10.10
 -16  -2  -2   53.39    9.10
 -16   2  -2   61.09    9.90
  16   2   2   44.90   11.00
 -16   2  -2   51.49    5.70
 -18  -2  -2   37.50    7.40
 -18  -2  -2   35.80    9.80
  18  -2   2   38.40    8.90
  18  -2   2   32.40    9.90
 -18  -2  -2   27.60    7.30
  18   2   2   31.90    7.60
  18   2   2   25.00    7.90
  20  -2   2   17.80    7.50
  20  -2   2   -0.50    6.00
  20   2   2   20.40    6.80
 -20   2  -2    1.40    5.40
  20   2   2   13.50   10.40
 -19  -3   2  144.59   17.60
 -19  -3   2   93.59    9.80
  19  -3  -2   82.89   15.40
  19  -3  -2   99.89   16.00
 -19  -3   2  135.79   12.80
  19   3  -2  134.39   21.00
  17  -3  -2    3.30    3.80
 -17  -3   2    2.70    3.10
  17  -3  -2    3.10    4.60
 -17  -3   2    2.50    2.90
  17  -3  -2    2.20    4.10
 -17  -3   2    4.10    5.70
 -17   3   2    1.80    3.50
 -17   3   2    1.40    3.10
  17   3  -2    6.50    5.00
  17   3  -2   -6.80    3.40
  15  -3  -2   14.80    6.10
  15  -3  -2    9.70    4.90
  15  -3  -2    5.20    4.30
 -15  -3   2    7.70    5.30
 -15  -3   2    5.00    2.60
 -15  -3   2    8.70    3.80
  15   3  -2   12.80    5.50
  15   3  -2    7.90    4.20
  13  -3  -2   31.30    8.20
 -13  -3   2   55.99    8.60
 -13  -3   2   47.20    7.30
 -13  -3   2   36.90    8.80
  13  -3  -2   46.70    9.40
  13  -3  -2   45.90    8.30
 -13   3   2   44.60    6.90
  13   3  -2   38.70    9.00
 -11  -3   2   60.19    6.30
 -11  -3   2   48.90   10.30
  11  -3  -2   60.89    9.20
 -11  -3   2   62.69   10.60
  11  -3  -2   62.59   10.10
 -11  -3   2   61.19    6.70
 -11   3   2   46.00    7.50
  11   3  -2   55.59    8.80
 -11   3   2   64.69    6.30
  11   3  -2   68.49   10.80
  -9  -3   2   41.70    7.30
   9  -3  -2   54.09    6.80
   9  -3  -2   41.60    6.50
  -9  -3   2   47.60    5.30
   9  -3  -2   55.89    9.00
   9  -3  -2   44.30    7.80
  -9  -3   2   55.59    5.50
   9   3  -2   42.00    6.70
  -9   3   2   48.40    4.80
  -9   3   2   50.09    6.30
   9   3  -2   43.50    6.90
   9   3  -2   36.20    5.90
  -7  -3   2  253.77   13.60
   7  -3  -2  241.58   11.20
  -7  -3   2  247.88   11.20
   7  -3  -2  241.98    6.70
   7  -3  -2  259.97   13.30
   7  -3  -2  237.98   12.90
  -7  -3   2  254.57   10.10
  -7   3   2  247.88   12.30
  -7   3   2  252.87    9.60
   7   3  -2  239.78   12.40
   7   3  -2  242.98   11.60
   7   3  -2  267.77   13.40
   5  -3  -2  225.58   11.30
   5  -3  -2  222.08    7.20
   5  -3  -2  220.28   11.10
   5  -3  -2  218.48    8.30
  -5  -3   2  230.78   14.20
  -5  -3   2  226.38    7.80
   5   3  -2  230.38   11.20
  -5   3   2  233.28    7.90
   5   3  -2  236.28    9.10
   5   3  -2  240.08   10.90
  -5   3   2  209.48   10.00
  -3  -3   2   41.80    4.50
   3  -3  -2   37.50    4.20
  -3  -3   2   37.20    5.60
  -3  -3   2   35.00    4.20
   3  -3  -2   40.70    2.90
   3  -3  -2   42.40    3.90
   3   3  -2   38.60    4.10
   3   3  -2   43.80    4.50
  -3   3   2   37.90    3.60
  -3   3   2   40.60    2.80
  -1  -3   2 1006.80   25.40
  -1  -3   2  985.10   23.70
   1  -3  -2  997.40   22.30
  -1  -3   2  990.80   23.70
   1  -3  -2  997.10   22.40
   1  -3  -2 1025.70   20.50
  -1   3   2  985.60   22.00
   1   3  -2  962.30   23.60
   1   3  -2  964.70   23.40
  -1  -3  -2   98.19    4.80
   1  -3   2   95.99    5.20
   1  -3   2   95.69    6.30
  -1  -3  -2  106.09    6.00
   1  -3   2  106.39    5.00
  -1  -3  -2  102.39    5.60
   1   3   2   97.79    5.70
   1   3   2  100.39    4.70
  -1   3  -2   96.89    4.50
  -3  -3  -2   65.79    3.90
   3  -3   2   62.19    5.60
   3  -3   2   67.49    5.50
  -3  -3  -2   63.79    4.90
  -3  -3  -2   66.39    5.40
  -3  -3  -2   66.09    5.10
   3   3   2   65.79    5.20
  -3   3  -2   60.09    5.50
  -3   3  -2   65.29    4.90
   3   3   2   67.19    3.70
   5  -3   2  761.82   19.00
   5  -3   2  764.12   23.80
  -5  -3  -2  734.73   20.50
  -5  -3  -2  802.62   21.00
  -5  -3  -2  777.62   22.90
   5  -3   2  786.62   23.50
   5   3   2  711.33   21.70
  -5   3  -2  758.62   21.90
   5   3   2  779.62   23.60
   5   3   2  724.53   20.70
  -5   3  -2  718.23   22.30
  -7  -3  -2 1460.25   34.10
   7  -3   2 1466.35   40.00
   7  -3   2 1405.16   37.20
   7  -3   2 1470.45   30.10
  -7  -3  -2 1499.45   34.80
  -7  -3  -2 1449.26   38.00
   7   3   2 1458.85   39.50
  -7   3  -2 1449.55   36.60
  -7   3  -2 1380.26   30.90
   7   3   2 1477.45   37.40
   7   3   2 1452.75   32.90
  -9  -3  -2   44.90    5.60
   9  -3   2   43.60    4.00
  -9  -3  -2   33.30    6.30
   9  -3   2   44.00    8.50
  -9  -3  -2   40.90    5.80
   9  -3   2   38.10    6.70
   9   3   2   26.90    6.60
  -9   3  -2   52.49    8.00
  -9   3  -2   45.00    4.60
  -9   3  -2   36.90    4.00
   9   3   2   41.40    7.10
 -11  -3  -2    5.50    3.40
  11  -3   2    6.20    2.20
  11  -3   2    0.20    2.40
 -11  -3  -2    8.90    3.20
 -11  -3  -2    5.80    5.10
  11  -3   2    4.80    3.00
 -11  -3  -2    4.50    2.70
  11  -3   2    3.10    3.50
  11   3   2   10.70    5.00
 -11   3  -2    6.80    2.50
 -11   3  -2    7.20    2.60
  11   3   2    3.90    2.60
 -11   3  -2    4.10    3.10
  13  -3   2   18.20    3.30
  13  -3   2   20.20    7.60
 -13  -3  -2   21.70    5.00
 -13  -3  -2   15.10    6.80
 -13  -3  -2   10.30    5.20
 -13  -3  -2   16.70    4.50
  13  -3   2   32.20    8.00
 -13   3  -2   23.70    5.00
  13   3   2   13.60    5.80
 -13   3  -2   16.70    5.80
 -15  -3  -2    5.00    4.30
 -15  -3  -2    1.80    2.40
  15  -3   2    3.10    3.70
  15  -3   2    1.80    3.70
  15  -3   2    2.10    2.80
  15  -3   2    1.90    1.70
 -15  -3  -2    4.50    3.00
 -15   3  -2    4.60    2.00
  15   3   2   -0.50    4.60
 -15   3  -2   -0.90    2.70
  17  -3   2  308.57   27.20
 -17  -3  -2  318.77   19.90
 -17  -3  -2  306.67   24.30
  17  -3   2  291.57   22.30
  17  -3   2  303.17   21.60
  17  -3   2  320.77   12.60
 -17  -3  -2  319.17   26.20
 -17  -3  -2  320.47   17.80
 -17   3  -2  323.67   17.90
  17   3   2  293.07   21.70
 -17   3  -2  297.37   20.90
  17   3   2  283.77   25.50
  19  -3   2   13.90    7.00
  19  -3   2    9.40    8.50
 -19  -3  -2    6.10    4.90
 -19  -3  -2   11.30    4.60
  19   3   2   12.90    5.70
  19   3   2    3.20    8.30
 -18  -4   2   53.39    8.90
 -18  -4   2   69.89   14.50
  18  -4  -2   62.19   13.50
 -18  -4   2   73.99   11.50
  18  -4  -2   67.99   13.00
  18   4  -2   50.59   13.50
  18   4  -2   73.79   14.50
 -16  -4   2   14.50    7.70
  16  -4  -2   16.00    5.60
 -16  -4   2   24.20    7.80
  16  -4  -2   21.90    7.40
 -16  -4   2   21.70    5.10
  16  -4  -2   14.90    7.30
 -16  -4   2   17.60    5.60
 -16   4   2   15.30    5.00
  16   4  -2   10.60    4.40
  16   4  -2   17.10    6.60
  16   4  -2   32.30    7.70
  14  -4  -2   14.80    6.50
 -14  -4   2   21.40    7.50
  14  -4  -2   29.40    7.40
  14  -4  -2   41.60   10.00
 -14  -4   2   31.90    6.10
 -14  -4   2   22.30    5.00
  14   4  -2   32.20    7.60
  14   4  -2   39.20    9.20
 -14   4   2   32.60    5.90
 -12  -4   2  152.68   10.80
 -12  -4   2  139.59    9.90
  12  -4  -2  130.99   12.90
  12  -4  -2  156.68   15.40
  12   4  -2  170.68   14.20
 -12   4   2  146.39    9.10
 -12   4   2  156.38   12.40
  12   4  -2  146.19   12.20
 -10  -4   2   73.99    9.00
  10  -4  -2   61.09    8.80
 -10  -4   2   81.09    7.50
  10  -4  -2   70.59    9.00
  10  -4  -2   70.89    8.60
 -10  -4   2   67.39    6.20
 -10  -4   2   53.79    9.90
 -10   4   2   61.49    5.20
  10   4  -2   64.79    7.70
 -10   4   2   76.99    8.20
  10   4  -2   78.29    8.70
   8  -4  -2   25.40    5.70
  -8  -4   2   21.90    7.00
   8  -4  -2   15.90    4.70
  -8  -4   2   17.50    5.10
   8  -4  -2   24.40    4.60
   8  -4  -2   20.40    3.70
  -8  -4   2   25.40    3.90
  -8  -4   2   25.00    4.60
   8   4  -2   25.40    5.00
   8   4  -2   31.40    5.80
  -8   4   2   25.60    5.00
  -8   4   2   22.80    3.30
   8   4  -2   20.00    4.50
  -6  -4   2  223.88   12.90
   6  -4  -2  233.58    8.60
   6  -4  -2  230.48   12.20
  -6  -4   2  250.07    8.50
   6  -4  -2  240.68   13.10
   6  -4  -2  246.88    9.30
  -6  -4   2  230.78   16.00
   6   4  -2  240.68   10.60
  -6   4   2  242.28    8.30
  -6   4   2  245.68   11.90
   6   4  -2  221.08   12.30
   6   4  -2  248.48   12.00
   4  -4  -2  561.64   13.90
   4  -4  -2  588.24   19.50
   4  -4  -2  574.94   17.80
  -4  -4   2  585.44   19.90
  -4  -4   2  596.64   24.00
  -4  -4   2  564.24   18.90
  -4   4   2  599.94   17.50
   4   4  -2  574.54   19.60
   4   4  -2  560.04   18.00
  -2  -4   2 2430.46   53.59
   2  -4  -2 2379.76   47.80
  -2  -4   2 2330.57   49.00
   2  -4  -2 2373.26   44.30
   2  -4  -2 2361.66   42.60
  -2  -4   2 2404.36   48.60
   2  -4  -2 2437.86   47.60
   2   4  -2 2262.67   48.50
  -2   4   2 2358.66   44.20
   2   4  -2 2440.36   48.10
   0  -4  -2    3.20    1.60
   0  -4   2    6.80    2.50
   0  -4  -2    3.20    1.20
   0  -4   2    4.00    1.30
   0  -4   2    6.30    2.70
   0  -4  -2    5.50    2.10
   0   4   2    3.50    1.70
   0   4  -2    2.50    1.80
   0   4  -2    4.70    1.00
   0   4   2    5.60    1.80
  -2  -4  -2  167.48    8.50
  -2  -4  -2  157.58    8.70
   2  -4   2  179.38   11.90
  -2  -4  -2  164.68    7.30
   2  -4   2  153.88    7.80
   2   4   2  160.68    6.90
  -2   4  -2  155.78    9.20
   2   4   2  161.48    8.70
  -2   4  -2  155.68    6.80
  -4  -4  -2  116.39    6.20
  -4  -4  -2  114.79    7.00
   4  -4   2  114.89    8.50
   4  -4   2  110.09    7.90
  -4  -4  -2  114.39    8.10
  -4  -4  -2  122.19    7.80
  -4   4  -2  110.69    7.00
  -4   4  -2  111.99    8.30
   4   4   2  108.39    7.90
   4   4   2  112.79    5.90
   6  -4   2  102.79    8.80
  -6  -4  -2   93.69    7.30
  -6  -4  -2  104.19    6.90
   6  -4   2  105.59    9.10
  -6  -4  -2  107.99    8.90
   6  -4   2  109.49    6.90
   6   4   2  106.79    8.40
   6   4   2  105.19    8.90
  -6   4  -2   99.99    7.70
   6   4   2  102.99    6.10
   8  -4   2  228.38    9.60
  -8  -4  -2  228.98   11.40
  -8  -4  -2  207.48   11.60
  -8  -4  -2  249.48   14.90
   8  -4   2  244.88   15.50
   8  -4   2  219.68   13.80
   8   4   2  238.28   17.70
   8   4   2  222.28   13.50
   8   4   2  228.08   10.60
  -8   4  -2  206.78   12.40
  -8   4  -2  229.38    7.50
 -10  -4  -2   94.59    8.50
 -10  -4  -2   90.99   10.40
 -10  -4  -2   89.09    7.80
  10  -4   2   93.99    6.10
  10  -4   2   93.99   11.20
  10  -4   2   95.09   10.00
  10   4   2   86.49    7.60
  10   4   2   86.09    9.30
  10   4   2  105.69   11.30
 -10   4  -2  100.59    9.50
 -10   4  -2   96.39    5.80
 -12  -4  -2   -3.30    3.10
 -12  -4  -2    5.60    4.30
  12  -4   2    6.00    5.80
  12  -4   2    1.40    1.50
 -12  -4  -2    0.90    2.20
  12  -4   2    4.20    3.50
 -12  -4  -2    4.10    2.50
  12   4   2    4.90    4.10
 -12   4  -2   11.00    4.60
 -12   4  -2    3.80    2.00
  12   4   2    1.50    2.60
 -14  -4  -2   -5.00    3.20
 -14  -4  -2    2.80    2.90
 -14  -4  -2    2.60    2.70
  14  -4   2   -1.10    3.10
  14  -4   2   -2.50    2.30
  14  -4   2   -4.50    2.80
  14  -4   2    1.00    1.20
 -14   4  -2   -0.20    1.80
  14   4   2    4.60    3.30
  14   4   2   -5.80    3.30
  16  -4   2    7.40    5.70
  16  -4   2   15.40    5.80
  16  -4   2    8.90    4.90
 -16  -4  -2   17.20    5.40
 -16  -4  -2    7.70    3.70
  16  -4   2   11.60    2.90
 -16  -4  -2   12.10    7.20
 -16  -4  -2   13.40    7.30
  16   4   2    7.20    5.10
  16   4   2   14.70    6.10
  16   4   2   20.40    8.30
 -16   4  -2   13.90    6.40
 -18  -4  -2   27.10    8.10
 -18  -4  -2   29.90   10.40
  18  -4   2   38.50    9.60
  18  -4   2   42.70   13.50
 -18  -4  -2   30.20    6.80
  18   4   2   48.70   12.50
 -17  -5   2   -3.70    3.90
  17  -5  -2    1.60    3.60
 -17  -5   2    1.50    2.90
 -17  -5   2   -2.30    2.60
  17  -5  -2    3.50    5.00
  17   5  -2   -1.20    5.10
 -17   5   2   -4.70    3.40
  17   5  -2    6.30    5.60
  15  -5  -2   35.80    9.50
 -15  -5   2   50.99    8.10
 -15  -5   2   39.70   11.90
 -15  -5   2   31.20    8.40
  15  -5  -2   63.69   11.30
  15  -5  -2   46.70    9.60
 -15  -5   2   39.60    7.70
  15   5  -2   28.10    7.30
 -15   5   2   41.30    8.80
  15   5  -2   33.70    8.60
  15   5  -2   35.10    8.20
  13  -5  -2   39.70    8.50
 -13  -5   2   36.00    8.70
  13  -5  -2   39.20    9.30
 -13  -5   2   46.90    6.80
  13  -5  -2   36.30    8.40
 -13  -5   2   35.20    7.70
  13   5  -2   45.00    8.80
 -13   5   2   43.90    5.90
  13   5  -2   48.40    8.80
 -13   5   2   36.90    7.70
 -11  -5   2   47.10   10.00
 -11  -5   2   70.49    6.40
  11  -5  -2   72.59   11.20
  11  -5  -2   51.29   10.40
 -11  -5   2   57.19    7.80
  11   5  -2   63.19    7.80
  11   5  -2   66.99   10.00
 -11   5   2   62.79    5.20
 -11   5   2   64.89    8.30
   9  -5  -2   16.50    2.60
   9  -5  -2   13.10    3.60
   9  -5  -2    9.70    4.20
  -9  -5   2   14.20    3.80
   9  -5  -2    9.80    4.30
  -9  -5   2   10.70    5.10
  -9  -5   2   11.00    2.70
  -9  -5   2   16.40    5.30
   9   5  -2   12.60    4.20
   9   5  -2    7.90    3.90
  -9   5   2   16.30    2.90
  -7  -5   2   50.89    8.00
  -7  -5   2   52.69    3.90
   7  -5  -2   55.29    4.60
  -7  -5   2   59.09   10.70
   7  -5  -2   47.70    7.50
  -7  -5   2   52.89    6.10
   7  -5  -2   56.29    6.80
   7  -5  -2   46.90    4.40
   7   5  -2   50.99    5.90
  -7   5   2   49.90    5.90
  -7   5   2   51.69    3.70
   7   5  -2   54.79    5.60
   7   5  -2   40.70    6.40
   5  -5  -2    0.10    1.60
   5  -5  -2    1.20    1.10
  -5  -5   2    2.30    3.00
  -5  -5   2    1.20    2.10
   5  -5  -2   -0.50    1.30
  -5  -5   2   -1.70    1.70
   5   5  -2    2.50    2.10
   5   5  -2   -0.40    1.50
  -5   5   2    1.20    1.40
  -3  -5   2  895.41   27.20
  -3  -5   2  932.91   26.50
   3  -5  -2  904.01   20.30
   3  -5  -2  936.71   26.80
   3  -5  -2  927.01   23.50
  -3  -5   2  947.31   31.80
   3   5  -2  920.91   25.60
   3   5  -2  885.41   27.10
  -3   5   2  916.41   22.90
   1  -5  -2  483.85   16.70
   1  -5  -2  478.75   17.20
  -1  -5   2  479.65   19.50
  -1  -5   2  467.05   17.70
   1  -5  -2  481.95   13.30
   1   5  -2  473.65   17.80
  -1   5   2  474.55   16.20
   1   5  -2  489.95   17.40
  -1  -5  -2   70.19    5.50
  -1  -5  -2   64.19    3.60
   1  -5   2   62.79    6.50
   1  -5   2   63.39    4.70
  -1  -5  -2   69.39    6.30
   1  -5   2   64.09    6.40
   1  -5   2   54.59    5.40
  -1   5  -2   56.69    4.10
  -1   5  -2   61.69    6.20
   1   5   2   58.79    5.00
   1   5   2   63.69    6.10
  -3  -5  -2   37.70    4.10
  -3  -5  -2   35.00    5.70
   3  -5   2   28.20    5.10
   3  -5   2   41.20    4.90
  -3  -5  -2   32.60    4.90
  -3  -5  -2   34.20    3.70
  -3   5  -2   37.40    3.80
  -3   5  -2   34.90    5.70
   3   5   2   33.50    5.10
   3   5   2   36.10    3.80
  -5  -5  -2 1020.20   25.30
   5  -5   2  993.40   27.50
  -5  -5  -2 1044.50   30.60
  -5  -5  -2 1016.30   23.70
  -5  -5  -2  941.31   27.70
   5  -5   2  988.50   30.70
   5  -5   2 1030.20   30.20
   5   5   2 1048.40   24.10
   5   5   2 1038.00   30.00
  -5   5  -2 1048.30   27.20
  -5   5  -2 1018.10   30.90
  -7  -5  -2   34.10    5.80
   7  -5   2   40.40    7.20
   7  -5   2   46.00    5.00
  -7  -5  -2   44.50    4.60
  -7  -5  -2   40.60    6.40
   7  -5   2   41.30    7.40
   7   5   2   41.80    4.20
   7   5   2   33.30    5.90
  -7   5  -2   45.00    5.60
   9  -5   2    5.70    4.00
  -9  -5  -2    7.00    2.90
   9  -5   2    7.10    2.40
   9  -5   2    6.50    3.60
  -9  -5  -2    7.30    3.40
  -9  -5  -2   13.10    4.60
   9   5   2    8.30    3.80
   9   5   2    7.70    2.70
   9   5   2    9.60    3.80
 -11  -5  -2   46.80   12.10
  11  -5   2   34.10    7.80
 -11  -5  -2   41.00    6.80
 -11  -5  -2   45.60    5.80
  11  -5   2   46.50    9.80
  11  -5   2   39.80    4.30
 -11   5  -2   40.90    7.50
 -11   5  -2   45.90    3.50
  11   5   2   44.00    6.50
  11   5   2   41.40    8.60
  13  -5   2  111.99   12.70
  13  -5   2  131.39   14.90
 -13  -5  -2  106.69   10.50
  13  -5   2  105.09    6.60
  13  -5   2  102.49   12.80
 -13  -5  -2   94.99   14.60
  13   5   2  125.99   14.10
  13   5   2  112.99    9.90
 -13   5  -2   85.39   10.60
  15  -5   2   57.79   13.50
 -15  -5  -2   31.30    9.30
  15  -5   2   59.19   11.70
  15  -5   2   81.29    5.70
 -15  -5  -2   62.39   12.60
 -15  -5  -2   68.39   10.20
 -15  -5  -2   64.79    9.40
  15  -5   2   59.39   11.70
  15   5   2   64.99   12.50
  15   5   2   73.99   12.10
 -15   5  -2   66.39   11.40
  17  -5   2   35.90   11.30
 -17  -5  -2   50.69    8.70
 -17  -5  -2   54.69    9.40
  17  -5   2   45.30    9.90
 -17  -5  -2   47.80   10.40
  17   5   2   37.80   11.10
  18  -6  -2    5.30    5.90
 -18  -6   2   11.20    7.00
 -18  -6   2    1.00    3.90
  18  -6  -2    4.40    5.80
 -18  -6   2   13.00    4.50
 -18   6   2   -0.70    2.50
  18   6  -2    1.20    4.80
  18   6  -2   12.10    6.90
  16  -6  -2   83.59   15.80
  16  -6  -2   64.99   11.90
  16  -6  -2   81.19   13.70
 -16  -6   2   76.09    8.80
 -16  -6   2   79.99   14.80
 -16  -6   2   85.79   10.40
  16   6  -2   95.59   15.70
 -14  -6   2   68.49   12.90
 -14  -6   2   65.19    7.30
 -14  -6   2   71.19    9.80
 -14  -6   2   89.59   16.80
  14  -6  -2   82.89   13.20
  14  -6  -2   77.19   13.20
  14  -6  -2   75.99   13.60
  14   6  -2   70.39   10.30
  14   6  -2   55.19   12.00
 -14   6   2   80.99   13.00
  14   6  -2   74.29   12.50
 -12  -6   2  341.47   21.90
 -12  -6   2  297.37   13.60
  12  -6  -2  323.07   21.00
  12  -6  -2  326.77   21.90
 -12  -6   2  312.87   17.50
  12   6  -2  323.77   19.00
 -12   6   2  311.87   18.60
  12   6  -2  324.67   17.70
  10  -6  -2    4.80    3.80
  10  -6  -2    4.60    1.80
 -10  -6   2    2.50    1.60
 -10  -6   2    5.70    3.70
  10  -6  -2   13.40    5.20
 -10  -6   2    3.00    3.60
  10  -6  -2    6.70    3.10
 -10  -6   2    2.90    2.60
  10   6  -2   -0.70    1.80
 -10   6   2    6.40    1.90
 -10   6   2    5.80    3.70
  10   6  -2    3.90    3.10
  10   6  -2    6.50    3.60
  -8  -6   2   -1.00    0.90
   8  -6  -2    2.70    2.50
   8  -6  -2    0.90    1.40
   8  -6  -2   -1.70    1.50
  -8  -6   2    1.50    2.10
  -8  -6   2   -2.50    2.80
  -8  -6   2   -3.00    2.00
   8  -6  -2    0.20    2.20
   8   6  -2    1.50    2.00
  -8   6   2   -0.30    1.40
   8   6  -2    0.10    1.50
   8   6  -2    3.70    2.40
  -6  -6   2   32.60    6.30
   6  -6  -2   33.30    6.40
   6  -6  -2   32.90    3.30
  -6  -6   2   36.10    7.90
   6  -6  -2   37.20    6.80
  -6  -6   2   36.10    7.40
  -6   6   2   42.70    6.00
   6   6  -2   29.30    5.20
   6   6  -2   35.70    7.00
  -4  -6   2  591.14   26.70
  -4  -6   2  559.54   22.30
   4  -6  -2  589.04   15.20
   4  -6  -2  579.04   22.10
  -4  -6   2  604.74   21.80
   4  -6  -2  595.14   19.50
   4   6  -2  583.94   22.80
  -4   6   2  583.54   18.60
   4   6  -2  581.74   20.10
   2  -6  -2  151.58   10.00
  -2  -6   2  141.99   10.30
   2  -6  -2  143.29    7.60
  -2  -6   2  141.39   11.80
   2  -6  -2  171.78   10.50
  -2  -6   2  152.18   10.30
   2  -6  -2  154.38    7.50
   2   6  -2  159.68   10.00
  -2   6   2  146.99    9.60
   2   6  -2  138.29   10.30
   0  -6  -2   53.69    6.10
   0  -6  -2   51.19    5.60
   0  -6   2   55.19    6.50
   0  -6   2   58.09    6.80
   0  -6   2   47.50    7.10
   0  -6  -2   49.00    3.70
   0   6  -2   67.29    6.80
   0   6   2   46.10    5.10
  -2  -6  -2   36.90    6.20
   2  -6   2   44.50    4.70
  -2  -6  -2   40.40    4.90
  -2  -6  -2   47.80    5.60
   2  -6   2   46.90    4.90
   2  -6   2   53.79    8.50
   2  -6   2   41.50    6.80
  -2   6  -2   38.80    3.60
   2   6   2   50.59    6.10
   2   6   2   41.80    4.70
  -2   6  -2   48.90    6.20
   4  -6   2    4.70    2.90
  -4  -6  -2   10.70    3.10
  -4  -6  -2    7.90    3.00
  -4  -6  -2    9.10    3.60
   4  -6   2   12.20    3.60
   4   6   2    6.70    3.10
   4   6   2    9.40    2.50
  -4   6  -2    6.10    3.20
  -4   6  -2    6.00    2.20
  -6  -6  -2   10.60    2.40
   6  -6   2   11.20    3.30
   6  -6   2    9.90    3.80
   6  -6   2    7.00    3.60
  -6  -6  -2    7.90    2.80
  -6  -6  -2   12.80    4.00
   6   6   2    7.90    3.60
   6   6   2   13.60    3.10
  -6   6  -2    8.80    3.00
  -8  -6  -2   -0.70    1.10
   8  -6   2   -0.20    2.20
  -8  -6  -2    1.20    2.30
   8  -6   2    2.60    2.00
  -8  -6  -2   -1.20    1.60
   8  -6   2   -1.70    2.10
  -8   6  -2   -1.30    1.50
   8   6   2   -0.90    2.10
   8   6   2    1.20    1.50
  10  -6   2   59.79    9.60
  10  -6   2   79.79    6.50
 -10  -6  -2   63.69   10.10
 -10  -6  -2   79.69    6.70
 -10  -6  -2   95.69   11.00
  10  -6   2   80.79   12.90
 -10  -6  -2   91.59   16.20
 -10   6  -2   71.79    8.50
  10   6   2   77.79    6.60
  12  -6   2   32.20    4.60
 -12  -6  -2   37.00    5.80
 -12  -6  -2   31.00    8.00
 -12  -6  -2   36.70    7.10
  12  -6   2   18.90    7.50
  12  -6   2   29.50    8.10
  12   6   2   22.20    4.70
  12   6   2   27.40    7.60
 -12   6  -2   27.40    7.00
  14  -6   2    1.90    4.50
  14  -6   2   12.20    5.50
 -14  -6  -2    8.00    7.10
  14  -6   2    5.40    2.20
 -14  -6  -2    7.10    3.30
 -14  -6  -2    8.50    4.70
 -14  -6  -2    0.50    3.00
  14   6   2   12.00    5.50
  14   6   2    1.90    4.40
  14   6   2    5.00    2.50
 -14   6  -2   10.60    4.70
 -16  -6  -2    8.30    5.70
  16  -6   2    5.80    3.80
 -16  -6  -2    1.10    2.90
  16  -6   2    2.50    1.70
  16  -6   2    0.50    4.60
 -16  -6  -2   -1.90    2.80
  16   6   2   -7.50    2.60
  16   6   2   16.60    6.30
 -17  -7   2    1.50    4.60
 -17  -7   2    5.50    3.20
  17  -7  -2    7.40    4.80
 -17  -7   2   -2.90    3.10
  17  -7  -2    3.80    5.70
  17   7  -2    7.40    4.70
 -15  -7   2    1.20    3.30
  15  -7  -2   -5.50    4.70
  15  -7  -2    0.80    4.10
 -15  -7   2    4.60    3.40
  15  -7  -2   -5.30    5.00
  15   7  -2   -1.50    3.50
  15   7  -2   -3.00    3.10
 -15   7   2   -1.00    2.50
  13  -7  -2   16.00    5.90
 -13  -7   2   20.80    4.30
 -13  -7   2    7.80    6.80
 -13  -7   2    6.70    4.00
 -13  -7   2    5.90    4.80
  13  -7  -2   16.90    6.20
  13   7  -2    7.30    4.90
 -13   7   2    9.80    3.90
  13   7  -2   -1.60    2.40
 -11  -7   2   51.49   12.10
 -11  -7   2   41.00    8.50
 -11  -7   2   44.70    8.10
  11  -7  -2   50.49    9.30
  11  -7  -2   51.99   10.50
  11  -7  -2   60.09    4.70
 -11  -7   2   53.09    4.80
  11   7  -2   58.09    8.50
   9  -7  -2    4.70    3.30
  -9  -7   2    3.70    2.90
   9  -7  -2   -2.00    1.40
   9  -7  -2    4.40    2.90
  -9  -7   2   -5.50    2.70
  -9  -7   2    0.20    2.70
   9   7  -2   -0.10    1.20
  -9   7   2    1.10    2.30
   9   7  -2    4.40    2.70
  -7  -7   2  305.97   16.70
  -7  -7   2  346.27   23.00
  -7  -7   2  345.07   19.60
   7  -7  -2  317.77   18.70
   7  -7  -2  335.97   17.80
  -7   7   2  350.66   16.30
   7   7  -2  330.07   15.60
   5  -7  -2   20.40    5.70
   5  -7  -2   18.50    2.90
  -5  -7   2   19.10    4.80
  -5  -7   2   12.80    5.70
   5  -7  -2   23.00    5.90
  -5  -7   2   24.20    6.10
   5  -7  -2   16.00    4.20
   5   7  -2   18.80    4.40
  -5   7   2   17.50    4.00
   5   7  -2   16.80    4.70
  -3  -7   2   48.70    7.80
   3  -7  -2   42.80    7.20
  -3  -7   2   54.39    9.30
  -3  -7   2   50.69    8.60
   3  -7  -2   43.20    4.10
   3  -7  -2   42.10    5.00
   3  -7  -2   46.60    6.90
   3   7  -2   35.30    6.30
   3   7  -2   40.60    7.00
   1  -7  -2   42.20    6.90
   1  -7  -2   55.79    8.70
  -1  -7   2   42.40    7.50
   1  -7  -2   49.80    4.50
  -1  -7   2   54.09    8.60
  -1  -7   2   47.00    7.70
   1   7  -2   43.00    6.70
  -1   7   2   46.40    7.10
   1  -7   2   17.80    4.60
   1  -7   2   12.60    4.00
  -1  -7  -2   15.00    3.90
  -1  -7  -2   12.00    2.10
   1  -7   2   11.70    2.80
   1  -7   2    9.10    3.60
  -1  -7  -2   11.50    3.90
  -1   7  -2   10.60    3.60
   1   7   2   14.40    3.70
   3  -7   2   51.29    8.30
   3  -7   2   43.70    4.80
  -3  -7  -2   48.40    7.30
  -3  -7  -2   45.60    6.90
  -3  -7  -2   42.40    6.90
   3  -7   2   41.80    3.10
   3  -7   2   41.20    6.20
   3  -7   2   40.50    7.40
   3   7   2   40.30    4.90
  -3   7  -2   47.40    7.50
   3   7   2   31.70    5.80
  -3   7  -2   41.50    4.20
   5  -7   2  264.77   15.30
  -5  -7  -2  259.47   14.80
  -5  -7  -2  241.08   15.30
  -5  -7  -2  272.67   13.00
   5  -7   2  266.97   16.50
   5   7   2  269.47   11.70
  -5   7  -2  265.67   16.20
   5   7   2  263.87   15.50
  -5   7  -2  260.87   12.40
   7  -7   2   46.00    8.50
   7  -7   2   38.10    6.20
  -7  -7  -2   39.90    8.10
  -7  -7  -2   40.50    3.50
  -7  -7  -2   50.19    8.10
   7  -7   2   48.30    8.60
  -7   7  -2   45.20    7.00
   7   7   2   42.20    4.70
   7   7   2   33.40    6.80
  -9  -7  -2   23.20    3.80
   9  -7   2   31.00    7.60
   9  -7   2   16.20    4.00
  -9  -7  -2   17.40    5.20
  -9  -7  -2   18.30    5.30
   9  -7   2   12.70    4.90
  -9  -7  -2   15.90    8.30
   9   7   2   28.70    4.60
  -9   7  -2   14.50    4.60
 -11  -7  -2    4.20    4.00
 -11  -7  -2   11.50    6.70
  11  -7   2   16.40    3.70
 -11  -7  -2   11.90    4.80
  11  -7   2    8.50    4.20
 -11  -7  -2   12.00    3.20
  11  -7   2    4.00    5.50
 -13  -7  -2    7.60    4.00
  13  -7   2    8.50    5.70
 -13  -7  -2   13.80    6.30
  13  -7   2    4.10    4.70
 -13  -7  -2   10.90    3.40
  13  -7   2    7.10    2.60
 -13  -7  -2  -10.60    4.30
 -13   7  -2    4.20    3.40
  13   7   2    3.40    2.30
  13   7   2   12.70    4.90
  15  -7   2    4.00    2.20
 -15  -7  -2    5.50    4.10
  15  -7   2   -2.10    3.90
  15  -7   2    5.20    4.40
 -15  -7  -2   -3.90    2.30
 -15  -7  -2    7.00    5.70
 -15   7  -2   -5.00    3.50
  15   7   2   -5.90    2.50
 -14  -8   2    3.10    3.50
  14  -8  -2   13.50    6.20
 -14  -8   2   15.00    3.50
  14  -8  -2   15.70    6.00
 -14  -8   2   16.70    6.60
 -14   8   2   22.30    6.60
  12  -8  -2   67.29    5.20
  12  -8  -2   74.69   13.60
 -12  -8   2   55.29   10.70
 -12  -8   2   64.29   10.10
  12  -8  -2   65.99   12.30
 -12  -8   2   70.79   13.50
  12   8  -2   73.19   13.70
 -10  -8   2   -4.30    2.60
  10  -8  -2   -0.30    1.70
 -10  -8   2   -6.20    3.80
  10  -8  -2   -4.10    2.50
 -10  -8   2    3.00    2.70
  10  -8  -2   -2.40    3.10
  10   8  -2    1.40    3.40
 -10   8   2   -1.30    2.30
  -8  -8   2   20.50    5.70
  -8  -8   2   18.80    6.80
   8  -8  -2   16.20    4.10
  -8  -8   2   16.20    6.90
   8  -8  -2   19.10    5.80
   8  -8  -2   19.70    6.30
  -8   8   2   21.40    5.60
   8   8  -2   20.30    4.80
   8   8  -2   18.30    6.00
  -6  -8   2   16.60    5.50
  -6  -8   2   10.70    5.40
   6  -8  -2   16.30    5.50
  -6  -8   2   13.70    4.60
   6  -8  -2   17.40    4.80
   6  -8  -2   17.60    2.80
   6  -8  -2   21.00    6.00
   6   8  -2   19.30    4.80
  -6   8   2   14.20    4.10
  -4  -8   2    6.70    5.00
   4  -8  -2    8.60    4.40
   4  -8  -2   10.80    2.50
   4  -8  -2    9.10    3.70
  -4  -8   2   14.20    4.50
  -4  -8   2    9.00    4.10
   4  -8  -2   10.60    3.60
   4   8  -2   16.60    5.40
   4   8  -2   14.80    4.10
  -2  -8   2    1.00    2.00
   2  -8  -2    0.00    2.00
  -2  -8   2   -0.70    2.20
   2  -8  -2    2.90    1.80
   2  -8  -2    1.30    2.30
  -2  -8   2    3.20    3.80
   2  -8  -2    3.90    1.80
   2   8  -2    2.20    2.70
   0  -8  -2   17.50    2.90
   0  -8   2   16.30    4.80
   0  -8   2   14.70    5.10
   0  -8  -2   13.50    4.20
   0  -8  -2   13.80    4.60
   0  -8   2    6.40    3.30
   0   8  -2   17.90    5.10
   0   8   2   30.30    5.90
   2  -8   2   79.29    6.90
   2  -8   2   72.89    6.50
  -2  -8  -2   80.09    8.20
  -2  -8  -2   86.09    8.00
  -2  -8  -2   81.99    8.90
   2  -8   2   86.79    9.50
   2  -8   2   88.79    9.40
   2   8   2   77.79    7.20
  -2   8  -2   81.19    9.10
   4  -8   2   21.60    5.30
   4  -8   2   23.20    6.60
   4  -8   2   19.10    5.60
  -4  -8  -2   15.80    4.70
  -4  -8  -2   18.00    5.70
  -4  -8  -2   19.60    4.70
   4   8   2   25.30    6.10
  -4   8  -2   18.70    3.80
   4   8   2   15.30    3.80
  -4   8  -2   15.50    4.80
  -6  -8  -2   19.90    5.60
  -6  -8  -2   21.00    4.60
   6  -8   2   20.80    6.20
   6  -8   2   15.80    5.20
   6  -8   2   17.20    7.10
  -6  -8  -2   26.20    7.00
   6   8   2   22.30    4.30
  -6   8  -2   19.10    4.50
  -8  -8  -2    8.90    3.70
  -8  -8  -2   11.90    4.20
   8  -8   2   22.40    6.70
   8  -8   2    7.60    3.50
   8  -8   2    3.20    3.00
  -8  -8  -2    8.40    6.40
   8   8   2   10.90    2.90
   8   8   2   13.10    5.40
  -8   8  -2   13.00    4.20
  10  -8   2    1.40    1.90
  10  -8   2    6.30    4.70
  10  -8   2   -0.90    2.90
 -10  -8  -2   -2.80    2.50
 -10  -8  -2   -1.80    5.20
 -10  -8  -2    0.40    3.50
 -10  -8  -2   -1.80    1.10
  10   8   2    1.80    2.80
  10   8   2   -1.40    1.30
 -10   8  -2   -0.70    2.30
  12  -8   2   -2.70    1.80
 -12  -8  -2    1.90    3.60
 -12  -8  -2    1.00    1.60
 -12  -8  -2   -0.80    2.30
  12  -8   2    1.20    4.30
  12  -8   2    1.20    2.60
 -12  -8  -2   -3.70    5.50
  12   8   2   -0.50    1.90
  12   8   2    4.10    3.70
 -14  -8  -2    2.80    2.40
  14  -8   2    4.30    2.00
 -14  -8  -2    7.70    4.70
 -14  -8  -2    0.20    2.80
  14  -8   2    0.70    4.30
  14  -8   2    8.20    6.40
  14   8   2    0.30    2.30
 -14   8  -2   -0.10    3.20
  13  -9  -2   -0.10    4.30
 -13  -9   2   -0.60    6.10
 -13  -9   2    1.20    3.10
  13  -9  -2    4.20    4.60
 -13   9   2   -5.00    2.90
  13   9  -2    5.80    3.50
  11  -9  -2   44.00   10.30
 -11  -9   2   33.80    7.70
  11  -9  -2   47.70    5.70
  11  -9  -2   53.29    5.20
 -11  -9   2   41.30   12.60
 -11  -9   2   33.30    9.20
  11  -9  -2   44.60   10.30
  11   9  -2   34.80   10.20
  -9  -9   2    1.30    3.10
   9  -9  -2   -2.20    2.70
  -9  -9   2   -4.60    3.80
  -9  -9   2    1.30    2.50
   9  -9  -2   -0.70    3.50
   9  -9  -2   -0.20    2.30
  -9   9   2   -0.10    1.80
   9   9  -2   -2.10    2.20
   9   9  -2    1.80    3.10
  -7  -9   2   36.10    9.30
   7  -9  -2   30.60    7.50
   7  -9  -2   32.30    7.50
  -7  -9   2   26.70    7.30
  -7  -9   2   26.30    6.60
   7  -9  -2   18.00    5.60
  -7  -9   2   35.70    7.80
   7   9  -2   58.19   13.60
   7   9  -2   26.70    5.70
   5  -9  -2   -1.00    3.00
   5  -9  -2   -0.60    1.70
   5  -9  -2   -0.20    2.40
  -5  -9   2   -0.70    2.20
  -5  -9   2    2.70    3.30
  -5  -9   2    4.30    3.90
   5  -9  -2    1.30    1.10
   5   9  -2   -2.90    2.20
   5   9  -2    3.10    2.40
  -3  -9   2   16.10    5.30
   3  -9  -2   10.60    2.80
   3  -9  -2   17.90    4.10
  -3  -9   2   14.50    4.60
   3  -9  -2   10.70    4.10
  -3  -9   2   12.30    5.10
   3   9  -2   12.60    4.20
   1  -9  -2    0.40    2.40
  -1  -9   2   -0.20    2.80
   1  -9  -2    1.60    1.70
   1  -9  -2   -0.50    1.60
  -1  -9   2   -2.70    2.30
   1  -9  -2    4.40    2.50
   1  -9  -2    2.10    2.90
  -1  -9   2    1.90    3.00
   1   9  -2    5.00    3.00
  -1  -9  -2   17.00    4.70
  -1  -9  -2   13.00    5.90
   1  -9   2    8.50    4.10
   1  -9   2   11.60    4.30
   1  -9   2   13.60    4.70
  -1   9  -2    8.20    4.10
   1   9   2    8.00    3.90
  -3  -9  -2   76.79    8.70
   3  -9   2   82.89    6.20
   3  -9   2   86.99    5.10
   3  -9   2   71.49   11.20
   3  -9   2   99.99   10.80
  -3  -9  -2   93.09    9.00
  -3  -9  -2   88.49   10.10
   3   9   2   93.89    8.20
  -3   9  -2   77.79    9.60
  -5  -9  -2    2.90    3.10
   5  -9   2    5.90    3.60
   5  -9   2   -2.00    2.40
  -5  -9  -2    0.40    2.10
  -5  -9  -2    2.30    2.70
   5  -9   2    5.60    3.60
   5   9   2    3.40    2.50
   5   9   2   -1.90    1.80
  -5   9  -2    0.30    1.60
   7  -9   2   -0.60    2.20
  -7  -9  -2   -3.70    4.90
   7  -9   2    6.10    3.40
   7  -9   2   -2.40    2.60
   7  -9   2   -0.10    2.40
  -7  -9  -2   -1.40    2.80
  -7  -9  -2    3.00    2.30
   7   9   2   -0.90    1.70
  -7   9  -2   -0.40    1.80
  -9  -9  -2    6.90    5.80
  -9  -9  -2    1.30    2.70
   9  -9   2    4.10    3.60
  -9  -9  -2    3.00    3.40
   9  -9   2    1.70    2.60
   9  -9   2   -1.50    3.70
  -9   9  -2    0.80    2.30
   9   9   2    1.10    1.40
   9   9   2    4.30    2.80
 -11  -9  -2    6.00    6.70
 -11  -9  -2    4.00    4.40
 -11  -9  -2    2.10    2.90
  11  -9   2   -1.70    3.50
  11  -9   2    1.10    2.30
  11  -9   2    4.30    4.80
  11   9   2    1.00    3.30
  11   9   2    2.70    1.90
  13  -9   2    2.10    2.50
  13  -9   2   12.80    6.20
 -13  -9  -2   -7.80    3.10
  13  -9   2   -7.90    4.00
 -13  -9  -2    3.50    4.10
 -13   9  -2    0.20    3.00
  13   9   2   -4.50    1.90
 -12 -10   2   -2.10    4.60
  12 -10  -2   12.80    5.80
  12 -10  -2    7.10    3.10
 -12 -10   2   17.30    6.00
  12 -10  -2    5.30    2.60
  12 -10  -2   11.40    5.80
 -12  10   2   -2.10    3.40
  12  10  -2   -3.20    2.60
  10 -10  -2   72.29    7.90
  10 -10  -2   76.29   12.60
  10 -10  -2   72.69   12.40
 -10 -10   2   62.49   12.30
  10 -10  -2   76.59   14.40
 -10 -10   2   58.69   10.30
 -10 -10   2   56.89   12.60
  10 -10  -2   88.89    7.60
   8 -10  -2   20.70    6.30
  -8 -10   2   20.80    6.90
  -8 -10   2   18.30    5.70
   8 -10  -2   35.70    8.40
   8 -10  -2   19.70    4.60
  -8 -10   2   19.00    6.80
   8 -10  -2    7.60    5.40
   8 -10  -2   20.20    5.30
   8  10  -2   13.70    6.00
  -6 -10   2    1.70    2.60
  -6 -10   2   -2.90    2.90
   6 -10  -2    0.40    2.90
   6 -10  -2    3.40    2.80
   6 -10  -2    3.10    3.80
  -6 -10   2   -6.30    3.70
   6 -10  -2    2.00    2.20
  -6 -10   2   -1.60    3.30
   6  10  -2   -5.10    2.10
   6  10  -2   -4.10    1.90
   4 -10  -2   -4.00    1.90
   4 -10  -2   -0.20    2.30
   4 -10  -2    3.90    2.80
  -4 -10   2   -0.70    3.20
  -4 -10   2    1.80    3.00
  -4 -10   2   -1.20    2.90
   4 -10  -2    2.30    2.30
   4 -10  -2   -1.80    3.90
   4  10  -2   -0.60    1.90
   2 -10  -2   17.10    5.80
  -2 -10   2   12.40    4.70
  -2 -10   2   18.60    6.60
   2 -10  -2   19.50    5.30
   2 -10  -2   16.50    3.60
   2 -10  -2   19.50    4.00
   2 -10  -2   13.40    4.80
   2  10  -2    5.20    2.90
   0 -10  -2   21.00    6.00
   0 -10   2   35.70    7.40
   0 -10   2   30.70    6.60
   0 -10  -2   33.50    7.20
   0 -10  -2   30.10    6.40
   0 -10   2   34.00    8.30
   0  10  -2   43.40    8.00
   2 -10   2    4.20    2.80
   2 -10   2    3.90    3.90
  -2 -10  -2   17.00    4.90
   2 -10   2   12.20    4.60
  -2 -10  -2   10.30    4.60
  -2 -10  -2    6.40    3.60
   2  10   2   11.60    4.30
  -4 -10  -2    4.80    3.70
  -4 -10  -2   -0.50    2.70
   4 -10   2   -0.40    2.50
   4 -10   2    1.60    3.20
   4 -10   2   -3.30    2.70
  -4 -10  -2    8.10    6.90
  -4 -10  -2    4.60    2.80
   4  10   2    2.10    2.50
  -4  10  -2    1.70    3.60
   6 -10   2    1.50    3.30
   6 -10   2   -0.10    3.80
  -6 -10  -2    2.50    3.00
   6 -10   2    4.20    3.90
  -6 -10  -2    2.70    2.90
  -6 -10  -2    4.80    2.90
  -6 -10  -2   -6.50    4.60
   6  10   2    0.90    1.80
   8 -10   2    0.20    4.00
   8 -10   2   -3.00    3.90
  -8 -10  -2    5.40    3.70
  -8 -10  -2   -0.90    3.50
   8 -10   2    1.00    3.20
   8 -10   2    4.80    4.50
  -8  10  -2    2.70    2.70
   8  10   2    2.70    2.00
   8  10   2   -2.60    2.80
 -10 -10  -2   79.89   11.90
  10 -10   2   68.89    9.30
  10 -10   2   70.59   12.70
 -10 -10  -2   63.79   11.70
  10 -10   2   75.19   13.60
  10 -10   2   59.49   12.80
 -10 -10  -2   66.69   15.40
 -10  10  -2   60.19    9.80
 -12 -10  -2   33.50    9.00
  12 -10   2   36.30   10.50
 -12 -10  -2   29.60    7.20
  12 -10   2   27.60    8.50
  12 -10   2   34.00    5.80
 -12  10  -2   35.70    7.60
   9 -11  -2    6.40    3.20
   9 -11  -2    7.10    3.20
  -9 -11   2    0.10    5.80
  -9 -11   2    2.20    3.60
   9 -11  -2    7.20    4.30
   9 -11  -2    5.80    4.80
   9 -11  -2   13.50    5.80
  -9 -11   2    6.40    5.20
   9  11  -2    2.60    2.90
  -7 -11   2   -3.20    2.90
  -7 -11   2    2.80    4.70
   7 -11  -2    9.00    3.80
  -7 -11   2   11.80    4.60
   7 -11  -2    5.30    5.00
   7 -11  -2    2.00    3.50
  -7 -11   2   11.80    9.00
   7 -11  -2   -4.20    3.60
   7  11  -2    3.60    3.10
   5 -11  -2    1.10    4.10
  -5 -11   2    5.70    4.20
  -5 -11   2    2.10    3.90
   5 -11  -2    3.60    3.40
   5 -11  -2   -5.00    2.90
   5 -11  -2    3.60    3.00
  -5 -11   2    3.70    5.60
  -5 -11   2   10.60    4.60
   5  11  -2    3.70    2.70
  -3 -11   2    2.60    4.60
   3 -11  -2    3.00    3.50
   3 -11  -2    3.30    4.50
   3 -11  -2   12.40    3.20
   3 -11  -2   13.80    4.50
   3 -11  -2   12.40    3.80
  -3 -11   2    3.20    4.10
   3 -11  -2    9.40    4.60
  -3 -11   2    9.60    4.50
  -3 -11   2    9.50    5.10
   3  11  -2    7.30    3.70
   1 -11  -2   -0.20    2.10
  -1 -11   2    0.20    4.50
   1 -11  -2    3.50    3.20
  -1 -11   2    6.00    3.80
   1 -11  -2    4.40    3.20
   1 -11  -2    6.40    4.30
   1 -11  -2    6.20    4.20
  -1 -11  -2    8.50    4.70
  -1 -11  -2    3.20    3.30
  -1 -11  -2   15.60    5.90
   1 -11   2    6.40    3.80
   1 -11   2    5.10    3.40
  -1 -11  -2   13.70    5.60
   1 -11   2    6.30    4.20
   1 -11   2    4.00    2.50
  -1  11  -2   10.90    5.00
  -3 -11  -2   -0.50    3.40
   3 -11   2    1.40    3.20
  -3 -11  -2   -5.40    4.50
  -3 -11  -2   -0.10    2.90
  -3 -11  -2   -0.60    3.50
   3 -11   2   -1.50    3.10
   3  11   2    1.20    2.60
  -5 -11  -2   -3.00    4.40
  -5 -11  -2    6.00    3.50
  -5 -11  -2    4.30    3.40
   5 -11   2   -3.40    2.60
   5 -11   2   -4.10    3.20
   5 -11   2    2.70    3.70
  -5 -11  -2   -1.30    3.50
   5  11   2    4.90    2.70
  -7 -11  -2   -1.40    3.40
  -7 -11  -2   -4.20    5.20
   7 -11   2   -3.40    2.90
   7 -11   2    0.10    4.60
  -7 -11  -2    2.30    4.00
   7 -11   2    2.80    3.80
   7 -11   2   -1.70    3.50
   9 -11   2    4.60    6.20
  -9 -11  -2   12.80    5.50
   9 -11   2    8.50    5.10
   9 -11   2    3.00    5.00
  -9 -11  -2   -2.90    4.80
   9 -11   2   16.70    5.30
   9  11   2    3.20    2.20
  -9  11  -2    6.70    3.10
   6 -12  -2    4.40    5.00
  -6 -12   2   -6.80    3.10
  -6 -12   2    2.00    4.20
   6 -12  -2   -4.90    2.60
   6 -12  -2   -9.40    3.50
  -6 -12   2   -5.50    5.00
  -6 -12   2    2.50    3.80
   6 -12  -2   -2.00    3.30
   6  12  -2    4.10    3.70
  -4 -12   2   -6.50    4.10
   4 -12  -2    0.10    3.50
   4 -12  -2   -4.30    3.20
   4 -12  -2   -0.40    3.10
  -4 -12   2    2.80    3.40
   4 -12  -2   -7.80    2.90
  -4 -12   2    2.00    4.00
  -4 -12   2    2.70    4.90
   4  12  -2    0.30    3.20
   2 -12  -2    3.60    3.80
  -2 -12   2   -4.10    3.90
   2 -12  -2   -4.00    4.30
   2 -12  -2    2.20    2.50
  -2 -12   2   -2.40    4.10
  -2 -12   2   -2.10    2.80
   2 -12  -2    1.60    2.50
   2 -12  -2   -5.60    2.80
  -2 -12   2   -2.90    3.80
   0 -12   2    7.80    4.80
   0 -12  -2    8.10    4.50
   0 -12  -2    9.20    6.70
   0 -12   2   14.80    6.00
   0 -12  -2   11.20    4.80
   0 -12  -2    6.70    3.60
   0 -12   2    6.90    5.10
   0 -12  -2    6.10    4.20
   0  12  -2    9.70    4.60
  -2 -12  -2    9.70    5.60
   2 -12   2    5.00    4.60
   2 -12   2    7.60    2.60
  -2 -12  -2    6.20    6.40
   2 -12   2   -1.10    3.50
  -2 -12  -2    5.10    4.10
  -2 -12  -2    5.50    3.90
  -4 -12  -2    3.00    6.40
  -4 -12  -2   -1.40    3.30
   4 -12   2   11.00    5.30
  -4 -12  -2    4.80    4.20
  -4 -12  -2    2.20    4.00
   4 -12   2   -2.20    3.70
  -6 -12  -2    6.00    4.20
  -6 -12  -2    2.00    4.40
   6 -12   2   -7.90    4.40
  -6 -12  -2    3.60    4.20
   6 -12   2    3.70    4.30
   6 -12   2   -1.50    3.90
  -6 -12  -2    1.50    6.80
   6 -12   2   -4.10    3.50
 -20   0   3    2.50    2.20
  20   0  -3    6.90    6.80
 -20   0   3    5.60    5.30
  18   0  -3   -1.50    3.80
 -18   0   3    3.70    3.80
 -18   0   3    4.20    1.80
  18   0  -3    2.30    4.20
 -18   0   3    6.90    4.40
 -16   0   3   -0.10    2.70
 -16   0   3    0.60    3.50
  16   0  -3    1.30    2.90
  16   0  -3    6.50    3.40
 -16   0   3    2.70    1.70
  14   0  -3   -2.60    2.20
  14   0  -3   -2.80    3.30
 -14   0   3    0.60    2.70
 -14   0   3    3.00    2.50
  12   0  -3   -2.50    2.00
 -12   0   3    0.80    1.80
  12   0  -3   -1.30    2.10
 -12   0   3   -0.50    1.10
 -12   0   3   -2.10    1.30
 -10   0   3   -1.00    1.10
 -10   0   3   -1.50    0.70
  10   0  -3    1.20    1.80
  10   0  -3    0.00    1.40
 -10   0   3    1.20    2.30
 -10   0   3    2.10    2.00
  -8   0   3    0.00    1.20
   8   0  -3   -0.40    1.20
   8   0  -3   -1.80    1.70
  -8   0   3    1.60    2.10
   8   0  -3    0.20    1.40
  -8   0   3   -3.50    1.30
  -8   0   3   -0.10    0.80
   6   0  -3    2.90    2.20
  -6   0   3    0.30    1.10
  -6   0   3   -0.70    1.20
  -6   0   3    1.10    1.40
  -6   0   3   -0.20    0.60
   6   0  -3    0.20    1.20
   6   0  -3    1.00    1.30
  -4   0   3    1.60    1.60
  -4   0   3    0.10    1.10
   4   0  -3    0.50    1.00
   4   0  -3    0.80    1.90
  -4   0   3    1.00    1.10
   4   0  -3   -0.30    1.00
  -2   0   3   -0.50    0.60
   2   0  -3    0.90    0.70
   2   0  -3    0.30    0.80
  -2   0   3    0.20    0.70
   2   0  -3    0.10    0.60
  -2   0   3    0.50    0.70
   0   0   3   -0.10    0.40
   0   0  -3   -0.10    0.30
   0   0   3    0.10    0.30
   0   0   3   -0.20    0.40
   0   0  -3    0.70    0.60
   0   0  -3   -0.10    0.40
  -2   0  -3    0.60    1.40
   2   0   3    0.20    0.70
   2   0   3   -0.20    0.80
   2   0   3    0.50    0.60
  -2   0  -3   -0.50    0.50
  -2   0  -3    0.30    0.70
   2   0   3    0.70    1.40
  -4   0  -3   -1.00    0.80
   4   0   3   -0.30    1.70
   4   0   3    1.60    1.30
   4   0   3   -1.10    1.70
   4   0   3   -0.60    1.00
  -4   0  -3    1.50    1.70
   6   0   3   -1.80    0.90
   6   0   3   -0.80    1.60
   6   0   3    0.00    1.20
   6   0   3    1.10    1.10
  -6   0  -3   -0.40    0.80
  -6   0  -3    0.90    1.50
   8   0   3    1.70    1.30
  -8   0  -3   -0.90    1.30
   8   0   3   -1.70    1.40
   8   0   3    0.40    1.80
   8   0   3   -1.20    1.30
  -8   0  -3    0.60    1.00
 -10   0  -3   -0.90    1.70
  10   0   3   -1.60    1.30
  10   0   3    0.30    1.30
 -10   0  -3    0.30    1.20
  10   0   3   -1.30    1.50
  10   0   3    0.00    2.80
 -10   0  -3    0.00    3.00
  12   0   3   -0.90    1.40
 -12   0  -3    2.40    1.90
  12   0   3    0.30    2.20
 -12   0  -3    2.20    2.70
 -12   0  -3   -2.90    1.40
  12   0   3    0.50    2.60
  12   0   3    0.40    1.90
 -14   0  -3    0.30    1.80
  14   0   3   -0.30    2.80
  14   0   3   -1.90    3.10
 -14   0  -3    1.10    1.80
 -14   0  -3   -2.00    3.50
  14   0   3   -2.00    1.90
  14   0   3    1.30    1.70
  16   0   3    0.70    3.00
 -16   0  -3   -1.60    2.10
 -16   0  -3    0.50    3.80
  16   0   3   -2.00    4.70
 -16   0  -3    4.90    2.60
  18   0   3    0.30    3.40
 -18   0  -3   -2.30    3.30
  18   0   3    2.20    5.80
 -18   0  -3    5.70    2.90
  18   0   3   -1.10    4.10
 -20   0  -3    5.70    4.40
  20   0   3   -1.50    3.90
 -20   0  -3   10.00    6.70
  20   0   3    8.30    6.50
 -19  -1   3    0.80    1.70
 -19  -1   3   25.60    8.10
 -19  -1   3   12.50    4.50
  19  -1  -3   13.40    5.80
  19  -1  -3   -5.30    4.70
  19   1  -3    2.70    6.40
 -19   1   3   -5.30    2.00
 -19   1   3    1.70    5.30
  17  -1  -3    7.00    5.10
 -17  -1   3    7.50    4.20
  17  -1  -3    2.30    3.60
 -17  -1   3    8.80    2.80
 -17   1   3    1.40    3.30
 -17   1   3    5.00    3.90
  17   1  -3    4.40    5.40
  17   1  -3   -1.00    2.70
  15  -1  -3    0.30    3.70
 -15  -1   3    4.00    4.20
 -15  -1   3    4.40    3.40
 -15  -1   3    2.20    2.00
  15  -1  -3    2.90    3.50
 -15  -1   3   -3.00    2.40
 -15   1   3    6.90    4.10
  15   1  -3    5.10    2.90
 -15   1   3    1.50    3.40
  15   1  -3    1.30    3.70
 -15   1   3    5.30    1.80
 -13  -1   3    2.40    1.80
 -13  -1   3    7.50    4.00
 -13  -1   3    6.30    4.40
  13  -1  -3    0.10    2.60
  13  -1  -3    6.40    3.50
 -13  -1   3    6.70    3.60
 -13   1   3    5.70    3.20
 -13   1   3    5.50    3.30
  13   1  -3    3.10    3.50
  13   1  -3    0.00    2.30
 -11  -1   3   15.10    4.90
 -11  -1   3   28.40    4.50
 -11  -1   3   22.80    5.00
  11  -1  -3   22.90    5.30
  11  -1  -3   18.90    5.40
 -11  -1   3   22.20    6.00
  11   1  -3   16.90    4.70
 -11   1   3   20.90    3.00
  11   1  -3   25.30    6.20
 -11   1   3   20.00    4.90
 -11   1   3   18.00    4.40
  -9  -1   3   30.00    6.90
  -9  -1   3   41.40    4.00
   9  -1  -3   33.20    6.00
   9  -1  -3   45.30    8.20
  -9  -1   3   35.50    6.90
   9  -1  -3   31.60    5.70
  -9  -1   3   39.00    5.90
  -9   1   3   38.90    5.90
  -9   1   3   28.20    4.60
  -9   1   3   37.60    2.90
   9   1  -3   32.80    5.90
   9   1  -3   33.10    5.40
   7  -1  -3   10.70    3.30
  -7  -1   3   10.00    3.70
   7  -1  -3    9.90    3.50
  -7  -1   3   11.80    2.80
  -7  -1   3   12.50    2.40
  -7  -1   3    8.50    2.70
   7  -1  -3    7.20    3.00
  -7   1   3   12.30    1.40
  -7   1   3    9.70    2.80
   7   1  -3   10.70    2.90
   7   1  -3   17.30    4.80
   7   1  -3   12.20    2.90
  -7   1   3   12.20    3.30
   5  -1  -3   53.69    5.00
  -5  -1   3   54.59    4.20
  -5  -1   3   69.69    5.50
   5  -1  -3   56.79    4.80
   5  -1  -3   56.19    5.10
   5   1  -3   53.99    6.50
   5   1  -3   50.49    4.70
  -5   1   3   58.99    4.90
  -5   1   3   49.40    4.40
   5   1  -3   52.09    4.30
   3  -1  -3  219.38    8.00
  -3  -1   3  212.58    6.90
  -3  -1   3  211.08    8.00
   3  -1  -3  202.28    7.60
   3   1  -3  204.88    9.80
  -3   1   3  204.88    7.70
   3   1  -3  199.98    6.70
   3   1  -3  209.98    9.20
   3   1  -3  193.48    7.60
  -1  -1   3 4463.05   75.59
  -1  -1   3 4578.44   73.99
   1   1  -3 4462.95   75.39
   1  -1   3 1340.87   26.20
  -1  -1  -3 1365.76   24.60
  -1  -1  -3 1330.57   25.20
   1  -1   3 1372.36   28.90
   1  -1   3 1359.86   23.20
   1  -1   3 1397.26   27.00
  -1   1  -3 1413.86   23.40
  -1   1  -3 1450.05   26.70
  -1   1  -3 1364.16   28.70
   1   1   3 1318.87   25.30
  -1   1  -3 1368.86   26.70
   1   1   3 1393.46   24.60
  -3  -1  -3  744.03   18.60
  -3  -1  -3  753.02   20.90
   3  -1   3  781.82   21.60
   3  -1   3  748.13   18.20
  -3  -1  -3  769.12   17.40
   3  -1   3  709.53   17.00
  -3   1  -3  766.52   20.50
   3   1   3  757.72   18.40
   3   1   3  765.02   14.60
  -3   1  -3  750.32   18.10
   3   1   3  746.83   21.50
   3   1   3  753.72   17.30
  -3   1  -3  754.02   17.10
  -5  -1  -3    1.00    1.20
  -5  -1  -3    2.60    2.00
   5  -1   3    0.40    1.50
   5  -1   3    0.30    1.20
   5  -1   3    0.50    0.80
  -5  -1  -3   -0.70    1.50
   5   1   3   -0.10    0.90
   5   1   3    1.00    1.30
   5   1   3    2.30    2.00
  -5   1  -3    0.50    0.90
  -5   1  -3   -1.20    1.10
   7  -1   3   49.99    5.40
   7  -1   3   57.19    4.40
   7  -1   3   45.80    6.80
   7  -1   3   64.39    7.70
  -7  -1  -3   60.59    5.10
  -7  -1  -3   62.59    6.80
  -7  -1  -3   52.09    6.00
  -7   1  -3   57.49    4.60
  -7   1  -3   51.99    6.10
   7   1   3   57.99    7.20
   7   1   3   53.29    4.70
   7   1   3   59.39    6.30
  -7   1  -3   47.70    7.20
   9  -1   3   29.80    4.10
  -9  -1  -3   32.50    6.80
   9  -1   3   27.70    5.40
   9  -1   3   35.50    7.60
  -9  -1  -3   34.20    6.30
   9  -1   3   34.90    7.10
  -9  -1  -3   22.50    3.80
   9   1   3   39.30    8.70
   9   1   3   26.00    4.00
   9   1   3   30.80    6.50
  -9   1  -3   24.90    5.30
  -9   1  -3   33.10    3.90
  -9   1  -3   39.80    7.10
 -11  -1  -3    9.00    3.00
  11  -1   3    8.00    2.40
  11  -1   3    9.10    4.10
 -11  -1  -3    9.80    5.00
 -11  -1  -3    5.60    3.20
  11  -1   3    6.70    3.20
 -11  -1  -3    2.50    3.00
  11  -1   3   11.30    5.10
 -11   1  -3   10.00    3.90
 -11   1  -3    8.80    2.70
  11   1   3    7.10    3.50
  11   1   3    9.60    2.80
 -11   1  -3   10.40    4.00
  11   1   3    6.50    4.50
  13  -1   3   -1.30    2.10
 -13  -1  -3   -1.00    2.70
  13  -1   3    1.20    1.40
 -13  -1  -3    0.90    1.90
  13  -1   3    0.30    2.70
 -13  -1  -3    3.10    2.60
  13  -1   3   -0.40    2.10
  13   1   3    0.60    1.90
  13   1   3    2.10    1.80
  13   1   3    1.80    3.30
 -13   1  -3    0.10    1.70
 -13   1  -3   -5.00    2.20
 -13   1  -3    2.90    2.80
  15  -1   3  557.84   30.60
 -15  -1  -3  579.04   22.00
 -15  -1  -3  582.54   26.60
  15  -1   3  561.34   19.30
  15  -1   3  590.04   34.90
 -15   1  -3  523.05   26.40
  15   1   3  591.54   34.10
 -15   1  -3  529.65   26.10
 -15   1  -3  579.34   20.50
  15   1   3  612.84   25.20
 -17  -1  -3   85.99    8.70
 -17  -1  -3   72.69   13.50
  17  -1   3   99.69   11.50
  17  -1   3  107.09   19.80
  17  -1   3   78.99   12.60
  17   1   3   83.99   10.00
 -17   1  -3   78.19    8.00
  17   1   3   94.59   14.70
  17   1   3   78.39   15.60
 -17   1  -3  111.99   15.50
  19  -1   3    8.90    5.40
 -19  -1  -3   14.10    5.90
 -19  -1  -3   10.80    3.80
  19  -1   3   15.10    8.40
 -19   1  -3   12.60    8.00
  19   1   3    4.60    4.80
 -19   1  -3    4.50    2.40
  19   1   3   19.10    9.00
  20  -2  -3    3.00    5.60
  20  -2  -3   -8.80    4.20
 -20   2   3    6.30    5.20
  20   2  -3    6.90    6.20
  18  -2  -3   33.70    8.50
  18  -2  -3   22.10    7.50
 -18  -2   3   22.30    8.80
  18  -2  -3   19.20    7.40
 -18  -2   3   27.20    5.70
 -18  -2   3   20.70    6.50
 -18   2   3   27.60    7.10
  18   2  -3   17.80    8.20
 -18   2   3   18.80    6.90
  18   2  -3   24.40    8.10
 -16  -2   3    6.40    3.00
  16  -2  -3    3.20    4.90
  16  -2  -3   12.20    6.00
 -16  -2   3    3.80    4.40
 -16  -2   3    6.60    3.60
  16   2  -3    1.80    3.20
 -16   2   3    4.00    3.30
  16   2  -3    4.10    4.20
 -16   2   3    0.30    2.90
 -14  -2   3   -1.10    1.90
 -14  -2   3    0.10    3.20
 -14  -2   3    1.20    1.70
 -14  -2   3   -1.20    2.50
  14  -2  -3   -2.00    2.70
  14  -2  -3    0.90    2.70
 -14   2   3   -0.50    1.70
  14   2  -3   -0.30    1.90
 -12  -2   3   45.60    9.80
  12  -2  -3   25.50    6.20
 -12  -2   3   33.30    5.20
  12  -2  -3   38.30    7.10
 -12  -2   3   54.19    6.60
 -12  -2   3   22.20    5.80
 -12   2   3   38.60    6.80
  12   2  -3   39.60    7.80
  12   2  -3   45.90    7.70
 -10  -2   3   17.30    3.50
 -10  -2   3   20.10    4.70
  10  -2  -3   24.40    5.70
 -10  -2   3   17.20    5.00
  10  -2  -3   19.00    5.30
 -10  -2   3   27.20    6.70
  10  -2  -3   20.10    5.60
 -10   2   3   11.00    3.50
 -10   2   3   16.40    4.00
  10   2  -3   14.00    4.60
  10   2  -3   14.90    4.40
  -8  -2   3   45.80    7.40
  -8  -2   3   52.59    5.10
  -8  -2   3   54.09    4.90
   8  -2  -3   43.60    6.70
   8  -2  -3   64.09    7.20
   8  -2  -3   71.59    7.20
  -8  -2   3   57.69    8.20
  -8   2   3   62.99    5.60
   8   2  -3   59.09    6.50
   8   2  -3   49.70    5.70
  -8   2   3   64.09    6.40
  -6  -2   3    2.60    1.90
   6  -2  -3   11.10    3.30
   6  -2  -3    6.50    2.40
  -6  -2   3    7.60    2.20
  -6  -2   3    3.40    2.30
  -6   2   3    6.30    2.00
  -6   2   3    7.60    2.30
   6   2  -3   11.00    3.10
   6   2  -3    6.00    2.30
   6   2  -3    7.70    2.60
  -4  -2   3   18.60    3.40
  -4  -2   3   29.00    5.70
   4  -2  -3   23.30    2.80
   4  -2  -3   18.80    3.10
   4   2  -3   24.60    2.50
   4   2  -3   20.90    3.60
   4   2  -3   24.60    3.80
  -4   2   3   22.90    2.60
   4   2  -3   29.50    6.00
  -4   2   3   25.10    3.70
   2  -2  -3 2629.34   47.20
   2  -2  -3 2691.33   46.10
   2  -2  -3 2719.93   44.10
  -2  -2   3 2645.14   50.79
  -2  -2   3 2652.33   48.70
  -2  -2   3 2739.23   50.29
  -2   2   3 2624.84   46.20
   2   2  -3 2673.53   49.80
   2   2  -3 2649.93   43.30
   2   2  -3 2751.22   52.79
   2   2  -3 2586.64   48.50
  -2   2   3 2653.03   47.40
   0  -2  -3   54.09    3.30
   0  -2  -3   55.79    3.30
   0  -2   3   52.89    4.00
   0  -2  -3   56.09    3.00
   0  -2   3   53.89    3.40
   0  -2   3   61.19    4.60
   0   2  -3   56.29    3.70
   0   2  -3   55.19    3.80
   0   2   3   49.99    3.10
   0   2   3   47.00    3.80
  -2  -2  -3 2383.46   47.50
  -2  -2  -3 2405.06   43.50
   2  -2   3 2362.96   44.20
  -2  -2  -3 2479.65   43.90
   2  -2   3 2461.35   46.90
   2  -2   3 2385.16   45.70
   2   2   3 2365.76   43.30
  -2   2  -3 2362.66   44.90
  -2   2  -3 2394.96   45.60
   2   2   3 2300.57   43.30
  -4  -2  -3 1563.64   32.30
   4  -2   3 1593.54   34.60
   4  -2   3 1561.74   37.00
  -4  -2  -3 1567.64   34.10
   4  -2   3 1582.24   31.20
  -4  -2  -3 1618.14   35.80
   4   2   3 1519.95   37.00
   4   2   3 1508.85   33.40
  -4   2  -3 1465.95   34.30
  -4   2  -3 1621.74   32.20
   4   2   3 1547.65   32.20
  -4   2  -3 1529.95   34.00
  -4   2  -3 1567.84   29.60
   6  -2   3 1046.10   28.00
   6  -2   3 1076.29   23.50
   6  -2   3 1040.10   31.50
  -6  -2  -3 1010.80   28.70
  -6  -2  -3 1064.69   29.10
  -6  -2  -3 1089.19   28.50
  -6   2  -3 1029.20   24.70
   6   2   3 1048.70   25.50
   6   2   3 1060.59   31.60
   6   2   3 1012.50   27.90
  -6   2  -3 1020.80   28.30
  -6   2  -3 1069.99   24.50
  -8  -2  -3  952.30   30.20
   8  -2   3  883.51   31.80
   8  -2   3  946.01   22.20
  -8  -2  -3  945.11   28.10
   8  -2   3  959.60   28.10
  -8  -2  -3  899.71   24.60
   8   2   3 1016.80   33.30
   8   2   3  928.81   24.80
   8   2   3  896.41   28.20
  -8   2  -3  954.50   23.50
  -8   2  -3  871.91   28.20
  -8   2  -3  929.51   26.20
 -10  -2  -3   -0.20    1.90
 -10  -2  -3    0.50    3.60
  10  -2   3    2.10    1.50
 -10  -2  -3    2.40    2.70
  10  -2   3    2.30    3.20
  10  -2   3    1.70    2.80
  10  -2   3    2.00    2.20
 -10  -2  -3    1.80    1.70
 -10   2  -3    3.30    2.40
  10   2   3    1.20    2.40
 -10   2  -3    1.10    1.50
  10   2   3    1.00    1.80
  10   2   3    3.50    2.10
 -10   2  -3    0.20    1.70
 -12  -2  -3   -0.40    2.90
 -12  -2  -3    1.10    3.60
 -12  -2  -3    1.90    2.10
  12  -2   3    2.00    3.00
  12  -2   3    2.20    1.70
 -12  -2  -3    0.80    2.00
  12  -2   3   -1.90    1.80
  12   2   3    1.60    3.00
 -12   2  -3    1.50    2.00
  12   2   3   -1.00    2.00
 -12   2  -3    1.90    2.30
 -12   2  -3   -0.10    1.30
 -14  -2  -3   83.99   14.00
 -14  -2  -3  110.49   11.00
 -14  -2  -3  100.59    9.00
  14  -2   3   79.29   13.10
  14  -2   3   95.69   11.60
  14  -2   3  109.29    7.50
  14   2   3   73.39   14.20
 -14   2  -3  108.49   10.50
 -14   2  -3  107.39    8.10
  16  -2   3   99.69    7.50
  16  -2   3   80.29   14.10
  16  -2   3   93.29   15.60
 -16  -2  -3   91.49   10.60
 -16  -2  -3   98.99    9.40
  16  -2   3  118.19   12.60
 -16   2  -3   98.49    8.10
  16   2   3  104.29   10.20
 -16   2  -3  100.79   11.00
  16   2   3   90.79   16.00
  18  -2   3  106.79   13.10
 -18  -2  -3  115.49   12.80
 -18  -2  -3  105.39   17.50
  18  -2   3   99.59   18.20
 -18  -2  -3  111.79   10.60
  18   2   3  109.09   20.00
  18   2   3  131.89   12.40
  20  -2   3   78.99   12.70
 -20  -2  -3   59.79    9.00
  20  -2   3   39.90   12.90
  20   2   3   79.49   19.40
  20   2   3   65.19   10.70
  19  -3  -3    8.70    7.30
 -19  -3   3   10.90    7.60
  19  -3  -3   26.40    8.50
 -19  -3   3   28.80    6.20
 -19  -3   3   33.10    6.90
  19   3  -3   42.90   11.20
 -19   3   3   13.60    5.60
  19   3  -3   22.00   11.10
  17  -3  -3   22.30    7.80
 -17  -3   3   19.90    7.70
 -17  -3   3   20.50    5.40
 -17  -3   3   18.50    6.40
  17  -3  -3   12.30    6.40
 -17  -3   3   18.30    5.80
  17  -3  -3   20.70    7.00
 -17   3   3   19.70    6.40
  17   3  -3   14.00    6.00
  17   3  -3   14.90    7.60
 -17   3   3   24.70    6.10
 -15  -3   3   13.50    5.00
 -15  -3   3    8.30    3.60
 -15  -3   3   13.50    5.60
  15  -3  -3   12.30    6.00
  15  -3  -3   18.10    6.30
  15  -3  -3   15.40    5.70
  15   3  -3   23.70    6.70
 -15   3   3   18.70    4.70
  15   3  -3    6.60    5.10
  13  -3  -3   24.80    6.70
 -13  -3   3   22.00    7.30
 -13  -3   3   21.50    4.70
 -13  -3   3   28.30    5.80
  13  -3  -3   16.70    5.80
  13  -3  -3   17.70    6.20
  13   3  -3   33.90    7.80
 -13   3   3   19.40    4.90
  13   3  -3   22.10    6.40
 -11  -3   3   67.59   11.50
 -11  -3   3   59.49    6.50
  11  -3  -3   53.09    9.20
  11  -3  -3   71.49    8.80
  11  -3  -3   74.19   10.70
 -11  -3   3   50.29    8.30
 -11  -3   3   63.49    6.40
  11   3  -3   62.19    9.30
 -11   3   3   55.49    8.20
 -11   3   3   71.09    6.70
  11   3  -3   79.29    9.20
  11   3  -3   69.39    8.50
  -9  -3   3  160.88    9.40
   9  -3  -3  160.78   11.70
  -9  -3   3  147.69    8.70
   9  -3  -3  143.89   13.00
  -9  -3   3  140.59   11.20
  -9   3   3  143.49    8.30
   9   3  -3  138.79   10.70
  -9   3   3  145.69   10.40
   9   3  -3  152.38   10.50
   9   3  -3  155.88   11.40
  -7  -3   3  133.59   11.70
   7  -3  -3  139.99    8.30
  -7  -3   3  119.09    9.30
  -7  -3   3  127.79    6.90
   7  -3  -3  117.79    8.90
   7   3  -3  123.29    9.20
   7   3  -3  125.69    8.00
  -7   3   3  128.39    8.80
   7   3  -3  101.99    8.30
  -7   3   3  118.59    6.60
  -5  -3   3  165.08    9.70
  -5  -3   3  162.28   11.50
  -5  -3   3  164.98    6.40
   5  -3  -3  157.18    7.30
   5   3  -3  152.28    9.10
   5   3  -3  176.28    7.40
   5   3  -3  163.48    9.50
  -5   3   3  162.68    6.90
  -5   3   3  155.68    8.60
  -3  -3   3   12.00    3.20
   3  -3  -3   15.80    2.40
  -3  -3   3   16.80    3.20
   3  -3  -3   12.80    2.80
  -3  -3   3   17.70    3.50
   3  -3  -3   15.00    2.60
   3   3  -3   19.50    1.70
  -3   3   3   19.80    2.40
   3   3  -3   17.20    3.40
   3   3  -3   14.40    3.20
  -3   3   3   13.80    2.50
   1  -3  -3  706.53   17.40
  -1  -3   3  670.93   18.80
  -1  -3   3  720.43   19.90
   1  -3  -3  703.53   16.40
   1  -3  -3  732.13   16.60
   1  -3  -3  750.22   17.70
  -1  -3   3  724.03   19.80
   1  -3  -3  713.63   16.60
   1   3  -3  704.83   19.10
   1   3  -3  701.83   19.20
  -1  -3  -3    1.80    1.10
   1  -3   3    1.60    1.50
   1  -3   3    2.80    1.60
   1  -3   3    3.40    1.10
  -1  -3  -3    4.00    1.30
  -1  -3  -3    2.50    1.20
   1   3   3    4.40    1.30
   1   3   3    4.40    1.50
  -1   3  -3    6.00    2.40
  -1   3  -3    4.20    1.30
  -3  -3  -3   62.49    5.60
  -3  -3  -3   59.09    3.20
   3  -3   3   54.19    5.40
  -3  -3  -3   59.49    5.10
  -3  -3  -3   55.19    4.60
   3  -3   3   54.79    5.40
   3   3   3   48.80    2.70
  -3   3  -3   45.30    4.90
   3   3   3   56.89    4.90
  -5  -3  -3 2925.51   55.69
  -5  -3  -3 2966.60   57.49
   5  -3   3 2681.33   68.49
   5  -3   3 2830.32   58.69
   5  -3   3 2929.31   53.79
  -5  -3  -3 2910.11   58.19
   5   3   3 2888.11   50.09
   5   3   3 2829.12   57.19
   5   3   3 2961.70   61.59
  -5   3  -3 2822.62   57.19
  -7  -3  -3  129.39    9.80
  -7  -3  -3  129.49    9.00
   7  -3   3  130.79    7.00
   7  -3   3  125.99   11.00
  -7  -3  -3  132.79    8.50
   7  -3   3  132.89    9.70
  -7   3  -3  127.49    9.30
   7   3   3  125.69    9.30
   7   3   3  128.89    7.40
   7   3   3  159.88   11.70
   9  -3   3   56.39    4.80
   9  -3   3   48.90    8.70
  -9  -3  -3   56.89    6.00
  -9  -3  -3   62.99    6.80
  -9  -3  -3   64.49    8.00
   9  -3   3   61.29    7.40
  -9   3  -3   52.59    4.90
   9   3   3   57.09    9.50
  -9   3  -3   58.39    7.10
   9   3   3   62.29    7.60
  -9   3  -3   66.49    5.70
 -11  -3  -3    3.10    4.30
 -11  -3  -3    3.50    3.50
  11  -3   3    4.60    3.30
 -11  -3  -3   -0.40    1.90
 -11  -3  -3    4.50    2.60
  11  -3   3    2.90    1.70
  11  -3   3    5.50    3.90
  11  -3   3    3.70    3.40
  11   3   3    1.70    2.40
  11   3   3    7.00    4.00
 -11   3  -3    2.20    2.00
 -11   3  -3    2.40    3.00
  13  -3   3   50.29    9.50
  13  -3   3   57.09   11.40
 -13  -3  -3   59.59    9.30
  13  -3   3   63.39    5.50
 -13  -3  -3   61.59   10.80
 -13  -3  -3   59.29    7.20
 -13   3  -3   63.49    7.00
 -13   3  -3   64.89    6.20
  13   3   3   82.99   14.30
 -15  -3  -3   34.00    6.80
  15  -3   3   36.10    9.10
  15  -3   3   34.50    4.90
 -15  -3  -3   34.90    7.60
  15  -3   3   23.40    8.00
 -15  -3  -3   32.80    8.30
  15   3   3   35.60   10.80
 -15   3  -3   32.90    5.30
 -15   3  -3   38.00    7.00
  17  -3   3   70.39   15.20
 -17  -3  -3   94.89   11.00
  17  -3   3   88.99   15.60
  17  -3   3   87.89    7.00
 -17  -3  -3   93.99   15.50
 -17  -3  -3   88.19   17.90
 -17  -3  -3   73.49   10.30
  17  -3   3   63.19   11.60
 -17   3  -3   69.09    9.90
 -17   3  -3  102.69   12.40
  17   3   3   95.29   14.80
  17   3   3  104.49   10.20
  17   3   3   87.59   16.80
  19  -3   3   44.40   12.00
 -19  -3  -3   36.90    7.40
  19  -3   3   27.80    7.30
 -19  -3  -3   17.60    6.10
  19   3   3   37.70    7.80
  19   3   3   27.50   12.00
 -18  -4   3   -4.20    2.60
 -18  -4   3   15.70    4.80
 -18  -4   3   10.80    6.60
  18  -4  -3    4.00    4.40
  18  -4  -3    3.00    5.40
  18  -4  -3   16.00   12.00
 -18   4   3   -4.00    2.70
  18   4  -3   -1.70    4.90
 -16  -4   3   23.60    8.00
 -16  -4   3   20.10    6.90
  16  -4  -3   41.40    8.90
  16  -4  -3   27.40    8.30
 -16  -4   3   23.30    6.00
 -16  -4   3   29.20    6.00
  16  -4  -3   30.30    8.10
  16   4  -3   27.00    7.30
  16   4  -3   15.00    6.00
 -16   4   3   29.00    5.90
  16   4  -3   23.60    7.40
 -16   4   3   26.80    6.70
  14  -4  -3    3.10    4.00
 -14  -4   3    5.60    3.20
 -14  -4   3    3.10    2.50
  14  -4  -3    6.20    4.00
 -14  -4   3    5.00    4.70
  14  -4  -3    4.10    3.90
  14   4  -3    5.70    3.80
  14   4  -3   13.70    5.40
 -14   4   3    2.60    2.40
  14   4  -3    6.50    4.20
  12  -4  -3    9.30    4.80
  12  -4  -3   12.60    5.70
  12  -4  -3   17.60    5.70
 -12  -4   3   11.90    3.80
 -12  -4   3   20.40    4.50
  12   4  -3   16.90    5.30
 -12   4   3   22.90    4.60
  12   4  -3   14.10    5.10
 -12   4   3   22.70    5.50
 -10  -4   3   91.09    7.90
  10  -4  -3   83.39    9.40
  10  -4  -3   75.99    9.10
 -10  -4   3   79.59    9.50
 -10  -4   3   87.19    6.90
 -10  -4   3   80.29   14.40
  10  -4  -3   89.79    8.90
  10   4  -3   91.29    9.30
  10   4  -3   98.79    9.10
 -10   4   3   92.09    8.90
  10   4  -3   90.69    9.20
 -10   4   3  100.19    6.80
   8  -4  -3   -0.40    1.40
  -8  -4   3   -0.90    1.00
   8  -4  -3    0.80    1.70
  -8  -4   3    0.20    2.00
  -8  -4   3    0.30    1.90
   8  -4  -3    0.20    1.70
  -8  -4   3   -0.50    1.30
   8   4  -3   -0.60    1.40
   8   4  -3    0.40    1.70
  -8   4   3   -0.20    1.10
  -8   4   3    0.10    0.90
   8   4  -3   -1.30    1.40
   6  -4  -3  549.45   20.60
  -6  -4   3  584.74   14.40
  -6  -4   3  561.14   24.60
   6  -4  -3  579.34   16.20
   6  -4  -3  592.04   20.30
  -6  -4   3  546.35   20.90
   6   4  -3  560.04   19.80
  -6   4   3  571.04   15.00
  -6   4   3  546.05   19.00
   6   4  -3  581.14   16.80
   6   4  -3  559.54   20.60
  -4  -4   3  934.51   26.50
  -4  -4   3  949.01   26.50
   4  -4  -3  933.11   25.80
   4  -4  -3  901.81   20.40
  -4  -4   3  893.81   29.60
   4  -4  -3  929.01   24.10
  -4   4   3  923.41   23.70
   4   4  -3  884.41   25.90
   4   4  -3  891.31   25.10
  -2  -4   3  885.11   24.70
   2  -4  -3  889.41   20.10
   2  -4  -3  918.61   21.20
  -2  -4   3  882.41   24.60
  -2  -4   3  873.61   26.10
   2  -4  -3  909.71   22.80
   2  -4  -3  888.91   23.10
   2   4  -3  848.32   24.10
   2   4  -3  887.31   23.90
   0  -4  -3   25.60    3.50
   0  -4  -3   30.20    2.70
   0  -4  -3   28.60    3.20
   0  -4  -3   28.20    3.50
   0  -4   3   33.60    3.90
   0  -4   3   37.10    4.60
   0  -4   3   35.50    3.20
   0  -4   3   23.20    4.30
   0   4   3   23.30    3.50
   0   4   3   25.00    3.10
   0   4  -3   26.60    2.00
   0   4  -3   24.50    4.40
   2  -4   3  275.27   12.80
  -2  -4  -3  269.27   11.10
  -2  -4  -3  271.87    9.10
  -2  -4  -3  261.87   11.40
   2  -4   3  275.47   11.70
  -2   4  -3  267.67   12.50
  -2   4  -3  286.57    9.90
   2   4   3  270.97   10.10
   2   4   3  283.37   11.70
   4  -4   3  235.38   11.10
   4  -4   3  248.68   12.80
  -4  -4  -3  251.67   11.30
  -4  -4  -3  253.57   12.20
  -4  -4  -3  252.47    8.80
   4  -4   3  260.27   13.10
  -4  -4  -3  260.17   11.60
   4   4   3  260.47    8.20
  -4   4  -3  251.37   12.80
  -4   4  -3  264.07   11.30
   4   4   3  250.37   11.90
   6  -4   3  195.08    9.50
   6  -4   3  195.28   12.20
   6  -4   3  188.28   12.70
  -6  -4  -3  182.08   10.30
  -6  -4  -3  197.78   11.90
  -6  -4  -3  193.38   10.20
   6   4   3  188.18    7.80
  -6   4  -3  200.28   12.00
   6   4   3  176.88   10.80
  -6   4  -3  184.58   10.70
   8  -4   3  129.89   12.10
  -8  -4  -3  123.19    8.80
   8  -4   3  133.39   10.90
  -8  -4  -3  127.39    9.10
   8  -4   3  147.29    7.90
  -8  -4  -3  132.29   10.80
   8   4   3  140.69   10.60
   8   4   3  131.29    7.60
   8   4   3  133.59   11.50
  -8   4  -3  145.19   10.40
 -10  -4  -3    6.90    3.10
  10  -4   3    4.60    3.60
 -10  -4  -3    2.60    2.50
  10  -4   3    4.90    2.10
  10  -4   3    5.60    4.00
 -10  -4  -3    5.30    2.70
 -10   4  -3    8.70    4.10
  10   4   3    5.20    2.50
  10   4   3   -0.40    2.60
 -10   4  -3    7.80    1.90
  10   4   3    0.90    3.10
 -12  -4  -3    2.60    3.50
  12  -4   3    5.00    5.50
 -12  -4  -3    5.80    3.10
  12  -4   3   -0.50    2.50
  12  -4   3    9.30    2.60
 -12  -4  -3   -4.00    3.50
 -12  -4  -3   14.00    4.20
  12   4   3    8.90    3.90
 -12   4  -3   10.10    2.70
  12   4   3    2.50    4.10
 -12   4  -3   10.40    4.50
  12   4   3    2.60    2.30
  14  -4   3   28.20    7.50
  14  -4   3   32.00    8.40
  14  -4   3   35.20    9.60
 -14  -4  -3   35.70    6.80
  14  -4   3   42.50    4.60
 -14  -4  -3   27.80    6.40
 -14  -4  -3   33.80    8.20
  14   4   3   37.80   10.20
 -14   4  -3   39.40    5.90
  14   4   3   40.20    7.70
  16  -4   3   38.60    5.20
 -16  -4  -3   65.89   12.80
  16  -4   3   40.00    9.90
  16  -4   3   38.40    9.00
 -16  -4  -3   41.60    7.90
  16  -4   3   48.20   11.70
 -16  -4  -3   40.60   11.70
 -16  -4  -3   36.40    7.20
  16   4   3   45.60    8.80
  16   4   3   35.70    8.60
  16   4   3   56.59   13.10
 -16   4  -3   45.20    9.40
  18  -4   3   -3.80    7.30
 -18  -4  -3   -3.10    4.20
  18  -4   3    0.30    1.90
  18  -4   3    7.20    5.40
 -18  -4  -3    3.80    3.90
 -18  -4  -3    3.30    3.40
  18   4   3   -3.40    5.20
 -18   4  -3   -2.20    2.60
  18   4   3    4.70    4.00
  18   4   3    1.50    3.00
  17  -5  -3   45.90   10.30
 -17  -5   3   47.20   10.90
  17  -5  -3   40.50    9.90
 -17  -5   3   52.19    8.80
 -17  -5   3   54.39    8.30
  17  -5  -3   48.90   13.20
  17   5  -3   53.29   11.60
 -15  -5   3   30.90    9.40
 -15  -5   3   24.90    8.10
  15  -5  -3   33.50    9.80
 -15  -5   3   29.30    6.30
  15  -5  -3   24.20    7.10
  15  -5  -3   27.40    7.90
 -15  -5   3   24.20    5.80
  15   5  -3   21.90    7.10
  15   5  -3   34.10    8.20
  15   5  -3   25.10    7.80
 -15   5   3   24.90    7.10
 -13  -5   3   36.30    8.10
  13  -5  -3   32.30    7.90
  13  -5  -3   35.50    8.60
 -13  -5   3   24.30    7.70
  13  -5  -3   40.10    8.80
 -13  -5   3   42.10    6.60
 -13   5   3   34.20    7.30
 -13   5   3   39.00    5.50
  13   5  -3   47.00    9.80
  13   5  -3   56.49    9.60
 -11  -5   3  308.87   16.00
  11  -5  -3  250.27   20.50
  11  -5  -3  302.17   19.30
 -11  -5   3  307.97   13.40
  11  -5  -3  300.57   16.20
 -11  -5   3  265.67   21.80
  11   5  -3  296.17   17.00
  11   5  -3  300.67   17.00
 -11   5   3  303.47   12.10
 -11   5   3  311.27   17.60
  -9  -5   3  159.58   13.00
   9  -5  -3  170.28   12.90
   9  -5  -3  152.48   12.40
  -9  -5   3  176.08   11.40
   9  -5  -3  179.18   10.40
  -9  -5   3  167.28    8.40
  -9  -5   3  177.38   16.20
   9   5  -3  161.58   11.60
  -9   5   3  183.58   13.20
   9   5  -3  158.98   10.70
  -9   5   3  173.28    8.10
   7  -5  -3   14.50    4.70
   7  -5  -3   24.90    4.10
  -7  -5   3   19.10    4.90
   7  -5  -3   20.20    5.10
  -7  -5   3   22.10    2.60
   7  -5  -3   20.20    3.20
  -7  -5   3   19.90    6.30
  -7   5   3   24.60    2.90
   7   5  -3   22.30    5.60
   7   5  -3   18.40    4.30
   7   5  -3   25.90    4.20
  -7   5   3   21.00    4.70
   5  -5  -3    0.50    1.40
   5  -5  -3    2.60    2.20
  -5  -5   3    5.50    3.40
  -5  -5   3    1.20    1.90
   5  -5  -3    2.10    1.40
  -5  -5   3    2.50    2.40
   5   5  -3    2.10    2.00
   5   5  -3    3.40    2.40
  -5   5   3    1.20    1.50
  -3  -5   3    2.30    2.10
   3  -5  -3   -1.40    0.80
   3  -5  -3   -0.10    1.40
  -3  -5   3    1.30    2.00
   3  -5  -3    0.60    1.10
   3  -5  -3    0.40    1.00
  -3  -5   3    0.20    1.60
   3   5  -3    1.20    1.80
   3   5  -3    0.10    1.60
  -1  -5   3  827.52   25.10
   1  -5  -3  811.62   19.50
   1  -5  -3  852.51   23.70
  -1  -5   3  848.32   25.30
  -1  -5   3  843.42   25.20
   1  -5  -3  832.52   22.80
   1   5  -3  807.22   24.90
   1   5  -3  788.62   24.00
  -1  -5  -3   27.50    4.10
  -1  -5  -3   26.50    2.70
   1  -5   3   29.10    5.40
   1  -5   3   25.60    4.50
  -1  -5  -3   30.00    5.00
   1  -5   3   34.20    3.90
  -1  -5  -3   30.20    4.90
   1  -5   3   32.10    4.50
  -1   5  -3   26.80    4.90
  -1   5  -3   26.30    2.70
   1   5   3   26.80    3.30
   1   5   3   33.90    5.50
  -3  -5  -3  213.98    9.10
  -3  -5  -3  234.78   12.00
  -3  -5  -3  217.58   10.20
  -3  -5  -3  203.38   10.80
   3  -5   3  203.38   11.10
   3  -5   3  221.58   12.70
   3   5   3  206.58   11.30
  -3   5  -3  210.68    9.30
   3   5   3  220.28    8.50
  -3   5  -3  230.38   12.70
  -5  -5  -3  319.67   12.60
  -5  -5  -3  313.37   15.40
   5  -5   3  315.27   16.00
   5  -5   3  310.77   13.80
  -5  -5  -3  303.67   14.10
   5  -5   3  294.27   15.60
   5   5   3  312.57   10.30
  -5   5  -3  290.97   15.20
  -5   5  -3  309.07   13.20
   5   5   3  336.67   15.50
   7  -5   3  371.36   19.60
  -7  -5  -3  363.56   18.10
   7  -5   3  334.27   17.80
  -7  -5  -3  354.86   14.20
   7  -5   3  358.96   14.40
  -7  -5  -3  332.97   15.70
   7   5   3  372.76   12.20
   7   5   3  377.06   17.70
  -7   5  -3  356.56   15.90
   9  -5   3  110.59   11.90
   9  -5   3   83.39    9.70
   9  -5   3   98.69    7.10
  -9  -5  -3  106.89    8.10
  -9  -5  -3  105.39    9.10
  -9  -5  -3  110.69   11.00
   9   5   3  102.29    7.00
   9   5   3   97.29    9.70
   9   5   3  121.79   11.70
 -11  -5  -3   58.79   12.40
 -11  -5  -3   73.89    7.40
 -11  -5  -3   52.89    7.90
  11  -5   3   61.59    5.50
  11  -5   3   60.09   10.20
  11  -5   3   46.30    8.40
  11   5   3   73.49   11.60
 -11   5  -3   71.39   10.60
  11   5   3   59.59    6.20
 -13  -5  -3  103.79   15.40
 -13  -5  -3   96.29    9.80
  13  -5   3   92.29   16.20
  13  -5   3  111.59    7.20
  13  -5   3  114.39   12.50
 -13  -5  -3  122.19   10.10
 -13   5  -3  110.29   11.70
  13   5   3  109.19   13.50
  13   5   3  110.49    9.50
 -15  -5  -3   28.50    6.30
 -15  -5  -3   28.60    7.40
 -15  -5  -3   31.90    6.60
  15  -5   3   27.40    9.30
 -15  -5  -3   18.10    7.40
  15  -5   3   46.40    9.80
  15  -5   3   28.90    4.60
  15  -5   3   33.70    8.50
  15   5   3   33.60   10.90
 -15   5  -3   28.10    7.20
  15   5   3   25.60    7.80
 -17  -5  -3   10.60    5.40
  17  -5   3    2.80    4.10
  17  -5   3    5.70    2.40
  17  -5   3   10.10    6.30
 -17  -5  -3    7.10    3.70
 -17  -5  -3    2.60    3.80
  17   5   3    4.40    3.90
  17   5   3    3.40    6.80
 -17   5  -3   -1.10    2.00
 -18  -6   3   41.50    7.90
 -18  -6   3   35.90    7.20
 -18  -6   3   38.60    9.50
  18  -6  -3   24.70    8.70
  18  -6  -3   32.20   10.20
  18   6  -3   17.10    7.50
 -16  -6   3   86.49   10.50
  16  -6  -3   86.19   13.80
  16  -6  -3   84.59   13.90
 -16  -6   3   83.89    8.80
  16  -6  -3   84.99   15.40
 -16  -6   3   82.19   13.50
  16   6  -3  100.09   11.80
  16   6  -3  101.29   16.40
 -14  -6   3   13.70    6.50
  14  -6  -3    9.10    5.00
 -14  -6   3    8.50    3.40
 -14  -6   3    0.10    2.20
 -14  -6   3    3.90    4.70
  14  -6  -3   -1.30    2.70
  14  -6  -3    4.10    4.40
  14   6  -3   -6.30    3.10
  14   6  -3    6.40    4.30
  14   6  -3    2.80    2.90
 -14   6   3   -0.10    3.00
 -14   6   3   -1.10    1.60
 -12  -6   3  108.19   12.70
 -12  -6   3   97.19    9.90
  12  -6  -3  116.59   13.20
  12  -6  -3  107.49   12.10
 -12  -6   3  103.69   17.00
 -12  -6   3  115.29    8.10
  12   6  -3  110.79   10.80
 -12   6   3  110.39    6.80
 -12   6   3  127.19   11.70
  12   6  -3  116.79   11.40
  10  -6  -3   79.19    4.70
  10  -6  -3   64.59   10.00
  10  -6  -3   70.09   10.70
 -10  -6   3   78.69    5.70
 -10  -6   3   57.59   12.00
  10  -6  -3   81.59    7.40
 -10  -6   3   77.09   11.50
 -10  -6   3   85.69    8.90
 -10   6   3   71.09    5.20
 -10   6   3   73.39    8.60
  10   6  -3   72.89    8.10
  10   6  -3   71.59    8.20
   8  -6  -3   65.09    9.50
   8  -6  -3   48.00    7.60
  -8  -6   3   65.49    4.20
  -8  -6   3   51.49    8.00
  -8  -6   3   70.59   12.80
   8  -6  -3   56.49    4.90
  -8  -6   3   63.39    7.30
   8  -6  -3   53.99    5.10
   8   6  -3   42.20    5.20
   8   6  -3   63.29    7.20
  -8   6   3   68.99    7.60
  -6  -6   3   54.79    8.60
   6  -6  -3   67.69    4.80
   6  -6  -3   68.39    8.10
  -6  -6   3   80.29   12.50
   6  -6  -3   64.39    7.00
  -6  -6   3   60.59    7.30
   6   6  -3   65.79    6.90
   6   6  -3   61.59    7.50
  -6   6   3   66.49    6.70
   4  -6  -3  106.09    6.00
  -4  -6   3   98.29    8.90
   4  -6  -3  105.59    8.90
   4  -6  -3  110.69    7.90
  -4  -6   3   79.39    8.20
  -4  -6   3  111.69   11.00
   4  -6  -3  121.59    9.10
   4   6  -3  101.09    9.10
   4   6  -3  104.99    8.60
  -2  -6   3  602.04   22.70
   2  -6  -3  638.44   21.50
   2  -6  -3  600.64   17.70
   2  -6  -3  618.04   21.10
  -2  -6   3  619.54   22.60
  -2  -6   3  641.24   24.30
   2  -6  -3  634.54   17.70
   2   6  -3  617.34   22.90
   2   6  -3  630.04   21.70
   0  -6   3   32.50    6.00
   0  -6  -3   37.30    3.40
   0  -6  -3   33.00    4.80
   0  -6   3   34.50    6.40
   0  -6  -3   40.00    6.50
   0  -6   3   38.10    5.80
   0   6   3   29.90    4.90
   0   6  -3   43.50    6.90
   2  -6   3   13.50    2.90
   2  -6   3   13.80    3.40
   2  -6   3   23.20    5.70
  -2  -6  -3   17.20    3.90
  -2  -6  -3   20.50    3.90
  -2  -6  -3   18.40    2.20
   2  -6   3   14.00    4.10
  -2  -6  -3   17.80    4.50
  -2   6  -3   17.10    2.90
   2   6   3   18.30    4.10
  -2   6  -3   13.50    4.10
   2   6   3   21.30    3.60
  -4  -6  -3   88.19    8.40
   4  -6   3   95.79    9.30
  -4  -6  -3  105.59    6.90
  -4  -6  -3  106.59    8.60
  -4  -6  -3   97.69    6.40
   4  -6   3   91.79    8.40
   4   6   3   95.79    6.00
  -4   6  -3   95.89    6.80
  -4   6  -3  100.79    9.30
   4   6   3   97.89    8.50
   6  -6   3  132.79   11.40
  -6  -6  -3  135.39    7.80
  -6  -6  -3  129.09    9.90
   6  -6   3  132.09   11.40
  -6  -6  -3  138.79   11.20
   6  -6   3  144.29    9.90
  -6   6  -3  149.39   11.80
  -6   6  -3  134.69    9.30
   6   6   3  141.69   11.10
   6   6   3  144.09    7.30
   8  -6   3    1.40    2.90
   8  -6   3   -3.10    1.40
   8  -6   3    1.80    3.10
  -8  -6  -3    1.20    2.10
  -8  -6  -3   -2.10    1.10
  -8  -6  -3    0.30    2.60
   8   6   3    2.00    2.60
  -8   6  -3   -1.80    1.70
   8   6   3   -1.40    1.00
  10  -6   3   27.30    4.90
 -10  -6  -3   37.00    5.80
  10  -6   3   24.70    6.30
  10  -6   3   23.40    7.50
 -10  -6  -3   29.30    7.10
 -10  -6  -3   36.30    6.70
  10   6   3   25.20    4.30
 -10   6  -3   27.30    6.40
 -12  -6  -3   18.80    4.70
 -12  -6  -3   19.30    7.50
 -12  -6  -3   13.00    4.70
  12  -6   3   13.40    3.30
  12  -6   3    7.20    5.60
  12  -6   3   14.70    5.80
  12   6   3   14.90    3.70
 -12   6  -3    7.50    3.80
  14  -6   3    7.70    5.60
 -14  -6  -3    2.10    2.80
 -14  -6  -3    7.50    3.30
 -14  -6  -3    8.10    5.40
  14  -6   3    4.50    2.40
  14  -6   3   -5.20    3.20
 -14  -6  -3   -4.40    5.50
  14   6   3   -1.10    1.80
  14   6   3    2.20    5.30
  14   6   3    4.80    3.60
 -16  -6  -3   -0.20    2.80
  16  -6   3   -4.80    4.60
  16  -6   3    2.30    2.10
 -16  -6  -3    7.50    4.40
  16  -6   3   -3.60    3.30
 -16  -6  -3   -0.20    3.30
  16   6   3    2.00    5.50
  16   6   3    1.50    3.10
 -17  -7   3   18.00    5.30
 -17  -7   3   19.90    6.40
 -17  -7   3    6.30    6.40
  17  -7  -3   23.20   10.50
  17  -7  -3   23.30    7.70
  17   7  -3   -8.80    5.60
  17   7  -3   -4.30    3.80
  15  -7  -3    2.20    4.60
  15  -7  -3    3.80    5.50
 -15  -7   3    0.00    3.50
  15  -7  -3    6.10    4.10
 -15  -7   3   -1.60    2.40
  15   7  -3   -7.50    3.30
 -15   7   3    3.00    3.20
  15   7  -3   -2.10    3.40
  13  -7  -3    3.00    4.40
  13  -7  -3    0.10    2.40
 -13  -7   3    1.10    1.90
 -13  -7   3    1.80    4.60
 -13  -7   3    3.30    4.40
 -13  -7   3    4.60    3.20
 -13   7   3    1.60    2.70
  13   7  -3    0.50    2.90
  13   7  -3   -3.30    2.70
  13   7  -3    1.10    2.80
  11  -7  -3  115.19   12.80
  11  -7  -3  114.79   13.10
 -11  -7   3  135.29   13.90
 -11  -7   3  116.49   18.20
 -11  -7   3  117.79    6.90
  11  -7  -3  106.99    5.80
 -11  -7   3   99.49   10.30
  11   7  -3  115.59   10.60
  -9  -7   3    3.00    3.70
   9  -7  -3    5.60    2.40
   9  -7  -3    9.00    4.10
  -9  -7   3    6.50    4.70
  -9  -7   3   11.50    4.10
   9  -7  -3    6.80    3.50
   9  -7  -3    9.60    2.50
  -9   7   3    8.90    3.60
   9   7  -3    2.50    3.20
  -7  -7   3   76.89   12.20
  -7  -7   3   99.99    9.90
  -7  -7   3   83.59   10.00
   7  -7  -3   93.49    5.90
   7  -7  -3   75.09    9.20
   7  -7  -3   88.19    9.10
   7   7  -3   92.29    8.60
  -7   7   3   83.19    8.10
   5  -7  -3   32.60    7.20
   5  -7  -3   43.10    7.40
  -5  -7   3   34.20    6.90
   5  -7  -3   31.00    5.60
  -5  -7   3   48.40   10.20
   5  -7  -3   40.40    3.90
  -5  -7   3   35.40    6.90
   5   7  -3   45.00    7.40
   3  -7  -3   -0.50    1.40
  -3  -7   3    2.80    2.70
   3  -7  -3   -0.70    1.10
  -3  -7   3    1.40    2.20
   3  -7  -3    0.60    2.00
   3  -7  -3   -1.70    1.10
  -3  -7   3   -0.20    2.70
   3   7  -3   -0.90    1.70
   3   7  -3   -1.30    1.50
   1  -7  -3   -1.60    1.10
  -1  -7   3   -3.50    2.10
   1  -7  -3   -0.20    1.80
   1  -7  -3    0.20    1.60
   1  -7  -3    2.20    1.40
  -1  -7   3    0.50    1.90
  -1  -7   3   -1.50    1.20
   1   7  -3   -1.00    1.70
   1  -7   3   22.70    5.40
   1  -7   3   28.60    6.10
   1  -7   3   38.60    4.50
  -1  -7  -3   29.10    5.20
  -1  -7  -3   34.80    6.70
  -1  -7  -3   30.20    3.00
   1  -7   3   32.20    5.30
  -1  -7  -3   22.40    4.30
  -1   7  -3   30.20    6.40
   1   7   3   32.80    5.30
  -1   7  -3   28.50    2.80
  -3  -7  -3  172.78   10.00
   3  -7   3  173.08   11.10
  -3  -7  -3  171.28   12.00
   3  -7   3  168.18   12.50
   3  -7   3  188.88   13.40
  -3  -7  -3  178.68   11.70
  -3  -7  -3  184.28    6.30
  -3   7  -3  160.38   12.30
  -3   7  -3  186.88    8.80
   3   7   3  181.28   12.40
   3   7   3  180.58    9.40
  -5  -7  -3   28.60    6.10
  -5  -7  -3   33.90    7.00
  -5  -7  -3   29.90    3.40
  -5  -7  -3   38.90    5.70
   5  -7   3   27.40    6.20
   5  -7   3   31.30    6.80
   5   7   3   34.20    6.40
  -5   7  -3   29.70    6.70
  -5   7  -3   32.10    5.30
   5   7   3   36.20    4.80
   7  -7   3   62.59   10.40
  -7  -7  -3   53.79   11.90
  -7  -7  -3   65.29   10.00
   7  -7   3   67.49   10.90
  -7  -7  -3   75.69    5.30
   7  -7   3   73.69    7.50
   7   7   3   73.09    5.60
  -7   7  -3   65.69    7.00
   7   7   3   74.89   11.00
  -9  -7  -3    4.60    3.60
   9  -7   3   -3.80    1.60
  -9  -7  -3   -0.70    1.50
   9  -7   3   -0.60    2.40
   9  -7   3    0.90    2.60
  -9  -7  -3    0.00    2.20
   9   7   3    0.50    1.50
  -9   7  -3    4.70    2.90
   9   7   3    2.10    2.10
  11  -7   3    0.00    2.90
  11  -7   3  -10.20    3.60
 -11  -7  -3    5.60    2.30
 -11  -7  -3   -2.40    2.20
 -11  -7  -3    1.00    2.80
 -11  -7  -3   -4.40    4.90
  11  -7   3    2.30    2.00
  11   7   3   -1.50    1.10
 -11   7  -3   -1.50    1.50
 -13  -7  -3   13.80    6.30
 -13  -7  -3    3.30    3.30
 -13  -7  -3    3.10    2.60
  13  -7   3    4.10    3.30
 -13  -7  -3    5.60    4.40
  13  -7   3    7.90    5.10
  13  -7   3    1.50    2.20
 -13   7  -3    8.00    4.10
  13   7   3    4.40    2.60
  13   7   3   -1.40    2.80
  15  -7   3    7.50    5.90
  15  -7   3    1.80    1.90
 -15  -7  -3   -0.60    3.30
  15  -7   3   -7.10    3.30
 -15  -7  -3    3.90    4.20
 -15  -7  -3    0.90    2.70
  15   7   3    4.40    2.70
 -15   7  -3    5.90    4.40
  14  -8  -3    2.00    4.00
 -14  -8   3    3.60    3.40
  14  -8  -3    1.00    3.70
 -14  -8   3    2.30    3.80
  14   8  -3    3.60    3.20
 -14   8   3    1.80    3.60
 -12  -8   3   14.00    5.90
  12  -8  -3    7.70    5.10
 -12  -8   3    3.80    4.90
 -12  -8   3   -1.30    2.70
  12  -8  -3    3.40    4.40
  12   8  -3    3.90    4.00
 -12   8   3    2.00    5.20
  12   8  -3    4.10    3.00
  10  -8  -3    7.50    4.10
 -10  -8   3   -1.10    3.80
 -10  -8   3    2.70    3.00
  10  -8  -3   -0.60    1.70
  10  -8  -3   -0.80    2.70
  10  -8  -3    3.00    1.70
 -10  -8   3   -1.10    2.60
 -10   8   3   -0.10    2.10
  10   8  -3   -0.20    2.50
  -8  -8   3   -3.20    2.40
   8  -8  -3    1.50    2.70
   8  -8  -3    4.40    2.40
   8  -8  -3   -0.90    2.60
  -8  -8   3    1.00    2.30
  -8  -8   3   -2.80    3.40
  -8   8   3    2.70    2.40
   8   8  -3   -2.90    2.10
   6  -8  -3  134.39   12.30
  -6  -8   3  143.69   14.70
   6  -8  -3  142.09    7.20
   6  -8  -3  121.79   10.30
  -6  -8   3  125.69   12.20
   6  -8  -3  139.59   11.80
  -6  -8   3  129.09   11.50
   6   8  -3  145.89   10.90
  -4  -8   3   -1.30    2.80
  -4  -8   3   -3.30    1.80
   4  -8  -3    0.20    2.30
   4  -8  -3    4.30    2.70
   4  -8  -3    5.40    1.90
   4  -8  -3    4.80    2.50
   4   8  -3   -1.70    1.40
   4   8  -3   -0.70    1.70
   2  -8  -3   58.19    7.30
   2  -8  -3   63.59    6.80
   2  -8  -3   60.29    5.60
  -2  -8   3   55.69    9.30
  -2  -8   3   63.39    9.40
   2  -8  -3   63.79    9.40
  -2  -8   3   45.40    7.30
   2   8  -3   69.59    8.10
   0  -8   3   56.09    7.10
   0  -8  -3   45.50    7.20
   0  -8   3   54.49    9.30
   0  -8   3   51.89    8.40
   0  -8  -3   61.79    4.70
   0  -8  -3   60.09    6.90
   0  -8  -3   65.99    9.90
   0   8  -3   53.59    8.20
   0   8   3   56.49    6.60
   2  -8   3   26.40    4.40
   2  -8   3   26.90    4.90
  -2  -8  -3   28.10    5.40
  -2  -8  -3   27.60    5.90
   2  -8   3   19.50    5.60
   2  -8   3   23.90    6.60
  -2  -8  -3   14.90    4.50
   2   8   3   18.60    4.40
   2   8   3   20.80    5.10
  -2   8  -3   29.20    6.40
   4  -8   3   10.30    5.10
  -4  -8  -3    8.50    4.00
  -4  -8  -3   13.60    3.70
   4  -8   3    9.40    4.10
  -4  -8  -3    9.10    3.90
   4  -8   3   11.30    4.00
  -4   8  -3   14.50    3.20
  -4   8  -3    7.60    3.80
   4   8   3    8.40    2.90
   4   8   3    7.30    3.50
   6  -8   3    4.30    3.40
   6  -8   3    2.20    3.00
  -6  -8  -3   -3.20    2.30
  -6  -8  -3    0.20    1.90
   6  -8   3    2.00    2.70
  -6  -8  -3    0.60    2.20
  -6   8  -3   -0.70    2.00
   6   8   3    0.30    1.90
  -6   8  -3    1.10    2.10
   6   8   3    2.20    1.70
   8  -8   3    2.80    2.50
   8  -8   3   -2.30    3.70
  -8  -8  -3    7.70    4.00
  -8  -8  -3    6.40    1.80
  -8  -8  -3    2.70    3.00
   8  -8   3    2.30    3.50
   8   8   3    4.60    1.80
  -8   8  -3    2.50    2.70
   8   8   3    2.80    2.80
 -10  -8  -3   -1.30    2.50
 -10  -8  -3    4.50    3.90
  10  -8   3   -3.90    2.80
  10  -8   3   -1.80    2.80
  10  -8   3    0.90    2.10
 -10  -8  -3    2.20    1.50
 -10  -8  -3   -0.30    5.00
  10   8   3    0.70    2.90
 -10   8  -3    0.50    2.10
  10   8   3    3.20    1.30
  12  -8   3    1.60    3.80
 -12  -8  -3    6.60    3.80
  12  -8   3   11.30    5.60
 -12  -8  -3    1.10    4.10
 -12  -8  -3   21.00    9.70
 -12  -8  -3    6.10    2.60
  12  -8   3   10.20    3.50
  12   8   3   -2.10    3.10
  12   8   3    4.20    1.70
  14  -8   3    0.80    4.10
 -14  -8  -3   -2.50    3.30
  14  -8   3    6.70    5.10
 -14  -8  -3    2.10    2.60
  14  -8   3    0.30    2.20
 -14   8  -3   10.10    4.00
  14   8   3    1.20    2.00
 -13  -9   3   15.20    6.60
  13  -9  -3   13.90    5.80
  13  -9  -3   16.80    7.10
 -13  -9   3   29.10    7.00
 -13   9   3   26.00    7.10
  13   9  -3    7.50    3.80
  11  -9  -3   -0.70    3.70
  11  -9  -3    1.20    3.30
 -11  -9   3    3.40    5.30
 -11  -9   3    2.90    3.20
  11  -9  -3   -1.00    1.60
  11  -9  -3    2.30    2.00
 -11  -9   3    0.30    3.00
  11   9  -3    8.10    7.70
  11   9  -3   -3.40    2.30
   9  -9  -3   88.29   10.60
   9  -9  -3   81.19   12.10
  -9  -9   3   70.49   12.30
   9  -9  -3   75.09    6.60
  -9  -9   3   55.39   12.50
  -9  -9   3   70.59   10.60
   9  -9  -3   74.49    7.60
  -9   9   3   76.19    8.80
   9   9  -3   76.59    8.60
   9   9  -3   66.19   11.80
  -7  -9   3    2.30    2.80
   7  -9  -3    2.20    3.20
   7  -9  -3    3.40    3.30
  -7  -9   3    7.10    3.40
   7  -9  -3    7.40    3.70
   7  -9  -3   -1.80    1.50
  -7  -9   3    2.80    3.10
  -7  -9   3    2.70    4.40
   7   9  -3    0.80    2.80
  -5  -9   3   -2.40    2.40
   5  -9  -3    2.70    2.70
   5  -9  -3   -0.70    1.30
   5  -9  -3    3.00    2.90
  -5  -9   3   -3.30    2.60
   5  -9  -3    2.90    2.40
  -5  -9   3    3.80    3.00
  -3  -9   3   -1.20    2.80
  -3  -9   3   -0.20    2.60
   3  -9  -3    3.00    2.90
   3  -9  -3    2.80    1.80
   3  -9  -3    0.90    1.60
   3  -9  -3    1.10    2.50
  -3  -9   3    7.60    3.30
   3  -9  -3    1.20    1.80
   3   9  -3   -0.80    2.50
   1  -9  -3  111.39    8.40
  -1  -9   3  121.49   11.20
   1  -9  -3  105.99   10.10
  -1  -9   3  122.89   12.00
   1  -9  -3  127.29   10.20
   1  -9  -3  118.99    7.30
  -1  -9   3  106.99   11.20
   1  -9  -3  123.59   11.30
   1   9  -3  109.39   10.40
   1  -9   3   93.39   10.60
  -1  -9  -3   78.49    8.50
   1  -9   3   85.99    7.90
   1  -9   3   79.39   10.00
  -1  -9  -3   68.89   12.20
  -1   9  -3   79.69    9.40
   1   9   3   76.79    7.60
  -3  -9  -3   55.29    8.70
  -3  -9  -3   65.79    7.50
   3  -9   3   61.19    8.90
  -3  -9  -3   50.99    8.50
   3  -9   3   66.29   11.10
  -3   9  -3   45.40    8.00
   3   9   3   55.89    6.30
   5  -9   3   25.90    6.30
  -5  -9  -3   32.90    8.40
   5  -9   3   29.90    8.00
  -5  -9  -3   29.40    5.60
   5  -9   3   34.00    8.20
  -5  -9  -3   29.60    6.30
  -5   9  -3   22.00    6.20
   5   9   3   29.80    6.70
  -5   9  -3   35.40    5.70
   5   9   3   32.90    5.30
  -7  -9  -3    5.50    4.10
   7  -9   3    2.30    3.30
  -7  -9  -3    5.20    3.30
   7  -9   3    5.30    3.20
   7  -9   3   -2.40    2.80
   7  -9   3    4.30    4.40
  -7   9  -3    0.90    2.70
   7   9   3    3.70    1.30
   9  -9   3    5.10    3.50
   9  -9   3    5.80    4.30
  -9  -9  -3   13.80    5.00
  -9  -9  -3   18.50    8.50
  -9  -9  -3   13.40    6.00
   9  -9   3    1.10    5.50
   9   9   3    0.60    1.40
   9   9   3    4.30    5.30
  -9   9  -3    9.20    4.00
  11  -9   3    4.50    3.40
 -11  -9  -3   15.50    7.80
  11  -9   3   -0.80    4.80
 -11  -9  -3    8.30    4.20
 -11  -9  -3    1.10    3.70
  11  -9   3    5.20    3.30
  11   9   3    4.00    3.40
 -13  -9  -3    8.90    2.80
  13  -9   3   10.10    3.30
 -13  -9  -3   -1.30    4.40
 -13  -9  -3    7.90    4.50
  13  -9   3   12.80    6.70
  13  -9   3    8.60    6.10
 -13   9  -3    7.40    4.80
  12 -10  -3   25.70    4.00
  12 -10  -3   19.10    7.60
  12 -10  -3   28.70    8.90
 -12 -10   3   24.90    8.40
 -12 -10   3    5.30    4.50
  12 -10  -3   16.50    3.80
 -10 -10   3    3.20    4.00
  10 -10  -3   -1.30    2.70
  10 -10  -3   -1.60    2.60
  10 -10  -3    2.50    2.30
 -10 -10   3   -1.00    2.90
 -10 -10   3   -7.70    5.10
  10 -10  -3   -3.40    3.00
  10 -10  -3    4.10    4.40
  10  10  -3    4.00    2.90
   8 -10  -3   -5.70    2.90
   8 -10  -3   -2.60    1.80
  -8 -10   3   -4.40    3.90
  -8 -10   3    3.30    3.30
   8 -10  -3   -0.90    2.80
   8 -10  -3    3.20    3.00
  -8 -10   3    1.30    2.60
   8  10  -3    1.60    2.10
   8  10  -3    0.80    3.50
   6 -10  -3   20.20    6.10
   6 -10  -3   13.90    3.70
  -6 -10   3   16.70    5.00
  -6 -10   3   11.60    5.90
  -6 -10   3   19.30    6.00
  -6 -10   3   17.40    6.60
   6 -10  -3   13.80    4.80
   6 -10  -3   18.00    5.90
   6  10  -3    8.90    4.30
   6  10  -3    5.70    4.30
   4 -10  -3   20.30    3.90
   4 -10  -3   23.90    6.10
   4 -10  -3   23.50    5.30
   4 -10  -3   23.60    5.40
  -4 -10   3   16.60    6.80
  -4 -10   3   22.50    6.30
  -4 -10   3   12.80    5.30
   4 -10  -3   20.80    6.00
   4  10  -3   30.10    6.40
  -2 -10   3   14.20    5.40
   2 -10  -3   13.40    3.90
  -2 -10   3   22.30    6.50
  -2 -10   3    7.80    4.40
   2 -10  -3   17.30    4.10
   2 -10  -3    4.90    3.40
   2 -10  -3    6.00    3.70
   2 -10  -3    3.20    3.40
   2  10  -3   13.70    5.10
   0 -10  -3   27.10    7.30
   0 -10   3   25.50    7.90
   0 -10  -3   21.20    5.90
   0 -10   3   21.90    5.80
   0 -10  -3   22.40    6.20
   0 -10   3   26.60    6.10
   0  10  -3   22.20    6.40
   2 -10   3    2.80    1.50
  -2 -10  -3    7.00    3.20
   2 -10   3   -2.40    2.50
  -2 -10  -3   -0.50    2.30
   2 -10   3    0.20    3.50
  -2 -10  -3    0.70    2.70
   2 -10   3    2.80    2.00
  -2  10  -3    0.80    2.60
   4 -10   3    0.30    2.80
  -4 -10  -3    5.30    3.00
  -4 -10  -3    0.80    2.70
  -4 -10  -3   -3.70    2.40
   4 -10   3    1.70    3.10
   4 -10   3    2.90    3.20
   4  10   3    0.20    1.80
   6 -10   3   -0.70    2.30
  -6 -10  -3    0.80    4.70
  -6 -10  -3    2.00    3.30
  -6 -10  -3   -2.00    2.40
   6 -10   3   -5.50    2.60
  -6 -10  -3    4.10    3.00
   6 -10   3   -2.20    2.80
   6 -10   3    2.80    3.90
  -6  10  -3   -1.00    1.60
   6  10   3    2.90    1.80
  -8 -10  -3    1.60    3.10
   8 -10   3    4.60    4.40
   8 -10   3    8.00    4.20
  -8 -10  -3    8.40    7.30
   8 -10   3    5.90    4.10
   8 -10   3   12.70    5.60
  -8 -10  -3    8.70    5.30
   8  10   3    1.50    1.70
   8  10   3    7.20    4.20
  -8  10  -3    8.40    3.40
 -10 -10  -3   45.60   10.00
 -10 -10  -3   34.50    7.90
  10 -10   3   44.00   10.80
  10 -10   3   38.90    9.60
  10 -10   3   35.10    7.20
 -10 -10  -3   19.20   13.10
 -10  10  -3   25.00    6.20
 -12 -10  -3    4.10    5.90
  12 -10   3   30.50   10.00
 -12 -10  -3   16.00    5.90
  12 -10   3   16.50    5.00
  12 -10   3   20.00    7.30
 -12  10  -3   20.90    6.10
   9 -11  -3   12.30    3.50
  -9 -11   3    5.00    4.20
   9 -11  -3    3.10    4.20
  -9 -11   3   -0.60    6.30
   9 -11  -3   12.10    5.90
  -9 -11   3    4.30    5.40
   9 -11  -3    2.70    4.20
   9 -11  -3    9.30    4.20
   9  11  -3   -0.60    3.20
  -7 -11   3    6.30    5.60
   7 -11  -3    3.00    2.70
   7 -11  -3   -2.50    2.90
   7 -11  -3    0.10    3.40
  -7 -11   3    8.50    5.40
   7 -11  -3   -6.00    3.30
  -7 -11   3   -6.10    2.60
   7  11  -3   -2.80    2.80
  -5 -11   3    0.60    3.50
   5 -11  -3    2.70    3.30
  -5 -11   3   -7.00    3.80
   5 -11  -3    6.30    3.70
  -5 -11   3   -1.20    3.40
   5 -11  -3    7.40    3.00
   5 -11  -3    0.70    3.00
  -5 -11   3    6.30    4.30
   5  11  -3   -0.10    2.90
  -3 -11   3    6.00    4.90
   3 -11  -3    5.60    2.40
   3 -11  -3    3.60    2.90
  -3 -11   3    5.10    3.50
   3 -11  -3   -1.10    2.60
  -3 -11   3    5.20    3.60
   3 -11  -3    3.10    2.80
   3 -11  -3    1.10    3.20
   3  11  -3   -3.80    2.30
  -1 -11   3    8.80    4.80
   1 -11  -3    7.90    3.40
  -1 -11   3    7.70    4.20
  -1 -11   3   10.50    4.80
   1 -11  -3   20.30    5.60
   1 -11  -3    7.60    4.50
   1  11  -3   15.60    5.50
   1 -11   3   11.50    5.10
  -1 -11  -3    8.50    4.70
   1 -11   3   14.00    5.70
  -1 -11  -3    7.50    4.00
   1 -11   3   11.40    3.90
  -1 -11  -3   11.00    5.10
  -3 -11  -3    7.30    4.30
  -3 -11  -3   13.10    5.30
  -3 -11  -3   11.90    5.00
  -3 -11  -3    2.00    6.00
   3 -11   3    7.90    5.50
   3 -11   3   17.30    5.60
  -3  11  -3   16.50    5.80
  -5 -11  -3    5.10    4.10
  -5 -11  -3   12.70    7.00
   5 -11   3   20.40    6.90
  -5 -11  -3   21.20    5.80
   5 -11   3   12.00    5.10
  -5 -11  -3   15.50    5.20
   5 -11   3   24.00    7.40
   7 -11   3   31.40    8.50
   7 -11   3   37.30    9.70
  -7 -11  -3   34.40    8.20
   7 -11   3   28.30    7.00
  -7 -11  -3   25.40    9.10
   7 -11   3   24.70    7.70
  -7 -11  -3   34.40    8.60
   9 -11   3   72.49   14.10
   9 -11   3   91.89   15.40
   9 -11   3  100.39   10.80
  -9 -11  -3  103.09   16.30
  -9 -11  -3   80.99   12.10
   9 -11   3  138.19   16.20
   6 -12  -3    8.60    4.60
  -6 -12   3    1.90    4.50
   6 -12  -3    2.60    4.50
   6 -12  -3    0.70    4.20
  -6 -12   3    3.30    4.70
  -6 -12   3   11.30    5.30
   6 -12  -3    8.70    4.10
  -6 -12   3   -0.40    5.40
   6  12  -3    1.80    3.70
  -4 -12   3    3.60    5.10
  -4 -12   3    3.00    4.00
   4 -12  -3   13.40    5.00
   4 -12  -3    7.00    4.00
   4 -12  -3    4.10    2.50
  -4 -12   3   13.50    6.20
   4 -12  -3   10.20    4.60
  -4 -12   3    4.50    4.80
   4 -12  -3   10.20    4.90
   4 -12  -3   10.30    5.60
   2 -12  -3   18.30    7.20
   2 -12  -3   17.40    6.10
   2 -12  -3   15.60    4.40
  -2 -12   3   20.80    7.20
  -2 -12   3   23.70    7.70
   2 -12  -3   24.90    7.30
  -2 -12   3   29.10    7.20
   2 -12  -3   22.40    6.00
   0 -12   3    5.60    5.20
   0 -12   3    4.90    3.60
   0 -12  -3    9.70    3.80
   0 -12  -3   -0.60    3.90
   0 -12  -3   16.60    5.90
   0 -12  -3   10.50    5.50
   0 -12  -3    4.80    3.70
   0 -12   3    1.50    5.00
   0  12  -3    6.60    5.00
  -2 -12  -3    7.00    4.20
   2 -12   3    1.10    3.80
   2 -12   3    3.20    3.70
  -2 -12  -3    0.50    4.00
  -2 -12  -3    7.30    5.00
  -2 -12  -3    6.70    5.70
  -2  12  -3    8.00    4.80
  -4 -12  -3    2.80    4.10
  -4 -12  -3   -8.20    3.00
  -4 -12  -3   -2.50    3.50
  -4 -12  -3    3.30    6.30
   4 -12   3   -2.80    4.00
   4 -12   3    8.30    4.10
   6 -12   3   10.20    5.20
   6 -12   3   12.40    5.70
  -6 -12  -3   -5.10    6.30
  -6 -12  -3   11.10    5.50
  -6 -12  -3    6.50    4.40
   6 -12   3    5.80    5.30
   6 -12   3    2.60    3.80
  -6 -12  -3    4.40    3.60
  20   0  -4   13.60    7.10
 -20   0   4    2.40    2.20
 -20   0   4   -0.10    5.00
  18   0  -4   11.70    6.20
  18   0  -4    6.00    4.40
 -18   0   4    3.80    5.10
 -18   0   4   17.60    6.00
 -16   0   4   15.10    3.20
 -16   0   4    6.80    3.90
 -16   0   4    2.80    3.30
  16   0  -4   18.10    6.20
  16   0  -4   13.00    5.50
 -14   0   4   11.30    3.40
  14   0  -4   19.00    5.70
 -14   0   4    8.10    4.00
 -14   0   4   11.40    4.20
 -12   0   4   39.30    7.00
  12   0  -4   34.20    7.20
 -12   0   4   41.10    4.10
 -12   0   4   45.20    7.80
  12   0  -4   28.90    6.50
 -10   0   4  288.27   14.40
 -10   0   4  293.97    9.80
  10   0  -4  296.67   15.80
  10   0  -4  276.17   15.20
 -10   0   4  297.47   16.70
  10   0  -4  297.97   19.80
 -10   0   4  298.07   16.10
   8   0  -4  447.86   17.50
  -8   0   4  428.06   16.30
  -8   0   4  435.56   18.10
  -8   0   4  455.75   18.30
   8   0  -4  437.76   20.70
  -8   0   4  432.26   11.40
   8   0  -4  449.86   17.50
  -6   0   4  740.53   21.30
   6   0  -4  716.93   23.80
  -6   0   4  727.33   20.20
  -6   0   4  740.13   15.30
   6   0  -4  739.33   20.50
   6   0  -4  716.63   20.60
  -6   0   4  726.83   21.70
  -4   0   4 1379.06   28.50
  -4   0   4 1319.87   29.40
   4   0  -4 1338.57   27.80
  -4   0   4 1354.26   28.30
   4   0  -4 1395.06   31.00
   4   0  -4 1338.57   28.00
   0   0  -4 1381.66   25.40
   0   0  -4 1389.16   25.20
   0   0  -4 1346.57   25.90
   0   0   4 1402.26   26.20
   0   0   4 1344.67   25.10
   0   0   4 1345.87   25.10
   2   0   4 5205.78   92.59
  -2   0  -4 5091.59   91.29
  -2   0  -4 5228.78   83.79
   4   0   4  180.08   11.00
   4   0   4  181.58    7.40
   4   0   4  177.08    9.00
  -4   0  -4  188.08   10.60
  -4   0  -4  196.98    7.80
   4   0   4  190.38    7.50
   6   0   4   74.59    5.40
  -6   0  -4   75.59    7.10
  -6   0  -4   84.69    5.60
   6   0   4   72.49    5.10
   6   0   4   72.89    6.60
   8   0   4   88.09    9.60
   8   0   4   79.79    8.10
   8   0   4   85.39    6.00
  -8   0  -4   84.89    8.20
 -10   0  -4  178.98   14.70
 -10   0  -4  194.58   13.10
  10   0   4  191.08   11.20
  10   0   4  164.78   12.50
  10   0   4  184.78    9.50
 -10   0  -4  176.98    9.70
  10   0   4  182.58   15.30
 -12   0  -4  231.58   17.50
  12   0   4  223.88   18.90
  12   0   4  237.58   11.70
  12   0   4  244.38   14.00
 -12   0  -4  230.08   15.30
 -12   0  -4  234.78   12.20
 -14   0  -4   82.99   12.70
 -14   0  -4   93.69   10.60
  14   0   4   92.39    7.70
 -14   0  -4   91.29    8.20
  14   0   4   89.19    9.40
  14   0   4  123.59   19.20
  16   0   4    1.10    4.50
 -16   0  -4    4.00    3.40
  16   0   4    3.90    3.20
 -16   0  -4   -4.80    3.20
  16   0   4    2.10    2.50
 -16   0  -4    5.70    2.60
 -18   0  -4   11.90    4.80
  18   0   4   11.80    6.60
 -18   0  -4   12.10    4.00
  18   0   4   -0.20    3.20
 -20   0  -4    7.60    3.40
  20   0   4    9.40    9.40
 -20   0  -4   -8.20    4.90
  20   0   4   -1.00    4.00
 -19  -1   4    4.20    3.70
  19  -1  -4    2.10    5.20
 -19  -1   4   -1.60    1.80
 -19  -1   4    0.90    5.10
  19   1  -4   -4.00    5.00
  17  -1  -4    2.60    4.20
 -17  -1   4    4.20    3.40
 -17  -1   4    4.30    6.00
  17  -1  -4    6.50    5.10
 -17  -1   4    2.30    2.10
 -17   1   4    1.80    2.90
 -17   1   4    2.90    1.40
  17   1  -4   -3.80    4.50
  17   1  -4    5.90    4.70
 -17   1   4    1.90    3.80
 -15  -1   4   52.09   11.20
 -15  -1   4   49.90    8.90
  15  -1  -4   37.70    8.00
  15  -1  -4   34.90    8.90
 -15  -1   4   46.60    5.30
 -15   1   4   47.40    8.60
  15   1  -4   56.49   10.40
  15   1  -4   41.00    8.70
 -15   1   4   45.10    8.40
 -15   1   4   52.69    4.30
 -13  -1   4   18.30    4.90
  13  -1  -4   12.60    4.20
 -13  -1   4   21.90    5.90
 -13  -1   4   13.90    3.30
 -13  -1   4   18.40    6.00
  13  -1  -4    5.30    4.10
 -13   1   4   15.50    4.70
  13   1  -4    7.50    3.60
  13   1  -4   14.60    5.10
 -13   1   4   19.50    2.80
 -11  -1   4  110.19    7.00
 -11  -1   4  108.49   10.90
 -11  -1   4  109.59    9.00
 -11  -1   4  108.29   10.70
  11  -1  -4   96.99   11.70
  11  -1  -4  107.59   10.10
  11  -1  -4  109.59   10.50
 -11   1   4  106.09    5.10
  11   1  -4  114.69   10.10
 -11   1   4  101.09   12.10
 -11   1   4  113.79    9.60
  11   1  -4  111.69   10.30
   9  -1  -4   37.30    7.50
   9  -1  -4   33.30    5.90
  -9  -1   4   28.40    3.40
   9  -1  -4   30.50    5.90
  -9  -1   4   24.60    4.80
  -9  -1   4   33.10    6.20
  -9  -1   4   36.80    6.60
   9   1  -4   42.20    7.20
  -9   1   4   33.10    2.50
   9   1  -4   31.50    5.80
  -9   1   4   28.20    5.30
   9   1  -4   26.60    6.80
  -9   1   4   33.60    5.30
  -7  -1   4  210.58    8.10
  -7  -1   4  208.18   11.40
   7  -1  -4  200.08   10.80
  -7  -1   4  203.58    9.80
   7  -1  -4  199.38   10.80
   7  -1  -4  215.18   12.10
  -7  -1   4  184.58   11.70
   7   1  -4  196.48   10.60
  -7   1   4  202.08   10.40
   7   1  -4  199.68   13.90
  -7   1   4  208.48   10.70
   7   1  -4  194.88   12.20
   5  -1  -4  104.69    6.60
  -5  -1   4   97.79    6.60
   5  -1  -4  103.19    6.50
   5  -1  -4   98.29    6.80
  -5  -1   4  105.99    5.90
  -5  -1   4  104.79    7.70
   5   1  -4  106.59    6.10
   5   1  -4  114.59    8.90
  -5   1   4  107.49    6.50
   5   1  -4  105.99    6.60
  -5   1   4  107.59    6.60
   3  -1  -4  406.06   12.10
   3  -1  -4  421.56   12.20
  -3  -1   4  443.26   12.30
   3  -1  -4  416.66   11.20
  -3  -1   4  420.26   13.50
   3   1  -4  437.86   11.10
  -3   1   4  415.16   11.80
  -3   1   4  398.76   12.10
   3   1  -4  420.96   11.90
  -1  -1   4   63.19    3.80
   1  -1  -4   62.49    3.60
  -1  -1   4   59.99    3.40
   1  -1  -4   64.49    3.00
  -1  -1   4   57.19    4.40
  -1   1   4   59.29    2.90
   1   1  -4   57.99    3.30
   1   1  -4   61.49    3.90
  -1   1   4   56.99    4.10
  -1  -1  -4 4476.65   69.99
   1  -1   4 4206.48   77.69
  -1  -1  -4 4489.65   71.49
   1  -1   4 4470.05   74.79
   1   1   4 4519.45   71.39
  -1   1  -4 4391.26   77.89
   3  -1   4 3169.48   57.29
  -3  -1  -4 3265.57   57.79
   3  -1   4 3319.67   63.69
   3  -1   4 3245.88   56.09
  -3  -1  -4 3084.79   62.59
  -3  -1  -4 3232.58   56.39
  -3   1  -4 3270.17   56.49
  -3   1  -4 3189.28   57.19
   3   1   4 3317.37   52.39
   3   1   4 3259.57   64.19
  -3   1  -4 3029.20   61.39
   3   1   4 3103.29   56.79
   3   1   4 3165.98   56.09
   5  -1   4    3.10    2.60
  -5  -1  -4    1.10    1.80
  -5  -1  -4    0.40    1.00
   5  -1   4    0.00    1.20
  -5  -1  -4    0.10    1.40
   5  -1   4    4.30    1.60
   5   1   4    1.80    1.20
  -5   1  -4    1.60    1.30
   5   1   4   -1.80    0.80
  -5   1  -4   -0.50    1.00
   5   1   4   -1.50    0.70
   5   1   4    3.10    2.20
  -5   1  -4   -0.40    1.10
   7  -1   4  410.46   13.10
  -7  -1  -4  410.46   17.60
   7  -1   4  383.36   17.20
   7  -1   4  430.06   15.80
  -7  -1  -4  391.56   16.40
  -7  -1  -4  399.56   17.30
   7   1   4  389.36   16.50
   7   1   4  382.76   19.30
   7   1   4  415.06   13.30
   7   1   4  410.16   13.90
  -7   1  -4  427.56   13.90
  -9  -1  -4  105.79    9.30
   9  -1   4  108.09    6.70
  -9  -1  -4  100.89    7.30
   9  -1   4   95.59    8.10
   9  -1   4  121.19   10.30
  -9  -1  -4  106.69   10.10
   9  -1   4  111.99   11.70
  -9   1  -4  101.29    8.40
   9   1   4  105.19    7.30
  -9   1  -4  110.99    9.60
   9   1   4  113.29    9.70
  -9   1  -4  104.59    9.90
   9   1   4  108.69    9.00
   9   1   4   98.99   10.70
 -11  -1  -4   -0.50    2.50
  11  -1   4    2.10    3.30
 -11  -1  -4   -3.60    2.30
  11  -1   4    2.30    2.20
  11  -1   4   -0.20    1.10
 -11  -1  -4    1.80    1.80
  11  -1   4   -1.20    2.10
 -11  -1  -4    2.20    2.60
  11   1   4   -0.10    1.70
 -11   1  -4   -0.60    1.10
 -11   1  -4    1.50    2.90
  11   1   4    0.00    1.50
 -11   1  -4    0.30    2.20
  11   1   4    2.30    2.50
  11   1   4    3.90    3.80
  13  -1   4    2.80    3.00
  13  -1   4    6.60    4.50
 -13  -1  -4    1.60    3.60
 -13  -1  -4    3.90    2.50
  13  -1   4    1.40    2.60
  13  -1   4    0.80    1.70
 -13  -1  -4    1.50    2.40
 -13   1  -4    1.60    1.90
  13   1   4    3.70    2.50
  13   1   4    2.90    3.50
 -13   1  -4    0.80    2.10
  13   1   4   -2.20    2.00
  13   1   4    2.60    2.60
 -13   1  -4    5.20    4.50
 -15  -1  -4    3.10    2.60
 -15  -1  -4    7.30    4.00
  15  -1   4    1.30    4.70
 -15  -1  -4    0.20    3.30
  15  -1   4    7.30    2.80
  15   1   4    1.90    2.40
 -15   1  -4    8.40    3.30
  15   1   4    9.60    4.00
 -15   1  -4    0.30    3.10
  15   1   4   10.10    6.20
 -15   1  -4    7.60    4.00
  17  -1   4   92.89   19.40
  17  -1   4   60.29   11.70
 -17  -1  -4   83.69   16.00
 -17  -1  -4   67.59    9.00
  17  -1   4   63.09   10.80
  17  -1   4   70.69    8.50
 -17   1  -4   77.49    8.00
  17   1   4   81.69    9.70
 -17   1  -4   73.19   11.70
  17   1   4   67.39   12.90
  17   1   4   60.89   13.80
  19  -1   4   10.30    6.00
 -19  -1  -4   19.10    5.30
  19  -1   4   23.30    9.60
 -19  -1  -4   24.00    8.80
  19   1   4   24.50    6.60
  19   1   4   30.70   11.30
 -19   1  -4   18.40    9.10
 -20  -2   4    0.10    2.60
  20  -2  -4   -4.00    5.10
  20  -2  -4    1.70    4.70
 -20   2   4    1.40    4.60
  20   2  -4    5.70    5.90
  18  -2  -4    4.90    4.70
 -18  -2   4   11.10    6.80
  18  -2  -4    2.10    5.40
 -18  -2   4   12.30    3.70
  18  -2  -4   10.80    5.80
 -18  -2   4   13.20    4.70
  18   2  -4    1.20    4.40
 -18   2   4    2.00    3.90
 -18   2   4    1.90    3.40
  18   2  -4    6.60    4.50
 -16  -2   4    3.70    4.70
  16  -2  -4    0.00    3.70
 -16  -2   4    6.10    3.00
  16  -2  -4    4.40    4.90
 -16  -2   4    0.50    2.10
  16   2  -4    5.20    4.20
 -16   2   4    3.40    2.80
  16   2  -4    3.80    3.50
 -16   2   4    7.60    3.90
  14  -2  -4   17.60    6.00
 -14  -2   4   18.10    4.90
 -14  -2   4   29.70    8.00
 -14  -2   4   17.70    4.00
  14  -2  -4    7.30    4.40
 -14   2   4   14.70    4.80
  14   2  -4   28.60    7.40
  14   2  -4   13.20    5.80
  12  -2  -4   14.40    5.00
  12  -2  -4   14.60    4.40
 -12  -2   4   16.20    4.70
  12  -2  -4   13.10    5.50
 -12  -2   4    7.60    2.50
 -12  -2   4    6.50    4.40
 -12  -2   4   15.20    5.70
  12   2  -4   11.70    4.30
 -12   2   4    6.80    3.20
  12   2  -4   10.10    4.50
  10  -2  -4   79.89    9.20
  10  -2  -4   92.59    9.10
 -10  -2   4   90.49    6.60
 -10  -2   4   79.89    9.70
  10  -2  -4   85.19    9.00
 -10  -2   4   76.59    8.80
 -10  -2   4   73.89    6.90
  10   2  -4   71.39    7.90
  10   2  -4   91.29    8.90
 -10   2   4   85.09    7.50
 -10   2   4   82.39    8.00
   8  -2  -4   24.10    5.20
  -8  -2   4   20.70    5.20
   8  -2  -4   20.60    5.00
  -8  -2   4   24.00    4.50
  -8  -2   4   15.60    3.90
  -8  -2   4   20.80    3.70
  -8   2   4   19.90    3.80
   8   2  -4   20.90    4.60
  -8   2   4   24.30    4.90
   8   2  -4   15.30    3.60
  -6  -2   4   28.50    5.40
   6  -2  -4   16.00    3.10
   6  -2  -4   31.10    4.60
   6  -2  -4   27.40    4.40
  -6  -2   4   25.30    4.10
  -6  -2   4   27.20    3.20
   6   2  -4   25.70    4.40
   6   2  -4   19.50    5.20
   6   2  -4   28.20    3.60
   6   2  -4   25.10    5.10
  -6   2   4   25.30    3.90
  -6   2   4   27.60    4.60
   4  -2  -4   16.70    2.70
  -4  -2   4   20.40    4.30
  -4  -2   4   16.60    3.60
   4  -2  -4   16.50    3.00
  -4  -2   4   15.70    2.30
  -4   2   4   15.70    2.60
   4   2  -4   16.10    3.50
   4   2  -4   20.20    4.80
   4   2  -4   16.60    3.00
   4   2  -4   19.90    2.40
   2  -2  -4  364.16   10.60
   2  -2  -4  380.86    8.90
   2  -2  -4  377.86   11.40
  -2  -2   4  364.16   12.60
  -2  -2   4  374.66   13.20
  -2  -2   4  377.16   11.90
   2   2  -4  376.96   11.80
  -2   2   4  355.16    8.70
   2   2  -4  373.76   13.00
   2   2  -4  353.86   13.50
  -2   2   4  376.46   10.60
   0  -2  -4 3470.35   59.09
   0  -2   4 3444.06   58.49
   0  -2  -4 3517.55   57.99
   0  -2   4 3514.55   61.19
   0  -2   4 3551.44   63.39
   0   2  -4 3587.94   59.69
   0   2  -4 3337.77   62.29
   0   2  -4 3494.55   61.59
   0   2   4 3525.15   59.09
   0   2   4 3505.45   57.79
   2  -2   4  622.14   11.80
  -2  -2  -4  638.04   15.90
  -2  -2  -4  626.64   16.10
   2  -2   4  632.24   17.00
   2  -2   4  658.13   18.10
   2  -2   4  640.94   19.60
   2   2   4  621.84   15.50
  -2   2  -4  633.64   18.20
  -2   2  -4  628.94   17.70
  -2   2  -4  646.64   12.10
  -4  -2  -4    5.60    2.30
  -4  -2  -4    1.00    1.40
   4  -2   4    2.00    2.00
   4  -2   4    1.20    1.50
  -4  -2  -4    1.50    2.10
   4  -2   4    0.60    1.40
  -4   2  -4   -0.20    1.40
  -4   2  -4    0.70    1.50
   4   2   4    2.70    1.60
  -4   2  -4    2.00    1.50
   4   2   4    1.30    1.50
   4   2   4    3.70    2.80
  -6  -2  -4  484.25   15.90
  -6  -2  -4  536.45   19.20
  -6  -2  -4  530.15   19.60
   6  -2   4  507.45   14.90
   6  -2   4  509.15   21.80
   6  -2   4  523.25   18.30
  -6   2  -4  505.85   16.70
  -6   2  -4  538.65   16.10
   6   2   4  543.75   22.00
   6   2   4  508.15   16.30
  -6   2  -4  501.55   19.00
   6   2   4  498.35   17.90
  -8  -2  -4    3.90    2.40
  -8  -2  -4    6.70    2.60
   8  -2   4    5.30    2.70
  -8  -2  -4    7.00    3.40
   8  -2   4    3.90    3.10
   8  -2   4    0.30    1.20
  -8   2  -4    3.10    2.30
  -8   2  -4    3.10    1.80
  -8   2  -4    4.20    2.50
   8   2   4    3.30    3.00
   8   2   4    5.20    2.00
   8   2   4    5.10    2.80
 -10  -2  -4   15.30    3.90
  10  -2   4   16.50    4.70
 -10  -2  -4   15.00    4.70
  10  -2   4   12.00    5.00
  10  -2   4   13.90    4.60
  10  -2   4   14.50    3.10
 -10  -2  -4    9.30    4.30
 -10   2  -4   17.10    3.60
 -10   2  -4    7.90    3.40
  10   2   4   13.10    3.50
  10   2   4   16.50    5.20
 -10   2  -4   13.00    4.20
  10   2   4   19.80    6.00
 -12  -2  -4    6.40    3.90
  12  -2   4   -2.10    1.90
 -12  -2  -4    2.10    2.00
  12  -2   4    1.50    2.30
 -12  -2  -4   -2.10    1.90
  12  -2   4    3.10    3.30
 -12  -2  -4   -3.60    3.40
  12  -2   4    1.40    1.40
 -12   2  -4    4.20    2.10
  12   2   4    0.20    2.00
 -12   2  -4    2.30    2.10
  12   2   4   -0.30    1.40
 -12   2  -4   -2.00    2.00
  12   2   4   -2.90    2.90
  14  -2   4   43.00    5.10
 -14  -2  -4   48.60   10.40
 -14  -2  -4   36.10    6.50
 -14  -2  -4   44.20    8.60
  14  -2   4   34.60   10.10
 -14   2  -4   30.80    5.30
  14   2   4   37.80    6.70
  14   2   4   35.60   11.60
 -14   2  -4   36.90    7.70
  16  -2   4   32.80    5.40
  16  -2   4   38.70   11.90
  16  -2   4   31.70    7.60
 -16  -2  -4   38.00    8.40
 -16  -2  -4   25.90    5.60
 -16   2  -4   36.80    6.20
  16   2   4   34.40   11.40
 -16   2  -4   49.20    8.30
  16   2   4   36.50    7.50
 -18  -2  -4   -1.80    2.50
  18  -2   4   -4.10    3.10
 -18  -2  -4   -0.90    3.70
  18  -2   4   -0.20    2.00
 -18  -2  -4    5.70    5.30
  18  -2   4   -4.20    4.30
  18   2   4    6.50    4.10
 -18   2  -4   -0.40    3.10
 -18   2  -4    0.10    2.10
  18   2   4    4.40    5.90
  19  -3  -4    4.80    5.30
 -19  -3   4    4.30    3.50
  19  -3  -4   -5.40    5.10
 -19  -3   4    1.30    3.30
  19   3  -4    4.40    5.90
  19   3  -4   11.40    5.80
  17  -3  -4   31.70    8.30
  17  -3  -4   46.80   11.10
 -17  -3   4   26.90    6.20
 -17  -3   4   32.50    6.40
  17  -3  -4   34.50    9.50
 -17  -3   4   31.70    9.50
 -17  -3   4   31.40    8.60
 -17   3   4   26.70    6.40
  17   3  -4   15.90    6.90
  17   3  -4   19.30    6.30
 -17   3   4   17.20    5.60
  17   3  -4   32.30   10.20
  15  -3  -4    7.30    4.50
 -15  -3   4    5.30    4.40
  15  -3  -4    4.40    4.00
 -15  -3   4    9.60    3.50
 -15  -3   4    4.10    3.20
  15  -3  -4    3.60    4.40
  15   3  -4    3.60    3.60
  15   3  -4    8.60    5.10
 -15   3   4    8.10    3.60
  15   3  -4   12.70    5.60
 -13  -3   4   -2.40    2.20
 -13  -3   4    4.20    2.30
 -13  -3   4   -0.50    3.30
 -13  -3   4    4.70    2.70
  13  -3  -4    3.60    4.00
  13  -3  -4   -1.30    2.70
 -13   3   4    0.90    1.60
  13   3  -4    3.90    3.20
  13   3  -4    1.30    2.70
 -13   3   4    0.70    2.20
  13   3  -4    0.80    2.40
  11  -3  -4    7.20    3.70
  11  -3  -4    3.30    2.70
 -11  -3   4    3.30    2.20
 -11  -3   4    1.60    2.70
  11  -3  -4    4.70    3.50
 -11  -3   4    6.60    2.70
 -11  -3   4    5.40    3.80
 -11   3   4    6.20    2.90
  11   3  -4    8.50    3.90
  11   3  -4    0.00    3.00
  11   3  -4    0.90    2.20
 -11   3   4    2.40    2.20
  -9  -3   4  326.27   13.60
  -9  -3   4  304.77   16.60
   9  -3  -4  340.17   17.20
   9  -3  -4  344.87   17.20
  -9  -3   4  339.27   13.60
  -9  -3   4  312.37   19.00
   9  -3  -4  357.06   16.70
  -9   3   4  325.27   13.30
   9   3  -4  308.87   14.80
  -9   3   4  309.77   15.60
   9   3  -4  323.27   16.30
   9   3  -4  318.87   16.90
   7  -3  -4  133.99    9.30
  -7  -3   4  134.59    9.70
   7  -3  -4  112.99    7.80
  -7  -3   4  132.59    7.10
   7   3  -4  119.49    7.60
   7   3  -4  123.59    9.00
   7   3  -4  124.69    9.50
  -7   3   4  129.59    7.20
  -7   3   4  117.09    8.50
   5  -3  -4  173.88    8.10
  -5  -3   4  165.08    9.70
   5  -3  -4  170.58    4.80
  -5  -3   4  176.38    6.90
  -5  -3   4  182.78   12.00
   5  -3  -4  175.28    9.40
  -5   3   4  163.88    7.40
  -5   3   4  184.58    9.50
   5   3  -4  178.28    7.20
   5   3  -4  168.68    9.60
   5   3  -4  160.58    9.90
  -3  -3   4   -1.20    1.00
   3  -3  -4    0.90    0.80
   3  -3  -4    0.20    0.90
   3  -3  -4    0.00    1.00
  -3  -3   4   -0.50    1.00
  -3  -3   4   -2.00    1.00
  -3   3   4    1.10    1.00
   3   3  -4   -0.50    1.80
   3   3  -4   -0.10    1.10
  -3   3   4    0.10    0.90
   3   3  -4   -0.10    0.60
   1  -3  -4  710.43   17.00
  -1  -3   4  717.73   20.60
   1  -3  -4  705.13   17.30
  -1  -3   4  707.93   19.40
   1  -3  -4  731.03   17.40
   1  -3  -4  718.83   16.60
   1  -3  -4  730.13   17.50
  -1  -3   4  723.33   19.00
   1   3  -4  740.33   16.10
   1   3  -4  683.83   19.30
   1   3  -4  691.33   20.90
   1  -3   4   -0.60    1.20
  -1  -3  -4    0.70    1.20
  -1  -3  -4    0.60    1.00
  -1  -3  -4    0.00    0.70
   1  -3   4   -0.10    0.70
   1  -3   4    0.60    1.50
   1   3   4    0.00    0.80
  -1   3  -4   -0.20    1.20
  -1   3  -4    0.50    1.30
  -1   3  -4    2.10    1.40
   3  -3   4  180.78   10.30
  -3  -3  -4  180.68    8.80
   3  -3   4  184.68   10.10
  -3  -3  -4  166.08    8.30
   3  -3   4  190.08    9.20
  -3  -3  -4  176.28   10.00
  -3   3  -4  162.98    9.30
  -3   3  -4  190.68    9.20
   3   3   4  173.28    8.40
   3   3   4  182.08    8.60
  -5  -3  -4 4414.46   79.49
   5  -3   4 4169.88   93.59
   5  -3   4 4300.67   82.79
  -5  -3  -4 4556.84   83.69
  -5  -3  -4 4453.05   81.89
   5  -3   4 4493.95   78.29
   5   3   4 4296.07   79.19
   5   3   4 4310.57   71.69
  -5   3  -4 4498.05   82.89
  -5   3  -4 4364.16   81.79
   5   3   4 4373.66   80.99
   7  -3   4  232.28   15.10
  -7  -3  -4  220.78   12.20
   7  -3   4  214.58   12.60
  -7  -3  -4  223.88   11.40
  -7  -3  -4  207.18   12.60
   7  -3   4  205.48    9.40
  -7   3  -4  212.88   12.40
   7   3   4  205.48   14.40
  -7   3  -4  209.18   10.40
   7   3   4  225.58   12.50
   7   3   4  223.88   11.20
   9  -3   4  182.38    9.20
   9  -3   4  205.28   13.30
  -9  -3  -4  206.78   14.10
  -9  -3  -4  215.88   11.60
  -9  -3  -4  213.68   12.90
   9  -3   4  177.58   14.90
  -9   3  -4  213.28    9.90
  -9   3  -4  203.88   13.20
   9   3   4  214.08   11.70
   9   3   4  201.58   13.20
   9   3   4  222.58   16.10
  11  -3   4    0.70    3.20
  11  -3   4    2.90    2.70
  11  -3   4   -1.80    2.20
  11  -3   4    3.30    2.00
 -11  -3  -4    3.80    3.40
 -11  -3  -4    2.40    2.40
 -11  -3  -4   -0.20    2.40
  11   3   4    1.90    2.10
  11   3   4    4.80    3.70
 -11   3  -4    9.70    3.80
 -11   3  -4    0.60    1.90
 -11   3  -4    1.70    2.10
  13  -3   4   27.30    4.60
 -13  -3  -4   30.80    8.20
 -13  -3  -4   33.40    6.50
  13  -3   4   31.00    8.00
 -13  -3  -4   29.10    6.40
  13   3   4   32.80    9.20
 -13   3  -4   37.50    6.50
 -13   3  -4   32.10    5.40
 -15  -3  -4    1.00    2.50
  15  -3   4    1.20    1.50
  15  -3   4    3.80    3.90
 -15  -3  -4    2.30    4.40
  15  -3   4    1.10    4.90
  15  -3   4    3.20    3.00
 -15  -3  -4    4.90    3.40
 -15   3  -4   -1.50    1.60
 -15   3  -4   11.00    3.60
  15   3   4    2.80    4.70
  15   3   4    1.10    2.20
 -17  -3  -4   12.60    6.70
 -17  -3  -4   12.60    4.30
  17  -3   4   19.10    3.90
  17  -3   4   36.50   11.30
  17  -3   4   12.70    6.00
 -17  -3  -4   16.70    5.50
 -17  -3  -4   16.40    6.60
  17  -3   4   18.60    6.60
 -17   3  -4   15.70    6.10
  17   3   4    9.00    4.30
  17   3   4   15.20    6.40
  17   3   4   15.70    8.50
  19  -3   4    5.10    5.30
  19  -3   4   -0.20    3.70
 -19  -3  -4    2.20    3.50
 -19   3  -4   -0.10    3.80
  19   3   4   -6.70    6.20
  19   3   4    0.70    3.10
 -19   3  -4    1.50    2.90
 -18  -4   4   25.30    8.60
  18  -4  -4   25.50    9.30
 -18  -4   4   30.30    6.60
  18  -4  -4   32.70    8.60
 -18  -4   4   23.40    6.00
  18  -4  -4   16.50    6.70
  18   4  -4   32.10    9.70
  16  -4  -4   -2.10    2.80
 -16  -4   4    3.10    2.60
 -16  -4   4   -0.30    3.20
 -16  -4   4   -0.40    2.20
 -16  -4   4   -0.70    3.90
  16  -4  -4   -5.20    2.80
  16  -4  -4    4.50    4.10
  16   4  -4    2.50    3.20
 -16   4   4    0.30    2.90
  16   4  -4   -0.50    3.80
 -16   4   4    1.90    2.60
  16   4  -4    5.50    4.10
  14  -4  -4    2.50    3.70
  14  -4  -4   -0.90    2.70
 -14  -4   4   -0.70    2.70
 -14  -4   4    1.00    2.20
 -14  -4   4    0.00    2.00
  14  -4  -4    2.40    3.30
  14   4  -4    2.10    3.00
  14   4  -4   -1.00    2.90
 -14   4   4    0.50    1.90
  14   4  -4    1.10    3.00
 -12  -4   4   13.70    4.10
  12  -4  -4   18.20    5.50
  12  -4  -4   15.10    5.40
 -12  -4   4   17.00    4.00
  12  -4  -4   23.50    6.30
  12   4  -4   23.20    6.20
  12   4  -4   15.90    5.20
 -12   4   4    7.50    3.10
  12   4  -4   21.90    5.90
 -12   4   4   17.50    4.00
  10  -4  -4    5.90    3.30
  10  -4  -4    7.70    3.20
 -10  -4   4    9.80    3.00
 -10  -4   4    6.20    3.70
 -10  -4   4    2.90    2.20
  10  -4  -4    4.40    3.20
  10   4  -4    7.70    3.30
 -10   4   4    9.10    3.60
  10   4  -4    6.50    3.50
  10   4  -4   11.20    4.30
 -10   4   4    9.30    2.70
   8  -4  -4   29.40    5.50
  -8  -4   4   27.30    3.50
   8  -4  -4   27.40    6.20
   8  -4  -4   26.60    4.90
  -8  -4   4   32.00    6.80
  -8  -4   4   33.20    8.20
   8   4  -4   38.80    5.60
   8   4  -4   23.70    4.90
   8   4  -4   35.90    6.60
  -8   4   4   26.90    5.20
  -8   4   4   27.30    4.00
   6  -4  -4   75.89    7.40
   6  -4  -4   89.09    7.40
   6  -4  -4   84.59    5.90
  -6  -4   4   79.69    9.20
  -6  -4   4   79.69    4.60
  -6  -4   4   79.49    7.70
   6  -4  -4   82.49    3.80
   6   4  -4   65.79    5.10
   6   4  -4   86.49    7.60
  -6   4   4   81.49    5.30
  -6   4   4   87.89    7.30
  -4  -4   4 2155.88   49.80
  -4  -4   4 2186.68   52.69
  -4  -4   4 2213.88   48.40
   4  -4  -4 2220.18   41.90
   4  -4  -4 2239.28   47.50
   4  -4  -4 2233.68   39.90
  -4   4   4 2214.58   45.30
  -4   4   4 2188.38   41.40
   4   4  -4 2173.28   47.50
   4   4  -4 2215.88   48.20
   2  -4  -4    1.70    1.30
  -2  -4   4    1.80    1.60
   2  -4  -4    1.50    1.70
   2  -4  -4    2.10    1.40
  -2  -4   4    1.00    1.70
   2  -4  -4    1.80    1.20
  -2  -4   4    5.70    2.50
   2  -4  -4    0.80    1.00
   2   4  -4    0.70    1.40
   2   4  -4    0.70    1.30
   0  -4  -4   10.80    2.20
   0  -4  -4   16.70    3.40
   0  -4   4   10.80    3.00
   0  -4   4   14.90    2.90
   0  -4  -4   18.30    3.10
   0  -4   4   14.50    3.10
   0   4  -4   12.90    1.90
   0   4   4   14.20    2.80
   0   4  -4    9.10    2.70
  -2  -4  -4   40.20    4.40
  -2  -4  -4   38.30    4.30
   2  -4   4   35.60    5.50
   2  -4   4   38.40    4.80
  -2  -4  -4   40.00    3.10
   2   4   4   39.50    2.90
   2   4   4   39.70    4.30
  -2   4  -4   28.30    4.70
  -2   4  -4   38.90    3.80
   4  -4   4  289.57   14.80
  -4  -4  -4  300.07   12.70
  -4  -4  -4  300.17   13.60
  -4  -4  -4  297.47   13.30
   4  -4   4  282.47   14.10
   4  -4   4  284.37   12.50
  -4   4  -4  286.37   13.90
   4   4   4  290.17   12.80
  -4   4  -4  283.07   12.20
   6  -4   4  538.25   21.20
   6  -4   4  523.35   22.70
   6  -4   4  578.54   18.10
  -6  -4  -4  521.85   18.60
  -6  -4  -4  588.04   20.20
  -6  -4  -4  562.14   20.90
  -6   4  -4  559.24   19.90
   6   4   4  535.05   19.80
   6   4   4  542.35   13.40
  -8  -4  -4  296.07   16.20
  -8  -4  -4  309.67   14.90
   8  -4   4  290.87   18.30
  -8  -4  -4  282.47   14.10
   8  -4   4  264.87   15.60
   8  -4   4  278.57   11.90
  -8   4  -4  279.57   15.10
   8   4   4  303.57   18.10
   8   4   4  279.87   10.70
   8   4   4  281.67   15.20
 -10  -4  -4    2.80    2.40
 -10  -4  -4    0.30    2.70
  10  -4   4   -2.90    1.30
  10  -4   4    3.40    3.40
 -10  -4  -4   -2.40    1.50
  10  -4   4   -1.90    1.20
 -10   4  -4    1.10    2.40
  10   4   4    2.60    2.90
 -10   4  -4   -0.60    1.20
  10   4   4    1.20    1.60
  10   4   4   -0.10    2.80
  12  -4   4   39.90    4.60
 -12  -4  -4   43.00    8.80
  12  -4   4   47.40    9.70
  12  -4   4   34.90    9.40
 -12  -4  -4   44.10    7.70
 -12  -4  -4   37.50    6.70
  12  -4   4   28.30   10.00
 -12   4  -4   21.20    6.20
  12   4   4   50.99    7.50
  12   4   4   31.30    8.20
 -12   4  -4   37.20    4.30
  14  -4   4   15.10    6.50
 -14  -4  -4   11.30    4.40
  14  -4   4   14.40    5.40
 -14  -4  -4    9.40    5.20
 -14  -4  -4   19.40    5.30
  14  -4   4   10.50    5.60
  14  -4   4   12.70    3.10
 -14   4  -4   13.20    3.70
  14   4   4   17.80    5.00
  14   4   4   11.10    5.70
 -16  -4  -4   13.90    6.20
  16  -4   4    1.60    5.00
  16  -4   4   15.00    6.50
 -16  -4  -4   -0.30    5.40
  16  -4   4   13.90    3.50
 -16  -4  -4    4.90    4.20
  16  -4   4    2.20    5.10
 -16  -4  -4   18.20    5.00
 -16   4  -4   10.30    4.70
  16   4   4    6.90    5.50
  16   4   4   14.50    7.00
  16   4   4   13.00    4.10
  16   4   4   -0.50    3.90
 -16   4  -4   -3.30    2.10
 -18  -4  -4   10.10    4.50
  18  -4   4    6.60    2.70
  18  -4   4    9.20    5.60
  18  -4   4    1.50    6.40
 -18  -4  -4   12.70    7.90
 -18  -4  -4    6.40    5.20
  18   4   4    8.70    8.80
  18   4   4   -3.00    4.00
  18   4   4    7.50    2.80
 -17  -5   4    0.10    2.60
 -17  -5   4   -1.30    2.30
  17  -5  -4    1.30    3.70
  17  -5  -4    2.00    4.20
 -17  -5   4    1.40    3.70
  17  -5  -4    3.90    3.90
  17   5  -4   -4.40    4.00
  17   5  -4    0.90    4.20
 -17   5   4    3.80    2.30
 -15  -5   4   43.60    7.20
 -15  -5   4   69.69    8.20
  15  -5  -4   41.00    9.90
  15  -5  -4   40.10    8.70
 -15  -5   4   37.50    9.20
  15  -5  -4   67.19   12.10
 -15  -5   4   43.50   10.40
 -15   5   4   51.09    9.60
  15   5  -4   55.89   10.20
  15   5  -4   44.90    9.20
  15   5  -4   43.50    9.50
 -15   5   4   24.60    5.10
  13  -5  -4  151.28   14.50
  13  -5  -4  159.88   14.80
 -13  -5   4  121.09    9.20
  13  -5  -4  118.49   13.40
 -13  -5   4  128.39   13.80
 -13   5   4  116.59    8.50
  13   5  -4  119.49   12.20
  13   5  -4  128.69   13.00
 -13   5   4  142.39   12.80
  13   5  -4  138.49   13.00
  11  -5  -4   31.50    7.30
 -11  -5   4   30.30    4.90
 -11  -5   4   47.80    7.30
  11  -5  -4   42.40    7.50
  11  -5  -4   31.90    7.80
 -11  -5   4   26.90    7.70
  11   5  -4   36.30    7.40
 -11   5   4   37.30    7.10
 -11   5   4   38.30    4.60
  11   5  -4   22.40    5.90
  -9  -5   4  136.09   10.20
   9  -5  -4  146.89   12.20
  -9  -5   4  142.99   14.60
   9  -5  -4  139.19    9.30
  -9  -5   4  142.89   12.10
  -9  -5   4  137.29    7.60
   9  -5  -4  117.29   10.90
  -9   5   4  144.59    7.70
  -9   5   4  135.59   10.60
   9   5  -4  142.39   11.20
   9   5  -4  146.99   10.20
  -7  -5   4    5.60    3.10
   7  -5  -4    1.60    2.10
   7  -5  -4    3.90    1.90
  -7  -5   4    2.50    1.30
   7  -5  -4    3.50    1.50
  -7  -5   4   -1.50    2.00
   7  -5  -4    0.10    1.80
   7   5  -4    2.40    1.50
   7   5  -4    2.70    2.00
   7   5  -4    0.90    2.20
  -7   5   4    3.70    2.40
  -7   5   4    0.30    1.10
  -5  -5   4  440.36   21.50
   5  -5  -4  434.66   16.50
  -5  -5   4  384.76   17.80
  -5  -5   4  425.16   18.40
   5  -5  -4  424.46   13.40
   5  -5  -4  436.56   18.10
   5   5  -4  408.96   17.10
  -5   5   4  418.16   16.00
   5   5  -4  425.46   18.20
   3  -5  -4   37.30    3.80
  -3  -5   4   49.10    7.60
   3  -5  -4   34.00    3.60
   3  -5  -4   35.90    4.50
   3  -5  -4   37.10    5.20
  -3  -5   4   42.40    7.80
   3  -5  -4   37.20    4.30
  -3  -5   4   28.60    4.80
   3   5  -4   35.30    6.20
   3   5  -4   32.40    5.30
   1  -5  -4    1.60    1.30
  -1  -5   4    1.80    2.00
   1  -5  -4    0.50    1.30
   1  -5  -4   -1.60    0.70
  -1  -5   4    2.20    2.00
   1  -5  -4   -1.80    0.90
  -1  -5   4    0.50    1.60
   1   5  -4    3.20    2.40
   1  -5   4  121.39    7.60
  -1  -5  -4  115.79    6.60
   1  -5   4  104.19    8.70
   1  -5   4  108.69    8.30
   1  -5   4  111.99    6.20
  -1  -5  -4  107.79    7.40
  -1  -5  -4  112.09    7.70
  -1   5  -4  112.69    8.70
   1   5   4  114.89    7.70
   1   5   4  110.49    6.10
  -1   5  -4  109.89    5.40
  -3  -5  -4  155.28    9.50
   3  -5   4  161.48   10.20
  -3  -5  -4  138.59    6.70
  -3  -5  -4  136.79    9.10
   3  -5   4  143.69   10.40
  -3  -5  -4  136.39    8.80
   3   5   4  144.49    6.30
   3   5   4  161.28    9.70
  -3   5  -4  141.59   10.00
  -3   5  -4  136.49    7.60
  -5  -5  -4  182.18   10.30
   5  -5   4  169.48   10.30
   5  -5   4  168.88   12.00
  -5  -5  -4  173.68   10.50
  -5  -5  -4  180.58   11.50
   5  -5   4  172.68   12.40
  -5   5  -4  175.08   11.90
   5   5   4  178.28    6.80
  -5   5  -4  189.88   10.40
   5   5   4  188.38   11.40
   7  -5   4  108.99   10.20
  -7  -5  -4  112.09   10.00
   7  -5   4  107.09   10.90
  -7  -5  -4  117.79    8.40
   7  -5   4  103.19    7.80
  -7  -5  -4  118.09    9.30
   7   5   4  115.09    5.70
  -7   5  -4  106.29    8.80
  -7   5  -4  110.79   12.10
   7   5   4  110.39    9.50
   9  -5   4   53.59    9.50
   9  -5   4   42.40    7.00
   9  -5   4   56.49    5.70
  -9  -5  -4   60.69    7.20
  -9  -5  -4   51.49    6.30
  -9  -5  -4   51.49    9.00
   9   5   4   67.79   10.30
   9   5   4   53.29    4.60
  -9   5  -4   53.19    8.30
 -11  -5  -4    0.70    2.40
  11  -5   4    3.70    3.70
 -11  -5  -4   -4.30    1.90
 -11  -5  -4   -1.50    1.40
  11  -5   4    1.30    2.90
  11  -5   4   -1.90    1.40
  11   5   4    0.00    1.40
  11   5   4    1.90    2.30
 -11   5  -4   -0.60    2.00
  11   5   4    2.40    3.70
  13  -5   4    1.20    3.60
 -13  -5  -4   -0.80    2.50
 -13  -5  -4    2.10    2.70
  13  -5   4    1.00    1.80
 -13  -5  -4   -2.10    3.60
  13  -5   4    1.10    3.60
  13   5   4   -1.90    3.30
  13   5   4    2.40    2.20
 -13   5  -4    0.80    2.10
  15  -5   4    7.60    2.70
  15  -5   4    6.40    5.30
 -15  -5  -4    9.00    6.20
  15  -5   4   12.50    7.50
 -15  -5  -4   16.90    5.00
 -15  -5  -4    4.20    3.10
  15  -5   4    5.00    4.40
 -15  -5  -4    9.40    6.40
  15   5   4   20.80    9.20
 -15   5  -4   10.70    4.70
  15   5   4   10.40    4.70
  15   5   4   -1.30    2.60
  17  -5   4   17.40    3.70
 -17  -5  -4   22.30    5.70
 -17  -5  -4   15.70    7.40
  17  -5   4    4.00    4.20
  17  -5   4   13.80    6.30
 -17  -5  -4   15.60    5.80
  17   5   4    9.70    8.50
 -17   5  -4    4.90    2.30
  17   5   4    6.10    4.40
  17   5   4    8.50    2.60
 -18  -6   4    9.30    4.60
  18  -6  -4    9.50    5.60
  18  -6  -4   13.10    7.50
  18   6  -4    9.00    5.70
  16  -6  -4   59.99   12.10
 -16  -6   4   58.49    7.50
 -16  -6   4   58.99    9.40
  16  -6  -4   57.09   11.20
  16  -6  -4   54.59   12.00
 -16  -6   4   75.89   13.30
  16   6  -4   63.99   12.30
  14  -6  -4   15.70    6.20
  14  -6  -4   12.10    5.00
 -14  -6   4    2.60    4.30
 -14  -6   4   15.90    4.80
  14  -6  -4   13.60    5.90
 -14  -6   4   12.00    5.50
 -14  -6   4    7.60    3.30
  14   6  -4    8.50    5.40
  14   6  -4   12.80    5.90
  14   6  -4   11.70    4.80
  12  -6  -4   91.69   14.50
 -12  -6   4   96.39   11.90
  12  -6  -4   80.29    9.10
 -12  -6   4   92.29    7.20
 -12  -6   4   76.49    8.80
 -12  -6   4   81.79   15.60
  12  -6  -4   86.39   11.00
 -12   6   4   92.49    6.70
  12   6  -4   85.09   10.00
  12   6  -4   88.39    9.70
 -12   6   4   82.79    9.60
 -10  -6   4   50.29   11.40
 -10  -6   4   28.30    6.90
  10  -6  -4   44.80    8.70
  10  -6  -4   37.10    7.50
 -10  -6   4   38.60    4.00
  10  -6  -4   34.50    6.00
 -10  -6   4   40.80    7.20
  10   6  -4   38.50    6.70
 -10   6   4   42.50    4.30
  10   6  -4   42.40    7.40
 -10   6   4   43.00    8.20
   8  -6  -4    4.20    2.90
  -8  -6   4   -0.30    2.10
   8  -6  -4    2.50    1.90
   8  -6  -4    0.60    2.40
   8  -6  -4    5.80    1.80
   8  -6  -4    6.90    2.40
  -8  -6   4    5.40    3.80
   8   6  -4    5.80    2.90
   8   6  -4    8.40    2.80
  -6  -6   4   12.60    4.20
   6  -6  -4    9.40    4.00
   6  -6  -4   10.40    2.60
   6  -6  -4   10.80    3.50
  -6  -6   4    8.60    3.70
  -6  -6   4    1.00    3.60
   6   6  -4    9.70    3.50
   6   6  -4   14.20    4.40
  -6   6   4   11.40    3.60
   4  -6  -4  248.08   10.40
  -4  -6   4  229.88   15.40
  -4  -6   4  221.98   13.70
   4  -6  -4  257.87   10.10
   4  -6  -4  242.18   13.40
   4  -6  -4  210.88   12.00
  -4  -6   4  223.28   13.70
   4  -6  -4  223.18   11.30
   4   6  -4  239.08   13.90
   4   6  -4  215.48   12.60
  -2  -6   4  104.09    9.10
   2  -6  -4  124.89    7.80
   2  -6  -4  109.59    8.40
  -2  -6   4  128.79   10.40
   2  -6  -4  126.49    7.40
   2  -6  -4  113.49    7.10
  -2  -6   4  121.89    9.90
   2  -6  -4  116.99    8.50
   2   6  -4  126.59    9.50
   2   6  -4  118.19    9.60
   0  -6   4  377.96   17.70
   0  -6   4  362.66   16.90
   0  -6  -4  367.66   14.40
   0  -6  -4  362.26   11.80
   0  -6   4  359.06   14.80
   0  -6  -4  377.96   15.70
   0  -6  -4  359.96   14.60
   0   6  -4  377.96   17.00
   2  -6   4  119.49    8.50
   2  -6   4  103.99    9.10
  -2  -6  -4  104.59    6.90
  -2  -6  -4  106.89    8.20
  -2  -6  -4  122.89    9.00
   2  -6   4  102.39    9.40
   2   6   4  102.49    8.40
   2   6   4   98.89    6.20
  -2   6  -4   97.79    5.70
  -2   6  -4  104.69    9.30
   4  -6   4   65.19    7.50
  -4  -6  -4   54.79    6.70
   4  -6   4   55.09    8.60
  -4  -6  -4   56.59    6.40
  -4  -6  -4   52.49    4.70
  -4  -6  -4   56.79    5.90
   4   6   4   58.59    6.80
  -4   6  -4   57.09    5.40
  -4   6  -4   51.79    7.60
   4   6   4   63.99    4.50
   6  -6   4   10.90    3.70
   6  -6   4    4.40    3.30
  -6  -6  -4    5.80    3.00
   6  -6   4    7.40    3.80
  -6  -6  -4    9.70    4.20
  -6  -6  -4    1.60    2.00
   6   6   4    8.60    3.40
  -6   6  -4    4.00    2.40
  -6   6  -4    7.00    3.50
   6   6   4    9.60    2.10
   8  -6   4  527.55   19.30
  -8  -6  -4  517.75   23.70
  -8  -6  -4  485.85   20.90
   8  -6   4  474.65   23.60
   8  -6   4  520.65   26.20
  -8  -6  -4  494.75   18.00
   8   6   4  495.65   22.40
   8   6   4  504.35   14.50
  -8   6  -4  497.05   20.70
 -10  -6  -4   53.09    8.20
  10  -6   4   34.80    7.10
  10  -6   4   41.40    9.30
 -10  -6  -4   36.60    7.50
 -10  -6  -4   43.30    6.70
  10  -6   4   49.80    5.60
  10   6   4   43.70    4.40
 -10   6  -4   45.60    7.70
 -12  -6  -4   35.10    7.40
 -12  -6  -4   23.80    5.30
  12  -6   4   23.80    6.60
  12  -6   4   16.80    7.00
 -12  -6  -4   35.80    8.30
  12  -6   4   28.20    4.90
 -12   6  -4   31.50    7.00
  14  -6   4   -2.70    1.70
 -14  -6  -4    5.40    3.10
  14  -6   4    4.80    5.20
 -14  -6  -4    0.40    1.90
  14  -6   4   -1.00    3.60
 -14  -6  -4    2.20    5.50
 -14  -6  -4    0.50    3.40
  14   6   4    3.40    4.00
  14   6   4   -4.80    1.80
  16  -6   4    8.60    2.90
  16  -6   4    6.50    7.20
 -16  -6  -4   -0.80    3.40
 -16  -6  -4    5.10    3.40
  16  -6   4    9.90    5.70
 -16  -6  -4    8.90    5.50
  16   6   4    3.50    6.70
 -17  -7   4    1.40    3.30
  17  -7  -4   -7.90    4.30
 -17  -7   4   -5.50    2.70
  17  -7  -4   -1.60    5.20
 -17  -7   4    3.40    4.80
 -17   7   4    3.10    2.60
  17   7  -4   -0.20    5.20
  15  -7  -4   -0.60    4.30
  15  -7  -4   -4.10    3.60
  15  -7  -4   -5.20    3.60
 -15  -7   4   -1.00    3.20
 -15  -7   4   -1.70    2.70
 -15  -7   4   -1.20    2.40
 -15   7   4   -3.60    1.50
  15   7  -4    5.70    4.10
 -15   7   4   -1.70    3.70
  15   7  -4   -0.80    3.80
  13  -7  -4   30.90    8.70
 -13  -7   4   21.90    8.40
 -13  -7   4   37.50    7.70
 -13  -7   4   32.90    8.50
  13  -7  -4   17.10    6.50
 -13  -7   4   26.70    4.70
 -13   7   4   38.50    8.10
  13   7  -4   18.50    6.90
  13   7  -4   32.50    7.10
  11  -7  -4   37.90    8.60
 -11  -7   4   22.60    7.40
  11  -7  -4   28.90    7.50
 -11  -7   4   21.00    5.50
  11  -7  -4   37.50    6.00
 -11  -7   4   34.40    9.00
  11   7  -4   39.60   11.00
   9  -7  -4  222.98   16.40
  -9  -7   4  206.98   18.70
  -9  -7   4  213.58   14.50
  -9  -7   4  212.48   16.60
   9  -7  -4  231.18    9.00
   9  -7  -4  208.68   10.50
   9  -7  -4  200.58    9.30
   9  -7  -4  215.68   15.30
   9   7  -4  223.18   14.10
  -9   7   4  205.38   13.90
  -7  -7   4   -2.10    2.10
   7  -7  -4    1.50    1.30
   7  -7  -4    0.50    2.10
   7  -7  -4    0.00    1.40
  -7  -7   4   -0.30    2.80
   7  -7  -4    1.80    2.80
  -7  -7   4    3.00    2.70
  -7   7   4    1.70    2.10
   7   7  -4   -0.10    1.30
   7   7  -4    0.60    2.40
  -5  -7   4   -0.30    2.00
   5  -7  -4    2.80    2.70
   5  -7  -4    1.80    2.00
   5  -7  -4    0.10    1.40
  -5  -7   4    1.30    2.40
   5  -7  -4   -2.10    1.30
  -5  -7   4    1.20    2.40
   5  -7  -4   -1.20    1.10
   5   7  -4   -2.30    1.20
   5   7  -4    1.20    2.10
   3  -7  -4   38.10    5.80
  -3  -7   4   31.20    6.70
   3  -7  -4   40.90    4.90
   3  -7  -4   40.30    6.40
   3  -7  -4   34.30    5.20
  -3  -7   4   24.20    5.80
  -3  -7   4   45.10    8.20
   3  -7  -4   36.10    6.40
   3   7  -4   31.00    6.00
   3   7  -4   31.10    6.00
   1  -7  -4   56.99    5.60
   1  -7  -4   57.29    6.50
   1  -7  -4   63.99    5.10
   1  -7  -4   65.49    7.00
   1  -7  -4   51.09    5.80
  -1  -7   4   49.99    7.90
  -1  -7   4   57.09    7.10
  -1  -7   4   57.29    9.30
   1   7  -4   60.49    7.20
   1  -7   4   92.39    7.00
   1  -7   4   82.99    6.60
  -1  -7  -4   85.39    8.30
   1  -7   4  103.09    9.70
   1  -7   4   82.29    9.00
  -1  -7  -4   91.19    7.30
  -1  -7  -4   89.69    5.30
  -1  -7  -4   81.99    7.50
   1   7   4   93.99    7.10
  -1   7  -4   86.79    4.70
  -1   7  -4   77.39    8.40
  -3  -7  -4  702.63   16.70
   3  -7   4  669.03   26.30
  -3  -7  -4  703.73   21.10
  -3  -7  -4  693.63   20.90
   3  -7   4  692.73   27.80
  -3  -7  -4  673.73   24.10
  -3  -7  -4  710.23   25.40
   3  -7   4  694.83   24.30
   3   7   4  701.13   19.70
  -3   7  -4  679.43   34.10
   3   7   4  690.73   25.20
  -3   7  -4  704.63   19.40
   5  -7   4  588.94   25.90
  -5  -7  -4  589.54   24.40
  -5  -7  -4  597.24   18.30
  -5  -7  -4  589.64   17.90
   5  -7   4  571.84   24.50
  -5  -7  -4  593.24   23.20
   5   7   4  597.44   23.90
  -5   7  -4  591.74   25.30
  -5   7  -4  616.54   20.30
   5   7   4  612.34   17.00
  -7  -7  -4   25.70    4.20
  -7  -7  -4   28.70    7.40
   7  -7   4   16.80    4.30
   7  -7   4   31.40    9.30
   7  -7   4   24.50    6.80
   7   7   4   21.20    3.30
   7   7   4   29.00    7.20
  -7   7  -4   17.60    4.90
  -7   7  -4   21.30    4.90
  -9  -7  -4   12.20    3.30
   9  -7   4    6.30    4.60
  -9  -7  -4    9.00    3.40
  -9  -7  -4    5.60    3.80
   9  -7   4    5.10    4.10
   9  -7   4    5.20    2.80
   9   7   4    7.10    2.30
   9   7   4   -0.50    1.80
  -9   7  -4   10.60    4.00
 -11  -7  -4    0.30    2.80
 -11  -7  -4    7.60    6.20
  11  -7   4    1.60    2.30
 -11  -7  -4   10.00    3.20
  11  -7   4    5.70    3.70
 -11  -7  -4    5.30    3.40
  11  -7   4    6.20    5.50
 -11   7  -4   -0.20    2.10
  11   7   4    2.40    1.20
 -13  -7  -4   -5.20    2.50
  13  -7   4   -1.00    5.30
 -13  -7  -4    3.50    2.70
  13  -7   4    2.10    2.10
  13  -7   4   -5.70    2.60
 -13  -7  -4   -5.70    2.50
 -13  -7  -4    7.00    6.40
  13   7   4   -3.80    1.40
  13   7   4   -4.00    2.70
 -13   7  -4    4.80    3.10
  15  -7   4   -1.10    5.10
 -15  -7  -4   -2.70    2.20
  15  -7   4    0.40    4.50
 -15  -7  -4    6.10    5.20
  15  -7   4    1.30    2.00
 -15  -7  -4    3.30    3.60
 -15   7  -4    6.90    3.70
  15   7   4   -2.60    1.90
 -14  -8   4   21.50    6.90
  14  -8  -4   22.30    7.90
  14  -8  -4   17.10    6.30
 -14  -8   4   17.10    6.10
 -14   8   4   15.60    6.00
 -12  -8   4   -6.00    3.00
 -12  -8   4    6.30    3.60
 -12  -8   4    3.80    3.80
  12  -8  -4    4.40    4.70
  12  -8  -4    0.90    3.30
 -12   8   4    3.00    3.20
  12   8  -4    7.40    4.20
  12   8  -4    6.10    3.60
 -10  -8   4   34.40    9.30
 -10  -8   4   45.90    8.10
  10  -8  -4   41.70    8.80
 -10  -8   4   39.50    9.00
  10  -8  -4   46.20    4.90
  10  -8  -4   46.50    9.30
  10   8  -4   42.80    7.50
   8  -8  -4   36.80    4.20
  -8  -8   4   23.80    5.60
  -8  -8   4   36.70    7.90
  -8  -8   4   42.00    9.10
   8  -8  -4   38.10    4.60
   8  -8  -4   48.60    8.40
   8  -8  -4   35.90    7.10
   8   8  -4   38.50    7.10
  -8   8   4   43.50    7.60
   6  -8  -4    2.00    1.60
   6  -8  -4   -0.60    1.80
   6  -8  -4    4.20    3.10
   6  -8  -4   -0.50    2.00
   6  -8  -4    2.80    1.90
  -6  -8   4    1.60    3.10
  -6  -8   4    0.00    2.80
  -6  -8   4   -1.30    2.70
   6   8  -4    5.30    3.00
   6   8  -4    2.00    2.10
   4  -8  -4   11.00    4.20
  -4  -8   4   15.50    5.10
  -4  -8   4   23.10    6.10
  -4  -8   4   11.30    5.60
   4  -8  -4   12.20    3.40
   4  -8  -4    9.80    3.10
   4  -8  -4   16.30    3.30
   4  -8  -4    9.10    3.80
   4   8  -4   13.40    4.00
   2  -8  -4   23.40    4.30
   2  -8  -4   21.10    4.80
   2  -8  -4   23.70    4.10
  -2  -8   4   22.90    6.10
   2  -8  -4   20.30    5.30
   2  -8  -4   23.50    5.40
  -2  -8   4   19.10    5.40
  -2  -8   4   20.50    6.40
   2   8  -4   17.40    4.70
   0  -8   4   21.70    5.70
   0  -8  -4   23.80    5.40
   0  -8   4   31.70    7.40
   0  -8   4   22.20    4.90
   0  -8  -4   22.50    3.50
   0  -8  -4   34.30    7.10
   0  -8  -4   18.30    4.90
   0   8  -4   15.80    4.80
  -2  -8  -4   14.20    3.90
  -2  -8  -4   11.40    4.20
   2  -8   4    9.90    3.90
   2  -8   4    6.50    4.00
  -2  -8  -4    8.60    3.60
   2  -8   4    2.40    3.40
  -2  -8  -4    8.70    2.10
   2  -8   4   13.10    2.90
   2   8   4    6.50    3.30
  -2   8  -4    7.40    3.90
   2   8   4    9.20    3.10
  -2   8  -4    8.40    2.30
   4  -8   4    3.90    2.90
  -4  -8  -4   -1.10    2.10
  -4  -8  -4   -3.50    1.50
  -4  -8  -4   -0.10    2.60
   4  -8   4    0.60    2.60
   4   8   4    1.10    1.50
  -4   8  -4    1.50    2.70
  -4   8  -4    2.20    1.70
   4   8   4   -0.20    2.20
   6  -8   4   88.49    9.60
   6  -8   4   86.39   10.20
  -6  -8  -4   78.79    8.90
   6  -8   4   71.59   10.50
  -6   8  -4   86.59    7.80
   6   8   4   83.19    5.90
   6   8   4   87.49    9.60
  -8  -8  -4   18.00    5.20
  -8  -8  -4   29.70    3.70
  -8  -8  -4   30.30    6.50
   8  -8   4   19.50    7.20
   8  -8   4   32.70    7.80
  -8   8  -4   23.80    5.50
   8   8   4   21.40    5.70
  10  -8   4    3.10    4.30
 -10  -8  -4   -2.60    1.40
  10  -8   4   -1.30    2.00
 -10  -8  -4    0.40    2.60
  10  -8   4    2.20    3.40
 -10  -8  -4    6.30    4.80
 -10   8  -4   -1.90    1.80
  10   8   4    0.50    2.80
 -12  -8  -4   23.50   10.40
 -12  -8  -4   26.70    4.90
 -12  -8  -4   29.90    8.10
  12  -8   4   35.40    6.20
 -12  -8  -4   31.70    7.60
  12  -8   4   25.70    8.60
  12  -8   4   20.60    7.00
  12   8   4   21.80    6.90
  14  -8   4    9.00    5.00
  14  -8   4    2.10    2.50
 -14  -8  -4    4.90    3.60
 -14  -8  -4    2.70    4.50
  14  -8   4   -1.40    3.30
 -14   8  -4    5.20    3.70
  13  -9  -4   12.50    6.00
 -13  -9   4   15.30    5.10
 -13  -9   4   23.60    7.60
  13  -9  -4    6.70    5.20
  13   9  -4    6.70    3.60
 -13   9   4   10.60    5.20
  11  -9  -4   32.30    4.70
  11  -9  -4   30.70    4.30
 -11  -9   4   34.90    7.90
  11  -9  -4   22.50    7.50
 -11  -9   4   30.90    9.60
  11  -9  -4   32.70    8.00
 -11  -9   4   25.30    8.00
   9  -9  -4    8.10    4.60
  -9  -9   4    4.00    3.50
   9  -9  -4    6.00    4.30
   9  -9  -4    7.70    2.50
  -9  -9   4    9.30    4.50
  -9  -9   4    9.60    5.80
   9  -9  -4    8.40    3.50
   9   9  -4    8.20    4.10
   9   9  -4    2.80    3.40
   7  -9  -4   68.29   11.50
  -7  -9   4   51.99   11.50
  -7  -9   4   57.69   10.10
   7  -9  -4   73.79    6.80
   7  -9  -4   70.19   10.50
   7  -9  -4   72.39    8.80
   7  -9  -4   56.89    5.10
  -7  -9   4   38.10    7.70
   7   9  -4   60.39   10.90
   7   9  -4   41.10    7.60
  -5  -9   4    1.40    2.40
   5  -9  -4   -1.70    1.70
   5  -9  -4    1.80    1.50
   5  -9  -4   -4.10    1.60
  -5  -9   4    0.20    3.10
   5  -9  -4   -2.10    1.70
  -5  -9   4    0.90    3.20
   5  -9  -4   -4.90    2.10
   5   9  -4   -0.20    2.40
  -3  -9   4   30.50    7.20
   3  -9  -4   38.90    4.80
  -3  -9   4   37.10    8.30
   3  -9  -4   42.70    8.00
  -3  -9   4   41.00    8.10
   3  -9  -4   40.90    8.10
   3  -9  -4   43.60    6.80
   3  -9  -4   33.10    5.80
   3   9  -4   38.40    7.80
   1  -9  -4   44.90    7.60
  -1  -9   4   43.20    9.00
   1  -9  -4   45.80    5.70
  -1  -9   4   54.89    9.10
   1  -9  -4   42.80    7.30
  -1  -9   4   48.90    8.30
   1  -9  -4   52.39    8.50
   1  -9  -4   57.79    5.30
   1   9  -4   48.80    8.20
  -1  -9  -4   92.49    5.50
  -1  -9  -4   85.29    8.70
  -1  -9  -4   82.99   12.50
   1  -9   4   86.29   10.50
   1  -9   4  108.49   11.40
  -1  -9  -4   98.49   10.20
   1  -9   4   91.79    7.60
  -1   9  -4   84.99   10.00
   3  -9   4  303.07   16.30
   3  -9   4  300.37   19.60
  -3  -9  -4  270.47   16.30
   3  -9   4  305.37   19.30
  -3  -9  -4  303.77   18.50
  -3  -9  -4  303.47   15.30
  -3   9  -4  314.07   11.90
   3   9   4  283.47   13.40
  -5  -9  -4   44.90    6.70
   5  -9   4   44.10    9.20
   5  -9   4   30.20    7.10
  -5  -9  -4   46.80    8.40
  -5  -9  -4   49.40    8.00
   5  -9   4   49.99    9.10
  -5   9  -4   45.10    5.40
   5   9   4   38.90    4.70
  -5   9  -4   45.00    8.50
   5   9   4   22.20    5.90
   7  -9   4   39.80    9.20
   7  -9   4   45.90    8.00
   7  -9   4   50.69   10.40
  -7  -9  -4   34.30    7.50
   7  -9   4   50.19   10.00
  -7  -9  -4   39.40    8.80
  -7   9  -4   39.50    7.90
  -9  -9  -4    2.90    3.50
   9  -9   4    4.30    3.00
   9  -9   4   -0.10    3.50
  -9  -9  -4   -0.60    2.40
  -9  -9  -4  -15.70    7.80
  -9   9  -4    3.00    2.80
 -11  -9  -4   16.40    5.50
 -11  -9  -4   10.60    8.80
  11  -9   4    4.10    3.70
 -11  -9  -4   13.70    6.80
  11  -9   4   14.50    6.30
  11  -9   4    4.00    6.30
  11   9   4   10.30    5.20
 -13  -9  -4   21.90    7.90
 -13  -9  -4   23.40    4.50
 -13  -9  -4   20.70    6.50
  13  -9   4   28.30    9.10
  13  -9   4   36.40   10.40
  13  -9   4   26.30    5.30
 -13   9  -4   15.60    6.20
  12 -10  -4    9.50    5.30
 -12 -10   4    0.80    3.20
  12 -10  -4   -3.80    4.70
 -12 -10   4   -4.40    3.70
  12 -10  -4    5.20    2.00
  12  10  -4    4.60    3.50
  10 -10  -4    3.00    2.90
  10 -10  -4    2.70    2.60
 -10 -10   4   -2.70    4.50
 -10 -10   4   -6.40    2.20
  10 -10  -4   -0.20    3.60
  10 -10  -4   -3.90    1.80
 -10 -10   4    3.10    3.80
  10 -10  -4   -3.90    3.50
  10  10  -4    3.30    2.80
  -8 -10   4    0.60    4.60
   8 -10  -4    3.90    4.00
   8 -10  -4    4.60    4.40
   8 -10  -4    5.70    3.00
  -8 -10   4    7.20    3.40
   8 -10  -4    3.80    4.30
  -8 -10   4    1.80    3.50
   8  10  -4    1.40    3.80
   8  10  -4    7.40    3.50
   6 -10  -4    6.70    3.50
  -6 -10   4    0.80    3.40
   6 -10  -4    5.60    3.30
  -6 -10   4   -1.80    3.20
  -6 -10   4   14.30    5.70
   6 -10  -4    9.40    4.90
   6 -10  -4    0.10    3.70
   6 -10  -4    2.40    2.20
   6  10  -4    8.60    4.00
   6  10  -4    0.90    3.50
  -4 -10   4    3.40    3.40
   4 -10  -4    3.80    2.30
   4 -10  -4    1.20    3.80
   4 -10  -4    1.20    2.50
   4 -10  -4    2.20    1.90
  -4 -10   4    0.60    3.60
  -4 -10   4   -3.30    2.80
   4 -10  -4    6.50    3.00
   4  10  -4    3.30    3.00
   2 -10  -4    5.00    2.70
   2 -10  -4    7.00    2.80
   2 -10  -4    3.90    3.60
  -2 -10   4    6.00    4.30
  -2 -10   4    8.90    6.00
   2 -10  -4   -0.20    2.30
   2 -10  -4    7.10    3.20
  -2 -10   4    7.10    4.50
   2  10  -4    7.80    4.60
   0 -10  -4   81.09    5.80
   0 -10   4   89.09   14.10
   0 -10  -4   75.09    7.90
   0 -10   4   53.99    9.40
   0 -10  -4   69.29    9.90
   0 -10   4   70.39    9.20
   0 -10  -4   80.89   12.30
   0 -10  -4   69.49    8.50
  -2 -10  -4    1.50    2.90
   2 -10   4   -0.60    1.30
  -2 -10  -4   -0.40    2.10
   2 -10   4    2.20    3.40
  -2 -10  -4    5.20    3.40
   2 -10   4    2.10    2.00
   2 -10   4   -2.30    2.50
  -2  10  -4    5.10    3.60
  -4 -10  -4   -1.70    2.20
   4 -10   4    3.50    3.70
  -4 -10  -4    3.50    3.50
  -4 -10  -4   -0.20    2.20
  -6 -10  -4   21.10    5.90
   6 -10   4   14.90    5.80
  -6 -10  -4   11.60    5.00
   6 -10   4   10.10    5.00
  -6 -10  -4   17.30    5.00
   6 -10   4   16.40    6.10
   6 -10   4    9.80    4.60
   6  10   4   18.70    6.50
   8 -10   4   -2.30    3.10
  -8 -10  -4   -1.70    2.10
  -8 -10  -4    2.70    6.00
   8 -10   4    2.30    4.80
  -8 -10  -4   -0.10    3.30
   8 -10   4    4.20    4.50
   8 -10   4    2.70    3.50
  -8  10  -4    1.30    2.40
   8  10   4   -3.30    1.40
   8  10   4    5.30    3.30
 -10 -10  -4  174.28   17.40
 -10 -10  -4  177.28   16.10
  10 -10   4  198.98   14.20
  10 -10   4  161.58   18.40
  10 -10   4  199.88   19.00
 -10  10  -4  174.38   14.10
 -12 -10  -4    6.40    4.70
  12 -10   4    1.70    6.00
  12 -10   4    3.10    4.20
 -12 -10  -4   12.70    6.10
  12 -10   4   10.90    5.90
 -12  10  -4    6.40    4.30
   9 -11  -4    2.30    3.70
  -9 -11   4    2.50    4.40
  -9 -11   4    3.10    3.90
  -9 -11   4    8.20    5.70
   9 -11  -4    4.00    3.60
   9 -11  -4    2.20    4.60
   9 -11  -4    3.20    4.50
   9 -11  -4   -0.30    2.60
   9  11  -4    0.10    2.50
  -7 -11   4    3.60    3.80
   7 -11  -4   -0.50    3.20
  -7 -11   4    0.60    4.40
   7 -11  -4    1.30    3.50
  -7 -11   4   -2.00    4.50
   7 -11  -4    3.30    3.70
  -7 -11   4    1.00    3.20
   7  11  -4   -5.80    2.20
  -5 -11   4    2.10    3.60
   5 -11  -4    5.50    2.50
   5 -11  -4    4.90    3.70
   5 -11  -4    4.00    3.20
   5 -11  -4   -0.10    3.50
   5 -11  -4   -0.70    2.30
  -5 -11   4    1.40    4.20
  -5 -11   4    4.90    4.70
   5  11  -4    0.20    2.80
  -3 -11   4   -0.80    3.40
   3 -11  -4   10.20    3.30
   3 -11  -4    8.80    3.00
   3 -11  -4    4.40    3.40
  -3 -11   4   -1.50    4.40
   3 -11  -4    3.60    3.50
   3 -11  -4    1.00    2.70
  -3 -11   4    2.70    4.00
   3  11  -4    1.70    2.50
   1 -11  -4    6.50    4.10
   1 -11  -4   15.20    5.00
   1 -11  -4   13.80    5.00
  -1 -11   4   11.20    4.10
  -1 -11   4    7.00    4.90
  -1 -11   4   11.20    5.10
   1  11  -4   10.90    4.90
  -1 -11  -4    2.80    3.00
  -1 -11  -4    2.30    3.10
  -1 -11  -4    9.60    4.40
   1 -11   4   -1.40    3.00
   1 -11   4    8.00    5.80
   1 -11   4    3.50    2.80
  -3 -11  -4    6.40    4.50
   3 -11   4    6.60    4.80
  -3 -11  -4    3.20    3.30
   3 -11   4    0.20    3.40
  -3 -11  -4    3.50    3.50
  -5 -11  -4   -1.80    2.60
   5 -11   4    5.50    4.80
   5 -11   4    5.50    3.70
   5 -11   4    0.70    3.10
  -5 -11  -4   -3.50    2.60
  -5 -11  -4    2.80    3.30
   7 -11   4    8.40    5.90
  -7 -11  -4   -0.50    2.70
   7 -11   4    2.90    3.80
  -7 -11  -4    1.30    4.40
   7 -11   4    2.60    3.70
   7 -11   4    2.30    3.30
  -7 -11  -4    4.80    7.90
  -7  11  -4   -0.90    2.20
   9 -11   4    0.70    6.20
  -9 -11  -4   -9.90    3.80
   9 -11   4   -1.30    3.60
  -9 -11  -4   -0.50    3.70
   9 -11   4    8.80    5.10
   9 -11   4    3.30    3.40
   6 -12  -4    4.70    3.70
  -6 -12   4   -6.20    4.40
  -6 -12   4   -7.30    5.20
   6 -12  -4   -1.60    3.70
  -6 -12   4   -2.40    3.20
   6 -12  -4    1.50    3.10
  -6 -12   4   -3.10    4.00
   6 -12  -4   -4.70    3.20
  -4 -12   4    3.90    4.10
   4 -12  -4    9.80    3.10
   4 -12  -4    5.30    3.00
  -4 -12   4    7.40    5.00
   4 -12  -4   12.60    5.10
   4 -12  -4   16.00    4.80
  -4 -12   4    6.90    4.40
  -4 -12   4   16.30    6.70
   4 -12  -4   14.50    5.70
   4 -12  -4    5.60    5.70
   2 -12  -4   -2.00    2.60
   2 -12  -4   -0.10    3.50
   2 -12  -4   -1.50    2.60
   2 -12  -4    1.40    3.90
  -2 -12   4   -3.30    3.70
  -2 -12   4   -4.50    4.20
   2 -12  -4   -2.60    4.60
   2  12  -4   -5.10    3.80
   0 -12   4   13.80    5.40
   0 -12  -4   -4.20    6.00
   0 -12  -4   12.40    4.70
   0 -12   4   20.10    6.90
   0 -12  -4   14.50    5.70
   0 -12  -4   21.00    5.70
   0 -12  -4   11.20    5.40
   0 -12   4   20.40    5.20
   0  12  -4   13.00    5.60
   2 -12   4   -2.50    4.40
  -2 -12  -4   -4.70    5.50
  -2 -12  -4    4.90    3.80
   2 -12   4    5.50    4.20
  -2 -12  -4   -4.10    3.50
  -2 -12  -4   12.30    4.70
  -2  12  -4    0.90    3.90
  -4 -12  -4    5.40    4.20
   4 -12   4   -4.70    3.90
   4 -12   4    5.30    5.50
  -4 -12  -4    7.10    6.30
  -4 -12  -4    2.00    4.10
  -4 -12  -4   -2.90    3.00
 -20   0   5    0.70    1.90
  20   0  -5    6.00    5.10
  18   0  -5   -5.40    3.40
  18   0  -5   -1.20    3.30
 -18   0   5   -3.10    3.00
 -18   0   5   -3.80    3.70
 -18   0   5   -0.80    1.80
  16   0  -5    4.60    3.50
 -16   0   5   -1.70    2.00
 -16   0   5   -0.60    1.20
  16   0  -5   -4.70    2.20
 -16   0   5    3.30    2.50
 -14   0   5   -2.20    2.60
 -14   0   5   -1.10    1.30
 -14   0   5   -2.10    1.20
  14   0  -5    0.00    2.30
 -12   0   5   -2.50    1.20
  12   0  -5    0.00    2.70
 -12   0   5    0.70    1.30
 -12   0   5   -2.30    2.50
 -12   0   5    2.90    4.10
  12   0  -5    0.90    2.20
 -10   0   5    1.20    2.30
 -10   0   5    1.00    1.80
 -10   0   5    2.40    1.30
  10   0  -5    1.90    2.00
  10   0  -5    4.10    2.50
 -10   0   5    0.40    2.30
  10   0  -5    1.70    2.90
   8   0  -5   -0.30    1.10
  -8   0   5    0.80    0.90
   8   0  -5    1.00    2.20
  -8   0   5    1.00    2.10
  -8   0   5   -2.60    1.60
   8   0  -5    1.70    1.80
  -8   0   5   -0.90    1.10
   6   0  -5    1.30    1.70
   6   0  -5    0.20    1.20
  -6   0   5    1.60    1.70
  -6   0   5    0.80    1.30
   6   0  -5   -0.80    1.00
  -6   0   5   -0.90    1.10
   4   0  -5    0.00    0.90
  -4   0   5   -0.30    1.00
  -4   0   5    0.50    1.20
   4   0  -5   -0.50    0.90
  -4   0   5   -0.60    1.00
   4   0  -5   -0.50    1.30
   2   0  -5    0.40    0.70
   2   0  -5    2.00    1.40
  -2   0   5    1.10    1.10
  -2   0   5    0.70    0.90
  -2   0   5    0.60    0.70
   0   0  -5    5.70    1.60
   0   0  -5    3.00    1.20
   0   0   5    5.10    1.40
   0   0   5    2.00    1.10
   2   0   5    0.70    1.20
  -2   0  -5   -0.50    0.90
  -2   0  -5    0.10    2.00
  -2   0  -5   -1.60    0.90
   2   0   5    0.40    0.80
   4   0   5    0.50    1.50
  -4   0  -5   -0.60    0.80
  -4   0  -5    0.40    1.10
  -4   0  -5    0.00    1.70
   4   0   5   -0.20    0.80
   4   0   5    1.00    1.10
   4   0   5    0.00    1.60
   6   0   5   -2.60    1.30
   6   0   5    1.00    1.40
  -6   0  -5    0.10    1.10
  -6   0  -5    0.70    1.70
   6   0   5   -1.70    1.10
   6   0   5    0.70    1.20
  -8   0  -5    0.60    1.20
   8   0   5    1.50    1.40
  -8   0  -5   -1.00    1.20
   8   0   5    0.70    2.30
   8   0   5    0.00    1.90
 -10   0  -5   -1.50    1.60
  10   0   5    0.00    1.30
  10   0   5    3.40    2.00
  10   0   5    3.40    3.50
 -10   0  -5   -0.40    1.00
  10   0   5    1.00    2.00
 -12   0  -5    0.30    1.80
 -12   0  -5    0.70    2.70
 -12   0  -5    6.10    4.20
  12   0   5    1.80    2.00
  12   0   5    0.40    1.60
  12   0   5    4.80    4.80
  12   0   5   -1.70    1.10
 -14   0  -5    2.50    2.20
  14   0   5    1.90    2.70
 -14   0  -5   -1.70    2.30
 -14   0  -5   -2.50    2.80
  14   0   5    2.30    4.20
  14   0   5   -0.70    1.70
 -16   0  -5   -0.10    2.30
  16   0   5    6.50    4.20
  16   0   5   -6.50    3.40
 -16   0  -5    0.30    3.00
  16   0   5   -1.50    1.50
 -16   0  -5   -6.50    2.30
 -18   0  -5    2.10    2.70
  18   0   5    5.90    3.60
  18   0   5   -8.70    4.60
 -18   0  -5    3.40    3.80
  20   0   5   -3.60    3.80
  20   0   5    7.60    8.80
 -20   0  -5    2.30    5.60
 -20   0  -5    6.40    3.50
 -19  -1   5    0.60    4.40
 -19  -1   5    0.00    1.90
  19  -1  -5    2.60    4.50
 -19  -1   5   -4.10    2.90
  19   1  -5    3.60    4.90
 -19   1   5   -1.50    3.40
  17  -1  -5   -0.80    3.60
 -17  -1   5   -1.90    1.20
 -17  -1   5   -5.80    2.30
 -17  -1   5    2.50    4.00
  17  -1  -5    0.70    3.60
 -17   1   5    2.50    4.00
 -17   1   5   -4.80    2.50
  17   1  -5   -6.00    3.70
 -15  -1   5    0.80    2.40
 -15  -1   5   12.70    4.70
 -15  -1   5   10.80    5.40
 -15  -1   5    9.20    2.90
  15  -1  -5    4.50    4.50
  15  -1  -5    5.60    3.50
  15   1  -5    4.10    3.70
 -15   1   5    3.20    2.80
 -15   1   5    5.80    1.80
 -15   1   5    6.20    3.40
  15   1  -5    6.70    4.30
 -13  -1   5   25.80    5.60
  13  -1  -5   16.40    5.80
 -13  -1   5   38.50    8.20
 -13  -1   5   36.70    4.40
 -13  -1   5   32.90    8.30
  13  -1  -5   19.70    5.50
 -13   1   5   20.60    5.40
 -13   1   5   28.00    6.30
  13   1  -5   29.50    6.50
 -13   1   5   24.80    2.80
  13   1  -5   24.20    6.30
  11  -1  -5   39.10    7.90
 -11  -1   5   48.80    7.50
 -11  -1   5   35.50    7.20
 -11  -1   5   47.50    8.70
  11  -1  -5   59.99    9.50
  11  -1  -5   56.09   10.70
 -11   1   5   49.00    3.20
  11   1  -5   32.60    6.10
  11   1  -5   37.10    6.50
 -11   1   5   42.20    7.00
  -9  -1   5   59.99    6.20
   9  -1  -5   73.79    8.40
   9  -1  -5   65.29    7.20
  -9  -1   5   67.39    4.90
   9  -1  -5   64.59    7.00
  -9  -1   5   59.89    7.20
  -9  -1   5   49.80    7.80
  -9   1   5   63.69    6.80
   9   1  -5   77.09    7.40
  -9   1   5   68.89    6.90
  -9   1   5   66.29    3.20
   9   1  -5   63.79    6.70
   9   1  -5   85.29   13.40
  -7  -1   5  501.35   18.20
   7  -1  -5  499.15   17.50
  -7  -1   5  481.55   16.00
  -7  -1   5  462.55   19.20
   7  -1  -5  487.55   17.50
  -7   1   5  504.15   17.50
   7   1  -5  503.45   21.90
  -7   1   5  510.45   17.50
   7   1  -5  444.66   16.80
  -5  -1   5  241.68   11.60
   5  -1  -5  235.78    9.80
   5  -1  -5  244.68   10.80
   5  -1  -5  221.38   10.00
  -5  -1   5  238.58    9.50
  -5  -1   5  250.87   10.50
   5   1  -5  243.08   10.10
   5   1  -5  235.98    9.40
  -5   1   5  253.97   10.30
  -5   1   5  236.88   10.20
   5   1  -5  265.37   13.30
  -3  -1   5   23.70    2.80
   3  -1  -5   25.20    3.10
   3  -1  -5   22.50    1.80
   3  -1  -5   21.40    3.00
   3  -1  -5   22.10    2.40
   3   1  -5   22.70    2.90
   3   1  -5   22.90    2.60
   3   1  -5   26.70    4.20
  -3   1   5   24.90    2.90
  -3   1   5   20.60    1.60
   3   1  -5   28.20    4.60
  -1  -1   5  102.99    4.60
  -1  -1   5   98.59    6.10
   1  -1  -5   98.49    4.30
  -1  -1   5   99.19    5.60
  -1  -1   5   90.99    5.00
  -1   1   5   96.59    4.10
  -1   1   5   90.19    4.80
   1   1  -5   93.89    5.00
   1   1  -5   95.19    4.50
   1   1  -5   89.09    5.80
  -1  -1  -5 1950.80   33.70
  -1  -1  -5 2025.20   34.40
  -1  -1  -5 1972.00   36.10
   1  -1   5 1978.20   38.10
   1  -1   5 1970.20   34.40
   1  -1   5 1862.21   36.90
  -1   1  -5 1992.70   37.90
   1   1   5 1947.61   33.80
  -1   1  -5 1927.31   42.00
  -1   1  -5 1923.71   37.50
   1   1   5 1945.41   33.90
  -1   1  -5 2045.30   34.70
   1   1   5 1946.51   36.00
   3  -1   5  337.87   11.60
  -3  -1  -5  340.47   14.90
  -3  -1  -5  330.47    8.10
   3  -1   5  329.87   10.90
  -3  -1  -5  339.57   11.50
  -3  -1  -5  356.96   11.30
   3  -1   5  323.57   14.90
  -3   1  -5  313.07   13.90
   3   1   5  343.27    8.40
   3   1   5  331.37   10.90
  -3   1  -5  322.77   11.30
  -3   1  -5  326.07   11.10
   3   1   5  331.67   11.10
  -5  -1  -5   -1.80    1.30
   5  -1   5    1.80    1.30
  -5  -1  -5    4.80    2.60
   5  -1   5    2.50    2.60
   5  -1   5    4.00    2.00
  -5  -1  -5    1.30    1.30
  -5   1  -5    1.10    1.80
   5   1   5    3.10    1.70
  -5   1  -5    1.60    1.30
  -5   1  -5    4.10    2.00
   5   1   5    3.80    3.00
   5   1   5    3.50    1.30
   5   1   5    1.90    1.40
  -7  -1  -5  156.58    8.60
  -7  -1  -5  125.39   10.00
   7  -1   5  144.29    7.60
   7  -1   5  157.58    9.30
  -7  -1  -5  138.89   10.30
   7  -1   5  140.89   12.00
   7  -1   5  151.78   10.70
   7   1   5  146.69    7.50
   7   1   5  132.89    9.60
   7   1   5  147.39    8.20
  -7   1  -5  131.19   10.20
  -7   1  -5  149.39    8.20
   7   1   5  142.29   12.20
   9  -1   5   21.30    6.00
  -9  -1  -5   24.30    5.40
  -9  -1  -5   35.20    7.20
   9  -1   5   27.40    6.30
   9  -1   5   36.50    6.10
   9  -1   5   33.70    5.00
  -9  -1  -5   26.20    4.60
   9   1   5   38.30    4.60
  -9   1  -5   32.40    5.00
   9   1   5   37.70    8.40
   9   1   5   33.40    6.40
  -9   1  -5   26.60    5.90
 -11  -1  -5   14.00    5.90
 -11  -1  -5   10.60    3.60
  11  -1   5   11.40    5.60
  11  -1   5   10.80    3.70
  11  -1   5   11.70    3.30
  11  -1   5   14.60    4.40
 -11   1  -5   12.50    4.50
  11   1   5   10.60    3.20
 -11   1  -5   14.10    3.40
  11   1   5    8.20    4.50
 -11   1  -5   15.80    5.70
  11   1   5   13.10    3.60
  11   1   5    8.00    3.40
 -13  -1  -5  200.68   15.30
  13  -1   5  231.78   15.00
 -13  -1  -5  209.18   12.60
  13  -1   5  213.98   11.30
 -13  -1  -5  193.48   17.90
  13   1   5  204.78   19.20
 -13   1  -5  192.68   15.40
  13   1   5  223.88   13.40
 -13   1  -5  211.68   12.10
  13   1   5  215.88   12.30
  15  -1   5  190.68   20.30
  15  -1   5  216.38   11.80
 -15  -1  -5  209.38   13.30
 -15  -1  -5  227.88   16.90
 -15   1  -5  209.28   16.70
  15   1   5  187.98   12.20
  15   1   5  198.88   13.90
 -15   1  -5  211.58   12.90
 -15   1  -5  198.98   16.50
  15   1   5  210.98   20.70
 -17  -1  -5    6.40    4.70
  17  -1   5   11.00    5.30
  17  -1   5    8.40    6.70
  17  -1   5   13.00    3.80
  17  -1   5   14.10    4.90
 -17   1  -5   15.80    4.40
  17   1   5   23.70   10.00
  17   1   5   10.30    4.40
  17   1   5   14.30    5.10
 -17   1  -5    8.90    5.40
 -19  -1  -5   28.20   10.00
 -19  -1  -5   20.60    5.90
  19  -1   5   34.80    8.20
  19  -1   5   26.70   11.30
  19   1   5   42.10   12.80
  19   1   5   29.10    7.30
 -19   1  -5   22.30    9.80
  20  -2  -5    5.10    5.20
 -20  -2   5   -1.60    2.60
  20  -2  -5   -3.20    6.00
 -20   2   5    4.20    4.10
  20   2  -5    7.90    6.10
 -18  -2   5   10.40    4.80
  18  -2  -5    5.00    5.10
  18  -2  -5   20.60    7.30
 -18  -2   5   25.20    8.00
 -18  -2   5   18.50    6.20
  18   2  -5   18.20    7.10
 -18   2   5    6.00    7.90
  18   2  -5    7.60    4.80
  16  -2  -5   14.40    6.40
  16  -2  -5   11.50    5.70
 -16  -2   5   19.60    4.40
 -16  -2   5   15.10    5.00
 -16  -2   5   10.80    5.40
  16   2  -5   23.70    7.90
  16   2  -5   21.10    6.10
 -16   2   5   15.90    4.80
 -16   2   5   17.90    5.80
  14  -2  -5   -3.40    2.40
 -14  -2   5    4.00    2.00
 -14  -2   5    0.90    3.00
 -14  -2   5    2.00    3.40
 -14  -2   5    2.20    2.30
  14  -2  -5   -4.30    1.80
  14   2  -5   -5.20    2.30
 -14   2   5    0.10    1.60
 -14   2   5   -4.10    1.70
  14   2  -5    2.20    2.80
 -12  -2   5   30.90    6.90
  12  -2  -5   29.60    6.60
 -12  -2   5   33.40    5.10
  12  -2  -5   33.20    7.30
 -12  -2   5   32.70    7.70
 -12  -2   5   32.10    5.90
  12  -2  -5   37.90    8.90
  12   2  -5   44.60    8.40
 -12   2   5   37.70    6.70
  12   2  -5   34.10    7.20
  10  -2  -5    1.90    2.00
 -10  -2   5    0.00    2.10
 -10  -2   5    3.90    2.40
 -10  -2   5    0.10    2.30
  10  -2  -5    0.00    2.80
 -10  -2   5    2.80    1.70
  10  -2  -5    3.00    2.70
 -10   2   5    2.50    2.30
  10   2  -5    5.60    2.80
  10   2  -5    3.10    2.50
 -10   2   5    0.60    1.90
   8  -2  -5  141.89   10.10
  -8  -2   5  133.59   11.00
   8  -2  -5  126.29    9.30
   8  -2  -5  123.59    9.10
  -8  -2   5  130.79    9.70
  -8  -2   5  119.99    7.70
  -8   2   5  126.49    9.10
   8   2  -5  131.89    8.60
   8   2  -5  131.39    9.40
  -8   2   5  127.09    8.20
   8   2  -5  122.49   12.70
   6  -2  -5  129.19    8.00
  -6  -2   5  117.39    6.60
   6  -2  -5  122.49    8.00
   6  -2  -5  112.49    7.80
  -6  -2   5  117.29    8.10
  -6  -2   5  119.19    9.50
   6   2  -5  108.69    7.70
   6   2  -5  120.79    6.80
  -6   2   5  121.19    7.90
   6   2  -5  132.79   11.30
  -6   2   5  115.19    7.00
   6   2  -5  118.79    9.00
   4  -2  -5   62.79    4.80
  -4  -2   5   64.49    6.20
  -4  -2   5   64.19    5.30
   4  -2  -5   68.49    5.30
   4   2  -5   64.19    6.80
   4   2  -5   62.69    5.10
   4   2  -5   53.69    5.60
   4   2  -5   59.59    4.00
  -4   2   5   61.69    4.50
   2  -2  -5 1312.97   27.10
   2  -2  -5 1315.87   27.80
  -2  -2   5 1323.87   30.90
  -2  -2   5 1312.47   28.80
  -2  -2   5 1319.87   28.10
   2  -2  -5 1328.17   24.30
   2   2  -5 1281.77   30.30
  -2   2   5 1304.07   24.00
  -2   2   5 1300.47   26.90
   2   2  -5 1352.66   30.60
   2   2  -5 1274.77   27.80
   0  -2  -5  258.07    9.20
   0  -2   5  269.07   11.00
   0  -2   5  263.77    8.20
   0  -2  -5  271.37    8.60
   0  -2  -5  273.07    7.50
   0  -2   5  270.67    9.60
   0   2   5  263.77    8.60
   0   2   5  265.47    7.30
   0   2  -5  252.17   10.40
   0   2  -5  272.57   11.20
   0   2  -5  273.97    8.80
   2  -2   5  650.63   20.80
   2  -2   5  634.64   12.90
   2  -2   5  636.94   18.40
  -2  -2  -5  627.34   15.90
  -2  -2  -5  643.64   16.50
   2  -2   5  646.14   17.60
  -2   2  -5  662.43   13.20
  -2   2  -5  604.84   19.10
   2   2   5  645.34   15.80
  -2   2  -5  612.64   18.00
   2   2   5  612.94   16.30
   4  -2   5   23.70    3.80
   4  -2   5   36.40    3.80
  -4  -2  -5   26.20    3.90
   4  -2   5   38.90    6.50
  -4  -2  -5   37.40    7.00
  -4  -2  -5   40.10    4.10
  -4   2  -5   34.80    4.00
   4   2   5   32.40    3.80
  -4   2  -5   37.00    4.50
   4   2   5   31.60    3.80
  -4   2  -5   35.20    5.50
   6  -2   5  172.58   12.70
   6  -2   5  174.98    8.40
  -6  -2  -5  184.18   10.90
  -6  -2  -5  170.98   11.50
  -6  -2  -5  177.88    9.30
   6  -2   5  181.28   10.40
   6   2   5  171.78    6.60
   6   2   5  155.48    9.70
   6   2   5  165.68   15.40
  -6   2  -5  184.18   10.30
  -6   2  -5  172.38    9.00
   6   2   5  175.08    9.10
  -6   2  -5  185.48   11.50
   8  -2   5   27.60    5.90
  -8  -2  -5   25.60    5.20
  -8  -2  -5   31.00    5.30
   8  -2   5   23.40    5.20
  -8  -2  -5   30.00    6.30
   8  -2   5   20.70    3.60
   8   2   5   22.00    5.70
  -8   2  -5   19.00    4.50
   8   2   5   21.60    4.60
   8   2   5   21.60    3.40
   8   2   5   24.30    4.40
  -8   2  -5   28.00    5.50
 -10  -2  -5   -0.60    1.40
  10  -2   5    1.30    2.30
 -10  -2  -5   -0.20    2.40
 -10  -2  -5    0.80    2.00
  10  -2   5    0.40    2.70
  10  -2   5    1.10    1.50
  10   2   5   -1.60    1.20
 -10   2  -5    0.90    1.70
 -10   2  -5    0.00    1.80
  10   2   5   -2.30    1.00
  10   2   5    0.40    2.80
 -10   2  -5    0.80    2.10
 -12  -2  -5   78.99    7.90
  12  -2   5   78.59   14.00
 -12  -2  -5   80.19    9.30
  12  -2   5   82.29    6.70
 -12  -2  -5   55.79   10.20
 -12  -2  -5   59.39   11.50
  12  -2   5   86.49    9.30
  12   2   5   80.59    9.20
  12   2   5   90.69   15.30
  12   2   5   84.89    7.50
 -12   2  -5   85.99    7.40
  12   2   5   85.79    9.90
 -12   2  -5   81.39    9.00
 -14  -2  -5   -0.30    1.80
 -14  -2  -5   -0.70    4.80
  14  -2   5    1.30    4.20
  14  -2   5    0.40    2.10
 -14  -2  -5    1.80    3.00
 -14   2  -5    4.40    3.40
  14   2   5    1.40    2.00
  14   2   5   -1.20    2.40
  14   2   5   -0.90    1.80
  14   2   5   -0.40    3.90
 -14   2  -5   -2.70    1.50
  16  -2   5   -1.10    2.60
 -16  -2  -5   -4.00    2.60
  16  -2   5    2.50    4.40
 -16  -2  -5    0.10    2.80
  16  -2   5    5.30    4.60
  16  -2   5    2.60    2.30
  16   2   5   -5.40    4.70
  16   2   5    0.00    3.50
 -16   2  -5   -0.30    2.10
 -16   2  -5   -1.50    3.80
 -16   2  -5   -0.90    3.40
  16   2   5    3.50    2.50
 -18  -2  -5   -2.20    2.50
  18  -2   5    2.30    5.50
  18  -2   5    3.20    2.70
 -18  -2  -5   -0.20    5.00
 -18  -2  -5   -7.90    3.00
  18  -2   5    0.40    3.60
 -18   2  -5   -2.40    3.00
 -18   2  -5    1.10    2.40
  18   2   5    4.90    6.00
 -19  -3   5    6.30    4.90
  19  -3  -5    0.00    4.10
 -19  -3   5   -3.30    2.40
  19  -3  -5    4.40    6.40
 -19  -3   5    6.90    3.70
  19   3  -5    5.40    7.10
  19   3  -5    8.40    5.70
  17  -3  -5    8.20    5.00
 -17  -3   5   11.00    4.80
 -17  -3   5    6.20    2.90
  17  -3  -5   11.50    5.60
 -17  -3   5    7.50    6.10
 -17  -3   5    8.60    5.30
 -17   3   5   12.90    4.30
  17   3  -5    9.50    5.30
 -17   3   5    8.70    4.30
  17   3  -5    5.00    4.40
 -15  -3   5    0.50    1.90
 -15  -3   5    2.50    2.30
 -15  -3   5   -0.90    3.30
  15  -3  -5   -3.10    2.10
  15  -3  -5    2.10    3.40
  15   3  -5   -3.50    3.20
  15   3  -5   -0.90    3.60
  15   3  -5    1.70    3.40
 -15   3   5    2.60    2.80
  13  -3  -5    7.10    4.00
 -13  -3   5    2.60    2.60
  13  -3  -5   -0.60    2.20
 -13  -3   5    7.90    2.90
 -13  -3   5    1.60    3.00
  13  -3  -5    3.70    4.10
 -13  -3   5    1.80    2.70
  13   3  -5    3.40    3.20
  13   3  -5    5.20    3.20
 -13   3   5    4.70    2.90
  13   3  -5    1.80    3.60
 -13   3   5    2.50    2.60
  11  -3  -5  274.57   17.30
  11  -3  -5  284.97   17.20
 -11  -3   5  300.67   18.30
 -11  -3   5  279.07   13.40
 -11  -3   5  292.47   14.10
  11  -3  -5  303.37   17.10
  11   3  -5  297.27   17.10
  11   3  -5  307.27   16.50
  11   3  -5  301.97   18.30
 -11   3   5  286.47   13.90
  -9  -3   5  180.48   14.30
  -9  -3   5  190.98   10.30
   9  -3  -5  196.88   12.30
   9  -3  -5  202.68   12.90
   9  -3  -5  189.18   12.70
  -9  -3   5  200.28   10.20
  -9  -3   5  185.48   12.90
   9   3  -5  200.58   13.50
   9   3  -5  181.68   12.30
  -9   3   5  199.98   10.40
  -9   3   5  196.18   12.20
   9   3  -5  204.88   11.60
  -7  -3   5    0.40    2.00
   7  -3  -5   -1.00    1.10
   7  -3  -5    0.30    1.50
  -7  -3   5    1.10    1.90
  -7  -3   5    0.00    1.00
   7   3  -5    0.70    1.40
   7   3  -5   -0.60    1.60
  -7   3   5    0.40    1.40
   7   3  -5    0.10    1.40
  -7   3   5   -0.60    0.80
  -5  -3   5   98.49    7.60
  -5  -3   5   87.59    8.20
   5  -3  -5   92.89    6.10
   5  -3  -5   99.59    7.20
   5   3  -5  103.59    5.40
  -5   3   5   94.09    5.80
   5   3  -5   85.29    7.50
   5   3  -5  111.79   10.70
   5   3  -5  103.79    7.60
  -5   3   5  102.69    7.20
  -3  -3   5    5.00    2.40
   3  -3  -5    7.10    2.00
  -3  -3   5    3.30    1.80
   3  -3  -5    5.40    1.30
   3  -3  -5    6.00    2.10
  -3  -3   5    2.50    1.90
  -3   3   5    4.20    1.60
   3   3  -5    5.10    2.40
   3   3  -5    5.20    2.20
   3   3  -5    8.60    3.10
   3   3  -5    5.40    1.20
  -1  -3   5    3.50    2.00
  -1  -3   5    2.80    1.60
  -1  -3   5    7.40    2.40
   1  -3  -5    3.80    1.60
   1  -3  -5    4.00    1.40
   1  -3  -5    3.70    1.40
   1   3  -5    1.10    1.50
   1   3  -5    2.20    1.60
   1   3  -5    2.90    1.90
   1   3  -5    3.50    2.00
  -1  -3  -5    1.20    1.20
   1  -3   5    4.30    2.30
   1  -3   5    2.30    0.90
  -1  -3  -5    1.60    1.20
  -1  -3  -5    1.10    0.80
   1  -3   5    5.00    2.30
  -1   3  -5    2.20    1.60
   1   3   5    1.60    1.10
  -1   3  -5    1.00    1.70
  -1   3  -5    2.40    1.30
   1   3   5    2.80    1.20
  -3  -3  -5   74.59    5.60
   3  -3   5   64.29    6.90
   3  -3   5   72.09    8.70
  -3  -3  -5   80.69    7.50
   3  -3   5   60.39    5.40
  -3   3  -5   64.49    5.80
   3   3   5   61.59    5.10
   3   3   5   65.79    5.10
  -3   3  -5   69.09    6.40
   5  -3   5  186.88   11.10
  -5  -3  -5  227.98   11.60
   5  -3   5  213.38    9.90
  -5  -3  -5  219.78   12.50
   5  -3   5  202.18   13.30
  -5   3  -5  215.38   11.60
   5   3   5  209.48   10.30
   5   3   5  214.48   10.90
  -5   3  -5  201.98   11.40
  -7  -3  -5   26.80    4.40
   7  -3   5   28.50    4.30
   7  -3   5   25.40    4.70
   7  -3   5   24.60    5.80
  -7  -3  -5   33.20    6.00
  -7  -3  -5   41.90    6.70
   7   3   5   24.30    4.80
   7   3   5   41.80    6.10
   7   3   5   27.00    5.80
  -7   3  -5   25.80    4.80
  -7   3  -5   29.30    5.50
  -9  -3  -5  204.58   14.00
  -9  -3  -5  180.28   12.60
   9  -3   5  184.78    9.40
  -9  -3  -5  197.78   11.40
   9  -3   5  204.28   13.30
   9  -3   5  185.28   15.80
  -9   3  -5  170.28   12.40
   9   3   5  183.48   15.10
  -9   3  -5  190.38    9.70
  -9   3  -5  196.68   10.80
   9   3   5  188.48   11.10
   9   3   5  198.58   13.00
 -11  -3  -5    7.30    3.70
  11  -3   5    7.90    3.80
 -11  -3  -5   10.60    3.50
 -11  -3  -5    5.50    3.90
  11  -3   5    7.10    2.60
  11  -3   5    8.40    6.20
 -11   3  -5    9.10    3.00
 -11   3  -5    5.70    2.60
  11   3   5    6.90    4.10
  11   3   5    4.30    4.00
 -11   3  -5    7.80    3.80
  11   3   5    9.60    3.60
 -13  -3  -5   44.20    8.40
 -13  -3  -5   43.80    9.40
 -13  -3  -5   51.59    8.40
  13  -3   5   51.79    5.50
  13  -3   5   49.00   11.80
  13   3   5   44.40    5.60
 -13   3  -5   45.80    6.60
  13   3   5   51.09   12.20
 -13   3  -5   48.20    7.30
 -15  -3  -5  123.19   12.30
 -15  -3  -5  114.79   14.20
  15  -3   5  164.18   24.60
 -15  -3  -5  120.29   10.80
  15  -3   5  126.69    8.70
  15  -3   5  137.89   13.40
  15   3   5  163.68   23.40
  15   3   5  125.49   13.30
 -15   3  -5  109.29   10.20
 -15   3  -5  134.89   10.00
  15   3   5  118.19    9.70
 -17  -3  -5   38.30    8.00
  17  -3   5   75.69   17.00
 -17  -3  -5   54.49   10.30
 -17  -3  -5   55.29   12.10
  17  -3   5   66.39    6.70
  17  -3   5   55.89   10.90
  17  -3   5   53.09   12.60
  17   3   5   62.89    9.20
  17   3   5   61.59   13.90
 -17   3  -5   50.09    9.80
  17   3   5   67.99   12.40
  19  -3   5   15.20    9.10
 -19  -3  -5   44.30    8.40
  19  -3   5   58.89   11.30
  19  -3   5   40.20    6.40
  19   3   5   42.80   12.70
 -19   3  -5    6.70    3.90
 -19   3  -5    6.30    3.00
 -18  -4   5    4.90    3.60
 -18  -4   5    3.80    5.50
  18  -4  -5    4.70    4.50
  18  -4  -5    7.20    6.00
 -18  -4   5   -0.80    3.00
  18  -4  -5    6.30    5.00
  18   4  -5   -4.10    3.80
  18   4  -5    5.30    5.70
 -18   4   5   -2.90    3.00
  16  -4  -5   17.80    7.10
  16  -4  -5   10.40    5.00
 -16  -4   5   -2.70    5.00
 -16  -4   5    5.50    3.00
 -16  -4   5   10.10    3.80
 -16  -4   5    3.80    4.80
  16  -4  -5   12.10    5.40
  16   4  -5    7.50    4.50
 -16   4   5    2.70    3.80
 -16   4   5    0.80    2.80
  16   4  -5    3.00    4.00
  16   4  -5   -2.10    3.30
  14  -4  -5   56.99   10.00
 -14  -4   5   48.20    7.50
 -14  -4   5   46.20   10.50
  14  -4  -5   42.40    9.30
 -14  -4   5   54.89    6.80
  14  -4  -5   52.99   10.20
  14   4  -5   50.19    9.00
  14   4  -5   59.49   10.60
  14   4  -5   50.09   10.20
 -14   4   5   56.29    6.50
 -12  -4   5   29.30    5.80
  12  -4  -5   39.10    7.90
 -12  -4   5   37.40    6.10
  12  -4  -5   37.90    7.70
  12  -4  -5   29.20    9.20
 -12  -4   5   21.30    8.10
  12   4  -5   38.10    7.30
  12   4  -5   24.90    5.80
 -12   4   5   36.00    5.70
  10  -4  -5   77.29    8.10
 -10  -4   5   79.59    9.40
 -10  -4   5   67.69    6.90
 -10  -4   5   40.90    7.80
  10  -4  -5   75.49    9.00
  10  -4  -5   55.49    8.90
 -10  -4   5   76.09    6.50
  10   4  -5   83.09    8.00
 -10   4   5   70.99    8.00
  10   4  -5   57.79    8.70
 -10   4   5   68.59    6.10
  10   4  -5   63.79    9.90
  -8  -4   5   41.50    6.50
  -8  -4   5   33.00    7.10
  -8  -4   5   47.10    4.50
   8  -4  -5   52.29    8.30
   8  -4  -5   42.00    6.70
   8   4  -5   54.79    5.60
  -8   4   5   54.09    7.80
   8   4  -5   47.40    7.60
   8   4  -5   50.29    7.50
  -8   4   5   48.90    4.70
   6  -4  -5   76.99    6.00
   6  -4  -5   88.19    3.80
  -6  -4   5   89.19    8.10
  -6  -4   5   87.39    9.30
   6  -4  -5   86.59    7.40
  -6   4   5   91.09    5.90
  -6   4   5   91.59    7.40
   6   4  -5   94.99    5.70
   6   4  -5   77.29    7.40
   6   4  -5   80.19    7.70
  -4  -4   5 2457.95   53.39
   4  -4  -5 2539.45   47.80
   4  -4  -5 2480.15   44.50
   4  -4  -5 2519.95   52.29
   4  -4  -5 2588.84   50.99
  -4  -4   5 2543.45   55.69
  -4  -4   5 2472.25   56.59
   4   4  -5 2564.34   54.19
   4   4  -5 2596.84   43.10
   4   4  -5 2499.45   53.39
  -4   4   5 2500.75   47.40
   2  -4  -5   16.90    3.20
   2  -4  -5   13.20    2.30
  -2  -4   5   11.70    3.00
  -2  -4   5   11.90    3.20
   2  -4  -5   19.80    3.30
   2  -4  -5   16.10    2.90
   2  -4  -5   15.60    2.80
   2   4  -5   12.20    3.30
   2   4  -5   10.70    2.90
   0  -4  -5    0.80    1.30
   0  -4  -5    0.80    1.10
   0  -4   5    4.20    2.00
   0  -4   5    1.90    1.90
   0  -4  -5    4.90    1.70
   0  -4   5    1.10    1.40
   0   4  -5    4.60    1.50
   0   4  -5    5.90    2.60
   0   4   5    5.60    1.90
   2  -4   5   28.80    5.30
  -2  -4  -5   26.10    4.00
   2  -4   5   30.00    5.30
  -2  -4  -5   30.10    4.90
  -2  -4  -5   29.50    2.60
   2   4   5   22.60    3.70
  -2   4  -5   34.00    6.00
  -2   4  -5   31.20    3.70
  -4  -4  -5   54.19    5.50
   4  -4   5   59.09    6.70
   4  -4   5   55.89    5.60
   4  -4   5   63.79    7.20
  -4  -4  -5   55.39    5.80
  -4  -4  -5   55.19    6.40
  -4   4  -5   54.29    6.30
   4   4   5   51.99    5.40
  -4   4  -5   61.39    5.80
  -6  -4  -5   22.80    4.40
  -6  -4  -5   29.10    5.30
   6  -4   5   30.60    6.90
   6  -4   5   37.70    5.60
  -6  -4  -5   31.20    6.00
   6  -4   5   31.60    6.20
  -6   4  -5   31.50    6.20
  -6   4  -5   35.20    5.80
   6   4   5   23.70    4.50
   8  -4   5   40.70    5.50
  -8  -4  -5   33.10    6.20
  -8  -4  -5   38.80    6.00
  -8  -4  -5   31.80    6.60
   8  -4   5   34.30    5.90
   8  -4   5   38.20    8.30
   8   4   5   32.70    6.80
  -8   4  -5   40.70    6.80
   8   4   5   34.90    8.40
   8   4   5   33.70    3.40
  10  -4   5   20.00    5.60
  10  -4   5   35.50    9.20
 -10  -4  -5   32.20    6.60
  10  -4   5   28.20    4.60
 -10  -4  -5   23.50    6.40
 -10  -4  -5   34.50    6.10
 -10   4  -5   25.10    6.00
  10   4   5   23.50    5.30
  10   4   5   14.60    5.70
 -10   4  -5   26.00    3.10
  10   4   5   28.60    4.50
  12  -4   5   21.00    7.60
 -12  -4  -5   16.30    5.60
  12  -4   5   22.40    4.20
 -12  -4  -5   19.50    6.20
 -12  -4  -5   16.50    4.60
  12  -4   5   13.30    5.10
  12   4   5   15.50    4.10
  12   4   5   18.50    6.60
 -12   4  -5   16.50    3.40
  14  -4   5   10.30    3.30
  14  -4   5   11.50    5.80
  14  -4   5    7.60    4.10
 -14  -4  -5    0.50    3.20
 -14  -4  -5    2.80    3.40
  14  -4   5   17.30    6.60
 -14  -4  -5    8.50    3.80
 -14   4  -5    6.40    2.90
  14   4   5   15.20    4.00
  14   4   5   14.90    5.00
  14   4   5    5.60    5.10
 -16  -4  -5    1.20    3.40
 -16  -4  -5    3.20    2.70
  16  -4   5    2.00    4.70
  16  -4   5    3.50    2.10
 -16  -4  -5    1.40    2.80
  16  -4   5   -1.50    4.30
  16  -4   5   -1.60    3.40
 -16  -4  -5   -4.20    4.70
 -16   4  -5    5.50    3.20
 -16   4  -5   -4.50    2.00
  16   4   5    8.10    6.50
  16   4   5    3.80    4.10
  16   4   5   -1.40    2.20
  16   4   5   -3.10    2.80
 -18  -4  -5    9.20    6.80
 -18  -4  -5    2.50    3.60
  18  -4   5   -0.60    2.00
  18  -4   5    2.30    4.20
 -18  -4  -5   -5.20    3.30
  18  -4   5    5.60    7.00
  18   4   5   -4.50    2.40
 -18   4  -5    4.00    3.00
  18   4   5   -9.40    4.90
 -17  -5   5    7.40    6.10
 -17  -5   5    4.20    3.10
  17  -5  -5   10.60    5.00
  17  -5  -5    0.70    4.10
 -17  -5   5    1.10    2.80
  17  -5  -5   -1.20    3.10
  17   5  -5   -7.80    3.80
 -17   5   5    4.10    2.50
 -15  -5   5   -4.00    2.20
 -15  -5   5    0.90    2.50
  15  -5  -5    2.60    3.90
  15  -5  -5   -2.90    3.50
 -15  -5   5    2.70    4.00
 -15  -5   5    1.70    3.70
  15   5  -5   -3.70    3.20
 -15   5   5   -5.80    2.60
 -15   5   5    0.80    2.30
  15   5  -5    2.20    3.70
  15   5  -5    5.10    4.10
  13  -5  -5    0.20    2.90
  13  -5  -5    2.50    2.60
 -13  -5   5    1.80    2.20
  13  -5  -5    6.90    3.50
  13  -5  -5    1.00    3.40
 -13  -5   5    2.40    4.00
 -13   5   5    5.70    3.90
  13   5  -5    2.90    3.10
  13   5  -5    7.10    3.50
  13   5  -5   -1.00    3.50
 -13   5   5    1.80    2.00
 -11  -5   5  122.69   12.80
  11  -5  -5  138.89   12.90
 -11  -5   5  133.99   10.50
 -11  -5   5  133.39    8.60
  11  -5  -5  121.79   10.50
  11  -5  -5  115.69   12.10
 -11   5   5  136.09    8.60
 -11   5   5  152.38   12.20
  11   5  -5  125.89   10.80
  11   5  -5  146.99   12.40
  11   5  -5  115.39   11.60
  -9  -5   5    4.70    3.40
   9  -5  -5    1.40    2.00
   9  -5  -5    0.80    2.40
   9  -5  -5    3.00    3.30
  -9  -5   5    1.70    1.60
  -9  -5   5    2.40    3.20
  -9   5   5    4.10    1.80
  -9   5   5    0.10    1.70
   9   5  -5    0.20    2.30
   9   5  -5    2.60    2.20
   9   5  -5    2.20    1.90
   7  -5  -5    9.20    1.70
   7  -5  -5    4.20    2.60
  -7  -5   5   10.10    4.30
   7  -5  -5    6.30    3.00
   7  -5  -5    6.80    2.60
  -7  -5   5    8.10    3.50
  -7   5   5   10.30    2.60
  -7   5   5   10.00    3.10
   7   5  -5    7.60    3.60
   7   5  -5    6.00    2.20
   7   5  -5    8.40    3.30
   5  -5  -5  217.88    9.60
  -5  -5   5  240.48   14.00
  -5  -5   5  220.18   14.60
  -5  -5   5  215.28   12.90
   5  -5  -5  227.78   11.80
   5  -5  -5  223.88   12.70
   5  -5  -5  224.88    8.40
   5   5  -5  203.08   12.30
  -5   5   5  224.38   11.50
   5   5  -5  227.08   13.00
  -3  -5   5  907.51   28.00
  -3  -5   5  956.70   29.50
   3  -5  -5  937.21   25.00
   3  -5  -5  940.41   23.20
   3  -5  -5  962.10   25.50
   3  -5  -5  940.31   26.50
   3  -5  -5  968.40   22.80
  -3  -5   5  952.50   29.20
   3   5  -5  966.30   28.20
   3   5  -5  914.71   28.00
   1  -5  -5 1460.05   31.70
   1  -5  -5 1472.45   32.90
  -1  -5   5 1461.95   38.30
  -1  -5   5 1500.25   35.20
   1  -5  -5 1501.55   32.90
  -1  -5   5 1441.26   37.00
   1  -5  -5 1456.35   33.10
   1   5  -5 1521.75   37.60
  -1  -5  -5   32.80    3.50
   1  -5   5   34.90    3.50
  -1  -5  -5   39.00    4.60
   1  -5   5   33.30    5.70
   1  -5   5   40.00    4.90
  -1  -5  -5   39.00    4.60
   1  -5   5   33.20    5.40
  -1   5  -5   41.50    6.80
  -1   5  -5   33.30    3.30
   1   5   5   35.70    5.30
  -3  -5  -5   41.80    5.10
   3  -5   5   31.50    6.00
  -3  -5  -5   35.20    6.20
   3  -5   5   39.10    6.30
  -3  -5  -5   47.50    5.40
  -3  -5  -5   42.50    3.50
   3   5   5   40.10    3.00
  -3   5  -5   40.50    6.40
   3   5   5   32.10    5.00
  -3   5  -5   45.90    4.60
  -5  -5  -5  632.94   22.20
   5  -5   5  612.64   24.10
  -5  -5  -5  636.64   21.80
   5  -5   5  668.03   25.80
   5  -5   5  651.63   22.00
  -5  -5  -5  639.84   23.10
   5   5   5  635.24   22.30
  -5   5  -5  628.94   21.00
  -5   5  -5  661.73   24.50
  -7  -5  -5  133.49    9.80
  -7  -5  -5  134.99   10.90
   7  -5   5  135.39    9.10
   7  -5   5  128.29   11.00
  -7  -5  -5  126.99    9.70
   7  -5   5  125.49   12.20
   7   5   5  129.69   10.30
  -7   5  -5  129.39    9.80
  -9  -5  -5   52.69    6.70
   9  -5   5   34.90    7.90
   9  -5   5   40.20    8.00
  -9  -5  -5   54.49    8.50
  -9  -5  -5   46.60    8.60
   9  -5   5   44.60    6.20
   9   5   5   46.20    3.90
  -9   5  -5   34.30    6.40
   9   5   5   38.90    6.70
  11  -5   5   20.00    6.20
  11  -5   5   31.30    5.10
 -11  -5  -5   28.40    7.80
  11  -5   5   25.80    7.40
 -11  -5  -5   30.70    6.00
  11   5   5   33.40    4.90
  11   5   5   36.50    9.50
 -11   5  -5   34.10    7.30
  13  -5   5    0.70    4.60
 -13  -5  -5    4.20    2.90
 -13  -5  -5    1.30    2.20
  13  -5   5   -2.50    1.60
 -13  -5  -5    3.50    3.10
  13  -5   5   -3.90    2.10
  13   5   5   -2.60    1.80
  13   5   5    0.80    4.40
 -13   5  -5   -0.10    3.90
 -15  -5  -5   10.30    5.50
 -15  -5  -5    3.40    2.90
  15  -5   5   -0.60    3.00
 -15  -5  -5   -6.70    4.80
  15  -5   5   -1.50    3.60
  15  -5   5   -4.20    3.90
  15  -5   5   -0.50    2.00
 -15  -5  -5   -0.30    2.40
 -15   5  -5    1.30    3.10
 -15   5  -5    2.00    1.40
  15   5   5    1.10    2.20
  15   5   5   -2.00    4.30
  15   5   5   -1.60    1.50
  15   5   5    3.00    3.30
  17  -5   5    6.30    6.00
  17  -5   5    6.60    2.70
 -17  -5  -5   -4.60    4.30
 -17  -5  -5    2.50    3.70
  17  -5   5   -3.40    4.10
 -17  -5  -5    1.10    3.20
  17   5   5    0.40    2.40
 -17   5  -5    0.00    2.00
  17   5   5  -10.10    5.20
  17   5   5    3.70    3.60
 -16  -6   5    9.50    4.40
 -16  -6   5    7.30    3.30
  16  -6  -5    4.70    5.00
 -16  -6   5    2.50    4.50
  16  -6  -5   10.80    5.60
  16  -6  -5   -1.90    4.20
 -16   6   5    4.50    2.00
  16   6  -5    6.00    6.10
  16   6  -5   14.00    4.90
  14  -6  -5    3.20    3.50
 -14  -6   5   -4.00    3.40
 -14  -6   5    4.40    5.40
  14  -6  -5   -0.10    3.40
 -14  -6   5   -0.80    1.90
  14  -6  -5    1.40    3.20
 -14  -6   5    3.80    2.70
 -14   6   5    1.90    1.60
  14   6  -5   -1.30    3.10
 -14   6   5    2.30    2.90
  14   6  -5    8.00    4.30
  14   6  -5   -3.70    2.80
 -12  -6   5   48.90    9.80
  12  -6  -5   33.80    7.90
  12  -6  -5   21.70    5.80
 -12  -6   5   33.30    5.30
 -12  -6   5   37.00    7.10
 -12  -6   5   37.20    9.30
  12  -6  -5   26.00    6.60
 -12   6   5   35.00    7.90
  12   6  -5   26.00    6.40
 -12   6   5   30.50    4.90
  12   6  -5   31.00    7.20
  12   6  -5   31.60    8.80
 -10  -6   5   18.40    5.30
  10  -6  -5   21.90    4.80
 -10  -6   5   13.20    4.60
 -10  -6   5   34.10    9.50
  10  -6  -5   22.10    6.60
  10  -6  -5   18.20    6.10
  10   6  -5   15.30    4.20
 -10   6   5   21.80    3.90
  10   6  -5   20.40    5.70
 -10   6   5   28.00    6.50
  -8  -6   5   52.89    9.10
   8  -6  -5   70.39    4.30
   8  -6  -5   76.39    6.50
   8  -6  -5   72.59    5.00
   8  -6  -5   72.79    8.50
   8  -6  -5   82.39    9.30
  -8  -6   5   73.69    9.10
  -8   6   5   73.19    8.10
   8   6  -5   73.09    8.20
   8   6  -5   80.99    6.10
  -6  -6   5    7.10    3.50
   6  -6  -5    5.20    1.90
  -6  -6   5    3.70    2.90
   6  -6  -5    8.20    3.30
   6  -6  -5    9.80    2.60
  -6  -6   5    1.60    3.00
   6  -6  -5    3.80    3.00
   6   6  -5    7.70    3.30
  -6   6   5    8.40    2.80
   6   6  -5    2.80    2.70
  -4  -6   5   50.29    7.80
   4  -6  -5   63.49    6.20
   4  -6  -5   61.29    5.10
  -4  -6   5   65.69    7.80
   4  -6  -5   56.79    4.90
   4  -6  -5   52.89    6.00
  -4  -6   5   50.99    8.40
   4  -6  -5   62.79    6.90
   4   6  -5   73.79    7.50
   4   6  -5   62.79    7.30
   2  -6  -5  115.99    8.50
   2  -6  -5  129.29    8.80
   2  -6  -5  113.99    7.50
  -2  -6   5  129.29   10.30
   2  -6  -5  110.49    7.20
  -2  -6   5  115.99    9.60
  -2  -6   5  124.49    9.70
   2   6  -5  105.69    9.20
   2   6  -5  123.69    9.50
   0  -6   5  142.59    8.60
   0  -6   5  141.19   10.50
   0  -6  -5  164.18    9.00
   0  -6  -5  159.08    9.40
   0  -6  -5  159.58    9.90
   0  -6   5  152.58   11.40
   0  -6  -5  148.49    7.50
   0   6  -5  154.18   11.00
   0   6  -5  151.88    5.30
   2  -6   5    7.80    2.10
  -2  -6  -5    9.60    3.30
   2  -6   5    9.90    3.70
  -2  -6  -5    9.10    2.50
   2  -6   5    7.50    3.10
   2  -6   5    6.00    2.70
  -2  -6  -5   10.40    3.20
  -2   6  -5    7.30    3.10
   2   6   5   15.50    4.20
  -2   6  -5    9.30    2.20
  -4  -6  -5   10.80    2.60
   4  -6   5   10.80    4.10
  -4  -6  -5    8.20    3.30
   4  -6   5    9.60    3.90
  -4  -6  -5    7.10    3.00
  -4  -6  -5   16.00    4.10
   4   6   5    8.30    2.90
  -4   6  -5   11.60    3.20
   4   6   5   15.20    2.40
  -4   6  -5   13.60    4.30
   6  -6   5  244.58   15.90
  -6  -6  -5  229.68   14.50
   6  -6   5  248.48   13.60
  -6  -6  -5  230.28   12.40
  -6  -6  -5  229.18   13.50
   6  -6   5  222.88   15.70
  -6   6  -5  217.88   12.20
  -6   6  -5  218.68   14.80
   6   6   5  236.98   14.10
  -8  -6  -5  549.15   20.60
   8  -6   5  535.55   25.70
  -8  -6  -5  584.04   23.30
   8  -6   5  563.54   20.90
  -8  -6  -5  597.04   25.70
   8  -6   5  595.84   28.90
  -8   6  -5  581.24   23.00
   8   6   5  582.74   24.40
  10  -6   5    2.20    3.60
 -10  -6  -5   -1.50    2.40
  10  -6   5    2.10    1.90
 -10  -6  -5    1.70    2.50
  10  -6   5    1.30    2.90
 -10  -6  -5    1.40    1.90
 -10   6  -5    4.00    2.90
  10   6   5   -2.20    1.50
  12  -6   5   -1.90    1.70
 -12  -6  -5   -0.70    2.50
 -12  -6  -5    5.90    3.70
  12  -6   5   -3.70    2.40
  12  -6   5    3.10    4.10
 -12  -6  -5    3.30    2.50
  12   6   5    1.00    1.30
 -12   6  -5    6.10    3.60
  14  -6   5   17.50    8.10
  14  -6   5    9.80    3.40
 -14  -6  -5    7.20    5.70
 -14  -6  -5    6.00    4.90
 -14  -6  -5   13.70    4.30
  14  -6   5    8.50    5.00
 -14  -6  -5   13.00    4.60
  14   6   5    9.30    4.70
 -14   6  -5    3.90    4.10
 -16  -6  -5    2.30    4.70
 -16  -6  -5   -1.50    2.70
 -16  -6  -5    4.50    3.00
  16  -6   5   -5.70    4.60
  16  -6   5    2.30    2.20
  16  -6   5   -1.60    6.50
  16   6   5    5.30    2.70
 -15  -7   5   10.90    5.20
  15  -7  -5    5.50    5.50
 -15  -7   5    7.60    4.30
  15  -7  -5    0.90    5.30
  15  -7  -5    6.30    5.80
 -15   7   5    0.50    1.90
 -15   7   5   -1.90    4.90
  15   7  -5   -2.30    3.30
  15   7  -5   -3.20    3.30
 -13  -7   5    8.30    5.40
  13  -7  -5    8.30    5.70
  13  -7  -5    0.30    3.70
 -13  -7   5    8.80    4.30
  13  -7  -5    8.00    5.40
 -13  -7   5    6.60    4.80
  13   7  -5    4.70    4.40
  13   7  -5   -0.50    2.70
  13   7  -5   10.70    4.40
 -13   7   5    6.20    4.00
 -11  -7   5   41.90    8.20
 -11  -7   5   49.80   10.40
  11  -7  -5   40.00    8.00
 -11  -7   5   31.50    6.80
  11  -7  -5   55.69   10.30
  11  -7  -5   45.60    7.00
  11   7  -5   42.10    8.30
 -11   7   5   39.10    8.10
   9  -7  -5  123.69    6.30
   9  -7  -5  135.49   12.20
   9  -7  -5  116.49   12.00
   9  -7  -5  114.59    6.70
   9  -7  -5  120.69   10.80
  -9  -7   5  119.99   12.50
  -9  -7   5  149.19   15.40
   9   7  -5  119.89   10.90
  -9   7   5  152.28   12.10
  -7  -7   5   16.10    5.50
   7  -7  -5   31.60    4.80
  -7  -7   5   29.10    7.60
   7  -7  -5   32.40    7.30
   7  -7  -5   23.80    6.00
   7  -7  -5   21.30    3.70
   7   7  -5   23.40    5.50
   5  -7  -5   -2.80    1.80
  -5  -7   5    0.10    2.00
   5  -7  -5    0.70    1.80
  -5  -7   5   -1.80    1.70
   5  -7  -5    0.20    1.30
   5  -7  -5   -1.00    1.50
  -5  -7   5    1.20    2.60
   5   7  -5   -1.50    2.20
   5   7  -5   -0.80    1.20
  -3  -7   5    9.80    4.10
  -3  -7   5   11.30    3.90
   3  -7  -5   12.80    3.70
   3  -7  -5   11.40    3.70
   3  -7  -5   11.30    3.20
  -3  -7   5    9.90    3.80
   3  -7  -5   12.30    3.10
   3  -7  -5   18.50    4.10
   3   7  -5   11.20    3.70
   1  -7  -5  207.18    9.90
   1  -7  -5  237.98   11.60
   1  -7  -5  225.98   12.90
  -1  -7   5  228.98   12.90
  -1  -7   5  220.98   14.20
   1  -7  -5  228.48   12.30
  -1  -7   5  223.58   14.60
   1  -7  -5  232.78   12.10
   1   7  -5  231.08   14.10
   1  -7   5  348.07   13.20
  -1  -7  -5  329.77   11.50
   1  -7   5  341.57   18.10
  -1  -7  -5  350.26   16.50
  -1  -7  -5  331.27   15.50
   1  -7   5  343.47   18.40
  -1   7  -5  316.87   17.40
  -1   7  -5  352.96   10.40
  -3  -7  -5 1412.46   38.30
   3  -7   5 1435.46   39.80
  -3  -7  -5 1448.85   40.00
   3  -7   5 1455.65   43.50
  -3  -7  -5 1465.25   37.00
   3  -7   5 1463.55   42.10
  -3  -7  -5 1435.96   33.10
   3   7   5 1471.65   39.70
  -3   7  -5 1486.95   32.70
  -3   7  -5 1465.35   42.50
  -5  -7  -5   -2.80    1.70
  -5  -7  -5    2.90    1.80
  -5  -7  -5    0.40    2.10
   5  -7   5    3.50    2.80
  -5  -7  -5    2.20    1.90
   5  -7   5    2.50    2.90
   5  -7   5    1.80    2.60
   5   7   5    0.40    2.10
  -5   7  -5    1.50    2.50
  -5   7  -5    3.90    2.40
   7  -7   5   35.50    6.20
   7  -7   5   26.20    7.10
  -7  -7  -5   39.10    7.40
  -7  -7  -5   49.50    8.20
   7  -7   5   46.50   12.00
  -7  -7  -5   42.00    5.10
   7   7   5   40.90    7.90
  -7   7  -5   39.60    6.40
  -9  -7  -5   31.60    6.70
  -9  -7  -5   25.90    6.70
   9  -7   5   24.90    6.90
   9  -7   5   31.80    8.70
   9  -7   5   28.20    5.40
  -9  -7  -5   22.60    4.60
  -9   7  -5   29.40    6.10
 -11  -7  -5   -0.40    2.40
  11  -7   5   -2.40    2.60
  11  -7   5    1.50    2.40
 -11  -7  -5   -0.80    2.70
 -11  -7  -5   -0.10    1.90
  11  -7   5    6.50    3.70
 -11   7  -5   -2.10    1.60
  13  -7   5   31.40    9.90
 -13  -7  -5   26.40   11.60
  13  -7   5    7.70    5.40
 -13  -7  -5   26.00    6.80
 -13  -7  -5   18.00    6.80
 -13  -7  -5   35.30    7.90
  13  -7   5   25.70    4.80
  13   7   5   22.00    6.40
 -13   7  -5   32.10    7.60
 -15  -7  -5    0.50    3.10
 -15  -7  -5   -4.20    2.70
  15  -7   5  -12.30    4.60
  15  -7   5   -0.20    4.30
 -15  -7  -5   -3.10    4.30
  15  -7   5    1.80    2.40
 -15   7  -5    2.80    6.70
  14  -8  -5    2.50    3.60
 -14  -8   5   -3.80    3.50
 -14  -8   5    4.20    3.80
  14  -8  -5    6.50    4.80
 -14   8   5   -0.90    3.80
  14   8  -5   -7.10    3.20
 -12  -8   5    9.00    5.70
 -12  -8   5    8.10    4.20
  12  -8  -5   12.50    4.20
  12  -8  -5   14.90    6.00
  12  -8  -5   14.60    6.00
 -12  -8   5   15.90    7.50
  12   8  -5   20.30    6.20
  12   8  -5   10.90    4.90
 -12   8   5   14.90    5.40
  10  -8  -5   12.60    2.60
  10  -8  -5   13.60    3.00
 -10  -8   5   21.80    8.40
  10  -8  -5   16.20    3.90
 -10  -8   5    6.50    4.00
  10  -8  -5    6.90    4.10
 -10  -8   5   17.60    5.70
  10  -8  -5    6.90    4.20
  10   8  -5   16.80    5.00
   8  -8  -5  116.89    7.70
  -8  -8   5   91.19   11.20
  -8  -8   5  148.69   15.50
   8  -8  -5  135.69   13.00
   8  -8  -5  103.99   10.70
   8  -8  -5  119.49    7.40
   8   8  -5  120.99   10.60
  -6  -8   5    3.10    3.10
   6  -8  -5   12.80    3.10
   6  -8  -5   12.60    4.10
   6  -8  -5    8.20    4.30
   6  -8  -5   13.80    4.60
  -6  -8   5   12.90    6.00
   6  -8  -5   13.50    3.30
  -6  -8   5   13.20    4.90
   4  -8  -5    3.70    2.90
   4  -8  -5    4.40    2.60
  -4  -8   5   11.60    4.30
   4  -8  -5    9.80    3.20
  -4  -8   5    4.50    3.70
  -4  -8   5    0.10    2.30
   4  -8  -5    4.10    2.00
   4  -8  -5    2.30    2.50
   4   8  -5    1.10    2.00
   4   8  -5    9.40    4.20
   2  -8  -5    5.10    2.30
   2  -8  -5   15.30    4.60
   2  -8  -5    6.50    3.70
  -2  -8   5   -0.40    2.90
   2  -8  -5   10.70    3.40
   2  -8  -5    5.40    2.50
  -2  -8   5    8.30    4.10
  -2  -8   5    4.90    3.90
   2   8  -5   10.40    5.40
   0  -8   5   41.40    8.00
   0  -8  -5   31.20    6.10
   0  -8  -5   43.40    7.50
   0  -8   5   43.30    8.80
   0  -8   5   48.60    5.70
   0  -8  -5   42.70    4.50
   0  -8  -5   43.40    6.70
   0   8  -5   48.80    8.30
   2  -8   5  384.46   21.10
  -2  -8  -5  416.16   19.80
   2  -8   5  399.26   12.80
  -2  -8  -5  407.46   18.70
  -2  -8  -5  390.26   16.10
   2  -8   5  378.66   16.70
   2  -8   5  402.46   21.60
  -2  -8  -5  420.76   12.60
   2   8   5  400.56   19.30
  -2   8  -5  391.66   20.60
  -2   8  -5  386.46   12.30
  -4  -8  -5  695.23   21.30
  -4  -8  -5  693.53   20.90
  -4  -8  -5  698.43   27.70
   4  -8   5  660.13   28.20
  -4  -8  -5  704.83   17.10
   4  -8   5  705.93   27.50
   4  -8   5  700.13   30.10
  -4   8  -5  687.13   20.70
   4   8   5  676.53   26.80
  -4   8  -5  704.03   29.20
   6  -8   5  273.77   18.40
  -6  -8  -5  272.57   26.70
  -6  -8  -5  272.07   11.30
   6  -8   5  263.07   18.70
   6  -8   5  273.37   16.40
  -6  -8  -5  284.87   16.80
   6   8   5  296.57   10.40
  -6   8  -5  284.07   14.10
   6   8   5  290.17   17.50
  -8  -8  -5   23.90    5.80
  -8  -8  -5   30.70    4.60
   8  -8   5   18.00    7.10
   8  -8   5   27.30    6.10
  -8  -8  -5   21.00    5.80
   8  -8   5   26.50    7.30
   8   8   5   45.70    9.40
  -8   8  -5   25.70    5.60
  10  -8   5   18.40    4.70
 -10  -8  -5   12.70    6.00
 -10  -8  -5   12.50    3.40
  10  -8   5   15.80    6.70
 -10  -8  -5    9.60    4.40
  10  -8   5   14.60    6.20
  10   8   5   17.90    7.30
 -12  -8  -5    9.30    5.10
 -12  -8  -5    9.40    5.00
  12  -8   5    3.80    5.90
  12  -8   5    6.60    5.20
 -12  -8  -5    7.60    3.00
 -12  -8  -5   -3.00    7.30
  12  -8   5   12.80    3.80
  12   8   5   10.30    4.70
 -12   8  -5    6.30    4.40
  14  -8   5    5.70    5.00
 -14  -8  -5    6.70    5.50
 -14  -8  -5   -2.70    2.60
  14  -8   5    7.20    5.50
 -14  -8  -5    4.30    3.20
 -14   8  -5   -2.60    3.80
 -13  -9   5   14.40    6.20
 -13  -9   5   -2.70    3.00
  13  -9  -5    6.20    4.80
  13  -9  -5    1.20    3.90
  13   9  -5   -4.60    3.20
 -13   9   5    5.60    4.70
  11  -9  -5   20.70    7.30
 -11  -9   5   13.60    7.80
 -11  -9   5   28.70    7.00
 -11  -9   5   14.60    5.80
  11  -9  -5   25.30    3.90
  11  -9  -5   19.70    6.50
  11   9  -5   24.00    6.20
   9  -9  -5   14.20    5.80
   9  -9  -5   13.40    3.20
   9  -9  -5   13.40    3.80
   9  -9  -5   15.50    6.00
  -9  -9   5   10.50    4.20
  -9  -9   5    5.20    4.50
  -9  -9   5   19.80    7.40
   9  -9  -5   13.00    5.00
   9   9  -5    8.20    4.60
   9   9  -5    8.80    5.80
  -7  -9   5   10.10    4.90
   7  -9  -5   17.50    5.30
  -7  -9   5    8.90    4.90
   7  -9  -5   14.60    3.60
  -7  -9   5   17.10    6.00
   7  -9  -5    7.30    4.40
   7  -9  -5   11.90    4.60
   7   9  -5   18.70    5.20
   5  -9  -5    1.30    1.90
   5  -9  -5    4.60    2.80
   5  -9  -5    7.00    3.50
  -5  -9   5    2.20    2.60
   5  -9  -5    8.10    2.60
  -5  -9   5    5.20    3.90
  -5  -9   5    9.40    5.30
   5  -9  -5   -0.20    2.40
   5   9  -5    2.20    2.50
   3  -9  -5    5.20    2.40
   3  -9  -5    1.70    2.60
  -3  -9   5    2.70    3.40
   3  -9  -5   -3.50    2.00
  -3  -9   5    2.10    3.10
   3  -9  -5    3.20    1.90
   3  -9  -5   -1.20    2.00
  -3  -9   5   12.50    4.40
   3   9  -5    3.10    2.80
   1  -9  -5    8.70    4.10
   1  -9  -5   11.60    3.00
   1  -9  -5    4.20    3.80
  -1  -9   5    5.60    3.40
  -1  -9   5    8.50    4.50
   1  -9  -5    2.00    2.10
  -1  -9   5    4.70    3.00
   1  -9  -5    6.00    2.70
   1   9  -5    0.90    2.50
  -1  -9  -5  588.04   25.30
  -1  -9  -5  591.94   16.40
  -1  -9  -5  612.84   28.80
  -1  -9  -5  644.64   23.40
   1  -9   5  580.74   28.40
   1  -9   5  597.04   19.50
   1  -9   5  567.24   26.80
  -1   9  -5  591.24   26.70
   3  -9   5    1.50    3.00
   3  -9   5   -0.30    2.20
  -3  -9  -5    0.00    2.70
   3  -9   5    0.00    2.70
  -3  -9  -5    3.80    2.40
  -3  -9  -5   -1.10    1.70
  -3   9  -5    0.40    1.40
   3   9   5    1.40    2.70
  -3   9  -5    0.40    2.00
   5  -9   5  117.79   11.90
  -5  -9  -5  143.09   13.20
   5  -9   5  100.09   11.60
  -5  -9  -5  121.59    8.60
  -5  -9  -5  129.09   11.60
   5  -9   5  100.59   11.40
   5  -9   5  122.49   13.10
  -5   9  -5  126.69    8.80
  -5   9  -5  123.09   12.60
   7  -9   5   16.70    5.20
  -7  -9  -5   19.10    5.50
   7  -9   5   16.30    5.20
  -7  -9  -5   30.10    8.10
   7  -9   5   11.20    5.60
   7  -9   5   18.10    6.80
  -7   9  -5   21.50    4.90
  -9  -9  -5    3.90    3.90
  -9  -9  -5    6.60    3.70
   9  -9   5    4.90    3.30
   9  -9   5    2.20    3.30
  -9   9  -5    8.40    3.70
 -11  -9  -5   15.70    9.60
  11  -9   5   16.30    8.30
 -11  -9  -5   23.40    7.80
  11  -9   5    8.10    4.00
 -11  -9  -5   11.30    4.80
  11  -9   5   16.50    6.00
 -11  -9  -5    4.30    2.40
  11   9   5   13.00    6.30
  13  -9   5    6.90    3.60
  13  -9   5   -2.00    5.30
 -13  -9  -5    1.30    3.40
 -13  -9  -5    0.80    5.50
  13  -9   5    8.30    5.90
 -13  -9  -5    0.20    2.30
 -13   9  -5   -0.70    3.80
 -12 -10   5    2.30    5.20
  12 -10  -5    2.60    5.40
  12 -10  -5    8.30    6.40
 -12 -10   5    7.80    4.70
  12  10  -5   -4.00    3.40
  10 -10  -5    0.20    2.00
  10 -10  -5    1.00    3.10
  10 -10  -5   -4.80    3.20
  10 -10  -5   -5.30    3.40
 -10 -10   5   -1.40    3.40
  10 -10  -5    2.80    2.50
 -10 -10   5    0.50    5.00
 -10 -10   5    3.60    3.30
  10  10  -5   -2.60    2.80
  -8 -10   5   -1.40    2.50
  -8 -10   5    1.80    4.30
   8 -10  -5    5.10    2.70
   8 -10  -5   -2.20    2.40
  -8 -10   5    6.90    3.40
   8 -10  -5   -5.30    3.20
   8 -10  -5   -3.20    3.20
   8  10  -5   -0.80    3.70
   8  10  -5    4.10    3.20
   6 -10  -5   12.60    3.50
  -6 -10   5    7.00    4.90
   6 -10  -5   20.50    6.10
  -6 -10   5   15.70    6.40
   6 -10  -5   16.30    4.90
   6 -10  -5   18.20    4.50
  -6 -10   5    6.60    3.80
   6 -10  -5   14.60    5.30
   6  10  -5   11.00    6.20
   6  10  -5   12.80    5.60
  -4 -10   5   18.40    5.80
   4 -10  -5   10.40    3.70
   4 -10  -5   13.20    4.60
   4 -10  -5    8.10    3.20
   4 -10  -5    6.70    3.90
  -4 -10   5    7.10    4.90
   4 -10  -5   10.90    3.70
   4  10  -5    7.90    4.70
   2 -10  -5    7.20    3.00
   2 -10  -5   17.80    5.20
  -2 -10   5   14.80    6.10
   2 -10  -5    5.10    2.80
  -2 -10   5   10.60    4.70
   2 -10  -5    5.20    2.70
  -2 -10   5    6.60    4.20
   2 -10  -5    6.40    3.60
   2  10  -5    9.90    4.40
   0 -10  -5   11.70    3.00
   0 -10  -5   13.80    4.20
   0 -10  -5   27.70    6.10
   0 -10   5   16.50    4.50
   0 -10   5   20.30    7.00
   0 -10   5   14.70    5.80
   0 -10  -5   12.60    4.00
   0 -10  -5    9.90    4.30
  -2 -10  -5    6.70    4.20
  -2 -10  -5    5.90    3.10
   2 -10   5   16.80    3.20
   2 -10   5    5.30    4.60
   2 -10   5    4.60    3.50
  -2 -10  -5    9.30    3.90
  -2  10  -5    2.50    3.90
   4 -10   5    3.30    3.90
  -4 -10  -5    0.40    2.80
   4 -10   5    1.20    2.20
  -4 -10  -5    1.40    2.30
   4 -10   5    4.50    3.50
  -4 -10  -5   -2.20    2.10
  -4  10  -5    1.00    1.40
   6 -10   5   -1.90    2.80
  -6 -10  -5    2.30    2.80
  -6 -10  -5   -2.70    3.30
   6 -10   5   -2.80    2.60
   6 -10   5    3.20    3.20
   6 -10   5    4.30    3.80
   6  10   5    2.10    2.90
  -6  10  -5   -7.10    3.00
   8 -10   5   90.79   15.00
  -8 -10  -5   91.39   14.00
   8 -10   5   99.49   12.30
  -8 -10  -5  114.19   11.90
   8 -10   5   96.89   10.80
   8 -10   5  109.39   13.70
   8  10   5  114.99   12.50
  -8  10  -5   74.79    8.30
 -10 -10  -5   -0.70    3.70
  10 -10   5    6.10    5.90
  10 -10   5    8.60    4.20
  10 -10   5    3.90    6.00
 -10 -10  -5    3.00    4.70
 -10  10  -5    2.80    4.20
 -12  10  -5   10.50    5.70
  -9 -11   5    5.50    5.80
  -9 -11   5   -1.60    4.90
   9 -11  -5    9.50    4.90
   9 -11  -5   -4.70    2.90
  -9 -11   5   -4.00    3.00
   9 -11  -5    5.30    2.80
   9 -11  -5   -6.30    3.60
   9 -11  -5    3.50    4.70
   9  11  -5   -0.40    3.00
  -7 -11   5   -3.00    3.30
  -7 -11   5    1.00    3.10
   7 -11  -5   -1.40    2.40
   7 -11  -5   -6.10    2.60
   7 -11  -5    7.70    3.90
  -7 -11   5   -0.40    4.20
   7  11  -5    0.00    2.90
  -5 -11   5    9.90    4.50
  -5 -11   5    1.50    4.00
   5 -11  -5    0.50    3.40
  -5 -11   5    0.10    3.00
   5 -11  -5   -1.10    3.40
   5 -11  -5   -4.50    2.40
   5 -11  -5    1.90    2.20
   5 -11  -5    2.80    3.50
   5  11  -5   -1.20    2.90
  -3 -11   5    0.50    3.40
   3 -11  -5   -1.20    3.20
   3 -11  -5    2.50    2.20
   3 -11  -5    6.90    3.20
  -3 -11   5    2.40    3.80
  -3 -11   5   -4.40    2.30
   3 -11  -5   -3.80    2.00
   3  11  -5   -3.10    2.70
   1 -11  -5   11.20    4.10
   1 -11  -5   13.80    6.10
  -1 -11   5   15.20    6.40
  -1 -11   5    8.10    5.30
  -1 -11   5   12.40    4.50
   1 -11  -5    8.70    4.60
   1 -11  -5   12.40    3.90
   1 -11  -5   10.90    4.30
   1 -11   5  111.49   13.10
  -1 -11  -5  119.89   11.30
   1 -11   5  115.09    8.30
   1 -11   5  116.09   13.80
  -1 -11  -5  119.09   11.90
  -1 -11  -5  109.99   12.30
  -1  11  -5   97.79   13.90
  -3 -11  -5   72.39   11.80
  -3 -11  -5   86.39    9.10
  -3 -11  -5   82.79   11.60
   3 -11   5   53.89    9.90
   3 -11   5   66.79   11.80
  -3  11  -5   72.29   12.30
  -5 -11  -5    5.40    3.80
   5 -11   5   -5.00    3.50
  -5 -11  -5   -1.40    2.50
   5 -11   5    4.20    3.40
  -5 -11  -5    7.10    2.80
   5 -11   5    3.00    4.20
   5 -11   5   -3.70    2.60
  -5  11  -5   -3.80    3.40
  -7 -11  -5   11.10    5.80
  -7 -11  -5   23.40   10.00
   7 -11   5   24.30    7.40
   7 -11   5   12.80    5.30
   7 -11   5   28.80    8.10
   7 -11   5   14.30    5.40
  -7 -11  -5    9.90    4.60
  -7  11  -5    1.90    2.50
   9 -11   5   15.00    7.50
   9 -11   5   -1.20    6.80
  -9 -11  -5   10.50    5.40
   9 -11   5   10.40    5.60
   9 -11   5   12.80    4.40
  -9 -11  -5    9.90    5.00
   4 -12  -5    9.80    4.20
   4 -12  -5    1.80    3.30
   4 -12  -5   -5.10    3.10
  -4 -12   5   -2.80    4.80
  -4 -12   5    6.90    4.00
   4 -12  -5    7.30    3.50
  -4 -12   5    1.00    3.70
   4 -12  -5    3.70    2.50
   4  12  -5    4.80    4.40
  -2 -12   5   25.90    6.60
   2 -12  -5   13.60    5.60
  -2 -12   5   14.80    6.20
  -2 -12   5   22.10    7.00
   2 -12  -5   10.50    5.50
   2 -12  -5   26.20    5.20
   2 -12  -5   21.40    6.10
   0 -12   5   11.60    5.40
   0 -12  -5    8.50    6.90
   0 -12   5    8.10    5.30
   0 -12  -5   14.20    4.80
   0 -12  -5    6.80    4.40
   0 -12   5   18.30    4.60
   0 -12  -5   18.70    5.80
   0  12  -5    6.60    4.80
  -2 -12  -5    3.30    3.50
  -2 -12  -5    5.30    3.90
   2 -12   5    0.80    4.40
  -2 -12  -5   -0.40    3.50
  -2 -12  -5   -4.20    3.50
   2 -12   5   -6.10    2.70
  -2  12  -5    3.30    4.50
   4 -12   5    1.70    4.80
  -4 -12  -5   13.30    4.80
  -4 -12  -5   14.10    8.40
   4 -12   5    3.30    4.60
  -4 -12  -5    8.00    4.10
  -4 -12  -5    5.30    4.10
  20   0  -6   21.60    8.80
  18   0  -6    0.30    4.60
 -18   0   6    0.00    1.50
 -18   0   6    3.80    3.50
  18   0  -6    8.70    5.30
  16   0  -6   22.30    6.20
 -16   0   6   15.80    6.10
 -16   0   6   20.30    5.30
  16   0  -6   21.50    6.60
 -14   0   6   26.90    6.60
 -14   0   6   33.10    3.70
  14   0  -6   25.90    6.20
 -14   0   6   35.30    7.30
  14   0  -6   29.80    7.90
  12   0  -6   74.69   11.30
  12   0  -6   82.49    9.30
 -12   0   6   97.39   10.20
 -12   0   6   85.69    5.30
 -12   0   6   78.89    9.70
 -12   0   6   73.49    8.10
  12   0  -6   76.89   12.10
  10   0  -6    2.70    2.20
  10   0  -6    9.40    4.90
 -10   0   6    6.80    3.30
  10   0  -6    3.90    2.90
 -10   0   6    8.90    1.90
 -10   0   6    8.20    3.90
 -10   0   6   10.30    3.50
  -8   0   6  341.27    9.60
  -8   0   6  330.47   14.30
   8   0  -6  329.87   14.60
  -8   0   6  338.97   15.70
  -8   0   6  322.67   15.10
   8   0  -6  331.77   18.00
   8   0  -6  346.67   14.70
  -6   0   6   24.40    4.10
   6   0  -6   34.40    4.10
  -6   0   6   24.90    4.80
  -6   0   6   22.50    3.90
   6   0  -6   30.40    7.20
   2   0  -6  208.88    7.50
  -2   0   6  179.68    7.70
  -2   0   6  193.58    5.80
   2   0  -6  194.98    5.70
   2   0  -6  188.18    9.20
   2   0  -6  198.78    8.20
  -2   0   6  186.48    7.10
   0   0   6   21.20    2.50
   0   0   6   24.90    2.70
   0   0  -6   25.90    2.80
  -2   0  -6  789.12   19.00
   2   0   6  799.92   18.30
  -2   0  -6  777.42   19.90
  -2   0  -6  787.42   18.00
   2   0   6  751.52   18.50
   4   0   6 2009.90   49.20
   4   0   6 1975.60   41.60
  -4   0  -6 2009.30   38.10
  -4   0  -6 2014.60   39.90
   4   0   6 1916.71   38.90
  -4   0  -6 1944.31   47.00
   4   0   6 2046.40   38.60
  -6   0  -6 1226.48   35.60
  -6   0  -6 1248.48   30.00
   6   0   6 1188.38   31.90
   6   0   6 1297.27   28.90
   6   0   6 1249.07   39.20
   6   0   6 1245.38   28.70
  -8   0  -6   90.79    9.10
   8   0   6   95.29    6.70
   8   0   6   93.09    8.40
   8   0   6   97.19   11.00
   8   0   6   92.09    8.80
  -8   0  -6   90.99    7.00
 -10   0  -6    5.70    3.10
 -10   0  -6    2.90    1.90
  10   0   6    7.10    2.80
  10   0   6    9.20    4.20
  10   0   6   13.10    5.50
  10   0   6   11.10    3.60
  12   0   6   61.79   11.20
  12   0   6   84.29    8.30
 -12   0  -6   73.29   12.90
 -12   0  -6   78.69    9.50
  12   0   6   76.59    7.10
 -12   0  -6   74.79    7.40
  14   0   6   24.80    9.60
  14   0   6   35.90    7.10
 -14   0  -6   36.70    8.70
 -14   0  -6   29.50    6.70
 -14   0  -6   31.60    6.00
  16   0   6   44.30   10.60
 -16   0  -6   63.39    8.90
  16   0   6   61.09    7.40
  16   0   6   54.99   13.30
 -16   0  -6   62.59   10.50
 -18   0  -6   -1.90    3.90
  18   0   6   -4.50    3.00
 -18   0  -6    2.00    3.50
  18   0   6    1.20    2.30
 -19  -1   6    0.50    4.80
 -19  -1   6   -1.20    3.60
 -19  -1   6   -1.30    1.90
  19  -1  -6    0.70    4.00
  19   1  -6    3.90    4.60
 -19   1   6    7.10    4.70
  17  -1  -6   15.00    7.20
 -17  -1   6    8.10    4.20
 -17  -1   6   23.70    6.90
  17  -1  -6   27.60    8.00
 -17   1   6   16.10    5.50
  17   1  -6   20.00    7.40
 -17   1   6   22.00    8.30
 -15  -1   6    1.40    1.40
 -15  -1   6   -4.10    2.40
  15  -1  -6   -7.00    2.80
 -15  -1   6   -1.20    2.00
  15  -1  -6    5.30    3.80
 -15  -1   6    0.60    3.00
  15   1  -6    1.90    2.90
  15   1  -6    0.30    3.20
 -15   1   6   -4.60    1.90
 -15   1   6    1.70    3.50
  13  -1  -6   14.10    6.50
 -13  -1   6   10.90    4.40
 -13  -1   6   17.30    6.10
  13  -1  -6   13.70    4.90
 -13  -1   6   13.80    5.40
  13  -1  -6   17.60    5.90
 -13  -1   6   14.50    3.40
 -13   1   6   17.10    5.30
 -13   1   6   14.80    4.80
  13   1  -6   10.70    4.40
  13   1  -6   13.00    4.40
  11  -1  -6   12.70    4.30
 -11  -1   6    6.70    4.30
 -11  -1   6    7.20    3.70
  11  -1  -6    3.70    4.00
  11  -1  -6    3.80    2.40
 -11  -1   6   11.30    3.60
  11   1  -6    8.40    3.70
 -11   1   6    7.00    3.10
 -11   1   6    7.90    3.40
  11   1  -6   11.20    4.10
  11   1  -6    9.80    5.60
   9  -1  -6    6.20    3.60
  -9  -1   6    4.60    3.00
  -9  -1   6    1.60    1.70
   9  -1  -6    0.80    1.50
  -9  -1   6    1.70    2.20
   9  -1  -6    3.10    2.30
  -9  -1   6    0.50    1.30
  -9   1   6    2.80    2.10
   9   1  -6    0.80    2.40
   9   1  -6    0.30    1.50
  -9   1   6    2.90    2.10
   9   1  -6   -0.30    1.50
   7  -1  -6 1161.18   30.50
  -7  -1   6 1157.48   31.00
  -7  -1   6 1171.28   29.00
  -7  -1   6 1212.08   33.10
   7  -1  -6 1258.67   33.40
   7  -1  -6 1197.68   30.00
   7   1  -6 1166.18   29.90
  -7   1   6 1166.28   30.20
   7   1  -6 1179.68   29.40
  -7   1   6 1178.48   30.50
   7   1  -6 1188.28   36.70
  -5  -1   6  242.18   10.20
   5  -1  -6  215.78   10.50
   5  -1  -6  236.68    9.50
  -5  -1   6  221.28    9.30
   5  -1  -6  210.58    9.90
  -5  -1   6  215.58   11.00
   5   1  -6  219.98    9.60
   5   1  -6  241.88    9.60
  -5   1   6  222.38   10.00
   5   1  -6  225.48   12.40
  -5   1   6  223.88    5.70
   3  -1  -6  609.84   13.70
   3  -1  -6  659.03   13.60
  -3  -1   6  614.64   17.50
  -3  -1   6  628.34   15.80
   3  -1  -6  623.54   16.90
   3   1  -6  598.04   15.40
  -3   1   6  623.34   12.90
   3   1  -6  616.44   15.50
   3   1  -6  579.14   17.90
  -3   1   6  609.64   16.50
   3   1  -6  625.64   19.30
  -1  -1   6   28.30    3.40
   1  -1  -6   28.20    2.70
   1  -1  -6   24.50    2.90
  -1  -1   6   26.40    2.90
  -1  -1   6   24.10    3.80
  -1  -1   6   29.20    2.60
   1   1  -6   27.80    3.10
  -1   1   6   30.80    3.10
   1   1  -6   17.50    3.10
   1   1  -6   25.40    2.60
  -1  -1  -6  674.73   14.40
  -1  -1  -6  667.53   16.60
   1  -1   6  668.43   18.00
   1  -1   6  638.94   17.00
  -1  -1  -6  641.64   14.50
  -1  -1  -6  653.93   16.20
  -1   1  -6  634.54   17.40
   1   1   6  656.33   13.90
   1   1   6  665.63   16.20
   1   1   6  680.23   15.00
  -1   1  -6  657.23   15.10
  -1   1  -6  707.03   17.90
   3  -1   6  451.25   14.40
  -3  -1  -6  455.45   10.80
   3  -1   6  454.15   14.00
  -3  -1  -6  459.15   14.10
  -3  -1  -6  475.05   19.00
   3  -1   6  485.25   19.60
  -3  -1  -6  459.15   14.00
  -3   1  -6  479.25   12.00
  -3   1  -6  453.45   18.20
   3   1   6  470.15   13.90
  -3   1  -6  460.25   14.40
   3   1   6  496.65   11.40
   3   1   6  454.75   13.80
  -3   1  -6  463.35   14.30
  -5  -1  -6    0.60    1.20
   5  -1   6    1.40    2.80
   5  -1   6    1.00    1.20
  -5  -1  -6   -0.10    1.60
  -5  -1  -6    2.30    2.00
   5  -1   6   -0.50    1.00
   5   1   6   -0.30    0.80
   5   1   6    0.50    1.20
   5   1   6    0.60    1.50
  -5   1  -6    0.10    1.10
  -5   1  -6    1.70    2.00
  -5   1  -6    0.80    1.50
   5   1   6    2.10    2.70
  -7  -1  -6    4.40    2.80
  -7  -1  -6    3.20    2.60
   7  -1   6    4.70    3.40
   7  -1   6    4.90    2.00
   7  -1   6    4.50    2.10
  -7  -1  -6    4.80    2.00
   7  -1   6    0.50    1.60
   7   1   6    5.90    2.10
   7   1   6    4.40    3.30
  -7   1  -6    4.90    2.80
   7   1   6    1.10    2.10
  -7   1  -6    4.50    2.20
   7   1   6    2.50    1.70
   9  -1   6   -1.40    1.30
  -9  -1  -6    3.20    2.70
   9  -1   6    1.90    2.20
   9  -1   6   -1.70    1.70
   9  -1   6    0.50    1.40
  -9  -1  -6    1.70    1.70
   9   1   6   -1.20    1.70
   9   1   6    0.00    2.80
  -9   1  -6    1.30    1.70
   9   1   6   -0.80    0.90
  -9   1  -6   -0.80    1.90
   9   1   6    0.00    1.50
  11  -1   6   -0.90    3.50
  11  -1   6   -0.50    2.20
 -11  -1  -6    5.40    2.60
  11  -1   6    6.80    3.10
 -11  -1  -6    3.20    2.70
  11  -1   6    4.80    2.50
  11   1   6    4.70    4.20
  11   1   6    4.10    2.30
 -11   1  -6    4.90    3.00
  11   1   6    8.50    3.40
 -11   1  -6    4.10    2.30
  11   1   6    8.40    3.30
 -11   1  -6    7.40    4.30
 -13  -1  -6  208.28   15.60
  13  -1   6  221.28   14.70
 -13  -1  -6  226.58   20.00
  13  -1   6  241.88   21.40
 -13  -1  -6  223.58   13.20
  13  -1   6  202.38   11.40
 -13   1  -6  232.18   12.90
  13   1   6  182.38   19.10
 -13   1  -6  216.18   16.50
  13   1   6  228.38   13.40
  13   1   6  223.18   15.20
  15  -1   6   43.20   10.80
 -15  -1  -6   49.10    9.10
 -15  -1  -6   62.99    7.60
 -15   1  -6   48.10   10.10
  15   1   6   66.79    8.20
 -15   1  -6   42.20    8.80
  15   1   6   50.29   13.40
 -15   1  -6   48.20    7.50
  15   1   6   49.80    7.40
  17  -1   6    0.30    2.20
  17  -1   6   -5.20    4.70
 -17  -1  -6    4.50    3.70
 -17  -1  -6    1.00    2.00
  17  -1   6    7.40    4.20
  17  -1   6    0.60    3.50
 -17   1  -6    0.30    4.30
  17   1   6    6.20    4.60
 -17   1  -6    1.30    3.30
  17   1   6   -6.30    4.80
 -17   1  -6    0.40    2.20
  17   1   6   -3.20    2.60
  19  -1   6   -4.70    3.00
 -19  -1  -6    6.00    3.30
  19  -1   6    1.60    2.30
  19  -1   6  -12.30    5.90
 -19  -1  -6    1.40    5.30
 -19   1  -6    0.10    3.50
  19   1   6   -5.20    6.90
  19   1   6    8.50    4.10
 -19   1  -6   -0.30    4.70
 -20  -2   6    9.50    2.70
  20  -2  -6    4.80    6.30
  20  -2  -6    7.60    6.50
 -20   2   6    6.00    4.70
  20   2  -6    1.30    6.10
 -18  -2   6    3.50    4.80
 -18  -2   6   -2.10    1.80
  18  -2  -6   -9.10    3.30
 -18  -2   6   -0.90    2.70
 -18  -2   6    4.90    4.30
  18  -2  -6    1.30    4.30
  18   2  -6    1.50    4.50
  18   2  -6   -1.10    2.80
 -16  -2   6   21.60    9.20
 -16  -2   6   11.90    3.30
 -16  -2   6    1.30    4.30
  16  -2  -6   12.40    5.50
  16  -2  -6   14.90    6.50
 -16  -2   6   17.70    5.10
  16   2  -6   12.40    5.80
 -16   2   6   20.20    6.60
  16   2  -6   19.90    6.10
 -16   2   6    7.90    3.70
  14  -2  -6   13.70    5.30
  14  -2  -6   17.60    6.10
  14  -2  -6   16.70    7.50
 -14  -2   6   25.80    4.70
 -14  -2   6   21.00    6.20
 -14  -2   6   24.50    5.60
 -14   2   6   24.50    6.20
  14   2  -6   10.80    4.80
  14   2  -6   24.00    6.20
 -14   2   6   14.00    4.60
 -12  -2   6   12.80    4.40
 -12  -2   6   26.10    4.50
 -12  -2   6   22.00    4.80
 -12  -2   6   33.30    7.30
  12  -2  -6   21.70    5.90
  12  -2  -6   28.20    7.60
  12   2  -6   23.50    5.70
  12   2  -6   37.30    7.80
 -12   2   6   24.00    5.20
 -10  -2   6   33.40    7.60
  10  -2  -6   24.40    5.10
  10  -2  -6   26.80    6.00
 -10  -2   6   22.20    4.30
 -10  -2   6   27.90    4.50
 -10  -2   6   15.70    4.20
  10  -2  -6   32.40    7.20
  10   2  -6   27.00    6.00
 -10   2   6   31.80    6.20
 -10   2   6   21.10    4.30
  10   2  -6   14.70    4.00
  10   2  -6   29.20    7.40
   8  -2  -6    4.20    2.20
   8  -2  -6    5.80    2.60
  -8  -2   6    3.10    2.20
  -8  -2   6    4.20    2.00
  -8  -2   6    1.80    1.90
   8  -2  -6    4.30    2.60
   8   2  -6    6.30    2.60
  -8   2   6    3.10    1.90
   8   2  -6    4.30    2.50
   8   2  -6    4.40    3.40
   8   2  -6    6.60    3.10
  -8   2   6    5.80    2.70
  -6  -2   6    1.30    1.20
   6  -2  -6    0.10    1.40
  -6  -2   6    1.40    1.50
  -6  -2   6    4.10    2.70
   6  -2  -6   -0.40    1.60
   6  -2  -6    2.60    1.90
   6   2  -6    2.80    1.70
   6   2  -6    2.10    1.60
  -6   2   6    1.40    1.40
   6   2  -6    1.80    2.00
   6   2  -6    4.10    2.80
  -6   2   6    2.80    2.00
  -4  -2   6  344.07   12.70
   4  -2  -6  334.97   12.50
   4  -2  -6  330.37    7.70
  -4  -2   6  322.17   13.70
   4  -2  -6  332.17   12.00
   4   2  -6  329.37   15.20
  -4   2   6  328.37    7.40
  -4   2   6  323.37   11.50
   4   2  -6  334.97   10.40
   4   2  -6  326.27   14.40
   4   2  -6  337.97   12.40
   2  -2  -6   51.99    4.20
   2  -2  -6   55.29    3.30
  -2  -2   6   48.80    4.50
  -2  -2   6   53.99    5.50
  -2  -2   6   55.89    4.40
   2   2  -6   54.89    5.40
  -2   2   6   49.70    4.10
   2   2  -6   55.39    5.10
   2   2  -6   55.39    4.50
  -2   2   6   55.79    4.00
   0  -2   6    4.00    2.10
   0  -2   6    1.50    1.10
   0  -2   6    1.70    1.50
   0  -2   6    2.50    1.30
   0  -2  -6    4.80    1.70
   0  -2  -6    4.40    1.10
   0  -2  -6    2.70    1.40
   0   2   6    5.10    1.20
   0   2   6    3.60    1.40
   0   2  -6    0.40    1.40
   0   2  -6    1.90    1.30
   2  -2   6  933.31   28.00
   2  -2   6  948.11   18.60
  -2  -2  -6  930.21   22.20
  -2  -2  -6  942.01   21.10
   2  -2   6  911.41   24.20
   2  -2   6  925.71   23.50
   2   2   6  922.01   22.00
  -2   2  -6  975.30   19.00
  -2   2  -6  972.80   26.80
  -2   2  -6  898.21   23.90
   2   2   6  923.21   20.60
  -2   2  -6  959.60   24.50
   4  -2   6    2.40    2.80
  -4  -2  -6   -0.80    1.30
   4  -2   6    0.10    1.30
   4  -2   6    0.80    1.20
  -4  -2  -6    0.60    2.50
   4   2   6    0.60    1.40
  -4   2  -6    0.70    0.90
   4   2   6    0.60    1.00
  -4   2  -6    2.30    1.40
  -4   2  -6    0.40    1.40
  -4   2  -6    2.60    2.10
   6  -2   6    9.90    2.70
   6  -2   6    7.90    4.20
  -6  -2  -6    8.80    3.30
  -6  -2  -6    5.40    2.10
   6  -2   6    9.50    2.90
  -6  -2  -6   22.10    4.80
   6   2   6   16.00    5.20
   6   2   6   10.60    2.90
  -6   2  -6   10.70    3.50
   6   2   6    8.20    2.90
   6   2   6    7.60    1.80
  -6   2  -6    9.70    2.90
  -6   2  -6   10.40    3.20
  -8  -2  -6  238.08   12.10
   8  -2   6  231.28   16.90
  -8  -2  -6  241.88   14.30
   8  -2   6  247.38   11.10
   8  -2   6  253.77   13.60
  -8  -2  -6  252.57   15.10
   8   2   6  254.87   12.20
  -8   2  -6  255.07   11.90
   8   2   6  260.27   14.00
   8   2   6  253.97    9.90
   8   2   6  262.37   17.80
  -8   2  -6  242.28   14.80
  10  -2   6   10.30    4.40
  10  -2   6   11.90    3.10
 -10  -2  -6   15.20    4.80
  10  -2   6   15.10    6.50
 -10  -2  -6    4.60    2.50
  10  -2   6    8.50    3.40
 -10  -2  -6    8.00    4.00
  10   2   6   11.10    3.10
  10   2   6   10.70    4.00
 -10   2  -6    7.60    3.80
  10   2   6   17.90    4.30
  10   2   6    6.20    4.40
 -10   2  -6    9.00    3.10
 -10   2  -6    7.20    3.80
  12  -2   6   13.10    4.70
  12  -2   6   22.70    7.00
  12  -2   6   21.60    4.30
 -12  -2  -6   21.00    4.80
 -12  -2  -6   21.60    6.60
 -12  -2  -6   29.30    6.50
 -12   2  -6   18.00    5.60
  12   2   6   22.80    5.10
 -12   2  -6   25.90    5.00
  12   2   6   15.70    6.80
  12   2   6   22.20    4.60
  12   2   6   21.20    5.60
  14  -2   6   27.60    5.40
  14  -2   6   29.90    8.40
 -14  -2  -6   24.40    5.50
 -14  -2  -6   20.10    6.00
  14   2   6   27.00    7.70
  14   2   6   26.20    5.40
  14   2   6   15.00    7.70
 -14   2  -6   21.60    5.80
 -14   2  -6   23.70    5.00
  14   2   6   24.30    5.60
 -16  -2  -6    1.50    3.00
  16  -2   6    1.10    2.40
 -16  -2  -6    3.50    2.90
  16  -2   6   -2.00    2.40
  16  -2   6    3.20    5.50
  16   2   6   -1.00    2.30
  16   2   6    4.80    7.20
 -16   2  -6   -3.40    2.10
  16   2   6   -0.80    3.00
 -16   2  -6   -2.40    2.70
 -16   2  -6    0.50    3.40
  18  -2   6    2.40    2.90
 -18  -2  -6    2.00    6.00
 -18  -2  -6    1.90    3.80
  18  -2   6    0.30    5.40
 -18  -2  -6    0.60    3.20
  18  -2   6    4.70    3.90
 -18   2  -6   -4.50    3.60
  18   2   6    6.40    6.00
 -18   2  -6   -0.20    2.30
  18   2   6    8.50    3.50
  19  -3  -6   12.30    5.60
 -19  -3   6   -2.00    3.30
 -19  -3   6  -10.30    4.00
  19  -3  -6   -1.40    4.90
 -19  -3   6    5.90    2.80
  19   3  -6   -2.10    5.80
  19   3  -6    1.80    4.80
 -19   3   6    2.00    4.90
 -17  -3   6   -5.20    4.40
  17  -3  -6   -2.60    3.30
 -17  -3   6    1.60    2.60
 -17  -3   6    1.90    3.50
  17  -3  -6   -1.50    3.00
 -17  -3   6    3.10    2.60
 -17   3   6   -0.50    2.40
  17   3  -6    4.50    4.50
 -17   3   6    3.70    3.50
  17   3  -6    4.90    3.80
 -15  -3   6    4.30    2.20
  15  -3  -6    5.20    4.10
  15  -3  -6   -0.60    3.20
 -15  -3   6    6.30    2.90
 -15  -3   6    8.50    5.40
  15   3  -6   -7.00    3.20
  15   3  -6   11.60    6.00
 -15   3   6   11.80    4.00
  15   3  -6   10.00    4.50
 -13  -3   6   63.89   11.40
  13  -3  -6   77.79    9.70
  13  -3  -6   60.89   11.50
 -13  -3   6   68.99    7.50
  13  -3  -6   54.49    9.50
 -13  -3   6   62.29    6.80
 -13   3   6   60.59    7.20
  13   3  -6   56.39    8.90
  13   3  -6   69.09   12.10
  13   3  -6   62.39    9.90
  11  -3  -6 1117.49   37.00
 -11  -3   6 1142.89   38.20
  11  -3  -6 1126.09   35.90
 -11  -3   6 1143.39   31.40
  11  -3  -6 1135.79   37.80
 -11  -3   6 1174.38   30.90
  11   3  -6 1174.38   35.10
 -11   3   6 1158.68   32.10
  11   3  -6 1151.08   38.90
  11   3  -6 1090.39   35.40
  -9  -3   6   27.50    4.40
   9  -3  -6   26.20    5.40
  -9  -3   6   26.90    6.50
  -9  -3   6   30.90    6.30
   9  -3  -6   33.60    5.80
   9  -3  -6   20.60    4.90
  -9   3   6   29.50    5.00
   9   3  -6   29.20    6.40
   9   3  -6   28.80    5.10
   9   3  -6   31.60    5.70
  -7  -3   6  159.48   12.10
  -7  -3   6  156.28   10.70
  -7  -3   6  158.58    8.10
   7  -3  -6  148.39   10.00
   7   3  -6  160.68    8.60
  -7   3   6  137.09    9.50
  -7   3   6  158.88    8.70
   7   3  -6  166.18   11.60
   7   3  -6  150.38   10.10
   7   3  -6  156.68   14.30
  -5  -3   6    8.40    2.60
   5  -3  -6    7.60    2.50
   5  -3  -6    3.30    1.80
  -5  -3   6    5.30    2.50
  -5  -3   6    4.90    2.80
   5   3  -6    5.80    2.90
   5   3  -6    6.10    1.80
  -5   3   6    2.80    1.80
   5   3  -6    2.30    1.70
  -5   3   6    6.70    2.80
   5   3  -6    8.20    3.80
  -3  -3   6  166.58   10.40
  -3  -3   6  156.28    9.40
   3  -3  -6  189.38    8.40
   3  -3  -6  163.18    6.10
  -3  -3   6  166.48    9.20
   3  -3  -6  177.08    8.80
   3   3  -6  172.28    6.20
   3   3  -6  170.58   10.10
  -3   3   6  171.98    7.90
   3   3  -6  160.88    8.90
   3   3  -6  169.48   10.90
   1  -3  -6  426.86   12.30
   1  -3  -6  424.86   11.40
   1  -3  -6  432.26   13.40
  -1  -3   6  411.86   14.20
  -1  -3   6  412.36   13.20
  -1  -3   6  398.56   15.80
   1   3  -6  402.66   15.40
   1   3  -6  431.96   15.00
  -1   3   6  410.66   12.00
   1   3  -6  408.36   14.30
   1  -3   6   35.20    2.70
  -1  -3  -6   36.90    5.20
  -1  -3  -6   31.40    2.30
   1  -3   6   34.40    5.30
  -1  -3  -6   29.30    3.10
  -1   3  -6   32.20    3.10
  -1   3  -6   19.40    3.40
   1   3   6   32.50    3.50
  -1   3  -6   30.60    4.70
   1   3   6   29.90    3.10
   3  -3   6   24.50    3.80
  -3  -3  -6   30.60    6.20
   3  -3   6   25.80    4.50
   3  -3   6   29.10    6.10
  -3  -3  -6   37.00    4.10
  -3  -3  -6   33.50    4.00
  -3   3  -6   35.20    5.50
  -3   3  -6   25.70    4.60
  -3   3  -6   29.10    2.20
   3   3   6   31.60    3.70
   5  -3   6    3.70    2.90
  -5  -3  -6    8.50    3.20
  -5  -3  -6    4.90    2.10
   5  -3   6    7.80    2.50
  -5  -3  -6    7.60    3.60
   5  -3   6    5.30    2.50
  -5   3  -6    5.90    2.70
   5   3   6    9.00    2.90
  -5   3  -6    7.00    2.80
   5   3   6    4.50    1.90
  -7  -3  -6  153.18   11.00
  -7  -3  -6  164.98   12.00
  -7  -3  -6  163.48    9.90
   7  -3   6  157.38   10.90
   7  -3   6  149.19   13.10
   7  -3   6  160.58    9.00
  -7   3  -6  151.18   10.60
   7   3   6  151.08   13.40
   7   3   6  151.88    9.60
   7   3   6  161.48    6.10
   7   3   6  159.58   10.70
  -7   3  -6  157.38    9.60
  -7   3  -6  153.68    8.30
  -7   3  -6  157.18   11.40
   9  -3   6   -2.60    1.80
   9  -3   6    3.70    1.90
  -9  -3  -6   -0.30    2.10
  -9  -3  -6    0.90    1.60
  -9  -3  -6    4.30    3.20
   9  -3   6    0.40    1.80
   9   3   6   -3.60    1.90
  -9   3  -6    0.40    1.70
   9   3   6    1.70    1.50
  -9   3  -6    5.20    2.10
   9   3   6    2.30    2.30
  -9   3  -6    3.00    2.70
   9   3   6    1.40    1.80
  11  -3   6   29.10    6.30
  11  -3   6   28.10    4.70
 -11  -3  -6   24.80    6.40
  11  -3   6   28.30    8.60
 -11  -3  -6   29.80    5.80
 -11  -3  -6   24.90    6.10
 -11   3  -6   38.20    6.30
  11   3   6   26.90    6.10
 -11   3  -6   20.70    5.90
  11   3   6   24.80    7.20
 -11   3  -6   31.90    5.50
  11   3   6   36.50    6.70
  11   3   6   36.90    6.00
  13  -3   6   82.69    7.20
 -13  -3  -6   92.39    9.30
 -13  -3  -6   89.49   13.70
  13  -3   6   86.69   14.20
  13  -3   6   84.29   16.10
 -13  -3  -6   96.39   10.50
 -13   3  -6   96.09    8.80
 -13   3  -6   70.49   11.50
  13   3   6   76.19   14.20
  13   3   6   89.79    7.60
 -13   3  -6   98.79    8.40
  15  -3   6   -0.30    3.20
  15  -3   6    4.80    2.90
 -15  -3  -6    0.20    2.80
 -15  -3  -6    0.60    3.00
 -15  -3  -6    3.90    3.10
  15  -3   6    2.40    4.60
 -15   3  -6    3.50    2.80
 -15   3  -6    3.00    2.60
  15   3   6   -6.30    4.40
  15   3   6    2.80    2.80
  15   3   6    3.80    4.30
 -17  -3  -6    3.70    3.10
 -17  -3  -6    7.30    7.20
  17  -3   6    2.60    7.30
  17  -3   6    4.30    2.90
 -17  -3  -6   12.40    7.80
  17  -3   6    7.60    4.60
  17  -3   6    3.70    6.50
  17   3   6    8.70    6.70
  17   3   6    6.50    3.50
  17   3   6    7.20    7.30
 -17   3  -6    0.40    2.30
 -19  -3  -6    2.00    3.70
  19  -3   6    3.80    3.90
  19  -3   6    4.10    3.30
  19  -3   6    4.00    7.10
 -19   3  -6    4.50    4.10
  19   3   6    2.60    7.50
 -19   3  -6    5.60    3.80
  19   3   6    1.80    3.20
 -18  -4   6   -0.30    2.70
 -18  -4   6   -5.60    3.70
  18  -4  -6   -0.60    5.00
  18  -4  -6    1.70    5.40
  18  -4  -6   -2.80    3.70
 -18  -4   6    3.50    2.90
 -18   4   6    1.00    2.70
 -16  -4   6   36.20    8.70
 -16  -4   6   47.20   11.20
  16  -4  -6   34.20    8.40
  16  -4  -6   28.20    7.40
 -16  -4   6   44.60    7.40
 -16  -4   6   25.30    5.80
  16  -4  -6   33.00    8.90
 -16   4   6   34.60    7.90
  16   4  -6   37.70    9.00
  16   4  -6   50.69   10.60
 -16   4   6   45.50    7.60
  16   4  -6   34.50    7.80
  14  -4  -6  142.39   13.90
  14  -4  -6  132.89   14.20
  14  -4  -6  133.79   14.10
 -14  -4   6  135.19   10.50
 -14  -4   6  126.89   10.30
 -14  -4   6  135.99   14.50
  14   4  -6  134.79   14.00
 -14   4   6  121.69   11.60
  14   4  -6  133.29   12.80
  14   4  -6  123.99   12.70
  12  -4  -6  252.27   16.70
  12  -4  -6  246.68   16.50
 -12  -4   6  237.08   12.90
 -12  -4   6  257.67   13.90
 -12  -4   6  228.78   20.30
  12  -4  -6  217.58   16.50
  12   4  -6  251.07   16.50
  12   4  -6  240.78   17.10
 -12   4   6  267.57   13.50
  12   4  -6  250.87   15.50
 -10  -4   6  250.37   11.90
  10  -4  -6  241.18   15.60
  10  -4  -6  239.78   14.40
 -10  -4   6  240.98   16.00
  10  -4  -6  231.08   15.10
 -10   4   6  257.47   12.30
  10   4  -6  247.78   16.20
  10   4  -6  243.48   13.40
 -10   4   6  253.87   15.10
  10   4  -6  231.48   14.90
  -8  -4   6   24.00    5.80
  -8  -4   6   26.80    4.30
   8  -4  -6   26.50    5.80
  -8  -4   6   21.40    6.00
   8  -4  -6   25.60    4.80
   8   4  -6   29.70    4.80
  -8   4   6   23.90    4.30
  -8   4   6   30.10    5.90
   8   4  -6   29.20    6.10
   8   4  -6   21.70    5.70
   6  -4  -6   18.90    4.20
   6  -4  -6   19.10    1.90
   6  -4  -6   16.20    3.60
  -6  -4   6   15.10    4.50
  -6  -4   6   17.20    4.50
   6   4  -6   16.50    4.10
   6   4  -6   18.80    3.00
  -6   4   6   15.70    3.10
  -6   4   6   17.30    4.30
   6   4  -6   17.80    4.40
  -4  -4   6  443.66   18.70
   4  -4  -6  417.46   14.10
  -4  -4   6  430.96   18.30
  -4  -4   6  432.76   17.00
   4  -4  -6  438.36   15.80
   4  -4  -6  437.16   11.70
   4   4  -6  402.06   17.20
   4   4  -6  457.95   11.00
   4   4  -6  421.56   16.80
  -4   4   6  440.26   14.10
   4   4  -6  427.46   21.50
   2  -4  -6  157.18    7.20
  -2  -4   6  158.78    9.40
  -2  -4   6  160.58    9.60
   2  -4  -6  158.28    8.30
   2  -4  -6  154.88    8.20
   2  -4  -6  160.88    7.70
  -2  -4   6  165.68   10.80
   2  -4  -6  164.08    8.20
   2   4  -6  164.38    7.40
   2   4  -6  159.38   11.20
   2   4  -6  162.08   10.10
   2   4  -6  173.68    9.90
   0  -4   6   65.09    6.00
   0  -4   6   66.79    6.90
   0  -4  -6   70.59    5.30
   0  -4  -6   65.49    4.40
   0  -4  -6   58.99    4.80
   0  -4   6   64.99    4.70
   0   4   6   66.29    4.90
   0   4  -6   54.99    5.70
   0   4  -6   51.79    5.40
   0   4  -6   60.79    6.30
  -2  -4  -6   44.10    2.80
  -2  -4  -6   46.00    4.80
   2  -4   6   46.20    7.10
  -2  -4  -6   52.39    4.90
   2  -4   6   43.10    2.70
   2  -4   6   29.00    5.00
  -2   4  -6   45.10    4.70
   2   4   6   40.50    4.30
  -2   4  -6   36.80    5.80
  -2   4  -6   46.40    3.90
   2   4   6   41.20    4.50
   4  -4   6  142.49   10.30
  -4  -4  -6  150.48    9.20
  -4  -4  -6  141.69    8.90
   4  -4   6  151.38    9.40
  -4  -4  -6  137.69   10.50
   4   4   6  145.89    9.00
  -4   4  -6  132.29    9.00
   4   4   6  156.28    9.20
  -4   4  -6  144.49   10.20
  -6  -4  -6  661.43   23.40
  -6  -4  -6  689.53   22.50
   6  -4   6  668.13   21.10
  -6  -4  -6  680.13   24.80
   6  -4   6  691.83   27.80
  -6   4  -6  682.93   24.40
   6   4   6  625.44   21.50
   6   4   6  651.83   22.30
  -6   4  -6  657.33   23.20
  -8  -4  -6   17.60    4.50
   8  -4   6   22.40    5.80
  -8  -4  -6    9.80    3.80
   8  -4   6   15.80    3.80
   8  -4   6   11.20    5.00
  -8  -4  -6   14.80    4.80
   8   4   6   11.30    3.30
  -8   4  -6   11.40    4.10
  -8   4  -6   14.80    4.30
   8   4   6   15.50    4.60
   8   4   6   16.80    2.40
  10  -4   6    0.30    3.10
 -10  -4  -6    5.70    3.50
 -10  -4  -6   -1.00    1.90
  10  -4   6    1.60    2.50
  10  -4   6    1.70    1.90
 -10  -4  -6    1.80    2.40
 -10   4  -6   -1.60    1.90
  10   4   6   -2.50    1.40
  10   4   6    0.40    1.20
  10   4   6    2.50    1.50
 -10   4  -6    0.00    1.20
  10   4   6    2.40    3.70
  12  -4   6    0.60    3.40
  12  -4   6    2.10    3.00
 -12  -4  -6    0.70    2.20
  12  -4   6    0.30    1.60
 -12  -4  -6    1.90    2.80
 -12  -4  -6    2.40    2.30
 -12   4  -6   -1.10    1.70
  12   4   6   -0.30    1.50
  12   4   6    1.40    1.80
  12   4   6   -0.10    2.10
  12   4   6   -3.50    3.50
 -12   4  -6    1.20    1.50
  14  -4   6   -1.10    1.90
 -14  -4  -6   -2.70    3.30
  14  -4   6    0.10    2.40
 -14  -4  -6    3.30    3.10
 -14  -4  -6    5.90    3.30
  14  -4   6    2.70    3.90
  14   4   6   11.00    3.70
 -16  -4  -6    1.40    3.00
 -16  -4  -6    8.40    3.90
 -16  -4  -6    4.80    5.70
  16  -4   6    6.60    4.70
  16  -4   6   10.00    5.80
 -16  -4  -6    3.70    4.90
  16  -4   6    1.00    5.60
  16  -4   6    7.00    3.00
 -16   4  -6   -1.60    1.70
  16   4   6   -0.40    2.70
  16   4   6   10.50    6.70
 -16   4  -6    2.00    3.50
  16   4   6    7.10    4.10
  18  -4   6    8.70    7.70
 -18  -4  -6   20.20    6.00
  18  -4   6    5.50    4.60
  18  -4   6   10.10    4.50
 -18  -4  -6   14.80    5.20
  18   4   6    8.20    4.40
  18   4   6    3.70    2.60
 -18   4  -6    0.40    2.70
  18   4   6   17.50    8.20
  17  -5  -6   16.70    6.60
  17  -5  -6   10.30    5.90
  17  -5  -6   12.80    6.40
 -17  -5   6   19.00    5.50
 -17  -5   6   16.60    5.30
 -17  -5   6   17.40    7.50
  17   5  -6   10.00    6.80
 -15  -5   6   10.80    5.40
  15  -5  -6   27.60    7.80
  15  -5  -6   17.40    6.20
 -15  -5   6   18.00    4.90
 -15  -5   6   13.70    4.70
 -15  -5   6   20.10    7.20
  15  -5  -6   20.70    7.40
  15   5  -6   17.00    6.20
  15   5  -6   14.40    5.50
 -15   5   6   19.30    5.60
 -15   5   6   10.00    4.30
  13  -5  -6   -5.50    2.40
  13  -5  -6   -6.00    2.20
 -13  -5   6    1.50    3.10
  13  -5  -6    1.50    3.30
 -13  -5   6   -3.60    1.50
  13  -5  -6    6.80    4.10
  13   5  -6    5.70    3.20
 -13   5   6    2.20    2.20
  13   5  -6    3.40    3.70
  13   5  -6   -3.20    2.90
  11  -5  -6   19.60    5.20
  11  -5  -6   17.00    5.40
 -11  -5   6   16.20    4.40
 -11  -5   6   16.50    3.80
  11  -5  -6   14.40    4.70
 -11  -5   6    9.80    5.20
 -11  -5   6   15.50    5.20
  11   5  -6   19.10    6.80
 -11   5   6   20.80    4.30
  11   5  -6   23.00    6.80
 -11   5   6   23.70    6.00
  11   5  -6   13.80    4.60
  -9  -5   6  184.28   15.80
  -9  -5   6  209.18   14.90
   9  -5  -6  198.08   13.80
   9  -5  -6  203.88   11.90
   9  -5  -6  232.28   15.40
  -9   5   6  202.78   10.20
   9   5  -6  192.78   13.80
   9   5  -6  210.08   14.30
   9   5  -6  219.78   11.50
  -9   5   6  210.88   13.60
   7  -5  -6    0.70    2.10
   7  -5  -6   -2.10    1.00
   7  -5  -6   -0.10    0.80
  -7  -5   6   -1.90    1.70
  -7  -5   6    1.80    2.40
   7  -5  -6    3.70    2.30
   7   5  -6    0.80    1.40
  -7   5   6    0.50    1.30
   7   5  -6   -0.20    1.80
   7   5  -6   -3.10    1.40
  -7   5   6    0.10    1.40
   5  -5  -6   28.20    4.30
   5  -5  -6   24.80    4.50
  -5  -5   6   32.20    6.00
  -5  -5   6   30.40    5.70
   5  -5  -6   26.30    5.00
   5  -5  -6   30.20    3.10
  -5  -5   6   27.00    6.20
   5   5  -6   21.00    4.60
   5   5  -6   25.00    5.20
  -3  -5   6  541.95   20.80
   3  -5  -6  556.44   16.00
  -3  -5   6  593.04   22.50
   3  -5  -6  573.54   18.30
  -3  -5   6  575.14   21.30
   3  -5  -6  590.34   19.60
   3  -5  -6  584.84   17.60
   3   5  -6  556.54   20.90
   3   5  -6  568.04   21.20
  -1  -5   6  287.67   15.00
   1  -5  -6  275.17   11.40
   1  -5  -6  280.17   11.20
  -1  -5   6  278.27   12.40
   1  -5  -6  267.57   10.90
  -1  -5   6  273.87   13.70
   1  -5  -6  254.07   11.50
   1  -5  -6  268.57   11.50
   1   5  -6  267.67   14.00
   1   5  -6  253.07    7.90
  -1  -5  -6    6.80    2.00
   1  -5   6    6.50    1.90
  -1  -5  -6    6.20    2.50
  -1  -5  -6   11.60    2.90
   1  -5   6    3.20    2.50
   1  -5   6    3.20    2.10
  -1   5  -6    8.20    2.20
   1   5   6   14.40    3.30
  -1   5  -6    8.00    3.30
  -3  -5  -6   86.69    7.20
   3  -5   6   66.29    7.70
   3  -5   6   88.89    8.70
   3  -5   6   68.89    7.30
  -3  -5  -6   84.69    7.10
  -3   5  -6   76.59    7.80
  -3   5  -6   80.19    6.40
   3   5   6   90.59    7.20
  -5  -5  -6   73.69    7.10
  -5  -5  -6   69.39    7.70
   5  -5   6   73.59    8.10
  -5  -5  -6   57.39    6.70
   5  -5   6   65.99    8.40
   5  -5   6   66.99    6.80
   5   5   6   65.79    6.80
  -5   5  -6   73.19    7.00
  -5   5  -6   77.69    8.20
  -7  -5  -6   77.39    8.40
   7  -5   6   85.09    7.60
   7  -5   6   75.29    8.80
   7  -5   6   85.99   10.50
  -7  -5  -6   86.29    8.50
  -7  -5  -6   73.59    7.70
  -7   5  -6   87.99    8.30
  -7   5  -6   74.59    8.60
   7   5   6   81.59    8.20
   9  -5   6  117.49   11.40
  -9  -5  -6  125.19   10.30
   9  -5   6  126.89    9.00
  -9  -5  -6  130.99   10.50
   9  -5   6  126.79   13.70
  -9  -5  -6  124.49   11.70
  -9   5  -6  116.99   10.50
   9   5   6  116.19   10.50
 -11  -5  -6   42.50    7.30
  11  -5   6   47.70    8.20
  11  -5   6   67.99    6.50
 -11  -5  -6   51.29   10.20
 -11  -5  -6   50.79    8.20
  11   5   6   54.09    4.40
 -11   5  -6   53.79    8.90
  11   5   6   50.49    4.60
 -13  -5  -6   10.50    5.60
 -13  -5  -6    5.40    3.10
  13  -5   6    9.20    4.70
  13  -5   6   -0.70    3.60
  13  -5   6    8.60    3.00
 -13  -5  -6   11.40    4.30
  13   5   6   18.40    7.10
  13   5   6    4.00    1.90
 -15  -5  -6   21.60    5.80
  15  -5   6   12.60    7.50
  15  -5   6   30.60    8.50
 -15  -5  -6   25.00    9.50
  15  -5   6   14.80    8.20
 -15  -5  -6   28.80    7.70
 -15  -5  -6   25.20    8.40
  15  -5   6   21.80    4.40
  15   5   6   12.50    5.30
  15   5   6   19.40    7.70
 -15   5  -6    7.90    4.60
 -17  -5  -6    2.10    3.40
  17  -5   6    5.70    3.20
 -17  -5  -6   -8.30    4.10
 -17  -5  -6   -0.10    3.20
  17  -5   6    7.20    5.90
  17   5   6  -13.40    5.90
  17   5   6    4.60    3.50
 -17   5  -6    0.40    2.20
  17   5   6    2.80    2.50
  16  -6  -6   10.10    5.30
 -16  -6   6    2.30    4.60
  16  -6  -6    8.30    5.80
 -16  -6   6   12.90    4.10
  16  -6  -6   15.90    6.30
 -16  -6   6   18.90    5.30
  16   6  -6    5.90    4.30
  16   6  -6   25.20    8.20
 -16   6   6    4.30    2.60
  14  -6  -6   33.50    8.40
 -14  -6   6   44.10    6.90
  14  -6  -6   45.90    9.50
 -14  -6   6   25.60    7.70
 -14  -6   6   20.20    7.20
  14  -6  -6   40.20   10.60
  14  -6  -6   42.20    8.90
 -14  -6   6   47.60    8.00
  14   6  -6   25.20    7.30
  14   6  -6   33.60    8.20
  14   6  -6   37.00    8.50
 -14   6   6   39.30    7.90
  12  -6  -6   30.20    8.00
 -12  -6   6   13.40    5.00
 -12  -6   6   26.50    6.10
  12  -6  -6   20.70    6.70
 -12  -6   6   31.30    8.10
  12  -6  -6   14.80    5.40
  12  -6  -6   26.20    6.10
 -12   6   6   25.20    6.60
  12   6  -6   17.70    5.80
  12   6  -6   24.10    6.50
 -12   6   6   25.90    4.70
  12   6  -6   13.50    4.60
  10  -6  -6    7.40    3.90
  10  -6  -6    7.90    3.60
 -10  -6   6   10.00    5.00
  10  -6  -6    7.30    3.10
 -10  -6   6    4.80    3.70
  10   6  -6    4.80    3.60
 -10   6   6    7.40    2.90
 -10   6   6    7.30    3.60
  10   6  -6    3.90    2.50
  -8  -6   6   -1.70    2.80
   8  -6  -6    0.50    2.20
  -8  -6   6    3.70    2.80
   8  -6  -6    3.80    1.30
   8  -6  -6    3.30    2.90
   8  -6  -6   -1.20    1.10
   8  -6  -6    4.10    2.20
  -8   6   6    0.80    1.60
  -8   6   6    1.40    2.10
   8   6  -6   -2.80    1.90
   8   6  -6    5.80    2.00
   8   6  -6    0.30    1.30
   6  -6  -6   40.90    6.30
   6  -6  -6   52.39    4.30
   6  -6  -6   52.39    5.30
  -6  -6   6   49.80    9.20
   6  -6  -6   46.10    7.40
  -6  -6   6   47.80    8.30
  -6  -6   6   53.39    8.90
   6   6  -6   65.39    7.70
   6   6  -6   48.10    8.10
   4  -6  -6  104.29    8.80
   4  -6  -6  103.59    7.00
  -4  -6   6  117.39   10.50
   4  -6  -6  107.29    8.20
   4  -6  -6  108.29    8.10
  -4  -6   6   98.99    9.60
  -4  -6   6  107.89    9.70
   4  -6  -6  117.89    7.00
   4   6  -6  107.59   11.10
   4   6  -6  110.19    9.40
   2  -6  -6    0.20    1.20
   2  -6  -6   -1.00    1.20
   2  -6  -6    0.50    1.40
   2  -6  -6    1.80    1.90
  -2  -6   6   -0.50    1.50
  -2  -6   6   -0.70    1.40
  -2  -6   6    2.10    2.20
   2  -6  -6    0.30    1.30
   2   6  -6    0.70    1.50
   2   6  -6   -0.30    1.60
   0  -6   6  134.49    8.00
   0  -6  -6  135.09    9.10
   0  -6   6  139.29   10.50
   0  -6  -6  137.79    7.60
   0  -6  -6  145.79    9.00
   0  -6  -6  146.69    8.40
   0  -6   6  158.78   11.90
   0   6  -6  132.39   10.50
   0   6  -6  136.29    5.90
  -2  -6  -6   22.30    4.80
   2  -6   6   17.00    4.80
   2  -6   6   16.10    4.40
   2  -6   6   21.30    5.20
  -2  -6  -6   27.10    5.00
  -2  -6  -6   21.00    3.40
  -2   6  -6   21.60    3.50
  -2   6  -6   18.50    4.90
   2   6   6   29.40    5.10
  -4  -6  -6   83.69    7.90
  -4  -6  -6   75.39    7.70
  -4  -6  -6   79.39    8.10
   4  -6   6   72.19    8.60
   4  -6   6   66.49    9.00
   4  -6   6   76.09    8.90
   4   6   6   75.29    7.50
  -4   6  -6   74.19    6.50
  -4   6  -6   69.79    8.60
  -6  -6  -6  238.58   13.70
  -6  -6  -6  252.77   14.20
   6  -6   6  230.28   15.90
   6  -6   6  242.98   13.70
  -6  -6  -6  250.07   15.10
   6  -6   6  233.58   16.50
   6   6   6  246.88   14.30
  -6   6  -6  238.18   13.10
  -6   6  -6  251.77   15.80
   8  -6   6   74.79    7.60
  -8  -6  -6   83.89    8.90
   8  -6   6   68.89   12.10
   8  -6   6   82.49   10.20
  -8  -6  -6   77.89    9.40
  -8  -6  -6   74.29    7.80
   8   6   6   80.19    8.80
  10  -6   6   69.69    7.10
 -10  -6  -6   78.39    9.00
  10  -6   6   76.19   12.90
 -10  -6  -6   79.49    8.30
 -10  -6  -6   72.09   11.20
  10  -6   6   54.19   10.00
 -10   6  -6   60.39    9.30
 -12  -6  -6    0.70    2.40
  12  -6   6   -0.10    3.00
  12  -6   6    2.60    4.30
  12  -6   6    2.00    2.10
 -12  -6  -6    2.80    3.30
 -12   6  -6    3.70    3.20
 -14  -6  -6   10.00    7.00
  14  -6   6    7.10    4.90
 -14  -6  -6    1.80    3.90
  14  -6   6    8.90    3.20
 -14  -6  -6    3.30    3.70
 -14  -6  -6   10.00    4.40
  14  -6   6    3.00    5.30
  14   6   6    5.90    4.40
 -14   6  -6   -2.30    3.80
 -16  -6  -6    4.40    3.20
  16  -6   6   -3.00    4.30
  16  -6   6   -0.70    3.60
 -16  -6  -6    4.40    3.70
  16  -6   6    2.70    2.70
 -16  -6  -6   -1.10    4.80
  16   6   6   -1.50    2.10
  16   6   6   -2.90    2.10
  15  -7  -6    7.80    4.50
 -15  -7   6    0.40    2.80
  15  -7  -6   -0.40    4.30
  15  -7  -6    3.80    4.40
  15   7  -6   -2.60    3.90
  15   7  -6   -5.60    3.40
  13  -7  -6   11.50    5.50
 -13  -7   6    8.90    4.60
  13  -7  -6    0.20    3.70
 -13  -7   6   12.20    5.60
  13  -7  -6   12.90    5.80
 -13  -7   6    9.80    5.20
  13   7  -6    6.80    4.50
  13   7  -6    6.30    3.90
 -11  -7   6   39.50    9.10
  11  -7  -6   39.90    8.20
 -11  -7   6   31.90    6.80
 -11  -7   6   27.50    7.90
  11  -7  -6   37.50    8.80
  11  -7  -6   32.30    6.30
  11   7  -6   25.90    6.40
 -11   7   6   19.60    6.30
   9  -7  -6   45.10    8.90
  -9  -7   6   41.10    9.30
   9  -7  -6   31.40    4.10
   9  -7  -6   44.50    3.60
   9  -7  -6   45.70    6.50
  -9  -7   6   31.20    7.50
   9  -7  -6   38.60    7.60
   9   7  -6   39.80    7.70
  -9   7   6   48.50    8.30
  -7  -7   6   32.00    7.80
   7  -7  -6   31.30    4.80
   7  -7  -6   30.40    6.60
  -7  -7   6   28.60    7.70
  -7  -7   6   33.40    7.70
   7  -7  -6   33.50    7.60
   7   7  -6   30.70    6.60
  -5  -7   6   99.29   10.20
  -5  -7   6  111.69   11.00
  -5  -7   6   91.09   10.50
   5  -7  -6   90.29    8.10
   5  -7  -6   98.39    7.00
   5  -7  -6   98.39    9.50
   5  -7  -6   97.39    6.80
   5  -7  -6   88.79    8.40
   5   7  -6  102.09    9.70
  -3  -7   6    4.80    2.90
   3  -7  -6    0.00    1.60
   3  -7  -6    2.30    1.60
   3  -7  -6   -1.10    1.30
   3  -7  -6    1.80    1.80
   3  -7  -6    0.20    1.90
  -3  -7   6    0.20    2.40
  -3  -7   6    0.50    2.20
   3   7  -6    0.80    1.50
   3   7  -6    3.50    2.70
  -1  -7   6   14.50    3.80
   1  -7  -6   10.50    3.20
   1  -7  -6   12.30    3.70
  -1  -7   6   10.80    4.20
   1  -7  -6   10.10    3.30
   1  -7  -6   10.60    2.90
  -1  -7   6    7.20    3.90
   1  -7  -6    9.50    3.40
   1   7  -6    5.40    3.60
  -1  -7  -6   92.49    8.40
  -1  -7  -6   92.69    6.10
   1  -7   6   98.89   10.00
  -1  -7  -6   90.49    7.10
  -1  -7  -6   98.29    8.30
   1  -7   6   98.89   10.20
   1  -7   6   91.09    6.20
  -1   7  -6   91.99    5.00
  -1   7  -6   95.59   12.00
  -3  -7  -6 1140.99   33.80
  -3  -7  -6 1110.89   33.40
   3  -7   6 1000.10   39.70
   3  -7   6 1153.78   37.80
  -3  -7  -6 1136.99   33.10
  -3  -7  -6 1123.29   26.70
   3  -7   6 1120.99   36.10
  -3   7  -6 1137.69   36.70
  -3   7  -6 1160.28   27.80
   3   7   6 1159.18   33.70
   5  -7   6  514.35   24.40
   5  -7   6  495.85   21.90
  -5  -7  -6  505.25   22.40
   5  -7   6  509.25   24.70
  -5  -7  -6  510.95   19.90
  -5  -7  -6  499.95   21.40
  -5   7  -6  521.25   18.90
  -5   7  -6  552.74   25.00
   5   7   6  552.64   22.60
   7  -7   6   -0.20    3.20
   7  -7   6    2.90    2.70
  -7  -7  -6    0.90    2.20
   7  -7   6    0.80    3.20
  -7  -7  -6    2.30    2.70
  -7   7  -6    1.90    2.40
  -7   7  -6    0.20    1.90
   7   7   6   -0.30    1.90
  -9  -7  -6    4.10    3.90
   9  -7   6    4.30    2.70
  -9  -7  -6    6.10    3.50
   9  -7   6    0.70    3.40
   9  -7   6    5.30    4.20
  -9  -7  -6    4.20    2.60
  -9   7  -6    1.70    2.70
   9   7   6   -1.10    2.00
 -11  -7  -6   16.20    4.30
  11  -7   6   12.00    5.90
  11  -7   6   14.10    4.00
  11  -7   6    7.30    4.50
 -11  -7  -6    5.10    4.10
 -11  -7  -6    3.10    4.00
 -11   7  -6    2.00    2.90
 -13  -7  -6    3.90    3.40
 -13  -7  -6    3.20    4.30
 -13  -7  -6   -1.70    2.40
 -13  -7  -6   -4.50    7.20
  13  -7   6    9.50    5.50
  13  -7   6   -5.00    3.20
 -13   7  -6   -0.90    3.30
  13   7   6   -0.40    3.00
  15  -7   6    5.40    3.40
 -15  -7  -6    1.50    2.70
  15  -7   6   -2.00    4.60
 -15  -7  -6    0.20    4.00
 -15  -7  -6   -0.50    3.10
  14  -8  -6   22.70    7.60
 -14  -8   6    9.70    5.00
  14  -8  -6   23.10    7.30
  14  -8  -6   17.50    7.70
 -14  -8   6   19.70    6.90
  14   8  -6   -0.80    3.40
 -14   8   6    8.80    4.90
  14   8  -6   -1.20    3.90
 -12  -8   6    4.90    4.30
  12  -8  -6   10.50    3.90
  12  -8  -6    8.50    5.20
  12  -8  -6    7.60    4.10
 -12  -8   6    9.50    6.20
 -12  -8   6    4.20    3.60
  12   8  -6    3.60    3.60
 -12   8   6    3.40    3.20
  12   8  -6   -3.50    2.80
  10  -8  -6   -2.20    1.90
 -10  -8   6   -2.50    3.30
  10  -8  -6    1.40    1.40
 -10  -8   6    0.40    2.70
  10  -8  -6    1.10    1.40
 -10  -8   6   -0.30    2.50
  10  -8  -6    3.10    2.80
  10  -8  -6   -1.90    2.60
  10   8  -6   -1.40    2.50
   8  -8  -6   97.79    6.60
   8  -8  -6   97.29   11.30
   8  -8  -6  109.09   10.80
  -8  -8   6  121.89   12.80
  -8  -8   6  100.59   15.30
   8  -8  -6  105.09    7.90
   8   8  -6   80.39    9.70
   6  -8  -6   28.00    4.70
  -6  -8   6    7.80    4.40
   6  -8  -6   27.20    6.20
  -6  -8   6   17.90    6.10
  -6  -8   6   24.80    7.00
   6  -8  -6   34.70    7.00
   6  -8  -6   31.20    7.10
   6  -8  -6   23.70    4.40
   6   8  -6   22.90    5.70
   4  -8  -6   88.39    9.00
   4  -8  -6   85.79    7.40
  -4  -8   6   84.89   10.10
   4  -8  -6   90.79    7.10
  -4  -8   6   81.49   10.00
   4  -8  -6  101.59    9.70
   4  -8  -6   94.29    8.10
  -4  -8   6   97.59   10.90
   4   8  -6   92.99    9.60
   2  -8  -6    5.60    2.30
   2  -8  -6    3.30    2.40
   2  -8  -6    6.70    2.90
   2  -8  -6   11.30    3.80
   2  -8  -6    6.10    3.10
  -2  -8   6    7.40    3.50
  -2  -8   6    4.40    3.50
   2   8  -6    5.00    3.00
   0  -8   6    4.40    3.80
   0  -8   6    4.90    2.50
   0  -8  -6    4.90    2.50
   0  -8  -6    6.00    2.80
   0  -8  -6    5.60    3.10
   0  -8  -6    6.70    3.10
   0  -8  -6   14.40    4.50
   0  -8   6    2.90    3.40
   0   8  -6   -0.10    1.90
  -2  -8  -6    6.90    3.20
   2  -8   6   16.30    5.80
  -2  -8  -6   13.70    4.60
  -2  -8  -6   16.10    3.10
   2  -8   6   13.50    2.70
  -2  -8  -6   19.90    5.00
  -2   8  -6    8.00    4.00
  -2   8  -6   17.60    3.10
   2   8   6   14.50    4.30
  -4  -8  -6  157.48    8.70
  -4  -8  -6  159.48   12.80
  -4  -8  -6  153.98   12.40
   4  -8   6  148.69   12.50
  -4  -8  -6  156.28   10.30
   4  -8   6  156.18   13.40
  -4   8  -6  149.29    9.00
   4   8   6  161.78   12.60
  -4   8  -6  166.68   13.90
   6  -8   6   15.70    5.20
  -6  -8  -6   16.20    4.80
  -6  -8  -6   15.00    3.80
   6  -8   6   17.20    6.40
   6  -8   6    5.80    4.00
  -6  -8  -6   19.30    6.80
  -6   8  -6   15.60    4.00
   6   8   6   19.50    5.40
  -6   8  -6   15.60    5.20
  -8  -8  -6  194.18   15.60
   8  -8   6  203.88   17.80
  -8  -8  -6  194.68   14.60
  -8  -8  -6  207.08   11.00
   8  -8   6  194.08   16.70
   8  -8   6  187.18   13.20
  -8   8  -6  187.68   12.80
   8   8   6  203.08   15.10
 -10  -8  -6   24.70    6.70
  10  -8   6   15.40    6.90
 -10  -8  -6   23.00    4.90
  10  -8   6   11.80    4.40
 -10  -8  -6    8.50    4.60
  10  -8   6   11.40    5.70
  10   8   6   15.40    5.70
  12  -8   6   -2.40    5.40
 -12  -8  -6    5.50    4.90
 -12  -8  -6    7.90    3.20
  12  -8   6   10.30    5.20
 -12  -8  -6   -6.20    5.00
  12  -8   6    2.10    2.50
 -12  -8  -6    4.50    3.20
 -12   8  -6    0.10    3.40
  12   8   6   -4.20    2.90
  14  -8   6    4.70    6.10
  14  -8   6    1.10    4.10
 -14  -8  -6    8.30    4.90
  14  -8   6    3.70    2.80
 -14  -8  -6   10.30    4.40
 -14  -8  -6    2.50    3.30
 -14   8  -6    1.70    3.90
  13  -9  -6   37.30   10.20
 -13  -9   6   36.10    9.80
  13  -9  -6   48.60   10.50
 -13  -9   6   33.40    7.80
  11  -9  -6    7.20    4.60
 -11  -9   6   -0.90    2.90
  11  -9  -6    0.60    3.40
 -11  -9   6   11.00    6.70
 -11  -9   6    6.10    3.60
  11   9  -6   11.20    5.00
   9  -9  -6    4.50    3.70
   9  -9  -6    1.00    2.20
  -9  -9   6   -1.60    3.10
   9  -9  -6    3.30    2.90
   9  -9  -6    1.50    1.60
  -9  -9   6   -1.10    2.40
   9  -9  -6   -2.50    1.90
   9  -9  -6    2.80    4.10
  -9  -9   6    4.10    4.20
   9   9  -6   -3.70    3.10
   9   9  -6    1.10    2.80
   7  -9  -6   36.90    5.30
   7  -9  -6   28.40    4.80
   7  -9  -6   19.30    6.20
  -7  -9   6   13.10    5.40
  -7  -9   6   31.70    8.20
   7  -9  -6   30.40    6.20
  -7  -9   6   36.50    8.10
   7  -9  -6   34.30    7.30
   7   9  -6   28.40    6.50
   5  -9  -6   27.20    6.70
   5  -9  -6   25.40    5.30
   5  -9  -6   25.10    5.80
  -5  -9   6   25.50    7.00
   5  -9  -6   20.20    4.10
   5  -9  -6   24.30    4.80
  -5  -9   6   13.70    5.80
  -5  -9   6   21.30    6.50
   5   9  -6   27.40    6.50
   3  -9  -6   17.00    4.40
  -3  -9   6   14.40    4.90
  -3  -9   6    5.70    3.80
   3  -9  -6   15.40    3.70
   3  -9  -6    8.70    3.90
   3  -9  -6    8.90    4.30
   3  -9  -6   11.80    3.60
  -3  -9   6    8.50    4.20
   3   9  -6    9.80    5.00
   1  -9  -6   36.50    4.60
  -1  -9   6   41.70    8.60
   1  -9  -6   34.20    6.60
   1  -9  -6   33.70    6.20
   1  -9  -6   34.50    6.20
   1  -9  -6   29.90    6.60
  -1  -9   6   39.30    8.30
  -1  -9   6   45.10    7.40
   1   9  -6   49.40    8.70
  -1  -9  -6   12.60    4.30
   1  -9   6    0.60    3.20
  -1  -9  -6   10.50    2.80
   1  -9   6    3.00    2.90
   1  -9   6    0.70    2.00
  -1  -9  -6    9.20    4.00
  -1  -9  -6    7.50    3.20
  -1   9  -6    3.50    2.80
  -3  -9  -6  100.99    9.90
   3  -9   6   95.49   11.30
  -3  -9  -6   71.69    7.10
  -3  -9  -6   62.39    7.20
   3  -9   6   77.69   11.90
  -3  -9  -6   95.09    5.50
   3   9   6   76.99    9.00
  -3   9  -6   93.49    6.20
   5  -9   6    2.30    2.60
   5  -9   6   -5.20    2.50
  -5  -9  -6    3.70    2.10
   5  -9   6   -0.40    2.40
  -5  -9  -6    5.20    3.10
   5  -9   6    1.10    3.40
  -5  -9  -6    3.30    2.90
   5   9   6    4.90    3.00
  -5   9  -6    2.60    2.00
   7  -9   6   -7.40    3.60
   7  -9   6    1.80    2.90
  -7  -9  -6    4.80    3.30
  -7  -9  -6    2.40    1.60
   7  -9   6    1.30    2.50
   7  -9   6   -2.90    2.80
  -7  -9  -6    1.00    2.10
  -7   9  -6    0.90    2.10
  -7   9  -6    2.60    4.00
   9  -9   6   -3.60    2.90
   9  -9   6    1.40    3.00
  -9  -9  -6   -0.30    1.70
  -9  -9  -6   -0.90    3.10
  -9  -9  -6    5.90    3.50
   9  -9   6   -0.30    4.40
  -9   9  -6   -0.90    2.40
  11  -9   6    0.10    5.00
 -11  -9  -6    0.10    2.30
  11  -9   6   -2.30    2.70
  11  -9   6    6.10    4.80
 -11  -9  -6   -5.10    2.60
 -11  -9  -6    6.30    4.50
 -13  -9  -6   13.80    3.80
 -13  -9  -6    1.10    5.00
  13  -9   6    8.80    5.70
 -13  -9  -6   13.50    5.10
  13  -9   6    8.40    4.30
  13  -9   6   22.20    9.90
 -13   9  -6    4.30    4.70
 -12 -10   6   25.70    7.90
  12 -10  -6   10.50    6.10
  12 -10  -6   10.90    5.50
  12 -10  -6   13.60    6.10
 -12 -10   6    4.70    5.60
 -10 -10   6    2.40    4.00
  10 -10  -6    2.40    3.70
  10 -10  -6    5.60    2.40
  10 -10  -6    5.50    2.80
 -10 -10   6   12.30    6.00
  10 -10  -6   12.60    4.60
  10 -10  -6    1.10    4.00
 -10 -10   6    0.70    4.10
  10  10  -6   -1.50    3.20
  -8 -10   6   -0.90    3.90
   8 -10  -6    3.60    3.00
   8 -10  -6   -4.90    1.90
   8 -10  -6    1.10    2.40
   8 -10  -6    1.80    3.30
   8 -10  -6    2.60    3.10
  -8 -10   6   -0.20    3.40
   8  10  -6    4.20    3.30
   6 -10  -6   10.10    4.80
   6 -10  -6    3.70    2.60
  -6 -10   6    2.60    3.80
  -6 -10   6    0.80    4.30
   6 -10  -6    5.80    3.90
   6 -10  -6    3.40    2.30
   6 -10  -6   -1.70    1.90
  -6 -10   6    0.30    3.10
   6  10  -6    1.00    2.90
   6  10  -6    5.60    3.20
   4 -10  -6    2.70    2.20
   4 -10  -6   -1.70    2.80
   4 -10  -6    0.80    1.90
   4 -10  -6    1.20    2.00
  -4 -10   6    6.40    4.10
  -4 -10   6    1.60    2.90
   4 -10  -6    1.70    2.60
   4  10  -6    0.30    2.40
  -2 -10   6   53.39    8.40
   2 -10  -6   49.30    7.20
   2 -10  -6   36.20    8.00
   2 -10  -6   49.30    5.70
  -2 -10   6   36.20    8.10
   2 -10  -6   47.20    7.90
  -2 -10   6   40.80    9.50
   2 -10  -6   38.10    7.40
   0 -10  -6    3.80    2.80
   0 -10   6    7.80    3.10
   0 -10   6    4.60    4.70
   0 -10  -6    8.60    3.90
   0 -10  -6    7.30    4.20
   0 -10  -6    8.70    3.50
   0 -10   6    6.80    3.70
   0  10  -6    8.70    4.30
  -2 -10  -6   -0.80    2.00
  -2 -10  -6    6.90    3.30
  -2 -10  -6    3.80    3.50
   2 -10   6    3.70    3.20
   2 -10   6    3.60    3.30
  -4 -10  -6   -0.50    2.60
   4 -10   6    6.50    4.40
  -4 -10  -6    2.00    2.10
   4 -10   6    3.20    3.40
   4 -10   6   -2.50    3.00
  -4 -10  -6    5.70    3.30
  -4  10  -6    1.70    1.50
  -4  10  -6    1.80    3.40
   6 -10   6   74.69   11.10
   6 -10   6   45.30    9.50
   6 -10   6   59.69   11.40
  -6 -10  -6   67.09   12.00
  -6 -10  -6   80.99   11.30
   6 -10   6   70.99   12.00
   6  10   6   84.09   13.20
  -6  10  -6   52.89   10.80
  -8 -10  -6   21.40    6.30
   8 -10   6   30.80    8.80
  -8 -10  -6   36.00    9.00
   8 -10   6   23.80    6.30
   8 -10   6   23.00    8.30
   8 -10   6   24.70    7.20
   8  10   6   29.90    8.00
 -10 -10  -6   37.60    9.70
  10 -10   6   49.00   12.90
  10 -10   6   32.50    7.00
 -10 -10  -6   41.60    8.60
  10 -10   6   34.60    9.30
  -9 -11   6    8.70    4.90
   9 -11  -6   -4.10    4.00
  -9 -11   6    0.60    4.70
   9 -11  -6   -3.20    3.10
  -9 -11   6    1.70    4.60
   9 -11  -6    4.00    4.70
   9 -11  -6    1.20    3.80
   9 -11  -6    8.40    3.30
   7 -11  -6   12.30    5.20
  -7 -11   6    6.60    4.40
  -7 -11   6    0.90    3.80
   7 -11  -6    2.90    2.90
   7 -11  -6   -0.90    3.30
   7 -11  -6   -3.20    2.20
  -7 -11   6    7.80    5.20
   7 -11  -6   -1.10    3.80
   7  11  -6    3.10    4.30
   5 -11  -6   -3.60    2.60
  -5 -11   6    2.60    3.70
   5 -11  -6    5.20    3.30
  -5 -11   6    3.50    3.80
   5 -11  -6    3.00    3.40
   5 -11  -6    6.80    2.90
  -5 -11   6    0.20    3.60
   5 -11  -6   -4.20    3.60
   5  11  -6   -5.50    2.80
  -3 -11   6   29.70    7.40
  -3 -11   6   23.50    7.20
   3 -11  -6   22.80    5.40
   3 -11  -6   24.60    6.20
   3 -11  -6   22.40    6.10
  -3 -11   6   15.10    6.50
   3 -11  -6   24.60    6.00
   3 -11  -6   25.10    5.40
   1 -11  -6   49.50    8.40
   1 -11  -6   59.29    9.90
  -1 -11   6   43.50   10.40
   1 -11  -6   68.99    9.50
  -1 -11   6   59.79    8.20
  -1 -11   6   56.49    9.50
   1 -11  -6   58.69    6.20
   1 -11  -6   61.59    7.30
  -1 -11  -6   -0.50    2.90
   1 -11   6    8.30    5.50
  -1 -11  -6   -3.00    2.70
   1 -11   6    0.30    2.20
  -1 -11  -6    2.10    2.80
   1 -11   6    5.60    4.30
  -1 -11  -6    0.80    2.90
  -1  11  -6   -0.50    3.70
  -3 -11  -6   15.10    5.50
   3 -11   6    7.80    3.90
  -3 -11  -6   14.60    4.80
  -3 -11  -6   21.60    6.10
   3 -11   6   13.90    6.10
  -3  11  -6    6.40    4.40
  -5 -11  -6   -2.00    2.70
  -5 -11  -6   -1.60    3.00
   5 -11   6   -1.60    3.90
  -5 -11  -6    0.00    2.60
   5 -11   6    3.00    3.70
   5 -11   6   -5.30    4.40
  -5  11  -6   14.00    5.30
   7 -11   6   16.40    7.60
   7 -11   6   27.80    8.30
  -7 -11  -6   19.20    6.70
   7 -11   6   17.70    5.90
   7 -11   6   21.60    6.20
  -7 -11  -6   20.20    6.60
   9 -11   6   53.19    9.10
   9 -11   6   30.10    8.40
   9 -11   6   48.60   11.40
  -9 -11  -6   49.40    9.80
  -9 -11  -6   37.30    9.40
   9 -11   6   55.99   11.30
  -4 -12   6    8.80    5.60
   4 -12  -6   -0.40    2.50
  -4 -12   6    8.60    4.80
   4 -12  -6    0.60    4.40
   4 -12  -6   -1.40    3.20
   4 -12  -6   -0.50    3.00
  -4 -12   6    5.00    4.40
   4 -12  -6    1.70    3.10
   2 -12  -6    1.70    3.20
  -2 -12   6    1.30    4.20
   2 -12  -6   -4.80    3.00
  -2 -12   6   -2.60    4.30
   2 -12  -6    1.70    2.70
   2 -12  -6    9.40    4.40
   2 -12  -6   -0.10    2.50
  -2 -12   6   -2.90    3.10
   2  12  -6   -7.80    3.10
   0 -12   6   24.70    6.70
   0 -12   6   31.50    5.70
   0 -12   6   29.80    8.10
   0 -12  -6   28.30    7.50
   0 -12  -6   32.50    6.80
   0 -12  -6   31.20    7.60
   0 -12  -6   47.10    8.30
   0  12  -6   23.80    7.60
  -2 -12  -6   12.80    5.10
  -2 -12  -6    2.30    4.20
   2 -12   6   13.50    6.80
   2 -12   6   12.40    5.50
  -2 -12  -6    6.20    3.80
  -2 -12  -6   12.70    4.40
  -2  12  -6    0.60    4.10
  -4 -12  -6   -1.20    4.10
  -4 -12  -6    2.60    3.90
   4 -12   6   -3.00    3.50
  -4 -12  -6    0.60    3.50
   4 -12   6    1.90    5.30
  20   0  -7   -8.80    4.70
 -18   0   7   -1.10    3.10
  18   0  -7   -4.50    3.20
 -18   0   7    8.10    4.30
  18   0  -7    5.10    5.00
 -16   0   7   -2.40    2.60
  16   0  -7    1.10    3.10
 -16   0   7    1.00    2.20
  16   0  -7    3.10    3.00
 -16   0   7   -2.10    0.80
 -14   0   7    2.30    1.50
 -14   0   7    5.10    3.20
  14   0  -7    2.10    3.00
  14   0  -7    5.60    3.90
 -14   0   7    0.30    2.20
  12   0  -7    1.80    2.60
 -12   0   7    0.00    2.20
  12   0  -7    1.10    3.10
 -12   0   7    1.60    2.00
 -12   0   7   -2.70    1.90
 -12   0   7    0.50    1.10
 -10   0   7   -1.50    1.40
  10   0  -7   -0.30    2.40
 -10   0   7   -0.30    0.80
  10   0  -7   -0.90    1.30
 -10   0   7   -2.40    1.70
  10   0  -7   -1.10    1.30
 -10   0   7   -1.90    1.30
   8   0  -7    0.80    1.40
  -8   0   7    0.80    1.40
   8   0  -7   -2.60    1.50
   8   0  -7   -1.30    1.20
  -8   0   7   -0.50    1.70
  -8   0   7    1.80    2.00
   6   0  -7    0.10    1.20
  -6   0   7    0.50    1.40
   6   0  -7   -0.50    1.00
  -6   0   7   -0.80    0.90
  -6   0   7    1.40    1.20
   6   0  -7    0.80    1.90
   4   0  -7    2.10    1.60
   4   0  -7    2.70    1.90
  -4   0   7    0.80    1.10
  -4   0   7    1.20    1.60
   4   0  -7    0.50    1.10
  -4   0   7    1.80    1.50
  -2   0   7    0.70    1.10
   2   0  -7    0.40    0.70
  -2   0   7   -0.50    0.80
  -2   0   7    0.60    0.70
   2   0  -7   -0.50    1.00
   2   0  -7    1.20    1.60
   2   0  -7    0.00    1.10
   0   0   7   10.60    2.10
   0   0   7    9.10    2.00
   0   0   7    8.60    2.40
   0   0  -7    8.90    2.10
   0   0  -7    9.90    2.10
   0   0  -7   10.50    2.40
  -2   0  -7    0.50    1.20
  -2   0  -7   -0.80    0.90
  -2   0  -7    0.40    0.90
   2   0   7   -1.70    0.70
   2   0   7   -1.20    0.90
  -2   0  -7    0.50    2.10
   4   0   7   -0.70    0.90
  -4   0  -7    0.60    1.90
   4   0   7   -0.50    2.10
  -4   0  -7    0.40    1.10
   4   0   7   -0.20    1.10
  -4   0  -7   -0.50    1.00
   4   0   7    1.30    1.30
  -6   0  -7    0.70    1.30
   6   0   7   -0.80    2.10
   6   0   7   -1.40    0.80
   6   0   7   -1.20    1.40
  -6   0  -7    1.70    2.40
   6   0   7    1.50    1.50
   8   0   7    0.30    2.50
   8   0   7    1.30    1.40
  -8   0  -7    1.40    1.60
  -8   0  -7   -1.30    1.80
   8   0   7    0.20    2.30
   8   0   7    2.00    1.60
  10   0   7   -1.40    1.30
  10   0   7    0.40    3.00
 -10   0  -7   -2.10    1.80
  10   0   7    0.10    2.00
 -10   0  -7    0.20    1.50
  10   0   7    0.20    1.50
  12   0   7   -0.30    1.60
  12   0   7    0.20    3.60
 -12   0  -7   -0.50    2.10
  12   0   7   -1.10    1.50
 -12   0  -7   -1.40    1.80
  12   0   7    2.00    2.70
 -14   0  -7   -5.10    3.20
  14   0   7    5.80    4.50
 -14   0  -7    3.80    2.70
  14   0   7    5.10    3.00
 -14   0  -7    3.80    3.20
  14   0   7   -0.90    2.40
  16   0   7   -0.10    2.10
 -16   0  -7   -4.80    3.80
 -16   0  -7    4.50    3.90
  16   0   7   -3.10    3.30
  16   0   7   -1.40    4.90
  18   0   7    7.30    6.90
 -18   0  -7   -2.80    3.20
  18   0   7   -1.40    2.50
 -18   0  -7   -5.20    3.80
  18   0   7    5.20    3.40
  19  -1  -7   18.90    7.40
  19  -1  -7    7.30    5.50
 -19   1   7    5.00    4.40
  19   1  -7    1.10    4.70
 -17  -1   7    4.40    3.50
 -17  -1   7   -4.00    3.70
 -17  -1   7   -0.70    1.30
  17  -1  -7    7.50    4.80
  17  -1  -7    1.80    3.60
  17   1  -7    3.30    4.50
 -17   1   7    2.40    3.10
 -15  -1   7    9.00    4.00
 -15  -1   7   -1.00    3.20
  15  -1  -7    4.30    3.80
 -15  -1   7    4.90    3.20
 -15  -1   7    5.20    2.20
  15  -1  -7    9.20    4.10
  15   1  -7    6.40    4.80
 -15   1   7    4.60    3.80
  15   1  -7    2.10    2.90
 -15   1   7    6.40    3.60
 -13  -1   7  631.14   24.80
 -13  -1   7  618.94   27.90
  13  -1  -7  637.04   26.60
 -13  -1   7  622.14   18.60
  13  -1  -7  671.23   28.70
 -13  -1   7  650.53   28.60
  13  -1  -7  636.84   32.60
 -13   1   7  613.74   25.60
 -13   1   7  617.24   25.80
  13   1  -7  633.14   26.70
  13   1  -7  634.54   27.20
 -11  -1   7  103.99   10.30
 -11  -1   7  100.39    7.50
  11  -1  -7  109.69   10.30
 -11  -1   7  105.59    8.80
  11  -1  -7   98.99    9.30
 -11  -1   7   95.89   10.40
  11  -1  -7   97.29   11.20
  11   1  -7   97.99    9.20
  11   1  -7   63.79   11.60
 -11   1   7  101.99    9.30
 -11   1   7  104.49    9.30
  11   1  -7  101.29    9.40
  -9  -1   7  260.37   14.20
   9  -1  -7  248.88   13.60
  -9  -1   7  243.78   14.60
   9  -1  -7  247.68   13.00
   9  -1  -7  263.17   15.80
  -9  -1   7  253.17   12.70
   9   1  -7  238.28   13.10
   9   1  -7  258.57   13.30
   9   1  -7  252.97   17.20
  -9   1   7  249.88   13.40
  -9   1   7  234.88   13.20
  -7  -1   7   64.49    6.40
  -7  -1   7   80.99    6.30
  -7  -1   7   76.19    7.40
   7  -1  -7   64.99    7.10
   7  -1  -7   79.59    6.90
   7  -1  -7   72.39    6.20
   7   1  -7   75.39    6.40
  -7   1   7   74.39    6.60
   7   1  -7   61.39    9.40
  -7   1   7   68.39    6.40
   7   1  -7   76.29    6.30
  -5  -1   7  157.28    9.50
   5  -1  -7  163.88    9.30
   5  -1  -7  165.38    7.60
  -5  -1   7  173.38    8.60
   5  -1  -7  167.38   10.90
   5   1  -7  164.08    8.10
   5   1  -7  164.58    8.10
  -5   1   7  155.28    8.60
   5   1  -7  166.58   10.80
   5   1  -7  143.79   11.60
  -5   1   7  158.38    5.10
   3  -1  -7 3571.94   59.19
   3  -1  -7 3500.65   57.89
  -3  -1   7 3615.14   61.59
   3  -1  -7 3602.94   64.29
  -3  -1   7 3363.26   64.09
  -3   1   7 3460.75   63.49
  -3   1   7 3485.85   58.39
   3   1  -7 3589.94   65.89
   3   1  -7 3397.26   67.39
   3   1  -7 3560.74   61.19
  -1  -1   7    5.30    2.00
  -1  -1   7    6.30    1.60
   1  -1  -7    4.70    1.40
  -1  -1   7    6.20    2.10
  -1  -1   7    6.40    1.80
   1  -1  -7    6.00    1.80
   1   1  -7    6.30    1.80
   1   1  -7    5.00    2.10
  -1   1   7    7.70    2.20
  -1   1   7    5.20    1.40
   1  -1   7  253.77   10.00
  -1  -1  -7  267.37    9.60
  -1  -1  -7  260.27    9.70
   1  -1   7  248.48   10.50
   1  -1   7  263.67    8.60
  -1  -1  -7  253.27    8.50
  -1   1  -7  251.37   10.30
   1   1   7  255.67    9.30
  -1   1  -7  264.17    8.80
  -1   1  -7  264.97   10.40
   1   1   7  247.38    8.50
   1   1   7  258.77    7.40
  -3  -1  -7  167.88    6.10
   3  -1   7  153.08   11.80
  -3  -1  -7  162.98    8.10
  -3  -1  -7  181.08   12.10
   3  -1   7  175.68    8.80
  -3  -1  -7  179.88    8.50
   3  -1   7  165.28    8.10
  -3   1  -7  151.38   11.00
  -3   1  -7  167.48    8.50
   3   1   7  152.88    7.70
  -3   1  -7  169.68    6.90
  -3   1  -7  165.98    8.30
   3   1   7  177.18    6.50
   3   1   7  175.78    8.10
   5  -1   7  116.59    7.60
  -5  -1  -7  108.29    9.90
  -5  -1  -7  110.09    8.10
   5  -1   7  110.59    6.90
   5  -1   7   96.89   10.00
  -5   1  -7  109.19    7.20
  -5   1  -7  103.49    7.10
   5   1   7  108.29    7.00
   5   1   7  105.09    5.50
   5   1   7  102.89    7.40
   5   1   7  117.09   11.50
   7  -1   7    1.10    2.30
   7  -1   7    2.40    1.70
   7  -1   7   -0.20    1.70
   7  -1   7    3.60    2.00
  -7  -1  -7    2.50    2.90
  -7  -1  -7    6.70    2.70
   7   1   7    3.70    2.60
   7   1   7    5.90    2.40
  -7   1  -7    2.60    2.40
   7   1   7    2.90    1.80
  -7   1  -7    5.80    2.40
   7   1   7    0.20    2.30
  -9  -1  -7   61.59    6.40
  -9  -1  -7   54.19    8.70
   9  -1   7   51.79    9.70
   9  -1   7   59.59    8.90
   9  -1   7   64.39    6.00
   9  -1   7   68.69    7.00
  -9   1  -7   69.99    6.60
   9   1   7   58.39    6.00
   9   1   7   73.89   13.00
   9   1   7   63.19    7.60
   9   1   7   66.99    7.10
  -9   1  -7   67.99    8.50
  11  -1   7    2.40    2.40
 -11  -1  -7   -4.00    1.80
  11  -1   7    4.70    3.70
  11  -1   7    0.80    1.80
 -11  -1  -7    0.90    1.90
  11  -1   7    0.60    2.40
  11   1   7    3.70    2.50
 -11   1  -7    1.90    2.10
  11   1   7    0.90    3.30
 -11   1  -7    0.90    2.10
  11   1   7    2.00    2.10
  11   1   7    4.50    2.90
  13  -1   7   40.40    7.20
 -13  -1  -7   48.20    7.70
 -13  -1  -7   29.60    7.10
  13  -1   7   59.69   13.70
  13  -1   7   34.20    6.30
 -13  -1  -7   33.90    9.30
 -13   1  -7   61.39   11.70
  13   1   7   42.70   12.80
  13   1   7   50.89    7.50
 -13   1  -7   40.90    6.80
  13   1   7   42.30    7.10
  15  -1   7    1.00    4.80
 -15  -1  -7    0.30    3.80
 -15  -1  -7    6.20    3.30
 -15  -1  -7    1.90    4.60
  15  -1   7    2.20    2.10
  15   1   7   -3.30    5.00
 -15   1  -7    1.60    4.20
  15   1   7    0.90    2.30
  15   1   7    6.50    3.60
 -15   1  -7    5.40    2.80
 -15   1  -7    5.00    4.10
  17  -1   7   -0.80    3.10
  17  -1   7   -0.90    2.40
 -17  -1  -7    0.20    3.40
 -17  -1  -7   -1.50    2.70
 -17  -1  -7   -1.70    4.40
  17  -1   7   -9.60    4.10
  17  -1   7   -2.30    3.70
  17   1   7   -0.80    2.50
 -17   1  -7   -0.50    3.40
 -17   1  -7    3.90    2.60
 -17   1  -7   -7.30    3.20
  17   1   7   -7.90    5.20
  17   1   7    2.80    4.10
  17   1   7    1.40    4.20
  19  -1   7    1.10    3.40
 -19  -1  -7    1.80    4.90
 -19  -1  -7   -1.70    3.00
  19  -1   7    6.90    4.20
  19  -1   7   -1.10    6.60
  19   1   7   -4.20    2.80
  19   1   7    3.50    8.00
 -19   1  -7    3.70    5.00
 -19   1  -7   -2.70    3.30
  20  -2  -7   13.90    7.90
  20   2  -7   -5.30    6.50
 -18  -2   7    4.60    4.30
  18  -2  -7   -3.80    3.40
 -18  -2   7    0.70    1.80
 -18  -2   7    4.10    2.70
  18  -2  -7    1.20    3.60
 -18  -2   7    5.90    5.20
  18   2  -7    1.80    4.20
  18   2  -7   -3.60    3.40
  16  -2  -7   13.30    5.20
 -16  -2   7   12.00    5.50
 -16  -2   7   21.00    5.80
 -16  -2   7   11.50    3.20
  16  -2  -7   11.00    5.50
 -16  -2   7   10.20    5.60
 -16   2   7    1.00    2.50
  16   2  -7    9.50    5.20
  16   2  -7    9.00    5.10
 -14  -2   7    0.40    2.10
 -14  -2   7    3.80    3.80
  14  -2  -7    3.90    3.30
  14  -2  -7    0.30    2.40
 -14  -2   7    1.50    1.70
  14  -2  -7    6.90    4.10
 -14  -2   7   -1.80    2.10
  14   2  -7    2.50    2.60
 -14   2   7    2.20    2.10
  14   2  -7    5.60    3.40
 -14   2   7    0.10    2.30
  12  -2  -7    1.60    3.00
 -12  -2   7   -1.50    1.70
 -12  -2   7    3.50    3.50
  12  -2  -7   -1.10    2.30
  12  -2  -7   -2.00    1.80
 -12  -2   7    0.00    1.30
 -12  -2   7   -1.20    2.20
  12   2  -7    0.10    2.20
 -12   2   7   -0.60    1.50
 -12   2   7    0.10    2.00
[truncated: 832,475 more chars]
