# Supplementary material for: Trimerization of 1,2‐Diaminocyclohexane Catalyzed by a Metal–Organic Cage Tandem Catalyst with Dual Biomimetic Active Sites
Source: Adv Sci (Weinh). 2025 May 8;12(27):2501872. doi: 10.1002/advs.202501872 (PMC12279243; doi:10.1002/advs.202501872)
Supplement: Supplementary file 2 — Supporting Information [file ADVS-12-2501872-s001.zip › Zn-1.cif]

data_mo_240812znntbch3oh_0m
_audit_creation_date               2024-08-25
_audit_creation_method
;
Olex2 1.5
(compiled 2024.02.16 svn.r378c4104 for OlexSys, GUI svn.r6928)
;
_shelx_SHELXL_version_number       '2018/3'
_audit_contact_author_address      ?
_audit_contact_author_email        ?
_audit_contact_author_name         ''
_audit_contact_author_phone        ?
_publ_contact_author_id_orcid      ?
_publ_section_references
;
Dolomanov, O.V., Bourhis, L.J., Gildea, R.J, Howard, J.A.K. & Puschmann, H.
 (2009), J. Appl. Cryst. 42, 339-341.

Sheldrick, G.M. (2015). Acta Cryst. A71, 3-8.

Sheldrick, G.M. (2015). Acta Cryst. C71, 3-8.
;
_chemical_name_common              ?
_chemical_name_systematic          ?
_chemical_formula_moiety          
 'C24 H23 N7 O Zn, 2(Cl O4), 4.7(H2 O), 0.6(C H4 O)'
_chemical_formula_sum              'C24.60 H34.80 Cl2 N7 O14.30 Zn'
_chemical_formula_weight           793.66
_chemical_melting_point            ?
loop_
  _atom_type_symbol
  _atom_type_description
  _atom_type_scat_dispersion_real
  _atom_type_scat_dispersion_imag
  _atom_type_scat_source
 'C' 'C' 0.0033 0.0016 'International Tables Vol C Tables 4.2.6.8 and 6.1.1.4'
 'H' 'H' 0.0000 0.0000 'International Tables Vol C Tables 4.2.6.8 and 6.1.1.4'
 'Cl' 'Cl' 0.1484 0.1585 'International Tables Vol C Tables 4.2.6.8 and 6.1.1.4'
 'N' 'N' 0.0061 0.0033 'International Tables Vol C Tables 4.2.6.8 and 6.1.1.4'
 'O' 'O' 0.0106 0.0060 'International Tables Vol C Tables 4.2.6.8 and 6.1.1.4'
 'Zn' 'Zn' 0.2839 1.4301 'International Tables Vol C Tables 4.2.6.8 and 6.1.1.4'

_shelx_space_group_comment
;
The symmetry employed for this shelxl refinement is uniquely defined
by the following loop, which should always be used as a source of
symmetry information in preference to the above space-group names.
They are only intended as comments.
;
_space_group_crystal_system        'triclinic'
_space_group_IT_number             2
_space_group_name_H-M_alt          'P -1'
_space_group_name_Hall             '-P 1'
loop_
  _space_group_symop_operation_xyz
 'x, y, z'
 '-x, -y, -z'

_cell_length_a                     12.0922(19)
_cell_length_b                     13.306(2)
_cell_length_c                     14.188(2)
_cell_angle_alpha                  99.183(6)
_cell_angle_beta                   113.892(5)
_cell_angle_gamma                  111.163(6)
_cell_volume                       1817.0(5)
_cell_formula_units_Z              2
_cell_measurement_reflns_used      9735
_cell_measurement_temperature      200.00
_cell_measurement_theta_max        28.96
_cell_measurement_theta_min        2.84
_shelx_estimated_absorpt_T_max     0.834
_shelx_estimated_absorpt_T_min     0.807
_exptl_absorpt_coefficient_mu      0.894
_exptl_absorpt_correction_T_max    0.7458
_exptl_absorpt_correction_T_min    0.5233
_exptl_absorpt_correction_type     none
_exptl_absorpt_process_details
;
SADABS-2016/2 (Bruker,2016/2) was used for absorption correction.
wR2(int) was 0.1487 before and 0.0947 after correction.
The Ratio of minimum to maximum transmission is 0.7017.
The \l/2 correction factor is Not present.
;
_exptl_absorpt_special_details     ?
_exptl_crystal_colour              colourless
_exptl_crystal_colour_primary      colourless
_exptl_crystal_density_diffrn      1.451
_exptl_crystal_density_meas        ?
_exptl_crystal_density_method      ?
_exptl_crystal_description         block
_exptl_crystal_F_000               820
_exptl_crystal_size_max            0.25
_exptl_crystal_size_mid            0.24
_exptl_crystal_size_min            0.21
_exptl_transmission_factor_max     ?
_exptl_transmission_factor_min     ?
_diffrn_reflns_av_R_equivalents    0.0742
_diffrn_reflns_av_unetI/netI       0.0408
_diffrn_reflns_Laue_measured_fraction_full  0.994
_diffrn_reflns_Laue_measured_fraction_max  0.987
_diffrn_reflns_limit_h_max         16
_diffrn_reflns_limit_h_min         -16
_diffrn_reflns_limit_k_max         18
_diffrn_reflns_limit_k_min         -18
_diffrn_reflns_limit_l_max         19
_diffrn_reflns_limit_l_min         -19
_diffrn_reflns_number              72644
_diffrn_reflns_point_group_measured_fraction_full  0.994
_diffrn_reflns_point_group_measured_fraction_max  0.987
_diffrn_reflns_theta_full          25.242
_diffrn_reflns_theta_max           29.323
_diffrn_reflns_theta_min           2.089
_diffrn_ambient_temperature        200.00
_diffrn_detector_area_resol_mean   ?
_diffrn_measured_fraction_theta_full  0.994
_diffrn_measured_fraction_theta_max  0.987
_diffrn_measurement_device_type    'Bruker APEX-II CCD'
_diffrn_measurement_method         '\f and \w scans'
_diffrn_radiation_type             MoK\a
_diffrn_radiation_wavelength       0.71073
_diffrn_source                     ?
_diffrn_source_current             1.4
_diffrn_source_power               0.07
_diffrn_source_voltage             50.0
_diffrn_standards_number           0
_reflns_Friedel_coverage           0.000
_reflns_Friedel_fraction_full      .
_reflns_Friedel_fraction_max       .
_reflns_number_gt                  8070
_reflns_number_total               9835
_reflns_special_details
;
 Reflections were merged by SHELXL according to the crystal
 class for the calculation of statistics and refinement.
 
 _reflns_Friedel_fraction is defined as the number of unique
 Friedel pairs measured divided by the number that would be
 possible theoretically, ignoring centric projections and
 systematic absences.
;
_reflns_threshold_expression       'I > 2\s(I)'
_computing_cell_refinement         'SAINT V8.40A (Bruker, 2019)'
_computing_data_collection         ?
_computing_data_reduction          'SAINT V8.40A (Bruker, 2019)'
_computing_molecular_graphics      'Olex2 1.5 (Dolomanov et al., 2009)'
_computing_publication_material    'Olex2 1.5 (Dolomanov et al., 2009)'
_computing_structure_refinement    'SHELXL 2018/3 (Sheldrick, 2015)'
_computing_structure_solution      'SHELXT 2018/2 (Sheldrick, 2018)'
_refine_diff_density_max           1.504
_refine_diff_density_min           -1.158
_refine_diff_density_rms           0.136
_refine_ls_extinction_coef         .
_refine_ls_extinction_method       none
_refine_ls_goodness_of_fit_ref     1.091
_refine_ls_hydrogen_treatment      constr
_refine_ls_matrix_type             full
_refine_ls_number_parameters       492
_refine_ls_number_reflns           9835
_refine_ls_number_restraints       75
_refine_ls_R_factor_all            0.1034
_refine_ls_R_factor_gt             0.0896
_refine_ls_restrained_S_all        1.099
_refine_ls_shift/su_max            0.000
_refine_ls_shift/su_mean           0.000
_refine_ls_structure_factor_coef   Fsqd
_refine_ls_weighting_details      
 'w=1/[\s^2^(Fo^2^)+(0.1220P)^2^+7.4336P] where P=(Fo^2^+2Fc^2^)/3'
_refine_ls_weighting_scheme        calc
_refine_ls_wR_factor_gt            0.2626
_refine_ls_wR_factor_ref           0.2734
_refine_special_details            ?
_olex2_refinement_description
;
1. Fixed Uiso
 At 1.2 times of:
  All C(H) groups, All C(H,H) groups, All N(H) groups
 At 1.5 times of:
  All C(H,H,H) groups, All O(H) groups, All O(H,H) groups
2. Restrained distances
 O9-C3
 1.43 with sigma of 0.02
 H9-O9
 0.84 with sigma of 0.02
 H9-O013_$1
 2.101 with sigma of 0.001
 C4-O11
 1.43 with sigma of 0.02
 Cl1-O1 \\sim Cl1-O2 \\sim Cl1-O3 \\sim Cl1-O4 \\sim Cl1-O5 \\sim Cl1-O6 \\sim
Cl1-O7 \\sim Cl1-O8
 with sigma of 0.02
 O1-O2 \\sim O1-O3 \\sim O1-O4 \\sim O2-O3 \\sim O2-O4 \\sim O3-O4
 with sigma of 0.02
 O5-O6 \\sim O5-O7 \\sim O5-O8 \\sim O6-O7 \\sim O6-O8 \\sim O7-O8
 with sigma of 0.02
 Zn01-H00A \\sim Zn01-H00B
 with sigma of 0.02
3. Uiso/Uaniso restraints and constraints
C4 \\sim O11: within 2A with sigma of 0.01 and sigma for terminal atoms of 0.02
within 2A
Uanis(C4) \\sim Ueq: with sigma of 0.01 and sigma for terminal atoms of 0.02
Uanis(O1) = Uanis(O2) = Uanis(O3) = Uanis(O4)
Uanis(O5) = Uanis(O6) = Uanis(O7) = Uanis(O8)
4. Others
 Sof(O8)=Sof(O5)=Sof(O6)=Sof(O7)=1-FVAR(1)
 Sof(O2)=Sof(O3)=Sof(O1)=Sof(O4)=FVAR(1)
 Fixed Sof: O00J(0.7) H00N(0.7) H00Q(0.7) O9(0.3) H9(0.3) O11(0.3) H11(0.3)
 C3(0.3) H3A(0.3) H3B(0.3) H3C(0.3) C4(0.3) H4A(0.3) H4B(0.3) H4C(0.3)
5.a Free rotating group:
 O004(H00A,H00B), O006(H00J,H00K), O00E(H00L,H00M), O00J(H00N,H00Q), O013(H01A,
 H01B), O017(H01C,H01D)
5.b Secondary CH2 refined with riding coordinates:
 C00C(H00C,H00D), C00L(H00E,H00F), C00U(H00G,H00I)
5.c Aromatic/amide H refined with riding coordinates:
 N005(H005), N009(H009), N10(H10), C00H(H00H), C00O(H00O), C00P(H00P),
 C00R(H00R), C00S(H00S), C00T(H00T), C00W(H00W), C010(H010), C011(H011),
 C012(H012), C015(H015), C019(H019)
5.d Idealised Me refined as rotating group:
 C3(H3A,H3B,H3C), C4(H4A,H4B,H4C)
5.e Idealised tetrahedral OH refined as rotating group:
 O9(H9), O11(H11)
;
_atom_sites_solution_hydrogens     mixed
_atom_sites_solution_primary       dual
_atom_sites_solution_secondary     ?
loop_
  _atom_site_label
  _atom_site_type_symbol
  _atom_site_fract_x
  _atom_site_fract_y
  _atom_site_fract_z
  _atom_site_U_iso_or_equiv
  _atom_site_adp_type
  _atom_site_occupancy
  _atom_site_site_symmetry_order
  _atom_site_calc_flag
  _atom_site_refinement_flags_posn
  _atom_site_refinement_flags_adp
  _atom_site_refinement_flags_occupancy
  _atom_site_disorder_assembly
  _atom_site_disorder_group
 Zn01 Zn 0.34648(5) 0.16613(5) 0.82668(4) 0.03321(17) Uani 1 1 d D . . . .
 Cl1 Cl 0.86021(14) 0.24419(12) 0.91165(12) 0.0474(3) Uani 1 1 d D . . . .
 Cl03 Cl -0.25987(19) -0.22142(14) 0.73412(15) 0.0609(4) Uani 1 1 d . . . . .
 O004 O 0.4547(4) 0.2187(3) 0.7504(3) 0.0424(8) Uani 1 1 d G . . . .
 H00A H 0.471246 0.281267 0.734873 0.064 Uiso 1 1 d DG U . . .
 H00B H 0.462340 0.173966 0.704045 0.064 Uiso 1 1 d DG U . . .
 N005 N 0.4731(4) 0.4171(3) 1.1121(3) 0.0369(8) Uani 1 1 d . . . . .
 H005 H 0.450957 0.441681 1.159726 0.044 Uiso 1 1 calc R U . . .
 O006 O 0.5525(5) 0.4333(4) 0.7423(4) 0.0503(9) Uani 1 1 d G . . . .
 H00J H 0.500741 0.432109 0.677700 0.075 Uiso 1 1 d G U . . .
 H00K H 0.634894 0.464628 0.751954 0.075 Uiso 1 1 d G U . . .
 N007 N 0.4521(4) 0.3082(3) 0.9646(3) 0.0328(7) Uani 1 1 d . . . . .
 N008 N 0.1558(4) 0.1302(4) 0.7106(3) 0.0363(8) Uani 1 1 d . . . . .
 N009 N -0.0595(4) 0.0871(4) 0.6583(4) 0.0403(9) Uani 1 1 d . . . . .
 H009 H -0.136938 0.064765 0.659120 0.048 Uiso 1 1 calc R U . . .
 N00A N 0.2154(4) 0.1260(4) 0.9194(4) 0.0375(8) Uani 1 1 d . . . . .
 N00B N 0.3579(4) 0.0266(4) 0.8625(4) 0.0372(8) Uani 1 1 d . . . . .
 C00C C 0.2470(5) 0.2405(5) 0.9846(5) 0.0414(11) Uani 1 1 d . . . . .
 H00C H 0.236543 0.237087 1.049920 0.050 Uiso 1 1 calc R U . . .
 H00D H 0.183379 0.266121 0.939320 0.050 Uiso 1 1 calc R U . . .
 N10 N 0.2801(5) -0.1175(4) 0.9158(4) 0.0481(11) Uani 1 1 d . . . . .
 H10 H 0.244332 -0.157183 0.949352 0.058 Uiso 1 1 calc R U . . .
 O00E O -0.3305(5) -0.0024(5) 0.6266(5) 0.0627(12) Uani 1 1 d G . . . .
 H00L H -0.301529 -0.006724 0.692091 0.094 Uiso 1 1 d G U . . .
 H00M H -0.398612 -0.070772 0.582703 0.094 Uiso 1 1 d G U . . .
 C00F C 0.3916(5) 0.3228(4) 1.0204(4) 0.0371(9) Uani 1 1 d . . . . .
 C00G C 0.0997(5) 0.1474(4) 0.6112(4) 0.0365(9) Uani 1 1 d . . . . .
 C00H C 0.4297(5) -0.0714(5) 0.7470(5) 0.0417(10) Uani 1 1 d . . . . .
 H00H H 0.466947 -0.008857 0.725967 0.050 Uiso 1 1 calc R U . . .
 C00I C 0.0563(5) 0.0930(4) 0.7344(4) 0.0373(10) Uani 1 1 d . . . . .
 O00J O 0.5138(7) 0.1268(5) 0.6027(5) 0.0493(13) Uani 0.7 1 d G . P A 1
 H00N H 0.430851 0.116191 0.563184 0.074 Uiso 0.7 1 d G U P A 1
 H00Q H 0.503287 0.058514 0.602484 0.074 Uiso 0.7 1 d G U P A 1
 C00K C 0.5852(5) 0.4001(4) 1.0252(4) 0.0338(9) Uani 1 1 d . . . . .
 C00L C 0.0713(5) 0.0565(5) 0.8310(5) 0.0418(11) Uani 1 1 d . . . . .
 H00E H 0.010600 0.069213 0.856243 0.050 Uiso 1 1 calc R U . . .
 H00F H 0.045736 -0.026554 0.810219 0.050 Uiso 1 1 calc R U . . .
 C00M C 0.3768(5) -0.0617(4) 0.8175(4) 0.0373(9) Uani 1 1 d . . . . .
 C00N C 0.5987(5) 0.4687(4) 1.1180(4) 0.0368(9) Uani 1 1 d . . . . .
 C00O C 0.4252(6) -0.1756(5) 0.7096(5) 0.0492(12) Uani 1 1 d . . . . .
 H00O H 0.461668 -0.183709 0.662489 0.059 Uiso 1 1 calc R U . . .
 C00P C 0.1564(6) 0.1855(5) 0.5465(4) 0.0448(11) Uani 1 1 d . . . . .
 H00P H 0.247870 0.202384 0.566285 0.054 Uiso 1 1 calc R U . . .
 C00Q C 0.3009(5) -0.0101(5) 0.9218(4) 0.0397(10) Uani 1 1 d . . . . .
 C00R C 0.8203(5) 0.5177(5) 1.0893(5) 0.0473(12) Uani 1 1 d . . . . .
 H00R H 0.898719 0.536228 1.081228 0.057 Uiso 1 1 calc R U . . .
 C00S C 0.6967(5) 0.4238(4) 1.0091(4) 0.0380(10) Uani 1 1 d . . . . .
 H00S H 0.688305 0.377489 0.945736 0.046 Uiso 1 1 calc R U . . .
 C00T C 0.8322(6) 0.5867(5) 1.1833(5) 0.0535(14) Uani 1 1 d . . . . .
 H00T H 0.918235 0.651286 1.236651 0.064 Uiso 1 1 calc R U . . .
 C00U C 0.2649(6) 0.0613(5) 0.9853(5) 0.0452(11) Uani 1 1 d . . . . .
 H00G H 0.192709 0.011031 0.997629 0.054 Uiso 1 1 calc R U . . .
 H00I H 0.346579 0.115103 1.057971 0.054 Uiso 1 1 calc R U . . .
 C00V C -0.0363(5) 0.1221(5) 0.5788(4) 0.0425(11) Uani 1 1 d . . . . .
 C00W C 0.7208(6) 0.5621(5) 1.1991(5) 0.0475(12) Uani 1 1 d . . . . .
 H00W H 0.728416 0.607431 1.262512 0.057 Uiso 1 1 calc R U . . .
 C00X C 0.3236(6) -0.1554(5) 0.8488(4) 0.0423(11) Uani 1 1 d . . . . .
 O00Y O -0.3602(7) -0.3104(5) 0.7422(6) 0.0883(19) Uani 1 1 d . . . . .
 O00Z O -0.1405(7) -0.2329(6) 0.7649(6) 0.096(2) Uani 1 1 d . . . . .
 C010 C 0.0727(7) 0.1973(6) 0.4527(5) 0.0564(15) Uani 1 1 d . . . . .
 H010 H 0.108425 0.223086 0.407545 0.068 Uiso 1 1 calc R U . . .
 C011 C 0.3170(7) -0.2614(5) 0.8078(6) 0.0529(14) Uani 1 1 d . . . . .
 H011 H 0.278120 -0.325201 0.826837 0.063 Uiso 1 1 calc R U . . .
 C012 C 0.3699(7) -0.2696(6) 0.7375(6) 0.0546(14) Uani 1 1 d . . . . .
 H012 H 0.368173 -0.339944 0.708506 0.065 Uiso 1 1 calc R U . . .
 O013 O 0.4087(8) 0.4360(7) 0.5327(6) 0.121(3) Uani 1 1 d G . . . .
 H01A H 0.344160 0.364968 0.494702 0.181 Uiso 1 1 d G U . . .
 H01B H 0.481902 0.434610 0.536785 0.181 Uiso 1 1 d G U . . .
 O014 O -0.2280(9) -0.1128(6) 0.8016(8) 0.124(3) Uani 1 1 d . . . . .
 C015 C -0.1190(6) 0.1339(7) 0.4847(5) 0.0574(15) Uani 1 1 d . . . . .
 H015 H -0.211022 0.116197 0.463578 0.069 Uiso 1 1 calc R U . . .
 O2 O 0.7217(9) 0.1501(9) 0.8525(10) 0.074(2) Uani 0.471(14) 1 d D . P B 1
 O017 O 0.8295(8) 0.5355(8) 0.8117(7) 0.110(2) Uani 1 1 d G . . . .
 H01C H 0.904837 0.600904 0.847921 0.164 Uiso 1 1 d G U . . .
 H01D H 0.838228 0.497106 0.856042 0.164 Uiso 1 1 d G U . . .
 O3 O 0.9390(12) 0.2157(11) 0.8718(11) 0.074(2) Uani 0.471(14) 1 d D . P B 1
 C019 C -0.0607(8) 0.1731(8) 0.4221(5) 0.070(2) Uani 1 1 d . . . . .
 H019 H -0.113766 0.183231 0.357167 0.083 Uiso 1 1 calc R U . . .
 O1 O 0.8522(12) 0.3433(9) 0.8852(11) 0.074(2) Uani 0.471(14) 1 d D . P B 1
 O4 O 0.9106(11) 0.2685(10) 1.0255(8) 0.074(2) Uani 0.471(14) 1 d D . P B 1
 O10 O -0.3107(8) -0.2206(6) 0.6237(6) 0.093(2) Uani 1 1 d . . . . .
 O9 O -0.2271(16) -0.5248(18) 0.568(2) 0.094(7) Uani 0.3 1 d D . P C 2
 H9 H -0.272525 -0.504731 0.519780 0.141 Uiso 0.3 1 calc DR U P C 2
 O11 O 0.735(2) 0.304(2) 0.6348(14) 0.100(7) Uani 0.3 1 d D U P D 2
 H11 H 0.730437 0.349518 0.600179 0.150 Uiso 0.3 1 calc R U P D 2
 C3 C -0.103(3) -0.500(3) 0.573(3) 0.080(8) Uani 0.3 1 d D . P C 2
 H3A H -0.103900 -0.476324 0.510394 0.119 Uiso 0.3 1 calc R U P C 2
 H3B H -0.089818 -0.568194 0.568492 0.119 Uiso 0.3 1 calc R U P C 2
 H3C H -0.028466 -0.436528 0.642149 0.119 Uiso 0.3 1 calc R U P C 2
 C4 C 0.603(2) 0.215(2) 0.596(2) 0.073(6) Uani 0.3 1 d D U P D 2
 H4A H 0.573288 0.157463 0.526738 0.109 Uiso 0.3 1 calc R U P D 2
 H4B H 0.539337 0.247747 0.582845 0.109 Uiso 0.3 1 calc R U P D 2
 H4C H 0.604056 0.179303 0.651061 0.109 Uiso 0.3 1 calc R U P D 2
 O8 O 0.9127(13) 0.3670(8) 0.9545(13) 0.100(3) Uani 0.529(14) 1 d D . P B 2
 O5 O 0.8924(13) 0.2136(11) 0.8290(11) 0.100(3) Uani 0.529(14) 1 d D . P B 2
 O6 O 0.7227(10) 0.1839(10) 0.8810(12) 0.100(3) Uani 0.529(14) 1 d D . P B 2
 O7 O 0.9405(11) 0.2158(10) 1.0040(9) 0.100(3) Uani 0.529(14) 1 d D . P B 2

loop_
  _atom_site_aniso_label
  _atom_site_aniso_U_11
  _atom_site_aniso_U_22
  _atom_site_aniso_U_33
  _atom_site_aniso_U_23
  _atom_site_aniso_U_13
  _atom_site_aniso_U_12
 Zn01 0.0336(3) 0.0333(3) 0.0367(3) 0.0122(2) 0.0227(2) 0.0140(2)
 Cl1 0.0436(6) 0.0475(7) 0.0547(7) 0.0158(6) 0.0321(6) 0.0173(5)
 Cl03 0.0736(10) 0.0515(8) 0.0677(9) 0.0171(7) 0.0541(9) 0.0199(7)
 O004 0.0469(19) 0.0401(18) 0.052(2) 0.0167(16) 0.0385(18) 0.0168(16)
 N005 0.045(2) 0.0338(19) 0.038(2) 0.0111(16) 0.0261(18) 0.0197(17)
 O006 0.063(2) 0.043(2) 0.054(2) 0.0173(18) 0.041(2) 0.0216(19)
 N007 0.0324(18) 0.0315(18) 0.0355(18) 0.0103(15) 0.0195(15) 0.0139(15)
 N008 0.0336(19) 0.037(2) 0.040(2) 0.0120(16) 0.0228(17) 0.0139(16)
 N009 0.0297(18) 0.047(2) 0.039(2) 0.0092(17) 0.0184(16) 0.0142(17)
 N00A 0.038(2) 0.039(2) 0.041(2) 0.0138(17) 0.0259(18) 0.0162(17)
 N00B 0.038(2) 0.037(2) 0.040(2) 0.0153(16) 0.0244(17) 0.0151(16)
 C00C 0.040(2) 0.043(3) 0.047(3) 0.013(2) 0.030(2) 0.017(2)
 N10 0.054(3) 0.054(3) 0.054(3) 0.036(2) 0.034(2) 0.029(2)
 O00E 0.057(3) 0.064(3) 0.079(3) 0.025(2) 0.044(3) 0.028(2)
 C00F 0.041(2) 0.035(2) 0.040(2) 0.0127(18) 0.024(2) 0.0179(19)
 C00G 0.036(2) 0.035(2) 0.032(2) 0.0051(17) 0.0169(18) 0.0135(18)
 C00H 0.036(2) 0.046(3) 0.046(3) 0.018(2) 0.023(2) 0.020(2)
 C00I 0.033(2) 0.036(2) 0.041(2) 0.0079(18) 0.0227(19) 0.0119(18)
 O00J 0.072(4) 0.050(3) 0.045(3) 0.016(2) 0.042(3) 0.034(3)
 C00K 0.033(2) 0.034(2) 0.039(2) 0.0146(18) 0.0201(18) 0.0162(17)
 C00L 0.034(2) 0.044(3) 0.049(3) 0.016(2) 0.028(2) 0.013(2)
 C00M 0.034(2) 0.038(2) 0.042(2) 0.0183(19) 0.0191(19) 0.0177(19)
 C00N 0.042(2) 0.032(2) 0.038(2) 0.0122(18) 0.020(2) 0.0193(19)
 C00O 0.049(3) 0.054(3) 0.056(3) 0.021(3) 0.031(3) 0.028(3)
 C00P 0.041(3) 0.050(3) 0.037(2) 0.012(2) 0.022(2) 0.015(2)
 C00Q 0.041(2) 0.048(3) 0.039(2) 0.021(2) 0.024(2) 0.022(2)
 C00R 0.035(2) 0.041(3) 0.061(3) 0.017(2) 0.026(2) 0.011(2)
 C00S 0.034(2) 0.039(2) 0.043(2) 0.015(2) 0.022(2) 0.0156(19)
 C00T 0.045(3) 0.032(2) 0.056(3) 0.008(2) 0.017(3) 0.005(2)
 C00U 0.050(3) 0.052(3) 0.044(3) 0.021(2) 0.032(2) 0.023(2)
 C00V 0.034(2) 0.044(3) 0.036(2) 0.006(2) 0.0156(19) 0.012(2)
 C00W 0.052(3) 0.035(2) 0.046(3) 0.010(2) 0.022(2) 0.016(2)
 C00X 0.043(3) 0.047(3) 0.042(3) 0.023(2) 0.021(2) 0.023(2)
 O00Y 0.084(4) 0.072(4) 0.095(4) 0.032(3) 0.059(4) 0.007(3)
 O00Z 0.080(4) 0.099(5) 0.109(5) 0.059(4) 0.044(4) 0.039(4)
 C010 0.051(3) 0.068(4) 0.034(3) 0.013(3) 0.020(2) 0.016(3)
 C011 0.066(4) 0.050(3) 0.062(3) 0.032(3) 0.037(3) 0.035(3)
 C012 0.067(4) 0.050(3) 0.065(4) 0.026(3) 0.038(3) 0.037(3)
 O013 0.104(5) 0.103(5) 0.072(4) 0.033(4) 0.023(4) -0.010(4)
 O014 0.126(6) 0.067(4) 0.147(7) -0.013(4) 0.105(6) -0.004(4)
 C015 0.042(3) 0.077(4) 0.043(3) 0.018(3) 0.015(2) 0.026(3)
 O2 0.061(4) 0.073(4) 0.092(5) 0.023(3) 0.049(3) 0.028(3)
 O017 0.070(4) 0.121(6) 0.104(5) 0.021(5) 0.036(4) 0.030(4)
 O3 0.061(4) 0.073(4) 0.092(5) 0.023(3) 0.049(3) 0.028(3)
 C019 0.058(4) 0.094(5) 0.037(3) 0.025(3) 0.013(3) 0.028(4)
 O1 0.061(4) 0.073(4) 0.092(5) 0.023(3) 0.049(3) 0.028(3)
 O4 0.061(4) 0.073(4) 0.092(5) 0.023(3) 0.049(3) 0.028(3)
 O10 0.135(6) 0.095(5) 0.088(4) 0.057(4) 0.066(4) 0.071(4)
 O9 0.062(11) 0.110(16) 0.15(2) 0.082(16) 0.069(13) 0.043(11)
 O11 0.072(10) 0.138(16) 0.046(8) 0.011(9) 0.040(8) 0.005(10)
 C3 0.083(18) 0.09(2) 0.09(2) 0.037(16) 0.052(16) 0.060(17)
 C4 0.074(11) 0.101(13) 0.050(9) 0.018(9) 0.029(8) 0.054(10)
 O8 0.080(4) 0.068(4) 0.142(7) 0.010(4) 0.072(5) 0.019(3)
 O5 0.080(4) 0.068(4) 0.142(7) 0.010(4) 0.072(5) 0.019(3)
 O6 0.080(4) 0.068(4) 0.142(7) 0.010(4) 0.072(5) 0.019(3)
 O7 0.080(4) 0.068(4) 0.142(7) 0.010(4) 0.072(5) 0.019(3)

_geom_special_details
;
 All esds (except the esd in the dihedral angle between two l.s. planes)
 are estimated using the full covariance matrix.  The cell esds are taken
 into account individually in the estimation of esds in distances, angles
 and torsion angles; correlations between esds in cell parameters are only
 used when they are defined by crystal symmetry.  An approximate (isotropic)
 treatment of cell esds is used for estimating esds involving l.s. planes.
;
loop_
  _geom_bond_atom_site_label_1
  _geom_bond_atom_site_label_2
  _geom_bond_distance
  _geom_bond_site_symmetry_2
  _geom_bond_publ_flag
 Zn01 O004 2.025(3) . ?
 Zn01 N007 2.022(4) . ?
 Zn01 N008 2.034(4) . ?
 Zn01 N00A 2.414(4) . ?
 Zn01 N00B 2.038(4) . ?
 Cl1 O2 1.445(9) . ?
 Cl1 O3 1.414(9) . ?
 Cl1 O1 1.453(9) . ?
 Cl1 O4 1.407(9) . ?
 Cl1 O8 1.437(9) . ?
 Cl1 O5 1.423(10) . ?
 Cl1 O6 1.392(9) . ?
 Cl1 O7 1.482(10) . ?
 Cl03 O00Y 1.416(5) . ?
 Cl03 O00Z 1.402(7) . ?
 Cl03 O014 1.418(7) . ?
 Cl03 O10 1.436(6) . ?
 O004 H00A 0.8696 . ?
 O004 H00B 0.8709 . ?
 N005 H005 0.8800 . ?
 N005 C00F 1.336(6) . ?
 N005 C00N 1.383(7) . ?
 O006 H00J 0.8698 . ?
 O006 H00K 0.8701 . ?
 N007 C00F 1.312(6) . ?
 N007 C00K 1.395(6) . ?
 N008 C00G 1.393(6) . ?
 N008 C00I 1.327(6) . ?
 N009 H009 0.8800 . ?
 N009 C00I 1.342(7) . ?
 N009 C00V 1.377(7) . ?
 N00A C00C 1.472(7) . ?
 N00A C00L 1.470(7) . ?
 N00A C00U 1.465(7) . ?
 N00B C00M 1.383(7) . ?
 N00B C00Q 1.335(6) . ?
 C00C H00C 0.9900 . ?
 C00C H00D 0.9900 . ?
 C00C C00F 1.496(7) . ?
 N10 H10 0.8800 . ?
 N10 C00Q 1.340(7) . ?
 N10 C00X 1.370(8) . ?
 O00E H00L 0.8703 . ?
 O00E H00M 0.8700 . ?
 C00G C00P 1.406(7) . ?
 C00G C00V 1.403(7) . ?
 C00H H00H 0.9500 . ?
 C00H C00M 1.401(7) . ?
 C00H C00O 1.376(8) . ?
 C00I C00L 1.490(7) . ?
 O00J H00N 0.8704 . ?
 O00J H00Q 0.8697 . ?
 C00K C00N 1.388(7) . ?
 C00K C00S 1.392(6) . ?
 C00L H00E 0.9900 . ?
 C00L H00F 0.9900 . ?
 C00M C00X 1.413(7) . ?
 C00N C00W 1.375(8) . ?
 C00O H00O 0.9500 . ?
 C00O C012 1.392(9) . ?
 C00P H00P 0.9500 . ?
 C00P C010 1.381(8) . ?
 C00Q C00U 1.499(8) . ?
 C00R H00R 0.9500 . ?
 C00R C00S 1.382(7) . ?
 C00R C00T 1.414(9) . ?
 C00S H00S 0.9500 . ?
 C00T H00T 0.9500 . ?
 C00T C00W 1.385(9) . ?
 C00U H00G 0.9900 . ?
 C00U H00I 0.9900 . ?
 C00V C015 1.381(8) . ?
 C00W H00W 0.9500 . ?
 C00X C011 1.398(8) . ?
 C010 H010 0.9500 . ?
 C010 C019 1.381(10) . ?
 C011 H011 0.9500 . ?
 C011 C012 1.395(9) . ?
 C012 H012 0.9500 . ?
 O013 H01A 0.8701 . ?
 O013 H01B 0.8702 . ?
 C015 H015 0.9500 . ?
 C015 C019 1.395(10) . ?
 O017 H01C 0.8701 . ?
 O017 H01D 0.8693 . ?
 C019 H019 0.9500 . ?
 O9 H9 0.8400 . ?
 O9 C3 1.384(17) . ?
 O11 H11 0.8400 . ?
 O11 C4 1.405(18) . ?
 C3 H3A 0.9800 . ?
 C3 H3B 0.9800 . ?
 C3 H3C 0.9800 . ?
 C4 H4A 0.9800 . ?
 C4 H4B 0.9800 . ?
 C4 H4C 0.9800 . ?

loop_
  _geom_angle_atom_site_label_1
  _geom_angle_atom_site_label_2
  _geom_angle_atom_site_label_3
  _geom_angle
  _geom_angle_site_symmetry_1
  _geom_angle_site_symmetry_3
  _geom_angle_publ_flag
 O004 Zn01 N008 101.17(17) . . ?
 O004 Zn01 N00A 172.73(15) . . ?
 O004 Zn01 N00B 109.99(16) . . ?
 N007 Zn01 O004 99.99(16) . . ?
 N007 Zn01 N008 118.36(16) . . ?
 N007 Zn01 N00A 75.60(15) . . ?
 N007 Zn01 N00B 111.69(17) . . ?
 N008 Zn01 N00A 76.39(16) . . ?
 N008 Zn01 N00B 113.80(17) . . ?
 N00B Zn01 N00A 77.17(16) . . ?
 O2 Cl1 O1 106.8(6) . . ?
 O3 Cl1 O2 109.1(6) . . ?
 O3 Cl1 O1 107.8(6) . . ?
 O4 Cl1 O2 108.3(6) . . ?
 O4 Cl1 O3 115.0(6) . . ?
 O4 Cl1 O1 109.5(6) . . ?
 O8 Cl1 O7 105.6(7) . . ?
 O5 Cl1 O8 110.5(7) . . ?
 O5 Cl1 O7 104.8(6) . . ?
 O6 Cl1 O8 112.1(6) . . ?
 O6 Cl1 O5 115.2(7) . . ?
 O6 Cl1 O7 107.9(7) . . ?
 O00Y Cl03 O014 109.3(4) . . ?
 O00Y Cl03 O10 111.4(5) . . ?
 O00Z Cl03 O00Y 111.8(4) . . ?
 O00Z Cl03 O014 110.1(5) . . ?
 O00Z Cl03 O10 108.1(5) . . ?
 O014 Cl03 O10 105.9(5) . . ?
 Zn01 O004 H00A 125.0 . . ?
 Zn01 O004 H00B 125.9 . . ?
 H00A O004 H00B 104.5 . . ?
 C00F N005 H005 126.5 . . ?
 C00F N005 C00N 107.0(4) . . ?
 C00N N005 H005 126.5 . . ?
 H00J O006 H00K 104.5 . . ?
 C00F N007 Zn01 118.4(3) . . ?
 C00F N007 C00K 105.6(4) . . ?
 C00K N007 Zn01 135.9(3) . . ?
 C00G N008 Zn01 135.9(3) . . ?
 C00I N008 Zn01 117.4(3) . . ?
 C00I N008 C00G 106.2(4) . . ?
 C00I N009 H009 125.8 . . ?
 C00I N009 C00V 108.3(4) . . ?
 C00V N009 H009 125.8 . . ?
 C00C N00A Zn01 104.6(3) . . ?
 C00L N00A Zn01 105.5(3) . . ?
 C00L N00A C00C 113.4(4) . . ?
 C00U N00A Zn01 104.9(3) . . ?
 C00U N00A C00C 114.6(4) . . ?
 C00U N00A C00L 112.8(4) . . ?
 C00M N00B Zn01 135.1(3) . . ?
 C00Q N00B Zn01 115.9(4) . . ?
 C00Q N00B C00M 106.4(4) . . ?
 N00A C00C H00C 110.1 . . ?
 N00A C00C H00D 110.1 . . ?
 N00A C00C C00F 107.8(4) . . ?
 H00C C00C H00D 108.5 . . ?
 C00F C00C H00C 110.1 . . ?
 C00F C00C H00D 110.1 . . ?
 C00Q N10 H10 125.6 . . ?
 C00Q N10 C00X 108.8(4) . . ?
 C00X N10 H10 125.6 . . ?
 H00L O00E H00M 104.5 . . ?
 N005 C00F C00C 124.2(4) . . ?
 N007 C00F N005 113.0(4) . . ?
 N007 C00F C00C 122.8(4) . . ?
 N008 C00G C00P 131.6(5) . . ?
 N008 C00G C00V 108.3(4) . . ?
 C00V C00G C00P 120.1(5) . . ?
 C00M C00H H00H 121.5 . . ?
 C00O C00H H00H 121.5 . . ?
 C00O C00H C00M 117.1(5) . . ?
 N008 C00I N009 111.7(5) . . ?
 N008 C00I C00L 123.2(5) . . ?
 N009 C00I C00L 125.0(4) . . ?
 H00N O00J H00Q 104.5 . . ?
 C00N C00K N007 108.4(4) . . ?
 C00N C00K C00S 120.9(5) . . ?
 C00S C00K N007 130.5(4) . . ?
 N00A C00L C00I 107.8(4) . . ?
 N00A C00L H00E 110.2 . . ?
 N00A C00L H00F 110.2 . . ?
 C00I C00L H00E 110.2 . . ?
 C00I C00L H00F 110.2 . . ?
 H00E C00L H00F 108.5 . . ?
 N00B C00M C00H 131.2(5) . . ?
 N00B C00M C00X 108.3(4) . . ?
 C00H C00M C00X 120.4(5) . . ?
 N005 C00N C00K 105.9(4) . . ?
 C00W C00N N005 130.9(5) . . ?
 C00W C00N C00K 122.9(5) . . ?
 C00H C00O H00O 118.4 . . ?
 C00H C00O C012 123.1(6) . . ?
 C012 C00O H00O 118.4 . . ?
 C00G C00P H00P 121.6 . . ?
 C010 C00P C00G 116.9(5) . . ?
 C010 C00P H00P 121.6 . . ?
 N00B C00Q N10 111.2(5) . . ?
 N00B C00Q C00U 123.2(5) . . ?
 N10 C00Q C00U 125.6(5) . . ?
 C00S C00R H00R 119.4 . . ?
 C00S C00R C00T 121.3(5) . . ?
 C00T C00R H00R 119.4 . . ?
 C00K C00S H00S 121.5 . . ?
 C00R C00S C00K 117.1(5) . . ?
 C00R C00S H00S 121.5 . . ?
 C00R C00T H00T 119.4 . . ?
 C00W C00T C00R 121.3(5) . . ?
 C00W C00T H00T 119.4 . . ?
 N00A C00U C00Q 107.2(4) . . ?
 N00A C00U H00G 110.3 . . ?
 N00A C00U H00I 110.3 . . ?
 C00Q C00U H00G 110.3 . . ?
 C00Q C00U H00I 110.3 . . ?
 H00G C00U H00I 108.5 . . ?
 N009 C00V C00G 105.5(5) . . ?
 N009 C00V C015 132.1(5) . . ?
 C015 C00V C00G 122.5(5) . . ?
 C00N C00W C00T 116.5(5) . . ?
 C00N C00W H00W 121.7 . . ?
 C00T C00W H00W 121.7 . . ?
 N10 C00X C00M 105.2(5) . . ?
 N10 C00X C011 133.1(5) . . ?
 C011 C00X C00M 121.6(5) . . ?
 C00P C010 H010 118.7 . . ?
 C00P C010 C019 122.6(6) . . ?
 C019 C010 H010 118.7 . . ?
 C00X C011 H011 121.4 . . ?
 C012 C011 C00X 117.1(6) . . ?
 C012 C011 H011 121.4 . . ?
 C00O C012 C011 120.6(6) . . ?
 C00O C012 H012 119.7 . . ?
 C011 C012 H012 119.7 . . ?
 H01A O013 H01B 104.5 . . ?
 C00V C015 H015 121.6 . . ?
 C00V C015 C019 116.7(6) . . ?
 C019 C015 H015 121.6 . . ?
 H01C O017 H01D 104.5 . . ?
 C010 C019 C015 121.2(6) . . ?
 C010 C019 H019 119.4 . . ?
 C015 C019 H019 119.4 . . ?
 C3 O9 H9 109.5 . . ?
 C4 O11 H11 109.5 . . ?
 O9 C3 H3A 109.5 . . ?
 O9 C3 H3B 109.5 . . ?
 O9 C3 H3C 109.5 . . ?
 H3A C3 H3B 109.5 . . ?
 H3A C3 H3C 109.5 . . ?
 H3B C3 H3C 109.5 . . ?
 O11 C4 H4A 109.5 . . ?
 O11 C4 H4B 109.5 . . ?
 O11 C4 H4C 109.5 . . ?
 H4A C4 H4B 109.5 . . ?
 H4A C4 H4C 109.5 . . ?
 H4B C4 H4C 109.5 . . ?

loop_
  _geom_torsion_atom_site_label_1
  _geom_torsion_atom_site_label_2
  _geom_torsion_atom_site_label_3
  _geom_torsion_atom_site_label_4
  _geom_torsion
  _geom_torsion_site_symmetry_1
  _geom_torsion_site_symmetry_2
  _geom_torsion_site_symmetry_3
  _geom_torsion_site_symmetry_4
  _geom_torsion_publ_flag
 Zn01 N007 C00F N005 177.5(3) . . . . ?
 Zn01 N007 C00F C00C -1.6(7) . . . . ?
 Zn01 N007 C00K C00N -176.4(4) . . . . ?
 Zn01 N007 C00K C00S -1.0(8) . . . . ?
 Zn01 N008 C00G C00P 9.3(9) . . . . ?
 Zn01 N008 C00G C00V -169.2(4) . . . . ?
 Zn01 N008 C00I N009 171.7(3) . . . . ?
 Zn01 N008 C00I C00L -11.5(6) . . . . ?
 Zn01 N00A C00C C00F -32.8(5) . . . . ?
 Zn01 N00A C00L C00I -31.1(5) . . . . ?
 Zn01 N00A C00U C00Q -33.5(5) . . . . ?
 Zn01 N00B C00M C00H 18.8(9) . . . . ?
 Zn01 N00B C00M C00X -157.5(4) . . . . ?
 Zn01 N00B C00Q N10 163.1(4) . . . . ?
 Zn01 N00B C00Q C00U -16.3(7) . . . . ?
 N005 C00N C00W C00T 175.0(5) . . . . ?
 N007 C00K C00N N005 0.0(5) . . . . ?
 N007 C00K C00N C00W 175.4(5) . . . . ?
 N007 C00K C00S C00R -174.7(5) . . . . ?
 N008 C00G C00P C010 -177.7(5) . . . . ?
 N008 C00G C00V N009 -1.6(6) . . . . ?
 N008 C00G C00V C015 178.2(5) . . . . ?
 N008 C00I C00L N00A 31.8(7) . . . . ?
 N009 C00I C00L N00A -151.8(5) . . . . ?
 N009 C00V C015 C019 179.5(7) . . . . ?
 N00A C00C C00F N005 -151.8(5) . . . . ?
 N00A C00C C00F N007 27.1(7) . . . . ?
 N00B C00M C00X N10 -2.6(6) . . . . ?
 N00B C00M C00X C011 174.3(5) . . . . ?
 N00B C00Q C00U N00A 37.0(7) . . . . ?
 C00C N00A C00L C00I 82.7(5) . . . . ?
 C00C N00A C00U C00Q -147.5(4) . . . . ?
 N10 C00Q C00U N00A -142.4(5) . . . . ?
 N10 C00X C011 C012 178.2(6) . . . . ?
 C00F N005 C00N C00K 0.4(5) . . . . ?
 C00F N005 C00N C00W -174.5(6) . . . . ?
 C00F N007 C00K C00N -0.3(5) . . . . ?
 C00F N007 C00K C00S 175.1(5) . . . . ?
 C00G N008 C00I N009 -1.2(6) . . . . ?
 C00G N008 C00I C00L 175.7(5) . . . . ?
 C00G C00P C010 C019 -0.2(10) . . . . ?
 C00G C00V C015 C019 -0.2(10) . . . . ?
 C00H C00M C00X N10 -179.4(5) . . . . ?
 C00H C00M C00X C011 -2.5(8) . . . . ?
 C00H C00O C012 C011 -0.9(10) . . . . ?
 C00I N008 C00G C00P -179.8(5) . . . . ?
 C00I N008 C00G C00V 1.7(5) . . . . ?
 C00I N009 C00V C00G 0.9(6) . . . . ?
 C00I N009 C00V C015 -178.9(6) . . . . ?
 C00K N007 C00F N005 0.6(6) . . . . ?
 C00K N007 C00F C00C -178.5(5) . . . . ?
 C00K C00N C00W C00T 0.9(8) . . . . ?
 C00L N00A C00C C00F -147.2(4) . . . . ?
 C00L N00A C00U C00Q 80.8(5) . . . . ?
 C00M N00B C00Q N10 -1.1(6) . . . . ?
 C00M N00B C00Q C00U 179.4(5) . . . . ?
 C00M C00H C00O C012 0.8(9) . . . . ?
 C00M C00X C011 C012 2.3(9) . . . . ?
 C00N N005 C00F N007 -0.6(6) . . . . ?
 C00N N005 C00F C00C 178.4(5) . . . . ?
 C00N C00K C00S C00R 0.2(7) . . . . ?
 C00O C00H C00M N00B -175.1(5) . . . . ?
 C00O C00H C00M C00X 0.9(8) . . . . ?
 C00P C00G C00V N009 179.7(5) . . . . ?
 C00P C00G C00V C015 -0.5(8) . . . . ?
 C00P C010 C019 C015 -0.6(12) . . . . ?
 C00Q N00B C00M C00H 178.6(5) . . . . ?
 C00Q N00B C00M C00X 2.3(6) . . . . ?
 C00Q N10 C00X C00M 1.9(6) . . . . ?
 C00Q N10 C00X C011 -174.4(6) . . . . ?
 C00R C00T C00W C00N -1.0(9) . . . . ?
 C00S C00K C00N N005 -175.9(4) . . . . ?
 C00S C00K C00N C00W -0.5(8) . . . . ?
 C00S C00R C00T C00W 0.7(10) . . . . ?
 C00T C00R C00S C00K -0.3(8) . . . . ?
 C00U N00A C00C C00F 81.4(5) . . . . ?
 C00U N00A C00L C00I -145.0(4) . . . . ?
 C00V N009 C00I N008 0.2(6) . . . . ?
 C00V N009 C00I C00L -176.6(5) . . . . ?
 C00V C00G C00P C010 0.7(8) . . . . ?
 C00V C015 C019 C010 0.8(12) . . . . ?
 C00X N10 C00Q N00B -0.6(6) . . . . ?
 C00X N10 C00Q C00U 178.9(5) . . . . ?
 C00X C011 C012 C00O -0.6(10) . . . . ?

_shelx_res_file
;
TITL mo_240812znntbch3oh_0m_a.res in P-1
    mo_240812znntbch3oh_0m.res
    created by SHELXL-2018/3 at 13:57:30 on 25-Aug-2024
REM Old TITL mo_240812ZnNTBCH3OH_0m in P-1
REM SHELXT solution in P-1: R1 0.185, Rweak 0.020, Alpha 0.099
REM <I/s> 0.000 for 0 systematic absences, Orientation as input
REM Formula found by SHELXT: C31 N10 O10 Cl2 Zn
CELL 0.71073 12.0922 13.3062 14.1883 99.183 113.892 111.163
ZERR 2 0.0019 0.0022 0.0024 0.006 0.005 0.006
LATT 1
SFAC C H Cl N O Zn
UNIT 49.2 69.6 4 14 28.6 2
EQIV $1 -X,-Y,1-Z
DFIX 1.43 O9 C3
SADI Cl1 O1 Cl1 O2 Cl1 O3 Cl1 O4 Cl1 O5 Cl1 O6 Cl1 O7 Cl1 O8
DFIX 0.84 H9 O9
SADI O1 O2 O1 O3 O1 O4 O2 O3 O2 O4 O3 O4
DFIX 2.101 0.001 H9 O013_$1
SADI O5 O6 O5 O7 O5 O8 O6 O7 O6 O8 O7 O8
EADP O1 O2 O3 O4
EADP O5 O6 O7 O8
SIMU 0.01 0.02 2 C4 O11
ISOR 0.01 0.02 C4
SADI Zn01 H00a Zn01 H00b
DFIX 1.43 C4 O11

L.S. 40
PLAN  6
SIZE 0.21 0.24 0.25
TEMP -73.15
CONF
BOND
list 4
MORE -1
BOND $H
fmap 2 53
ACTA
OMIT -4 3 4
OMIT -2 0 2
REM <olex2.extras>
REM <HklSrc "%.\\mo_240812ZnNTBCH3OH_0m.hkl">
REM </olex2.extras>

WGHT    0.122000    7.433600
FVAR       0.78990   0.47120
ZN01  6    0.346475    0.166130    0.826680    11.00000    0.03358    0.03330 =
         0.03671    0.01221    0.02268    0.01401
CL1   3    0.860206    0.244194    0.911651    11.00000    0.04359    0.04749 =
         0.05468    0.01584    0.03212    0.01734
CL03  3   -0.259874   -0.221420    0.734122    11.00000    0.07356    0.05153 =
         0.06766    0.01713    0.05407    0.01986
AFIX   6
O004  5    0.454719    0.218668    0.750386    11.00000    0.04695    0.04007 =
         0.05230    0.01673    0.03854    0.01680
H00A  2    0.471246    0.281267    0.734873    11.00000   -1.50000
H00B  2    0.462340    0.173966    0.704045    11.00000   -1.50000
AFIX   0
N005  4    0.473079    0.417080    1.112099    11.00000    0.04532    0.03378 =
         0.03795    0.01107    0.02612    0.01967
AFIX  43
H005  2    0.450957    0.441681    1.159726    11.00000   -1.20000
AFIX   6

O006  5    0.552498    0.433296    0.742349    11.00000    0.06339    0.04338 =
         0.05423    0.01726    0.04130    0.02160
H00J  2    0.500741    0.432109    0.677700    11.00000   -1.50000
H00K  2    0.634894    0.464628    0.751954    11.00000   -1.50000
AFIX   0

N007  4    0.452120    0.308224    0.964632    11.00000    0.03235    0.03153 =
         0.03549    0.01035    0.01952    0.01385
N008  4    0.155752    0.130179    0.710561    11.00000    0.03355    0.03689 =
         0.04004    0.01196    0.02279    0.01386
N009  4   -0.059467    0.087134    0.658343    11.00000    0.02967    0.04704 =
         0.03890    0.00923    0.01841    0.01418
AFIX  43
H009  2   -0.136938    0.064765    0.659120    11.00000   -1.20000
AFIX   0
N00A  4    0.215444    0.125962    0.919419    11.00000    0.03800    0.03863 =
         0.04093    0.01377    0.02591    0.01615
N00B  4    0.357916    0.026640    0.862508    11.00000    0.03830    0.03692 =
         0.03980    0.01527    0.02438    0.01507
C00C  1    0.246955    0.240452    0.984613    11.00000    0.04003    0.04329 =
         0.04691    0.01267    0.03036    0.01736
AFIX  23
H00C  2    0.236543    0.237087    1.049920    11.00000   -1.20000
H00D  2    0.183379    0.266121    0.939320    11.00000   -1.20000
AFIX   0
N10   4    0.280089   -0.117513    0.915799    11.00000    0.05405    0.05446 =
         0.05396    0.03588    0.03376    0.02880
AFIX  43
H10   2    0.244332   -0.157183    0.949352    11.00000   -1.20000
AFIX   6

O00E  5   -0.330460   -0.002390    0.626601    11.00000    0.05654    0.06399 =
         0.07906    0.02532    0.04427    0.02808
H00L  2   -0.301529   -0.006724    0.692091    11.00000   -1.50000
H00M  2   -0.398612   -0.070772    0.582703    11.00000   -1.50000
AFIX   0

C00F  1    0.391588    0.322824    1.020385    11.00000    0.04089    0.03453 =
         0.03972    0.01267    0.02358    0.01787
C00G  1    0.099714    0.147436    0.611192    11.00000    0.03631    0.03493 =
         0.03158    0.00514    0.01687    0.01350
C00H  1    0.429676   -0.071401    0.747019    11.00000    0.03640    0.04595 =
         0.04638    0.01765    0.02331    0.01964
AFIX  43
H00H  2    0.466947   -0.008857    0.725967    11.00000   -1.20000
AFIX   0
C00I  1    0.056275    0.093013    0.734410    11.00000    0.03337    0.03588 =
         0.04062    0.00795    0.02273    0.01190

PART 1
AFIX   6
O00J  5    0.513804    0.126763    0.602673    10.70000    0.07187    0.05016 =
         0.04531    0.01611    0.04189    0.03391
H00N  2    0.430851    0.116191    0.563184    10.70000   -1.50000
H00Q  2    0.503287    0.058514    0.602484    10.70000   -1.50000
AFIX   0

PART 0
C00K  1    0.585175    0.400058    1.025241    11.00000    0.03276    0.03375 =
         0.03870    0.01461    0.02007    0.01625
C00L  1    0.071333    0.056537    0.830954    11.00000    0.03428    0.04450 =
         0.04898    0.01600    0.02809    0.01307
AFIX  23
H00E  2    0.010600    0.069213    0.856243    11.00000   -1.20000
H00F  2    0.045736   -0.026554    0.810219    11.00000   -1.20000
AFIX   0
C00M  1    0.376803   -0.061685    0.817509    11.00000    0.03429    0.03824 =
         0.04163    0.01833    0.01908    0.01772
C00N  1    0.598718    0.468651    1.118030    11.00000    0.04210    0.03168 =
         0.03824    0.01225    0.02001    0.01929
C00O  1    0.425242   -0.175571    0.709606    11.00000    0.04890    0.05367 =
         0.05567    0.02113    0.03127    0.02831
AFIX  43
H00O  2    0.461668   -0.183709    0.662489    11.00000   -1.20000
AFIX   0
C00P  1    0.156359    0.185529    0.546464    11.00000    0.04141    0.05011 =
         0.03693    0.01207    0.02189    0.01472
AFIX  43
H00P  2    0.247870    0.202384    0.566285    11.00000   -1.20000
AFIX   0
C00Q  1    0.300910   -0.010123    0.921843    11.00000    0.04076    0.04786 =
         0.03851    0.02146    0.02385    0.02164
C00R  1    0.820275    0.517702    1.089345    11.00000    0.03473    0.04098 =
         0.06132    0.01667    0.02625    0.01128
AFIX  43
H00R  2    0.898719    0.536228    1.081228    11.00000   -1.20000
AFIX   0
C00S  1    0.696729    0.423805    1.009119    11.00000    0.03388    0.03932 =
         0.04270    0.01485    0.02217    0.01562
AFIX  43
H00S  2    0.688305    0.377489    0.945736    11.00000   -1.20000
AFIX   0
C00T  1    0.832185    0.586748    1.183295    11.00000    0.04498    0.03206 =
         0.05635    0.00810    0.01676    0.00499
AFIX  43
H00T  2    0.918235    0.651286    1.236651    11.00000   -1.20000
AFIX   0
C00U  1    0.264899    0.061338    0.985287    11.00000    0.04988    0.05186 =
         0.04384    0.02120    0.03153    0.02275
AFIX  23
H00G  2    0.192709    0.011031    0.997629    11.00000   -1.20000
H00I  2    0.346579    0.115103    1.057971    11.00000   -1.20000
AFIX   0
C00V  1   -0.036295    0.122094    0.578829    11.00000    0.03384    0.04434 =
         0.03631    0.00596    0.01565    0.01158
C00W  1    0.720825    0.562119    1.199051    11.00000    0.05174    0.03491 =
         0.04591    0.01006    0.02181    0.01564
AFIX  43
H00W  2    0.728416    0.607431    1.262512    11.00000   -1.20000
AFIX   0
C00X  1    0.323579   -0.155426    0.848840    11.00000    0.04255    0.04689 =
         0.04210    0.02341    0.02060    0.02312

O00Y  5   -0.360176   -0.310387    0.742206    11.00000    0.08419    0.07217 =
         0.09477    0.03199    0.05882    0.00677
O00Z  5   -0.140524   -0.232888    0.764912    11.00000    0.08023    0.09888 =
         0.10938    0.05940    0.04354    0.03866
C010  1    0.072749    0.197292    0.452740    11.00000    0.05146    0.06757 =
         0.03401    0.01333    0.01987    0.01626
AFIX  43
H010  2    0.108425    0.223086    0.407545    11.00000   -1.20000
AFIX   0
C011  1    0.316983   -0.261439    0.807753    11.00000    0.06598    0.04997 =
         0.06154    0.03221    0.03727    0.03450
AFIX  43
H011  2    0.278120   -0.325201    0.826837    11.00000   -1.20000
AFIX   0
C012  1    0.369905   -0.269580    0.737541    11.00000    0.06665    0.05049 =
         0.06496    0.02611    0.03810    0.03748
AFIX  43
H012  2    0.368173   -0.339944    0.708506    11.00000   -1.20000
AFIX   6

O013  5    0.408721    0.436005    0.532674    11.00000    0.10366    0.10293 =
         0.07180    0.03347    0.02336   -0.01034
H01A  2    0.344160    0.364968    0.494702    11.00000   -1.50000
H01B  2    0.481902    0.434610    0.536785    11.00000   -1.50000
AFIX   0

O014  5   -0.227985   -0.112791    0.801624    11.00000    0.12640    0.06692 =
         0.14740   -0.01255    0.10516   -0.00408
C015  1   -0.118964    0.133885    0.484691    11.00000    0.04151    0.07697 =
         0.04289    0.01759    0.01527    0.02592
AFIX  43
H015  2   -0.211022    0.116197    0.463578    11.00000   -1.20000
AFIX   0

PART 1
O2    5    0.721707    0.150120    0.852544    21.00000    0.06090    0.07336 =
         0.09221    0.02268    0.04894    0.02786

PART 0
AFIX   6
O017  5    0.829472    0.535515    0.811712    11.00000    0.06973    0.12145 =
         0.10398    0.02059    0.03602    0.02966
H01C  2    0.904837    0.600904    0.847921    11.00000   -1.50000
H01D  2    0.838228    0.497106    0.856042    11.00000   -1.50000
AFIX   0

PART 1
O3    5    0.938950    0.215684    0.871776    21.00000    0.06090    0.07336 =
         0.09221    0.02268    0.04894    0.02786

PART 0
C019  1   -0.060679    0.173051    0.422086    11.00000    0.05799    0.09417 =
         0.03651    0.02525    0.01309    0.02789
AFIX  43
H019  2   -0.113766    0.183231    0.357167    11.00000   -1.20000
AFIX   0

PART 1
O1    5    0.852223    0.343316    0.885221    21.00000    0.06090    0.07336 =
         0.09221    0.02268    0.04894    0.02786
O4    5    0.910598    0.268451    1.025512    21.00000    0.06090    0.07336 =
         0.09221    0.02268    0.04894    0.02786

PART 0
O10   5   -0.310710   -0.220615    0.623729    11.00000    0.13473    0.09540 =
         0.08809    0.05667    0.06623    0.07079

PART 2
O9    5   -0.227114   -0.524808    0.568325    10.30000    0.06160    0.10966 =
         0.14748    0.08168    0.06904    0.04272
AFIX 147
H9    2   -0.272525   -0.504731    0.519780    10.30000   -1.50000
AFIX   0

O11   5    0.735407    0.304165    0.634775    10.30000    0.07186    0.13823 =
         0.04648    0.01106    0.04002    0.00502
AFIX 147
H11   2    0.730437    0.349518    0.600179    10.30000   -1.50000
AFIX   0

C3    1   -0.103294   -0.499627    0.572656    10.30000    0.08325    0.09429 =
         0.09135    0.03731    0.05225    0.05996
AFIX 137
H3A   2   -0.103900   -0.476324    0.510394    10.30000   -1.50000
H3B   2   -0.089818   -0.568194    0.568492    10.30000   -1.50000
H3C   2   -0.028466   -0.436528    0.642149    10.30000   -1.50000
AFIX   0

C4    1    0.603017    0.215466    0.595918    10.30000    0.07388    0.10101 =
         0.05004    0.01825    0.02934    0.05368
AFIX 137
H4A   2    0.573288    0.157463    0.526738    10.30000   -1.50000
H4B   2    0.539337    0.247747    0.582845    10.30000   -1.50000
H4C   2    0.604056    0.179303    0.651061    10.30000   -1.50000
AFIX   0

O8    5    0.912700    0.367012    0.954542   -21.00000    0.07976    0.06799 =
         0.14204    0.01015    0.07167    0.01907
O5    5    0.892377    0.213581    0.828957   -21.00000    0.07976    0.06799 =
         0.14204    0.01015    0.07167    0.01907
O6    5    0.722656    0.183907    0.880995   -21.00000    0.07976    0.06799 =
         0.14204    0.01015    0.07167    0.01907
O7    5    0.940546    0.215780    1.004036   -21.00000    0.07976    0.06799 =
         0.14204    0.01015    0.07167    0.01907
HKLF 4


REM  mo_240812znntbch3oh_0m_a.res in P-1
REM wR2 = 0.2734, GooF = S = 1.091, Restrained GooF = 1.099 for all data
REM R1 = 0.0896 for 8070 Fo > 4sig(Fo) and 0.1034 for all 9835 data
REM 492 parameters refined using 75 restraints

END

WGHT      0.1193      7.4478

REM Highest difference peak  1.504,  deepest hole -1.158,  1-sigma level  0.136
Q1    1   0.2561  0.1765  0.7633  11.00000  0.05    1.50
Q2    1   0.4277  0.1530  0.9042  11.00000  0.05    1.07
Q3    1  -0.1950 -0.2203  0.7946  11.00000  0.05    0.98
Q4    1  -0.1769 -0.5175  0.5358  11.00000  0.05    0.76
Q5    1   0.8631  0.2820  1.0223  11.00000  0.05    0.75
Q6    1   0.7333  0.2403  0.6214  11.00000  0.05    0.74
;
_shelx_res_checksum                95455
_shelx_hkl_file
;
  -1   0   0  382.16   32.30
  -2   0   0 3210.48  277.07
  -2   0   0 2879.61  276.97
  -2   0   0 3195.18  276.97
   2   0   0 3659.83  277.27
   2   0   0 2955.10  276.97
   2   0   0 3516.65  277.07
   2   0   0 3552.84  276.97
   2   0   0 3303.47  277.07
  -3   0   0  381.76   34.40
  -3   0   0  434.66   34.40
  -3   0   0  417.36   34.70
  -3   0   0  377.36   34.20
  -3   0   0  395.86   34.30
   3   0   0  426.66   34.60
   3   0   0  371.66   34.20
   3   0   0  369.06   34.20
   3   0   0  443.66   34.30
   3   0   0  416.36   34.40
  -4   0   0 1985.70  164.28
  -4   0   0 1787.22  164.38
  -4   0   0 1986.70  164.38
  -4   0   0 1818.42  164.18
   4   0   0 2087.59  164.58
   4   0   0 1995.30  164.38
   4   0   0 2037.90  164.68
   4   0   0 1769.42  164.38
   4   0   0 2101.89  164.38
   4   0   0 1882.71  164.28
  -5   0   0  865.81   72.79
  -5   0   0  738.13   72.79
  -5   0   0  914.61   72.79
  -5   0   0  994.40   73.09
   5   0   0  781.32   72.69
   5   0   0  847.72   72.79
   5   0   0  778.92   72.99
   5   0   0  913.91   73.39
   5   0   0  885.61   72.89
  -6   0   0   35.90    5.70
  -6   0   0   37.90    5.70
  -6   0   0   29.20    5.00
   6   0   0   42.70    5.50
   6   0   0   40.00    5.10
   6   0   0   38.20    5.40
   6   0   0   38.20    5.40
   6   0   0   41.80    6.50
   6   0   0   28.40    5.50
  -7   0   0   23.50    5.10
  -7   0   0   30.40    4.70
  -7   0   0   39.40    4.90
  -7   0   0   21.40    5.60
   7   0   0   25.80    4.60
   7   0   0   18.30    6.00
   7   0   0   29.10    5.40
   7   0   0   22.50    5.30
   7   0   0   22.90    6.00
  -8   0   0   18.90    5.70
  -8   0   0    8.30    6.30
   8   0   0   15.40    6.90
   8   0   0   19.60    5.80
   8   0   0   16.60    6.10
   8   0   0   15.70    5.80
   8   0   0   35.00    9.20
   8   0   0   22.80    5.40
  -9   0   0    8.50    4.70
  -9   0   0    6.80    5.10
  -9   0   0    3.10    5.70
  -9   0   0    8.20    6.70
   9   0   0    8.40    5.30
   9   0   0    5.40    6.90
   9   0   0    6.90    6.10
   9   0   0    0.20    5.20
   9   0   0    7.60    5.70
 -10   0   0  488.55   45.90
 -10   0   0  495.55   45.10
 -10   0   0  474.95   44.70
  10   0   0  532.45   46.60
  10   0   0  552.14   47.50
  10   0   0  539.45   45.40
  10   0   0  491.05   45.50
  10   0   0  557.34   45.80
 -11   0   0    8.50    6.10
 -11   0   0   21.20    6.70
 -11   0   0   -3.70    7.90
  11   0   0    4.60    8.40
  11   0   0    9.60    7.00
  11   0   0   12.30    7.20
  11   0   0   11.60    5.10
  11   0   0    2.20    7.60
  11   0   0    8.70    6.40
 -12   0   0    5.00    6.60
 -12   0   0    5.00    8.70
  12   0   0   -4.00    6.90
  12   0   0   -2.30    7.00
  12   0   0    7.80    8.30
  12   0   0    8.40    8.30
  12   0   0    2.10    4.60
  12   0   0   -9.00    6.90
 -13   0   0    2.10    8.90
 -13   0   0   19.00    8.10
  13   0   0    8.20    8.20
  13   0   0    6.00    9.20
  13   0   0    7.70    8.10
  13   0   0   -0.70    8.20
  13  -1   0   -2.30    9.00
  13  -1   0    0.60    9.00
  13  -1   0   -0.40    7.00
 -13   1   0    2.20    8.70
 -13   1   0    3.90    7.30
  12  -1   0   73.59   10.50
  12  -1   0   52.39    8.10
  12  -1   0   67.49   10.10
  12  -1   0   62.09    9.90
  12  -1   0   49.90   11.50
  12  -1   0   56.59    9.70
 -12   1   0   65.29    9.60
 -12   1   0   68.59   10.80
  11  -1   0  145.49   16.10
  11  -1   0  137.59   14.20
  11  -1   0  146.69   15.50
  11  -1   0  165.28   17.90
  11  -1   0  113.29   15.30
  11  -1   0  125.99   15.30
 -11   1   0  158.68   15.20
 -11   1   0  135.89   13.70
 -11   1   0  114.19   17.00
 -11   1   0  128.39   15.00
  10  -1   0  380.26   34.20
  10  -1   0  357.76   33.90
  10  -1   0  415.36   35.90
  10  -1   0  379.96   34.50
 -10   1   0  419.16   35.30
 -10   1   0  387.26   33.90
 -10   1   0  339.27   34.10
 -10   1   0  393.66   33.90
   9  -1   0  347.97   34.90
   9  -1   0  411.66   33.00
   9  -1   0  382.96   32.70
   9  -1   0  310.37   32.70
   9  -1   0  387.86   33.90
  -9   1   0  362.96   32.30
  -9   1   0  366.26   32.50
  -9   1   0  351.86   33.40
  -9   1   0  379.66   32.30
   8  -1   0  499.85   43.90
   8  -1   0  509.45   43.90
   8  -1   0  512.95   44.20
   8  -1   0  538.25   43.20
   8  -1   0  509.75   42.80
   8  -1   0  437.66   43.10
  -8   1   0  500.25   42.80
  -8   1   0  483.95   43.50
  -8   1   0  512.05   43.00
  -8   1   0  461.15   42.70
   7  -1   0  228.48   20.80
   7  -1   0  214.18   19.70
   7  -1   0  223.98   21.30
   7  -1   0  194.98   20.20
   7  -1   0  230.18   20.20
   7  -1   0  239.78   20.00
  -7   1   0  229.48   19.70
  -7   1   0  232.28   19.90
  -7   1   0  213.68   19.90
  -7   1   0  212.28   20.70
   6  -1   0  489.15   41.10
   6  -1   0  449.16   40.40
   6  -1   0  486.35   40.50
   6  -1   0  427.36   41.90
   6  -1   0  421.76   40.70
   6  -1   0  518.25   41.50
  -6   1   0  461.55   40.60
  -6   1   0  532.65   43.30
  -6   1   0  456.25   40.50
  -6   1   0  502.75   40.50
   5  -1   0 1449.15  125.29
   5  -1   0 1482.45  125.39
   5  -1   0 1500.35  125.79
   5  -1   0 1485.65  125.49
   5  -1   0 1355.06  125.49
   5  -1   0 1405.96  125.29
   5  -1   0 1548.84  125.89
  -5   1   0 1571.74  125.39
  -5   1   0 1546.35  125.49
   4  -1   0  236.98   20.10
   4  -1   0  220.28   20.00
   4  -1   0  236.18   20.80
   4  -1   0  247.58   20.60
   4  -1   0  249.38   20.10
   4  -1   0  215.98   20.20
   4  -1   0  243.08   20.20
  -4   1   0  250.57   20.20
  -4   1   0  211.38   20.70
  -4   1   0  232.48   20.20
   3  -1   0 1022.20   87.09
   3  -1   0  967.70   87.09
   3  -1   0 1147.39   87.29
   3  -1   0 1041.40   87.39
  -3   1   0  988.20   87.09
  -3   1   0 1019.40   87.39
   2  -1   0 2566.84  221.98
   2  -1   0 2793.12  222.18
   2  -1   0 2263.87  221.98
   2  -1   0 3004.00  222.18
  -2   1   0 2589.34  222.18
  -2   1   0 2574.84  221.98
  -1  -1   0  568.34   45.70
  -1  -1   0  574.74   45.80
  -1  -1   0  538.55   45.80
  -1  -1   0  533.35   45.80
  -1  -1   0  504.65   45.70
   1   1   0  587.34   45.80
   1   1   0  541.95   45.70
   1   1   0  548.85   45.80
   1   1   0  517.95   45.70
   1   1   0  483.85   45.70
   1   1   0  540.45   45.80
  -2  -1   0  370.96   33.50
  -2  -1   0  347.97   33.30
  -2  -1   0  404.16   33.40
  -2  -1   0  430.26   33.50
  -2  -1   0  424.46   33.30
  -2  -1   0  371.46   33.50
   2   1   0  395.46   33.50
   2   1   0  344.67   33.30
   2   1   0  406.76   33.50
   2   1   0  397.86   33.60
   2   1   0  435.36   33.60
   2   1   0  383.16   33.50
  -3  -1   0 6557.94  511.55
  -3  -1   0 6219.48  511.45
  -3  -1   0 5979.40  511.65
  -3  -1   0 6604.14  511.75
  -3  -1   0 5619.04  511.65
  -3  -1   0 5234.68  511.45
   3   1   0 5713.03  511.55
   3   1   0 6430.06  511.85
   3   1   0 6528.75  511.85
   3   1   0 5584.64  511.75
   3   1   0 6275.77  511.75
   3   1   0 6028.70  511.65
  -4  -1   0   96.19    8.10
  -4  -1   0   83.29    8.70
  -4  -1   0   75.49    8.60
  -4  -1   0   74.69    7.90
  -4  -1   0   89.89    8.10
   4   1   0   83.79    8.90
   4   1   0   85.89    8.50
   4   1   0   84.59    8.20
   4   1   0   91.29    9.10
   4   1   0   89.29    8.80
   4   1   0   97.29    9.00
  -5  -1   0   97.19    9.70
  -5  -1   0  124.29    9.90
  -5  -1   0   89.09   10.40
  -5  -1   0  112.79   10.80
   5   1   0  118.59   11.50
   5   1   0   91.09   10.90
   5   1   0  110.19   10.50
   5   1   0   99.89   10.10
   5   1   0  100.89   11.00
   5   1   0  112.29   10.80
  -6  -1   0  116.09    9.50
  -6  -1   0   94.09   10.50
  -6  -1   0   88.29   10.70
  -6  -1   0  115.49    9.60
   6   1   0   84.59   11.00
   6   1   0   93.09   11.10
   6   1   0   91.79   10.10
   6   1   0   93.89   11.80
   6   1   0   92.99   10.90
  -7  -1   0  613.54   56.09
  -7  -1   0  686.83   55.89
  -7  -1   0  613.74   56.09
  -7  -1   0  669.23   56.39
   7   1   0  620.64   56.69
   7   1   0  621.14   56.49
   7   1   0  676.53   57.89
   7   1   0  655.73   56.29
   7   1   0  696.63   56.49
   7   1   0  666.43   56.99
  -8  -1   0  541.45   46.20
  -8  -1   0  501.75   45.90
  -8  -1   0  480.95   45.50
  -8  -1   0  521.45   45.90
   8   1   0  481.25   46.30
   8   1   0  554.94   46.10
   8   1   0  509.65   45.70
   8   1   0  536.15   46.70
   8   1   0  600.24   46.40
   8   1   0  535.05   47.00
  -9  -1   0   47.00    8.40
  -9  -1   0   32.60    7.00
  -9  -1   0   53.99    7.60
   9   1   0   43.40    7.40
   9   1   0   35.20    8.00
   9   1   0   46.70    8.30
   9   1   0   44.40    7.90
   9   1   0   49.00    9.20
 -10  -1   0    8.90    9.50
 -10  -1   0   39.30    7.00
 -10  -1   0   42.60    7.20
  10   1   0   26.50    9.00
  10   1   0   26.60    7.50
  10   1   0   25.90    8.10
  10   1   0   19.40    8.20
  10   1   0   20.00   12.20
  10   1   0   24.70    7.40
 -11  -1   0   91.99   11.00
 -11  -1   0   73.49   11.50
 -11  -1   0   74.09   10.10
  11   1   0   73.89   10.80
  11   1   0   78.09   11.80
  11   1   0   55.49   11.00
  11   1   0   66.69   11.10
  11   1   0   71.19   11.90
 -12  -1   0   31.70   10.00
 -12  -1   0   22.90    8.30
  12   1   0   49.10    9.80
  12   1   0   44.40   11.80
  12   1   0   39.30    7.00
  12   1   0   46.10   10.30
  12   1   0   37.20    9.30
  14  -2   0   15.20    9.40
  14  -2   0   13.10    8.30
 -14   2   0   14.40    8.40
 -14   2   0   11.60    9.00
  13  -2   0    6.90   10.70
  13  -2   0   12.40    9.80
 -13   2   0   11.70    7.20
 -13   2   0    8.70    8.30
  12  -2   0   -1.90    8.40
  12  -2   0   19.20    5.40
  12  -2   0    6.30    6.10
  12  -2   0    9.10    6.60
 -12   2   0    1.30    7.90
 -12   2   0   10.40    6.30
  11  -2   0  127.59   13.90
  11  -2   0  117.09   13.70
  11  -2   0  122.99   16.30
  11  -2   0  116.69   13.00
  11  -2   0  101.79   13.40
 -11   2   0  143.39   14.20
  10  -2   0  557.74   43.10
  10  -2   0  438.26   41.00
  10  -2   0  468.75   40.90
  10  -2   0  413.66   43.90
  10  -2   0  522.05   42.80
  10  -2   0  422.46   41.10
  10  -2   0  449.76   42.10
 -10   2   0  463.55   41.10
 -10   2   0  492.25   41.90
   9  -2   0   18.10    6.40
   9  -2   0   17.00    5.00
   9  -2   0   23.90    4.80
   9  -2   0   11.80    6.80
   9  -2   0   14.00    5.50
   9  -2   0   13.80    6.70
   9  -2   0   24.90    4.70
   9  -2   0   10.70    5.60
  -9   2   0   29.00    6.70
  -9   2   0   12.40    4.90
   8  -2   0 1636.24  139.49
   8  -2   0 1679.13  138.59
   8  -2   0 1492.35  138.69
   8  -2   0 1782.12  139.49
   8  -2   0 1814.52  138.69
   8  -2   0 1629.74  138.79
   8  -2   0 1670.63  139.19
   8  -2   0 1514.45  138.49
  -8   2   0 1587.04  138.99
  -8   2   0 1559.64  138.79
   7  -2   0   24.90    3.90
   7  -2   0   23.70    3.60
   7  -2   0   36.30    4.60
   7  -2   0   29.40    4.30
   7  -2   0   23.50    5.40
   7  -2   0   23.00    5.20
   7  -2   0   28.80    6.00
   7  -2   0   25.30    4.90
  -7   2   0   22.80    4.20
  -7   2   0   27.60    5.50
   6  -2   0  136.09   14.10
   6  -2   0  150.58   13.00
   6  -2   0  135.69   13.80
   6  -2   0  131.49   14.40
   6  -2   0  144.89   12.60
  -6   2   0  143.39   13.00
  -6   2   0  138.79   14.10
   5  -2   0   58.59    5.40
   5  -2   0   41.30    5.00
   5  -2   0   50.49    6.50
   5  -2   0   41.70    6.10
   5  -2   0   47.90    6.80
  -5   2   0   37.00    6.60
   4  -2   0  923.21   83.59
   4  -2   0  970.60   83.89
   4  -2   0 1050.59   83.89
   4  -2   0  927.41   83.59
   4  -2   0  952.30   83.99
   4  -2   0 1063.09   83.99
   4  -2   0 1027.80   83.79
  -4   2   0  979.10   83.69
  -4   2   0  892.61   83.99
  -4   2   0 1100.99   83.89
   3  -2   0  638.84   51.29
   3  -2   0  585.84   51.19
   3  -2   0  519.05   50.99
   3  -2   0  576.04   50.99
   3  -2   0  650.63   51.29
   3  -2   0  622.24   51.29
  -3   2   0  572.94   51.29
  -3   2   0  621.04   51.29
  -3   2   0  671.93   51.29
  -3   2   0  573.54   51.09
   2  -2   0  551.24   46.80
   2  -2   0  525.15   46.70
  -2   2   0  484.15   46.80
  -2   2   0  599.34   46.80
  -2   2   0  598.24   46.80
  -2   2   0  553.94   46.70
   1  -2   0  510.35   43.50
   1  -2   0  522.65   43.50
   1  -2   0  523.85   43.50
   1  -2   0  504.45   43.50
  -1   2   0  468.35   43.40
  -1   2   0  555.14   43.50
  -1  -2   0 2747.53  240.78
  -1  -2   0 2774.82  240.78
  -1  -2   0 3029.20  240.68
  -1  -2   0 2836.92  240.68
  -1  -2   0 2761.12  240.68
   1   2   0 2879.61  240.78
   1   2   0 2777.12  240.68
   1   2   0 2823.82  240.68
   1   2   0 3035.40  240.68
   1   2   0 2738.53  240.78
   1   2   0 2958.70  240.68
  -2  -2   0  349.17   29.80
  -2  -2   0  336.37   30.00
  -2  -2   0  335.67   30.00
  -2  -2   0  356.96   29.90
  -2  -2   0  372.26   29.90
   2   2   0  345.07   29.80
   2   2   0  334.97   30.10
   2   2   0  367.36   30.00
   2   2   0  324.97   30.00
   2   2   0  370.96   30.00
   2   2   0  344.97   30.00
  -3  -2   0  304.37   26.70
  -3  -2   0  306.07   26.60
  -3  -2   0  296.67   26.40
  -3  -2   0  305.87   26.50
  -3  -2   0  337.17   26.30
   3   2   0  271.87   26.70
   3   2   0  355.66   26.80
   3   2   0  271.17   26.60
  -4  -2   0   10.20    2.70
  -4  -2   0   11.80    2.60
  -4  -2   0   10.80    3.20
  -4  -2   0   11.60    2.50
  -4  -2   0   13.00    3.50
   4   2   0   10.10    3.20
   4   2   0   12.10    3.30
   4   2   0   11.50    3.40
   4   2   0   11.40    2.90
  -5  -2   0 1404.36  123.69
  -5  -2   0 1491.65  123.69
  -5  -2   0 1259.17  123.99
   5   2   0 1412.96  124.29
   5   2   0 1430.76  123.89
   5   2   0 1617.64  124.49
   5   2   0 1594.64  124.29
   5   2   0 1540.45  124.39
   5   2   0 1408.06  124.59
  -6  -2   0  116.39   12.40
  -6  -2   0  148.19   11.70
  -6  -2   0  102.79   12.50
  -6  -2   0  120.19   11.30
  -6  -2   0  128.59   11.20
   6   2   0  106.99   13.00
   6   2   0  104.29   12.80
   6   2   0   88.59   12.90
   6   2   0  114.09   13.40
   6   2   0  120.69   12.70
   6   2   0  108.59   12.30
  -7  -2   0    3.40    3.80
  -7  -2   0   11.40    5.00
  -7  -2   0   10.60    3.90
  -7  -2   0   21.50    4.60
  -7  -2   0    5.60    5.50
   7   2   0    6.40    5.70
   7   2   0   10.40    5.20
   7   2   0    5.30    4.70
   7   2   0   10.00    5.70
   7   2   0   -2.60    5.80
   7   2   0    6.50    5.70
  -8  -2   0   11.00    4.10
  -8  -2   0    3.40    4.90
  -8  -2   0   21.30    6.20
  -8  -2   0    5.60    5.30
   8   2   0    0.90    5.90
   8   2   0   13.10    6.60
   8   2   0   15.00    5.70
   8   2   0    8.60    6.40
   8   2   0   12.90    6.90
   8   2   0   14.90    5.90
  -9  -2   0  148.89   15.70
  -9  -2   0  126.89   16.50
   9   2   0  119.59   16.70
   9   2   0  167.48   16.70
   9   2   0  140.69   16.60
   9   2   0  147.29   15.90
   9   2   0  127.09   15.60
 -10  -2   0   77.19   12.20
 -10  -2   0   64.99    9.50
 -10  -2   0   67.69   11.00
  10   2   0   67.29   10.60
  10   2   0   67.29   11.20
  10   2   0   57.09   11.30
  10   2   0   80.49   11.60
  10   2   0   89.19   13.00
 -11  -2   0   72.49   10.90
 -11  -2   0   87.59   14.80
 -11  -2   0   80.39   13.30
  11   2   0   67.39   12.10
  11   2   0  108.39   15.50
  11   2   0   78.89   13.70
  11   2   0   99.79   14.10
 -12  -2   0   -3.20    7.30
 -12  -2   0   -1.90    3.30
 -12  -2   0    2.40    9.10
  12   2   0    9.70    8.70
  12   2   0    0.20   13.20
  12   2   0    7.30    9.00
  12   2   0    8.20    8.30
  14  -3   0   13.30    7.60
  14  -3   0   14.20   10.20
  14  -3   0   18.80    9.70
 -14   3   0    6.00    7.70
 -14   3   0    5.40    8.50
  13  -3   0   64.89   10.00
  13  -3   0   84.59   13.40
  13  -3   0   75.99   11.70
 -13   3   0   61.39   10.10
 -13   3   0   51.29   10.50
  12  -3   0  138.49   14.00
  12  -3   0  110.59   16.50
  12  -3   0  113.19   14.00
  12  -3   0  119.89   13.40
 -12   3   0  113.09   15.70
 -12   3   0  123.69   14.10
  11  -3   0   22.00    6.40
  11  -3   0   14.00    5.70
  11  -3   0   14.60    8.40
  11  -3   0   16.60    5.70
  11  -3   0   10.90    8.00
 -11   3   0   11.90    6.50
 -11   3   0   16.90    7.80
  10  -3   0  161.38   17.90
  10  -3   0  171.88   18.20
  10  -3   0  160.48   15.60
  10  -3   0  146.69   15.80
  10  -3   0  159.78   17.60
 -10   3   0  162.78   17.70
 -10   3   0  169.58   16.30
   9  -3   0   14.20    6.30
   9  -3   0    4.90    6.00
   9  -3   0    9.00    4.00
   9  -3   0   15.10    4.50
   9  -3   0   20.00    6.80
  -9   3   0   18.30    6.10
  -9   3   0    7.60    4.70
   8  -3   0   32.00    6.00
   8  -3   0   18.20    6.20
  -8   3   0   35.30    6.20
   7  -3   0  143.89   15.40
   7  -3   0  146.69   14.00
   7  -3   0  154.08   15.10
   7  -3   0  157.88   15.00
  -7   3   0  135.89   14.10
  -7   3   0  169.28   15.20
   6  -3   0   53.09    6.90
   6  -3   0   44.30    5.50
   6  -3   0   46.30    7.30
   6  -3   0   37.60    4.70
   6  -3   0   30.70    5.40
  -6   3   0   42.50    5.60
   5  -3   0  498.05   44.60
   5  -3   0  549.54   45.10
   5  -3   0  533.55   45.20
   5  -3   0  490.85   44.60
   5  -3   0  559.84   44.90
  -5   3   0  515.45   45.20
  -5   3   0  530.35   44.80
   4  -3   0   58.29    6.40
   4  -3   0   69.79    6.90
   4  -3   0   65.89    6.60
   4  -3   0   72.29    6.30
  -4   3   0   82.99    7.30
  -4   3   0   62.89    6.40
   3  -3   0  500.55   46.20
   3  -3   0  546.35   46.40
   3  -3   0  535.65   46.40
   3  -3   0  573.34   46.40
  -3   3   0  543.25   46.20
  -3   3   0  604.04   46.40
  -3   3   0  521.65   46.40
  -3   3   0  536.05   46.30
   2  -3   0 6851.51  534.25
   2  -3   0 5819.92  534.25
   1  -3   0  718.63   61.69
   1  -3   0  789.02   61.79
  -1   3   0  698.23   61.69
  -1   3   0  707.13   61.69
  -1  -3   0  475.45   38.20
  -1  -3   0  426.46   38.30
  -1  -3   0  409.46   38.30
  -1  -3   0  424.96   38.20
  -1  -3   0  438.66   38.20
   1   3   0  455.15   38.30
   1   3   0  475.85   38.10
   1   3   0  440.36   38.40
   1   3   0  422.36   38.10
   1   3   0  489.15   38.20
   1   3   0  464.15   38.40
  -2  -3   0  463.85   38.40
  -2  -3   0  429.36   38.50
  -2  -3   0  412.16   38.60
  -2  -3   0  488.65   38.40
  -2  -3   0  422.86   38.30
   2   3   0  428.76   38.50
   2   3   0  516.25   38.50
   2   3   0  401.56   38.60
   2   3   0  449.26   38.60
   2   3   0  496.75   38.50
   2   3   0  424.46   38.30
  -3  -3   0   20.90    3.40
  -3  -3   0   15.30    3.30
  -3  -3   0   20.00    3.60
  -3  -3   0   20.70    3.20
  -3  -3   0   14.20    3.50
   3   3   0   18.40    4.00
   3   3   0   16.40    3.50
   3   3   0   27.90    4.10
   3   3   0   18.60    3.60
   3   3   0   24.70    3.80
  -4  -3   0   61.79    7.30
  -4  -3   0   54.69    8.10
  -4  -3   0   77.99    6.80
  -4  -3   0   57.19    7.80
  -4  -3   0   63.19    7.00
   4   3   0   54.69    7.70
   4   3   0   51.19    7.80
   4   3   0   65.09    7.30
   4   3   0   68.59    8.20
   4   3   0   56.49    8.50
   4   3   0   73.89    8.20
  -5  -3   0  868.01   71.09
  -5  -3   0  808.42   71.19
  -5  -3   0  963.20   70.79
  -5  -3   0  895.91   70.89
  -5  -3   0  724.23   71.19
   5   3   0  885.61   71.39
   5   3   0  835.62   71.19
   5   3   0  727.43   71.39
   5   3   0  807.52   71.29
   5   3   0  794.32   71.39
  -6  -3   0  154.18   14.40
  -6  -3   0  163.68   15.50
  -6  -3   0  139.79   15.40
  -6  -3   0  147.79   14.20
  -6  -3   0  150.48   14.30
   6   3   0  133.29   15.20
   6   3   0  130.19   15.50
   6   3   0  151.98   16.00
   6   3   0  165.38   16.20
   6   3   0  144.39   14.90
   6   3   0  147.39   15.60
  -7  -3   0   23.70    6.20
  -7  -3   0   29.40    5.30
  -7  -3   0   24.50    5.10
  -7  -3   0   18.90    6.60
  -7  -3   0   27.20    4.80
   7   3   0   33.40    7.00
   7   3   0   14.10    6.90
   7   3   0   26.80    6.10
   7   3   0   19.20    6.50
   7   3   0   22.00    6.20
   7   3   0   14.00    7.00
  -8  -3   0    5.70    4.30
  -8  -3   0    1.40    5.80
  -8  -3   0    3.30    5.20
  -8  -3   0    0.50    7.00
   8   3   0   -5.00    6.80
   8   3   0   -0.40    5.70
   8   3   0   -2.90    5.50
   8   3   0   10.70    7.00
  -9  -3   0   39.70    6.90
  -9  -3   0   40.90    7.40
  -9  -3   0   51.69    7.70
  -9  -3   0   29.20    9.40
  -9  -3   0   27.20    9.00
  -9  -3   0   43.50   10.70
   9   3   0   39.00    9.40
   9   3   0   49.60   10.90
   9   3   0   38.20    9.30
   9   3   0   42.30   12.60
   9   3   0   48.30    9.00
   9   3   0   41.50   10.70
 -10  -3   0  110.79   15.30
 -10  -3   0  139.59   16.40
 -10  -3   0  102.79   13.60
  10   3   0   86.49   14.40
  10   3   0  120.49   16.90
  10   3   0  123.29   16.50
  10   3   0  107.19   15.50
 -11  -3   0    3.90    7.20
 -11  -3   0   -2.70    6.60
 -11  -3   0   -5.40    8.70
  11   3   0    0.20    8.70
  11   3   0   -5.50    8.60
  11   3   0   -6.10    8.50
  11   3   0   -4.80    7.50
 -12  -3   0    0.90    7.80
 -12  -3   0    5.10    9.50
  12   3   0   -2.80    9.40
  14  -4   0    4.10    9.00
  14  -4   0   -7.30    6.60
  14  -4   0   10.30    6.80
 -14   4   0    3.80    8.40
 -14   4   0    5.40    7.40
  13  -4   0   13.00    6.40
  13  -4   0   19.30    6.40
  13  -4   0   -0.40    8.30
 -13   4   0   14.20    8.20
 -13   4   0   15.30    7.10
  12  -4   0  123.19   12.60
  12  -4   0  107.29   14.40
  12  -4   0  100.59   12.50
  12  -4   0   94.99   12.50
 -12   4   0   99.59   14.60
 -12   4   0   99.79   12.90
  11  -4   0   85.69   10.10
  11  -4   0   58.59   16.60
  11  -4   0  104.39   13.80
  11  -4   0   73.29   13.00
 -11   4   0   76.09   13.00
 -11   4   0   78.39   10.20
  10  -4   0    5.70    6.30
  10  -4   0   25.30    7.90
  10  -4   0   13.50    6.60
  10  -4   0   10.90    4.70
 -10   4   0    3.80    5.10
 -10   4   0    7.80    6.40
   9  -4   0  304.67   29.10
   9  -4   0  337.07   30.10
   9  -4   0  334.77   30.00
   9  -4   0  322.77   30.50
  -9   4   0  330.37   29.20
  -9   4   0  335.67   29.80
   8  -4   0  450.35   39.60
   8  -4   0  441.16   39.50
   8  -4   0  417.56   39.00
   8  -4   0  474.15   40.00
  -8   4   0  474.45   39.50
  -8   4   0  440.06   39.00
   7  -4   0   60.89    8.50
   7  -4   0   77.99    8.60
   7  -4   0   56.29    9.60
   7  -4   0   58.99    7.30
   7  -4   0   57.29    6.70
   7  -4   0   63.79    8.30
  -7   4   0   64.29    8.90
  -7   4   0   68.89    7.30
  -7   4   0   58.19    8.70
   6  -4   0    9.40    3.90
   6  -4   0    6.10    2.30
   6  -4   0    8.00    2.50
   6  -4   0   13.80    3.90
   6  -4   0   14.50    3.00
   6  -4   0   12.00    3.50
   6  -4   0   10.80    3.60
  -6   4   0   14.70    2.80
  -6   4   0    8.70    4.40
   5  -4   0  925.91   89.49
   5  -4   0 1047.10   89.89
   5  -4   0 1048.20   89.89
   5  -4   0 1138.09   89.99
   5  -4   0 1019.30   89.49
   5  -4   0 1030.60   89.69
  -5   4   0 1020.30   89.89
  -5   4   0 1073.29   89.59
  -5   4   0 1215.58   89.99
   4  -4   0  416.36   36.60
   4  -4   0  446.56   37.00
   4  -4   0  457.55   36.90
   4  -4   0  419.76   36.90
   4  -4   0  427.46   36.90
  -4   4   0  422.76   36.90
  -4   4   0  428.26   36.60
  -4   4   0  423.56   36.80
   3  -4   0  122.89   10.80
   3  -4   0  111.49   10.60
   3  -4   0  111.99   10.50
  -3   4   0  121.79   10.80
  -3   4   0  134.79   10.90
  -3   4   0  119.89   10.80
  -2   4   0 1491.95  125.99
   1  -4   0 1388.56  111.69
   1  -4   0 1270.77  111.49
   1  -4   0 1382.26  111.69
   1  -4   0 1285.17  111.59
   1  -4   0 1389.06  111.39
  -1   4   0 1285.07  111.59
  -1   4   0 1274.77  111.59
  -1   4   0 1418.06  111.39
  -1   4   0 1172.98  111.49
   0  -4   0  124.19   11.40
   0  -4   0  140.79   11.60
   0  -4   0  143.29   11.90
   0  -4   0  145.29   11.90
   0  -4   0  104.69   11.50
   0   4   0  105.49   11.60
   0   4   0  142.29   11.80
   0   4   0  116.69   11.40
   0   4   0  144.69   12.00
   0   4   0  119.99   11.50
  -1  -4   0 1521.55  119.89
  -1  -4   0 1377.86  119.89
  -1  -4   0 1350.86  119.89
  -1  -4   0 1388.06  119.99
  -1  -4   0 1382.16  120.09
   1   4   0 1264.17  119.79
   1   4   0 1411.46  119.99
   1   4   0 1437.66  120.09
   1   4   0 1334.97  120.09
   1   4   0 1541.95  119.79
   1   4   0 1562.94  119.89
  -2  -4   0  342.97   30.20
  -2  -4   0  366.46   29.90
  -2  -4   0  369.86   30.00
  -2  -4   0  316.77   29.90
  -2  -4   0  331.47   30.20
   2   4   0  381.26   30.00
   2   4   0  322.27   29.90
   2   4   0  313.47   30.30
   2   4   0  366.66   30.10
   2   4   0  346.07   30.20
   2   4   0  346.57   30.20
  -3  -4   0  318.67   30.60
  -3  -4   0  339.67   30.40
  -3  -4   0  324.67   30.60
  -3  -4   0  315.47   30.30
  -3  -4   0  391.46   30.70
   3   4   0  343.17   30.30
   3   4   0  371.66   30.80
   3   4   0  385.46   30.50
   4   4   0    7.60    3.80
   4   4   0    8.50    4.60
   4   4   0    6.20    3.80
  -5  -4   0  402.36   37.20
  -5  -4   0  369.26   37.90
  -5  -4   0  420.96   37.90
  -5  -4   0  444.76   38.00
  -5  -4   0  439.36   37.00
   5   4   0  471.75   38.10
   5   4   0  451.15   37.90
   5   4   0  403.26   37.50
   5   4   0  397.06   38.10
   5   4   0  446.46   38.00
   5   4   0  469.75   38.10
  -6  -4   0   -1.20    5.30
  -6  -4   0    2.80    5.70
  -6  -4   0   -1.50    4.50
   6   4   0    3.00    5.50
   6   4   0    6.20    5.80
   6   4   0    0.20    5.90
   6   4   0    3.40    5.10
   6   4   0    0.20    5.50
   6   4   0    3.30    5.50
  -7  -4   0  302.47   25.60
  -7  -4   0  276.97   26.70
  -7  -4   0  300.77   25.50
  -7  -4   0  263.97   25.40
   7   4   0  253.17   26.50
   7   4   0  333.67   32.30
   7   4   0  290.27   27.10
   7   4   0  276.77   27.20
   7   4   0  261.17   26.20
   7   4   0  275.67   27.20
  -8  -4   0    4.60    7.20
  -8  -4   0   12.00    6.00
  -8  -4   0    8.00    5.30
  -8  -4   0    4.40    4.90
  -8  -4   0    9.50    6.50
   8   4   0    3.20    7.30
   8   4   0    5.40    7.50
   8   4   0    5.70    7.20
   8   4   0   -3.00    6.90
  -9  -4   0   39.40    6.50
  -9  -4   0   36.60    6.40
  -9  -4   0   23.20    7.20
  -9  -4   0   32.70    8.60
   9   4   0   32.10    9.80
   9   4   0   22.00    9.30
   9   4   0   30.90    8.60
   9   4   0   28.00    9.20
 -10  -4   0    6.80    8.70
 -10  -4   0    7.90    6.70
 -10  -4   0   -1.40    7.50
  10   4   0    5.80    8.30
  10   4   0    4.20    9.20
  10   4   0  -11.50    8.40
  10   4   0   -9.10    6.90
 -11  -4   0   31.60    8.90
 -11  -4   0   34.10    8.30
 -11  -4   0   22.30    9.90
  11   4   0   25.00   10.50
  11   4   0   21.90   10.20
  11   4   0   21.80   10.10
  11   4   0   20.90    9.40
  14  -5   0    1.70    6.00
  14  -5   0    2.60    8.50
  14  -5   0    9.40    6.30
 -14   5   0   -2.70    8.10
 -14   5   0    1.70    7.30
  13  -5   0   -4.50    5.20
  13  -5   0    1.10    7.70
 -13   5   0   -3.60    6.20
 -13   5   0   -2.90    7.70
  12  -5   0   48.50    8.10
  12  -5   0   35.60    9.50
 -12   5   0   58.79    8.70
 -12   5   0   52.19    9.50
  11  -5   0   53.69   10.90
  11  -5   0   55.79    9.50
  11  -5   0   49.99    9.60
  11  -5   0   63.69    8.50
 -11   5   0   64.39    8.60
 -11   5   0   62.49    9.60
  10  -5   0  400.16   36.40
  10  -5   0  418.56   36.40
  10  -5   0  426.36   34.70
  10  -5   0  385.26   35.60
  10  -5   0  382.46   36.70
 -10   5   0  401.76   36.20
 -10   5   0  389.56   35.50
   9  -5   0    4.30    4.50
   9  -5   0   19.20    6.00
   9  -5   0   22.70    6.30
   9  -5   0   17.90    6.00
   9  -5   0   13.80    6.40
  -9   5   0    8.80    4.60
  -9   5   0   24.30    6.00
   8  -5   0  253.67   21.60
   8  -5   0  233.78   22.50
   8  -5   0  222.48   22.50
   8  -5   0  250.97   22.10
   8  -5   0  223.98   21.00
   8  -5   0  253.87   22.10
  -8   5   0  224.18   22.20
  -8   5   0  238.08   21.40
   7  -5   0   10.90    3.10
   7  -5   0   15.50    4.10
   7  -5   0   18.80    4.40
   7  -5   0   15.00    5.10
   7  -5   0   13.50    4.80
   7  -5   0    7.50    4.50
  -7   5   0    8.20    4.40
  -7   5   0    7.80    4.70
  -7   5   0   25.90    3.60
   6  -5   0   88.19    9.40
   6  -5   0   95.59    9.70
   6  -5   0   94.39   10.00
   6  -5   0  119.19   11.20
   6  -5   0  105.19   10.40
   6  -5   0  101.69   10.70
  -6   5   0  107.59    9.80
  -6   5   0  111.49   11.10
  -6   5   0   83.59   10.70
   5  -5   0  476.75   41.90
   5  -5   0  558.64   42.20
   5  -5   0  465.65   42.00
   5  -5   0  466.45   41.60
   5  -5   0  489.45   41.90
   5  -5   0  422.16   41.70
  -5   5   0  554.04   42.10
  -5   5   0  480.45   41.80
  -5   5   0  506.25   41.70
  -5   5   0  462.85   42.00
   4  -5   0   88.59    9.40
   4  -5   0   93.29    9.70
   4  -5   0   99.79    9.10
   4  -5   0   79.29    9.70
   4  -5   0  115.09    9.60
   4  -5   0  102.09    9.60
  -4   5   0  113.89    9.70
  -4   5   0  100.49    9.60
  -4   5   0  122.59    9.90
   3  -5   0  207.08   21.70
   3  -5   0  259.07   21.60
   3  -5   0  228.38   21.90
   3  -5   0  280.17   21.60
   3  -5   0  259.57   21.90
  -3   5   0  279.97   21.70
  -3   5   0  258.67   22.00
  -3   5   0  254.67   21.70
  -3   5   0  247.78   21.80
  -3   5   0  240.48   21.70
   2  -5   0  241.58   22.10
   2  -5   0  294.07   22.00
   2  -5   0  247.08   22.20
   2  -5   0  229.78   22.00
  -2   5   0  284.37   21.90
  -2   5   0  255.37   22.10
  -2   5   0  226.58   22.10
  -2   5   0  243.58   21.90
  -2   5   0  262.97   22.10
  -1   5   0 1663.93  151.58
  -1   5   0 1714.73  151.88
  -1   5   0 2008.90  152.08
   0  -5   0 1097.69   86.19
   0  -5   0 1003.50   86.49
   0  -5   0 1016.70   86.29
   0  -5   0 1009.20   86.49
   0  -5   0 1006.60   86.39
   0   5   0 1026.90   86.49
   0   5   0  993.40   86.39
   0   5   0  964.10   86.49
   0   5   0  997.10   86.19
   0   5   0 1049.79   86.19
  -1  -5   0  111.29   11.90
  -1  -5   0  115.79   11.50
  -1  -5   0  130.59   11.30
  -1  -5   0  133.29   11.60
  -1  -5   0  114.69   11.90
   1   5   0  122.49   11.80
   1   5   0  132.09   11.20
   1   5   0  119.99   11.80
   1   5   0  140.79   11.50
   1   5   0  107.49   11.30
   1   5   0  102.89   12.00
  -2  -5   0  789.82   74.79
  -2  -5   0  955.30   74.59
  -2  -5   0  893.01   74.79
  -2  -5   0  825.22   74.49
  -2  -5   0  889.91   74.69
   2   5   0  923.31   74.69
   2   5   0  823.72   74.89
   2   5   0  936.51   74.89
   2   5   0  839.32   74.79
   2   5   0  952.10   74.49
   2   5   0  796.32   74.49
  -3  -5   0 1350.06  114.79
  -3  -5   0 1446.96  114.49
  -3  -5   0 1258.37  114.39
   3   5   0 1217.78  114.39
   3   5   0 1385.26  114.79
   3   5   0 1483.25  114.59
   3   5   0 1452.05  114.69
   3   5   0 1237.28  114.89
   3   5   0 1299.77  114.69
  -4  -5   0   14.00    4.40
  -4  -5   0   17.40    5.20
   4   5   0   30.70    5.40
   4   5   0   13.80    5.60
   4   5   0   15.10    5.00
   4   5   0    8.70    5.00
   4   5   0   17.70    4.90
  -5  -5   0 1747.53  157.38
  -5  -5   0 2106.99  157.58
  -5  -5   0 1910.41  157.88
  -5  -5   0 1692.63  157.88
  -5  -5   0 1934.61  157.18
   5   5   0 2122.29  157.98
   5   5   0 1761.62  159.18
   5   5   0 1839.72  157.98
   5   5   0 1687.33  158.08
   5   5   0 1799.02  157.88
   5   5   0 1803.72  157.58
  -6  -5   0  174.18   15.70
  -6  -5   0  141.59   16.90
  -6  -5   0  151.68   15.20
  -6  -5   0  155.38   15.80
   6   5   0  149.88   16.50
   6   5   0  168.48   17.10
   6   5   0  146.29   17.20
   6   5   0  136.59   16.70
   6   5   0  141.89   17.00
  -7  -5   0   24.90    7.20
  -7  -5   0   22.20    6.20
  -7  -5   0   24.20    6.00
  -7  -5   0   16.70    6.10
   7   5   0   19.80    7.70
   7   5   0   18.10    9.90
   7   5   0   31.50    8.40
   7   5   0   22.30    8.00
   7   5   0   12.80    7.50
  -8  -5   0   53.89    8.20
  -8  -5   0   67.19    9.80
  -8  -5   0   73.59   10.20
  -8  -5   0   53.89    8.20
   8   5   0   46.40   10.80
   8   5   0   51.19   10.10
   8   5   0   69.49   10.70
   8   5   0   46.80    9.70
   8   5   0   31.20   10.20
  -9  -5   0   87.19   14.10
  -9  -5   0   79.89   10.20
  -9  -5   0   81.19   10.90
  -9  -5   0   82.59   11.20
   9   5   0   92.99   14.80
   9   5   0   46.10   12.40
   9   5   0   68.79   12.80
   9   5   0   64.89   11.50
 -10  -5   0    0.50    8.00
 -10  -5   0   10.10    6.10
 -10  -5   0    3.50    5.90
 -10  -5   0    4.50    9.20
 -10  -5   0   13.30    7.90
  10   5   0    4.00    8.20
  10   5   0   -2.60    9.40
  10   5   0   -1.60    8.40
  10   5   0   -3.70    9.20
  15  -6   0   -9.00    9.30
  14  -6   0    3.00    8.20
 -14   6   0    8.90    7.40
  13  -6   0   54.99   11.20
 -13   6   0   68.69   10.40
 -13   6   0   77.39   11.30
  12  -6   0  102.79   12.90
  12  -6   0  100.89   14.60
 -12   6   0  103.69   15.10
  11  -6   0   89.39   10.40
  11  -6   0   74.59   10.10
  11  -6   0   67.69   10.80
  11  -6   0   95.39   13.00
  11  -6   0   68.49   11.70
 -11   6   0   85.59   13.30
 -11   6   0   80.89   11.20
  10  -6   0   44.50    8.20
  10  -6   0   58.39    7.30
  10  -6   0   43.40    5.90
  10  -6   0   35.00    8.40
  10  -6   0   57.89    8.40
  10  -6   0   30.40    8.10
 -10   6   0   39.10    6.80
 -10   6   0   56.39    8.50
   9  -6   0  731.33   64.09
   9  -6   0  727.23   64.19
   9  -6   0  766.82   64.09
   9  -6   0  705.73   63.09
   9  -6   0  806.72   63.99
   9  -6   0  691.63   63.59
  -9   6   0  743.03   63.39
   8  -6   0   16.00    5.20
   8  -6   0   26.80    5.50
   8  -6   0   14.60    4.60
   8  -6   0   28.60    6.00
   8  -6   0   37.20    6.30
   8  -6   0   22.00    5.00
  -8   6   0   32.00    4.70
   7  -6   0 1100.89   93.49
   7  -6   0 1123.39   93.29
   7  -6   0 1153.58   93.59
   7  -6   0 1061.29   93.29
  -7   6   0  921.21   93.39
  -7   6   0 1183.58   93.49
  -7   6   0 1120.39   92.99
   6  -6   0  369.66   32.60
   6  -6   0  347.27   31.80
   6  -6   0  381.36   32.40
   6  -6   0  324.27   32.10
  -6   6   0  361.66   32.50
  -6   6   0  406.76   32.70
  -6   6   0  389.96   32.30
  -6   6   0  389.76   32.00
   5  -6   0  358.66   29.70
   5  -6   0  322.77   29.90
   5  -6   0  332.87   29.30
   5  -6   0  303.37   29.60
   5  -6   0  363.16   29.80
  -5   6   0  354.76   29.80
  -5   6   0  385.36   30.30
  -5   6   0  321.67   29.70
   4  -6   0  104.89   10.20
   4  -6   0   96.79   10.30
   4  -6   0  117.49   10.80
   4  -6   0  103.49   10.60
   4  -6   0  126.99   10.20
  -4   6   0  131.49   10.60
  -4   6   0  118.39   11.00
  -4   6   0  106.79   10.70
   3  -6   0  643.24   54.69
   3  -6   0  693.13   54.59
   3  -6   0  547.95   54.59
   3  -6   0  583.74   54.59
  -3   6   0  702.23   54.69
  -3   6   0  621.94   54.69
  -3   6   0  670.83   54.79
  -3   6   0  612.24   54.39
  -3   6   0  698.43   54.39
   2  -6   0 1115.29   97.59
   2  -6   0 1074.49   97.59
   2  -6   0 1169.38   97.49
   2  -6   0 1134.29   97.59
  -2   6   0 1276.07   97.39
  -2   6   0 1097.49   97.59
  -2   6   0 1134.09   97.49
  -2   6   0 1224.58   97.59
  -2   6   0 1122.39   97.59
   1  -6   0  212.78   16.90
   1  -6   0  186.08   17.10
   1  -6   0  181.78   17.10
   1  -6   0  171.98   16.80
   1  -6   0  177.98   16.40
  -1   6   0  210.58   16.70
  -1   6   0  175.48   17.00
  -1   6   0  188.38   16.50
  -1   6   0  175.98   17.20
   0  -6   0    8.80    3.50
   0  -6   0    8.40    2.60
   0  -6   0   10.90    3.10
   0   6   0    8.00    2.80
   0   6   0   15.80    3.50
   0   6   0    8.60    2.90
   0   6   0   10.90    3.80
   0   6   0    9.50    3.50
  -1  -6   0  393.46   34.30
  -1  -6   0  398.56   34.10
  -1  -6   0  434.26   33.80
  -1  -6   0  356.36   34.20
  -1  -6   0  345.37   33.90
   1   6   0  414.26   33.60
   1   6   0  354.56   33.80
   1   6   0  373.86   34.10
   1   6   0  386.86   34.20
   1   6   0  445.86   34.00
  -2  -6   0  108.29   11.40
  -2  -6   0   78.69   10.70
  -2  -6   0   94.49   10.50
   2   6   0  124.09   10.60
   2   6   0   90.69   10.70
   2   6   0  106.89   12.00
   2   6   0   97.19   11.50
  -3  -6   0 1451.25  128.89
  -3  -6   0 1356.76  129.29
  -3  -6   0 1503.65  129.29
  -3  -6   0 1581.24  128.99
  -3  -6   0 1599.24  129.09
   3   6   0 1459.15  128.99
   3   6   0 1474.95  129.09
   3   6   0 1736.83  129.09
   3   6   0 1443.96  129.29
   3   6   0 1678.03  129.89
   3   6   0 1415.06  129.49
  -4  -6   0  821.12   73.99
  -4  -6   0  844.52   73.99
  -4  -6   0  953.30   73.59
  -4  -6   0  759.32   73.29
   4   6   0  858.41   73.99
   4   6   0  852.81   73.79
   4   6   0 1005.50   74.99
   4   6   0  803.32   74.19
   4   6   0  783.72   73.49
   4   6   0  896.91   74.09
  -5  -6   0  113.59   13.20
  -5  -6   0  105.49   12.00
   5   6   0   73.89   11.10
   5   6   0   82.79   13.90
   5   6   0   86.29   13.00
  -6  -6   0  416.96   38.30
  -6  -6   0  467.25   37.40
  -6  -6   0  431.36   37.20
  -6  -6   0  400.36   36.70
   6   6   0  429.96   38.20
   6   6   0  351.56   40.00
   6   6   0  421.96   38.30
   6   6   0  360.76   38.50
   6   6   0  474.15   38.60
  -7  -6   0  146.09   17.30
  -7  -6   0  171.18   19.50
  -7  -6   0  174.58   17.90
  -7  -6   0  182.18   18.00
   7   6   0  174.08   19.60
   7   6   0  214.78   19.00
   7   6   0  191.48   19.80
   7   6   0  161.78   19.20
   7   6   0  148.79   19.20
   7   6   0  167.38   20.60
  -8  -6   0    1.90    6.30
  -8  -6   0   -4.50    7.20
  -8  -6   0   -4.40    5.80
   8   6   0   -2.70    8.30
   8   6   0    0.60    7.20
   8   6   0   -6.10    8.00
   8   6   0   -2.00    7.50
   8   6   0    0.80    8.70
  -9  -6   0   18.00    7.70
  -9  -6   0   27.20    9.70
  -9  -6   0   19.90    8.90
   9   6   0   20.50    9.80
   9   6   0   15.80   10.40
   9   6   0   23.40   10.30
   9   6   0   14.80    9.10
 -10  -6   0    6.20    9.10
 -10  -6   0   -0.10    9.90
 -10  -6   0    7.60    8.20
 -10  -6   0    2.90    8.60
  10   6   0    7.50    9.10
  10   6   0    3.50   10.00
  10   6   0   -5.20    9.40
  10   6   0    1.10    8.50
  15  -7   0   10.30    9.30
 -15   7   0    9.70    8.50
  14  -7   0   22.80    9.30
 -14   7   0   13.40    8.00
  13  -7   0   38.60    9.60
 -13   7   0   32.80    8.30
  12  -7   0   62.29    8.80
  12  -7   0   52.69   14.80
  12  -7   0   58.89    9.20
 -12   7   0   57.59    9.40
  11  -7   0  106.09   10.40
  11  -7   0   56.69   17.40
  11  -7   0   71.79   11.00
  11  -7   0   83.09   13.30
 -11   7   0   97.79   11.70
  10  -7   0    7.40    6.70
  10  -7   0   13.80    6.00
  10  -7   0   24.00    4.70
  10  -7   0    4.00    5.70
  10  -7   0   17.00    5.60
  10  -7   0   24.00    6.70
 -10   7   0   10.30    5.00
   9  -7   0  885.51   76.79
   9  -7   0  904.01   76.29
   9  -7   0  848.52   76.99
   9  -7   0  992.00   76.89
   9  -7   0  876.11   77.19
   9  -7   0  868.01   76.99
  -9   7   0  883.81   76.39
   8  -7   0  282.37   25.20
   8  -7   0  300.57   25.80
   8  -7   0  245.08   25.00
   8  -7   0  287.37   25.50
   8  -7   0  282.27   24.70
   8  -7   0  227.88   25.30
  -8   7   0  328.37   26.00
  -8   7   0  265.17   24.60
   7  -7   0   13.10    4.10
   7  -7   0   14.40    3.90
   7  -7   0   23.60    4.80
  -7   7   0   12.30    4.60
  -7   7   0   19.00    4.20
  -7   7   0   11.50    3.70
   6  -7   0 1660.73  132.19
   6  -7   0 1449.15  132.09
   6  -7   0 1414.56  131.79
   6  -7   0 1587.34  132.29
  -6   7   0 1553.34  132.19
  -6   7   0 1725.33  132.39
  -6   7   0 1517.35  132.19
   5  -7   0 1987.80  184.08
   5  -7   0 2085.89  183.98
   5  -7   0 2020.80  183.88
   5  -7   0 2118.19  183.78
   5  -7   0 2360.76  184.38
  -5   7   0 2184.68  184.08
  -5   7   0 2452.25  184.38
  -5   7   0 2199.58  184.18
   4  -7   0  164.78   17.00
   4  -7   0  189.18   16.70
   4  -7   0  171.68   16.80
   4  -7   0  207.18   16.60
   4  -7   0  164.68   16.80
  -4   7   0  182.78   17.10
  -4   7   0  210.58   16.70
  -4   7   0  211.58   16.80
  -4   7   0  188.58   16.90
   3  -7   0 1944.41  164.58
   3  -7   0 2020.30  164.68
   3  -7   0 1905.01  164.68
  -3   7   0 2049.40  164.38
  -3   7   0 1922.21  164.48
  -3   7   0 1820.72  164.68
  -3   7   0 1954.20  164.68
   2  -7   0  762.02   67.39
   2  -7   0  779.02   67.59
   2  -7   0  713.03   67.49
   2  -7   0  861.41   67.39
  -2   7   0  732.23   67.29
  -2   7   0  816.82   67.49
  -2   7   0  876.21   67.19
  -2   7   0  736.93   67.49
  -2   7   0  830.12   67.49
   1  -7   0  231.68   19.80
   1  -7   0  200.08   19.60
  -1   7   0  207.58   19.00
  -1   7   0  234.08   19.60
  -1   7   0  190.68   19.80
   0  -7   0  361.76   29.50
   0  -7   0  312.57   30.10
   0  -7   0  343.57   29.80
   0  -7   0  352.06   30.20
   0   7   0  324.27   29.60
   0   7   0  303.87   30.40
   0   7   0  379.96   29.60
   0   7   0  332.67   30.00
  -1  -7   0 2229.38  205.08
  -1  -7   0 2489.35  204.98
  -1  -7   0 2681.33  204.78
  -1  -7   0 2294.17  204.88
   1   7   0 2157.98  205.18
   1   7   0 2348.07  205.08
   1   7   0 2522.45  205.18
   1   7   0 2353.66  204.78
   1   7   0 2427.86  204.88
   1   7   0 2685.53  204.58
  -2  -7   0   75.19    9.40
  -2  -7   0   76.79   10.70
  -2  -7   0   70.99    9.10
  -2  -7   0   63.79    9.20
  -2  -7   0   64.09    8.60
   2   7   0   72.69   10.20
   2   7   0   79.99    9.00
   2   7   0   67.09    9.70
   2   7   0   72.59    9.20
   2   7   0   62.69   10.50
   2   7   0   59.99    9.10
  -3  -7   0   62.89    8.90
  -3  -7   0   57.49    9.50
  -3  -7   0   78.19    9.90
  -3  -7   0   72.09    9.50
  -3  -7   0   68.29    9.40
   3   7   0   70.19    9.80
   3   7   0   61.09    9.60
   3   7   0   59.19    9.60
   3   7   0   76.59    9.50
   3   7   0   60.89    9.50
   3   7   0   65.59    8.90
  -4  -7   0  433.36   37.60
  -4  -7   0  486.25   37.70
  -4  -7   0  351.06   36.50
  -4  -7   0  429.46   38.40
  -4  -7   0  410.66   38.20
   4   7   0  454.35   38.40
   4   7   0  389.66   38.10
   4   7   0  394.86   38.60
   4   7   0  405.76   37.90
   4   7   0  485.15   37.90
  -5  -7   0  303.87   29.90
  -5  -7   0  292.27   28.90
  -5  -7   0  342.07   29.20
  -5  -7   0  310.87   28.20
   5   7   0  310.67   30.00
   5   7   0  325.27   29.70
   5   7   0  324.77   29.50
  -6  -7   0  143.99   16.00
  -6  -7   0  144.09   17.60
  -6  -7   0  114.79   14.80
   6   7   0  135.99   16.90
   6   7   0  144.49   17.30
   6   7   0  149.99   18.70
   6   7   0  158.48   17.20
   6   7   0  148.19   17.40
   6   7   0  179.78   18.10
  -7  -7   0   47.50    9.60
  -7  -7   0   46.80    8.30
  -7  -7   0   42.70    7.80
   7   7   0   35.80   10.10
   7   7   0   47.40    9.90
   7   7   0   30.40   10.20
   7   7   0   36.30    9.30
  -8  -7   0   -3.30    7.00
  -8  -7   0   10.10    6.90
  -8  -7   0    5.60    8.30
   8   7   0    2.40    9.70
   8   7   0    5.70   10.40
   8   7   0    9.50    8.60
   8   7   0   11.20    9.00
  -9  -7   0   -2.30    6.90
  -9  -7   0   14.00    8.80
  -9  -7   0    0.00    7.90
  -9  -7   0   12.80   13.90
   9   7   0   -9.10    9.70
   9   7   0   -3.30    8.60
   9   7   0   -8.90    8.50
   9   7   0  -13.10    9.90
  15  -8   0   33.40   10.30
 -15   8   0   37.30    9.90
  14  -8   0   21.50    9.00
 -14   8   0   26.60    8.50
  13  -8   0   -1.90    5.10
  13  -8   0    7.80    8.00
 -13   8   0    0.30    6.70
  12  -8   0   12.10    7.80
  12  -8   0   11.60   10.60
  12  -8   0   20.70    8.50
  12  -8   0   21.90    5.50
  12  -8   0   19.00    7.60
 -12   8   0   22.20    6.80
  11  -8   0  493.85   40.50
  11  -8   0  462.55   41.30
  11  -8   0  436.66   39.40
  11  -8   0  391.06   40.90
  11  -8   0  464.85   40.40
  11  -8   0  446.66   40.90
 -11   8   0  465.85   39.80
  10  -8   0   58.09    8.60
  10  -8   0   61.79    9.40
  10  -8   0   51.99    8.90
  10  -8   0   82.29    9.20
  10  -8   0   55.79    8.40
 -10   8   0   46.80    7.60
   9  -8   0  177.68   18.10
   9  -8   0  178.38   18.80
   9  -8   0  198.88   19.00
   9  -8   0  186.58   18.30
   9  -8   0  182.18   17.60
   9  -8   0  139.89   19.00
  -9   8   0  220.08   17.70
   8  -8   0   69.59    8.70
   8  -8   0   46.60    8.10
   8  -8   0   61.29    8.40
   8  -8   0   58.59    9.20
   8  -8   0   60.89    8.10
  -8   8   0   62.19    9.00
  -8   8   0   71.69    8.20
  -8   8   0   65.99    9.00
   7  -8   0  277.97   22.80
   7  -8   0  241.78   22.60
   7  -8   0  230.28   22.40
  -7   8   0  239.98   25.70
  -7   8   0  261.47   23.10
  -7   8   0  236.18   22.50
   6  -8   0  834.62   64.09
   6  -8   0  766.22   63.49
   6  -8   0  726.03   63.89
   6  -8   0  697.53   63.39
  -6   8   0  729.03   63.89
  -6   8   0  732.03   63.79
   5  -8   0 1583.14  129.39
   5  -8   0 1336.47  129.49
   5  -8   0 1639.94  129.19
   5  -8   0 1514.65  129.39
   5  -8   0 1473.15  129.19
  -5   8   0 1597.34  129.59
  -5   8   0 1721.13  129.79
  -5   8   0 1519.55  129.29
  -5   8   0 1570.84  129.29
  -5   8   0 1314.77  129.19
   4  -8   0  258.37   21.60
   4  -8   0  226.98   21.80
   4  -8   0  249.88   22.00
   4  -8   0  225.78   21.70
  -4   8   0  253.97   22.20
  -4   8   0  254.97   21.90
  -4   8   0  242.68   21.90
   2  -8   0  650.93   55.39
   2  -8   0  611.24   55.49
   2  -8   0  688.63   55.29
   2  -8   0  641.74   55.59
  -2   8   0  570.04   55.49
  -2   8   0  613.24   55.29
  -2   8   0  676.73   55.59
  -2   8   0  645.44   54.99
  -2   8   0  699.13   55.29
   1  -8   0 1123.19  104.49
   1  -8   0 1322.67  104.49
   1  -8   0 1247.68  104.79
   1  -8   0 1354.86  104.89
   1  -8   0 1183.88  104.09
  -1   8   0 1113.29  104.79
  -1   8   0 1081.99  104.09
  -1   8   0 1274.57  104.39
  -1   8   0 1356.26  104.79
   0  -8   0   39.50    5.90
   0  -8   0   57.29    8.10
   0  -8   0   50.69    7.20
   0  -8   0   44.50    6.60
   0  -8   0   55.59    8.60
   0   8   0   56.89    7.40
   0   8   0   43.00    7.20
   0   8   0   46.50    7.00
   0   8   0   52.89    8.40
   0   8   0   37.30    6.60
  -1  -8   0  450.75   36.40
  -1  -8   0  466.65   36.90
  -1  -8   0  400.26   37.20
  -1  -8   0  384.26   36.90
  -1  -8   0  381.06   36.60
   1   8   0  445.96   36.60
   1   8   0  429.46   37.00
   1   8   0  436.66   37.10
   1   8   0  353.46   37.10
   1   8   0  437.06   36.00
   1   8   0  390.46   36.40
  -2  -8   0   15.90    5.20
  -2  -8   0   21.30    5.60
  -2  -8   0   13.80    6.40
  -2  -8   0   28.80    6.40
  -2  -8   0   27.00    5.80
   2   8   0   26.60    6.50
   2   8   0   28.70    5.10
   2   8   0   22.60    6.60
   2   8   0   17.00    6.20
   2   8   0   23.80    5.50
   2   8   0   21.00    5.50
  -3  -8   0  704.63   65.09
  -3  -8   0  753.62   64.49
  -3  -8   0  701.73   63.79
  -3  -8   0  711.23   64.99
  -3  -8   0  769.92   64.59
   3   8   0  740.53   65.39
   3   8   0  767.82   65.09
   3   8   0  757.72   64.69
   3   8   0  800.82   64.29
   3   8   0  753.72   64.99
  -4  -8   0   27.70    6.60
  -4  -8   0   22.10    7.10
  -4  -8   0   19.50    4.40
  -4  -8   0   32.80    5.80
   4   8   0   22.90    7.40
   4   8   0   30.50    6.70
   4   8   0    2.00    8.00
   4   8   0    6.00    6.50
   4   8   0   25.70   12.30
  -5  -8   0  171.58   21.60
  -5  -8   0  204.88   20.90
  -5  -8   0  227.48   21.80
   5   8   0  199.18   21.70
   5   8   0  217.78   21.60
   5   8   0  165.98   22.50
   5   8   0  207.68   20.70
  -6  -8   0   11.10    7.90
  -6  -8   0    4.80    6.50
  -6  -8   0    6.20    6.50
   6   8   0    5.50    7.60
   6   8   0    2.90    7.70
   6   8   0   10.20    8.20
   6   8   0    7.80    9.30
  -7  -8   0    5.90    7.20
  -7  -8   0    7.40   14.80
  -7  -8   0    2.70    6.90
   7   8   0    0.80    9.30
   7   8   0   -6.90    7.50
   7   8   0   -1.10    8.30
   7   8   0   -6.10    8.20
  -8  -8   0  106.99   17.30
  -8  -8   0  122.39   14.70
  -8  -8   0  115.19   14.00
   8   8   0   77.59   15.50
   8   8   0   75.79   14.20
   8   8   0   87.09   14.00
  15  -9   0   -2.50    8.30
 -15   9   0    6.20    8.40
  14  -9   0   18.90    6.40
  14  -9   0   11.60    8.20
 -14   9   0   25.70    8.50
  13  -9   0   82.19   12.50
  13  -9   0  106.29   12.00
 -13   9   0  101.49   13.50
  12  -9   0   21.70    7.60
  12  -9   0   28.80    9.10
  12  -9   0   34.40    6.40
 -12   9   0   19.80    7.20
  11  -9   0  119.19   16.20
  11  -9   0  119.39   15.70
  11  -9   0  123.49   13.80
  11  -9   0  135.59   14.80
  11  -9   0  100.59   15.60
  11  -9   0  145.69   14.80
 -11   9   0  131.09   14.00
  10  -9   0   90.59   12.20
  10  -9   0   56.89    9.90
  10  -9   0   58.69    9.70
  10  -9   0   67.59    9.10
  10  -9   0   81.99   10.00
  10  -9   0   62.09   11.00
 -10   9   0   72.09    9.70
   9  -9   0  589.44   51.19
   9  -9   0  611.04   51.69
   9  -9   0  541.85   51.49
   9  -9   0  594.04   51.19
  -9   9   0  611.24   52.19
   8  -9   0   24.60    5.60
   8  -9   0    1.70    4.20
   8  -9   0   10.80    4.60
  -8   9   0   18.80    6.40
  -8   9   0    9.50    5.20
   7  -9   0  489.55   41.10
   7  -9   0  432.16   40.80
  -7   9   0  451.05   40.80
  -7   9   0  500.85   41.20
   6  -9   0   20.40    4.30
   6  -9   0   17.50    4.60
   6  -9   0   22.40    4.20
   6  -9   0   20.60    4.40
   6  -9   0   21.60    4.00
  -6   9   0   28.10    5.50
  -6   9   0   29.50    4.60
  -6   9   0   27.20    5.20
   5  -9   0   16.10    4.20
   5  -9   0   16.30    4.20
   5  -9   0   19.30    4.00
   5  -9   0   11.20    4.50
   5  -9   0   28.00    4.10
   5  -9   0   15.30    4.00
  -5   9   0   25.70    6.90
  -5   9   0   19.60    4.50
  -5   9   0   23.40    4.70
  -5   9   0   19.90    5.20
   4  -9   0  740.03   67.79
   4  -9   0  856.31   67.79
   4  -9   0  784.72   67.79
   4  -9   0  765.82   67.79
  -4   9   0  783.62   67.79
  -4   9   0  805.12   67.69
  -4   9   0  761.02   67.79
  -4   9   0  832.42   67.19
   3  -9   0 1157.08   95.09
   3  -9   0 1181.28   95.39
   3  -9   0  979.30   95.19
  -3   9   0 1143.29   94.79
  -3   9   0 1232.88   95.29
  -3   9   0 1010.90   94.99
  -3   9   0 1161.08   95.19
  -3   9   0 1074.89   95.39
   2  -9   0   17.20    3.80
   2  -9   0   18.70    5.00
   2  -9   0   29.30    5.00
   2  -9   0   16.20    5.40
   2  -9   0   23.80    5.00
  -2   9   0   26.00    5.00
  -2   9   0   13.60    5.40
  -2   9   0   20.10    4.80
  -2   9   0   27.20    4.90
  -2   9   0   26.40    4.10
   1  -9   0   78.09   10.20
   1  -9   0   73.99   10.90
  -1   9   0   69.49    8.90
  -1   9   0   79.09   10.00
  -1   9   0   60.79   10.70
   0  -9   0   66.59    9.80
   0  -9   0   68.99    9.90
   0  -9   0   65.49   11.00
   0  -9   0   65.99   10.30
   0  -9   0   82.49    8.90
   0   9   0   75.69   11.30
   0   9   0   62.99   10.10
   0   9   0   59.49    9.10
   0   9   0   73.09   10.30
  -1  -9   0  150.88   16.00
  -1  -9   0  175.38   16.20
  -1  -9   0  156.18   17.10
  -1  -9   0  146.19   16.20
  -1  -9   0  159.68   16.60
  -1  -9   0  146.19   14.70
   1   9   0  139.89   15.60
   1   9   0  147.99   17.10
   1   9   0  167.28   15.60
   1   9   0  160.28   16.60
  -2  -9   0   12.00    4.40
  -2  -9   0    3.70    5.30
  -2  -9   0   14.70    6.60
  -2  -9   0   10.20    5.70
  -2  -9   0   31.90    6.00
  -2  -9   0   12.10    7.30
   2   9   0    6.10    5.50
   2   9   0   22.30    5.40
   2   9   0   12.00    4.80
   2   9   0   14.10    6.80
   2   9   0    9.50    7.30
   2   9   0    5.50    6.20
  -3  -9   0   78.09    9.90
  -3  -9   0   74.69   13.20
  -3  -9   0  106.39   15.10
  -3  -9   0   89.59   14.50
   3   9   0   93.79   11.50
   3   9   0  103.89   12.70
   3   9   0   82.29   13.20
   3   9   0   98.29   14.50
   3   9   0   85.89   14.30
  -4  -9   0  250.87   27.20
  -4  -9   0  264.67   24.70
  -4  -9   0  271.37   27.60
  -4  -9   0  290.67   26.50
   4   9   0  281.27   27.30
   4   9   0  289.37   29.00
   4   9   0  247.38   28.10
   4   9   0  281.17   26.00
   4   9   0  306.87   26.90
  -5  -9   0   13.50   12.90
  -5  -9   0    9.30    7.20
  -5  -9   0    5.90    6.80
  -5  -9   0    5.30    8.70
   5   9   0   -3.90    7.60
   5   9   0    3.40    7.10
   5   9   0    2.80    9.00
   5   9   0    3.40    7.70
   5   9   0   -3.10    7.40
  -6  -9   0  181.48   21.50
  -6  -9   0  179.48   18.70
  -6  -9   0  175.38   19.50
   6   9   0  213.18   19.30
   6   9   0  183.88   21.30
   6   9   0  148.19   22.50
   6   9   0  146.89   20.50
   6   9   0  186.98   23.00
  -7  -9   0   71.99   13.00
  -7  -9   0   61.09   10.80
  -7  -9   0   99.59   13.90
   7   9   0   73.49   12.50
   7   9   0   49.99   12.80
   7   9   0   66.69   13.90
   7   9   0   76.79   12.70
   8   9   0    0.50   10.70
   8   9   0   14.30   10.00
  15 -10   0   16.90    6.90
  15 -10   0   18.10    8.90
 -15  10   0   19.60    8.80
  14 -10   0   -4.20    7.70
  14 -10   0   -1.80    6.30
 -14  10   0   12.30    8.10
  13 -10   0   13.60    6.30
 -13  10   0   18.50    7.90
  12 -10   0   87.29   14.40
  12 -10   0   76.89   10.20
  12 -10   0   76.49   10.90
 -12  10   0  108.39   12.50
  11 -10   0   34.00    7.00
  11 -10   0   20.70    7.90
  11 -10   0   19.10    7.40
  11 -10   0   37.60    8.10
  11 -10   0   49.10    7.10
 -11  10   0   26.60    7.00
  10 -10   0   30.10    7.40
  10 -10   0   25.40    6.30
  10 -10   0   23.10    6.50
  10 -10   0   21.90    6.10
 -10  10   0   33.90   11.00
   9 -10   0  164.18   16.70
   9 -10   0  171.38   16.40
  -9  10   0  140.39   18.30
  -9  10   0  166.78   16.80
   8 -10   0   25.20    5.80
  -8  10   0   36.70    7.60
  -8  10   0   23.00    6.20
   7 -10   0  183.88   18.20
   7 -10   0  182.38   17.50
   7 -10   0  204.98   17.80
  -7  10   0  179.08   18.30
  -7  10   0  198.08   19.10
   6 -10   0  126.19   13.40
   6 -10   0  141.39   13.80
   6 -10   0  149.59   13.60
   6 -10   0  103.99   14.60
   6 -10   0  125.69   13.70
  -6  10   0  134.89   14.50
  -6  10   0  135.89   13.90
  -6  10   0  151.28   13.30
  -6  10   0  132.89   13.20
   5 -10   0  525.35   48.00
   5 -10   0  487.95   48.00
   5 -10   0  552.74   47.90
   5 -10   0  584.74   48.10
   5 -10   0  541.95   48.20
  -5  10   0  575.14   48.20
  -5  10   0  589.84   47.90
  -5  10   0  582.94   48.50
  -5  10   0  553.94   48.20
   4 -10   0   -1.00    4.00
   4 -10   0    2.00    3.70
   4 -10   0   10.30    4.60
   4 -10   0    0.80    4.80
   4 -10   0   -0.10    4.10
  -4  10   0    0.80    3.70
  -4  10   0    3.30    4.30
  -4  10   0    0.20    4.90
  -4  10   0    0.10    3.00
  -4  10   0    5.10    3.70
   3 -10   0   38.20    5.90
   3 -10   0   31.50    5.70
   3 -10   0   33.60    6.60
   3 -10   0   30.60    6.10
   3 -10   0   21.00    5.10
  -3  10   0   35.70    6.80
  -3  10   0   30.20    5.60
  -3  10   0   27.70    5.50
  -3  10   0   43.00    6.20
  -3  10   0   30.10    5.50
   2 -10   0   52.39    7.40
  -2  10   0   39.80    8.80
   1 -10   0   36.70    5.60
   1 -10   0   27.70    5.50
   1 -10   0   33.60    6.90
   1 -10   0   32.30    7.30
   1 -10   0   30.30    6.50
   1 -10   0   63.29    8.70
  -1  10   0   37.40    7.50
  -1  10   0   32.30    5.60
  -1  10   0   57.29    8.70
  -1  10   0   40.30    5.90
   0 -10   0  139.19   15.30
   0 -10   0  117.59   12.60
   0 -10   0  139.59   14.00
   0 -10   0  125.39   13.70
   0 -10   0  112.99   14.40
   0 -10   0  108.79   13.00
   0  10   0  131.19   13.50
   0  10   0  139.49   14.60
   0  10   0  132.49   13.30
   0  10   0  106.39   15.20
  -1 -10   0   17.20    4.80
  -1 -10   0   13.50    6.00
  -1 -10   0   13.90    7.60
  -1 -10   0    9.50    6.60
  -1 -10   0   19.00    5.80
   1  10   0   14.10    7.40
   1  10   0   22.00    6.50
   1  10   0   16.00    5.70
   1  10   0   18.60    6.90
  -2 -10   0   52.49    7.10
  -2 -10   0   57.99    9.90
  -2 -10   0   45.40   10.20
  -2 -10   0   63.59    8.80
   2  10   0   46.50    8.20
   2  10   0   50.49    9.60
   2  10   0   50.29   10.90
   2  10   0   36.40   10.10
  -3 -10   0    9.10    4.80
  -3 -10   0   17.70    9.40
  -3 -10   0    7.90    8.30
  -3 -10   0    2.20    6.80
  -3 -10   0   19.80    6.70
   3  10   0   14.60    6.70
   3  10   0    6.50    7.50
   3  10   0    0.20    8.70
   3  10   0    1.60    7.80
   3  10   0    4.60    6.70
  -4 -10   0  375.26   37.50
  -4 -10   0  386.96   35.00
  -4 -10   0  442.56   36.80
   4  10   0  385.26   38.70
   4  10   0  395.16   37.60
   4  10   0  380.76   37.60
   4  10   0  400.46   36.00
   4  10   0  412.46   37.00
  -5 -10   0   45.00    6.80
  -5 -10   0   55.49   10.80
  -5 -10   0   52.49    9.80
  -5 -10   0   48.80    9.00
   5  10   0   43.30   10.20
   5  10   0   51.19   12.10
   5  10   0   50.89   11.00
   5  10   0   57.39    9.40
  -6 -10   0   16.50    4.40
  -6 -10   0    4.00    8.00
  -6 -10   0   11.90    8.10
  -6 -10   0    8.00    9.20
   6  10   0   -3.50    8.20
   6  10   0   -3.30    9.00
   6  10   0   -3.40    9.90
  -7 -10   0   43.60    9.60
  -7 -10   0   36.50   11.10
  -7 -10   0   45.60    9.80
   7  10   0   24.90   10.50
   7  10   0   28.80   11.90
   7  10   0   12.10   10.10
  14 -11   0  129.39   15.70
  14 -11   0  133.59   17.10
 -14  11   0  141.69   16.80
  13 -11   0  117.89   14.30
  13 -11   0   98.99   14.90
 -13  11   0  132.79   15.30
  12 -11   0   25.30   10.90
  12 -11   0   26.60    8.30
  12 -11   0   19.60    7.10
  11 -11   0    5.80    6.20
  11 -11   0    1.30    5.90
  11 -11   0    6.80    5.60
  10 -11   0   16.70    6.00
  10 -11   0   -7.10    4.60
  10 -11   0   -1.00    4.60
  10 -11   0    0.00    5.00
  10 -11   0   10.40    5.70
 -10  11   0   -4.80    8.80
   9 -11   0   -1.20    5.20
   9 -11   0   10.20    4.30
   9 -11   0    1.20    2.60
  -9  11   0   10.60    7.90
  -9  11   0    4.20    5.90
   8 -11   0    0.10    4.40
   8 -11   0    8.00    5.20
   8 -11   0   -1.70    2.50
   8 -11   0    3.20    4.10
  -8  11   0   -7.60    5.00
  -8  11   0   -1.40    6.60
   7 -11   0   79.59    9.90
   7 -11   0   72.99   10.20
   7 -11   0   78.59    9.50
   7 -11   0   71.49   11.90
  -7  11   0   81.99   11.70
  -7  11   0   59.29    9.20
   6 -11   0   13.10    4.80
   6 -11   0   11.00    4.90
   6 -11   0    5.50    5.30
   6 -11   0   10.80    5.20
   6 -11   0   15.00    5.60
  -6  11   0   13.10    4.50
  -6  11   0   13.00    5.30
  -6  11   0   14.60    5.40
  -6  11   0    7.30    6.10
   5 -11   0   23.70    5.60
   5 -11   0   24.30    5.40
   5 -11   0   23.20    5.70
   5 -11   0   27.20    6.30
   5 -11   0   21.50    5.30
  -5  11   0   15.90    6.10
  -5  11   0   22.40    5.80
  -5  11   0   12.90    5.90
  -5  11   0   20.90    5.10
   4 -11   0  703.73   60.99
   4 -11   0  761.92   61.29
   4 -11   0  708.83   61.39
   4 -11   0  703.83   61.29
  -4  11   0  668.43   61.39
  -4  11   0  705.83   60.39
  -4  11   0  712.03   61.09
  -4  11   0  697.53   61.09
   3 -11   0  248.88   26.80
   3 -11   0  333.67   27.60
   3 -11   0  321.27   27.90
   3 -11   0  272.77   27.50
   3 -11   0  298.07   27.20
  -3  11   0  302.37   27.10
  -3  11   0  264.27   29.20
  -3  11   0  290.87   27.10
  -3  11   0  311.97   26.60
  -3  11   0  331.67   27.40
   2 -11   0  219.88   21.40
   2 -11   0  243.68   22.40
   2 -11   0  203.28   21.70
   2 -11   0  229.18   21.70
   2 -11   0  193.28   20.70
  -2  11   0  216.08   21.40
  -2  11   0  242.68   22.60
  -2  11   0  231.98   20.70
  -2  11   0  229.48   21.10
   1 -11   0    9.00    5.80
   1 -11   0   11.30    6.10
   1 -11   0    5.50    4.40
   1 -11   0   13.30    4.90
   1 -11   0   10.10    5.50
   1 -11   0    8.10    6.80
  -1  11   0   10.70    5.00
  -1  11   0    0.40    4.70
  -1  11   0    5.20    6.90
  -1  11   0    3.20    5.40
   0 -11   0   75.69   11.40
   0 -11   0   66.99   10.30
   0 -11   0   73.49    9.80
   0 -11   0   90.59   13.80
   0  11   0   74.99   10.40
   0  11   0   76.89   11.90
  -1 -11   0   43.40    9.70
  -1 -11   0   56.29    8.70
  -1 -11   0   49.70    7.30
  -1 -11   0   43.30   10.10
   1  11   0   57.39    9.30
  -2 -11   0   82.29   12.60
  -2 -11   0   63.09    9.80
  -2 -11   0   82.69   12.60
  -2 -11   0   80.29   11.90
   2  11   0   89.49   13.30
   2  11   0   60.79   12.10
   2  11   0   66.69   11.50
   2  11   0   70.19   10.10
  -3 -11   0  111.19   12.90
  -3 -11   0  118.29   15.80
  -3 -11   0  109.09   16.50
   3  11   0  130.99   16.80
   3  11   0  111.19   18.10
   3  11   0  127.99   17.10
  -4 -11   0   24.00    8.90
  -4 -11   0   36.10    8.60
  -4 -11   0   23.70    7.90
  -4 -11   0   24.00    5.70
   4  11   0   24.60    8.50
   4  11   0    8.20    9.30
   4  11   0   22.50    7.20
   4  11   0   22.30   10.50
  -5 -11   0   18.40    8.30
  -5 -11   0   13.30    5.10
  -5 -11   0   17.30    9.30
  -5 -11   0    4.40    8.00
   5  11   0    0.30    8.20
   5  11   0    5.20    9.40
   5  11   0    9.00   11.00
   5  11   0    9.40    7.50
  -6 -11   0   28.10    9.70
  -6 -11   0   29.70    9.30
  -6 -11   0   37.60   11.20
   6  11   0   43.30   11.60
   6  11   0   28.00   10.30
   6  11   0   30.40   12.20
  14 -12   0    8.10    7.30
  14 -12   0    5.10    7.60
  13 -12   0   28.40    7.80
  13 -12   0   17.10    7.60
  12 -12   0    6.40    6.10
  12 -12   0    8.90    5.60
  12 -12   0    7.10    6.90
  11 -12   0    5.20    6.30
  11 -12   0   -3.60    3.20
  11 -12   0   16.50    5.70
 -11  12   0   11.10   10.10
  10 -12   0   41.30    8.00
 -10  12   0   51.59    8.70
 -10  12   0   42.90   10.30
   9 -12   0   88.79   10.70
   9 -12   0   83.69   11.90
   9 -12   0   97.09   11.10
  -9  12   0   67.79   13.40
  -9  12   0   70.39   10.60
   8 -12   0    0.50    4.60
  -8  12   0    2.50    7.00
  -8  12   0    0.70    5.80
   7 -12   0   96.99   11.90
   7 -12   0   67.39   11.60
   7 -12   0   90.59   11.40
   7 -12   0   98.19   11.80
   7 -12   0   93.69   11.40
  -7  12   0  117.99   11.30
  -7  12   0   90.19   13.50
  -7  12   0   91.19   11.10
  -7  12   0   89.09   11.80
   6 -12   0  588.94   55.29
   6 -12   0  702.13   55.59
   6 -12   0  527.75   55.19
   6 -12   0  678.53   55.59
   6 -12   0  645.24   55.19
  -6  12   0  635.34   55.49
  -6  12   0  697.83   56.19
  -6  12   0  650.93   55.19
  -6  12   0  613.84   55.39
   5 -12   0  152.88   15.50
   5 -12   0  130.29   15.60
   5 -12   0  143.79   15.80
   5 -12   0  126.99   15.00
   5 -12   0  138.19   16.20
  -5  12   0  170.98   16.60
  -5  12   0  162.88   15.60
  -5  12   0  125.99   16.10
  -5  12   0  156.98   15.20
   4 -12   0  446.96   37.40
   4 -12   0  370.16   36.70
   4 -12   0  374.56   36.90
   4 -12   0  416.96   37.40
   4 -12   0  436.76   37.60
  -4  12   0  373.46   37.60
  -4  12   0  389.56   36.90
  -4  12   0  448.86   36.60
  -4  12   0  440.56   36.90
  -4  12   0  440.96   36.60
   3 -12   0  262.97   25.80
   3 -12   0  270.57   26.50
   3 -12   0  290.67   27.50
   3 -12   0  255.07   25.50
   3 -12   0  296.87   26.40
  -3  12   0  301.67   25.90
  -3  12   0  257.27   25.50
  -3  12   0  293.97   25.10
  -3  12   0  290.07   27.00
  -3  12   0  256.67   25.60
   2 -12   0   18.30   10.20
   2 -12   0   26.60    7.90
   2 -12   0   29.90    6.70
   2 -12   0   16.00    7.70
   2 -12   0   14.60    5.40
  -2  12   0   18.20    8.00
  -2  12   0   20.30    5.50
  -2  12   0   14.40    6.10
  -2  12   0   23.40    6.80
   1 -12   0  196.68   20.90
   1 -12   0  182.28   19.00
   1 -12   0  184.68   20.30
   1 -12   0  153.28   17.70
   1 -12   0  165.58   19.50
   1 -12   0  206.08   19.50
  -1  12   0  213.98   18.30
  -1  12   0  156.68   19.20
  -1  12   0  162.58   18.10
  -1  12   0  191.68   17.90
  -1  12   0  197.48   20.70
   0 -12   0  249.38   25.40
   0 -12   0  269.07   24.60
   0 -12   0  272.17   26.10
   0 -12   0  232.78   23.30
   0  12   0  248.68   26.20
   0  12   0  234.68   23.60
   0  12   0  256.27   25.10
  -1 -12   0    3.80    5.10
  -1 -12   0    0.90    7.40
  -1 -12   0    5.00    6.80
  -1 -12   0   -3.60    8.90
   1  12   0   -3.30    9.00
   1  12   0   -2.50    9.00
   1  12   0    4.30    6.10
  -2 -12   0   23.30    8.80
  -2 -12   0   21.90    6.00
  -2 -12   0   31.70    8.30
   2  12   0   10.70    7.20
   2  12   0   19.20    9.50
  -3 -12   0   25.30    8.70
  -3 -12   0   27.00    6.40
  -3 -12   0   27.10    9.20
   3  12   0   27.30    8.60
   3  12   0   21.70   10.50
  -4 -12   0   64.89   11.10
  -4 -12   0   50.59   11.30
  -4 -12   0   71.49   10.40
  -4 -12   0   69.59    9.60
   4  12   0   51.39   12.80
   4  12   0   45.90   10.60
   4  12   0   58.69    9.20
  -5 -12   0   -5.60    5.20
  -5 -12   0  -12.00    7.80
  -5 -12   0    0.20    9.10
  -5 -12   0    3.40    8.50
   5  12   0   -9.70   10.90
   5  12   0    2.60    8.50
   5  12   0   11.60    7.20
  14 -13   0   -2.70    7.50
  14 -13   0   15.70    9.40
  13 -13   0    1.40    7.30
  13 -13   0   -1.00    6.70
  12 -13   0  149.59   17.70
 -12  13   0  162.28   21.40
  11 -13   0   12.90    7.00
 -11  13   0   12.30   10.30
  10 -13   0   56.39   10.40
  10 -13   0   87.59   10.90
  10 -13   0  118.49   13.80
 -10  13   0   70.39   10.90
 -10  13   0   82.29   12.90
   9 -13   0  283.27   24.70
   9 -13   0  279.47   24.50
   9 -13   0  221.68   25.10
  -9  13   0  261.77   25.50
  -9  13   0  263.27   26.80
   8 -13   0  199.68   20.40
   8 -13   0  203.78   21.20
   8 -13   0  226.48   20.90
   8 -13   0  212.68   21.00
  -8  13   0  222.18   22.60
  -8  13   0  210.28   21.30
   7 -13   0   12.10    6.20
   7 -13   0   16.80    6.20
   7 -13   0   10.90    6.70
   7 -13   0   14.40    6.40
   7 -13   0   20.20    6.10
  -7  13   0   19.60    7.10
  -7  13   0   20.40   12.30
  -7  13   0   20.60    5.70
  -7  13   0    8.90    6.40
   6 -13   0  172.08   15.70
   6 -13   0  104.59   16.40
   6 -13   0  140.29   15.00
   6 -13   0  159.18   15.80
   6 -13   0  121.89   14.70
  -6  13   0  114.29   13.60
  -6  13   0  139.89   15.70
  -6  13   0  121.19   15.10
  -6  13   0  133.39   20.60
   5 -13   0  146.49   17.90
   5 -13   0  181.48   20.30
   5 -13   0  146.79   17.60
   5 -13   0  213.98   18.80
   5 -13   0  195.68   19.20
  -5  13   0  203.38   22.80
  -5  13   0  166.68   16.30
  -5  13   0  156.48   22.90
  -5  13   0  173.98   19.00
   4 -13   0    0.60    6.40
   4 -13   0    6.50    6.00
   4 -13   0    5.20    6.70
   4 -13   0   -0.70    5.60
  -4  13   0   -7.40    7.00
  -4  13   0    5.60    4.50
  -4  13   0    2.60    5.90
  -4  13   0   -0.70    7.80
   3 -13   0  191.28   19.20
   3 -13   0  202.68   18.60
   3 -13   0  146.59   17.10
   3 -13   0  159.28   18.50
   3 -13   0  164.88   18.50
  -3  13   0  155.78   17.70
  -3  13   0  154.48   16.70
  -3  13   0  188.68   18.00
  -3  13   0  151.18   19.30
   2 -13   0  180.48   18.80
   2 -13   0  159.88   17.70
   2 -13   0  183.48   19.40
   2 -13   0  175.18   20.10
   2 -13   0  173.18   19.40
  -2  13   0  182.08   17.80
  -2  13   0  178.88   20.40
  -2  13   0  189.88   19.40
  -2  13   0  176.28   18.90
   1 -13   0    4.30    5.50
   1 -13   0   16.30    9.20
   1 -13   0   12.50    7.80
   1 -13   0    2.70    6.80
  -1  13   0    9.50    5.70
  -1  13   0    4.30    8.80
  -1  13   0   16.30   11.30
  -1  13   0   11.10    7.40
   0 -13   0   57.19   10.00
   0 -13   0   63.09   12.20
   0 -13   0   59.29   10.70
   0 -13   0   61.09    9.00
   0  13   0   65.29    9.00
   0  13   0   71.29   10.00
   0  13   0   72.29   17.90
   0  13   0   73.19   11.10
  -1 -13   0   26.00    8.30
  -1 -13   0   18.40    6.20
  -1 -13   0   22.80    8.70
   1  13   0   17.70    6.90
   1  13   0   17.00   10.10
  -2 -13   0   49.80    8.00
  -2 -13   0   41.50   10.50
  -2 -13   0   71.49   10.80
   2  13   0   51.19   12.60
   2  13   0   39.10    9.80
  -3 -13   0    8.30    5.90
  -3 -13   0   11.60    8.70
  -3 -13   0    4.60    9.20
   3  13   0   14.50    8.50
   3  13   0   -0.80   10.70
  -4 -13   0   47.70   10.50
  -4 -13   0   50.99   10.20
  -4 -13   0   45.20    7.80
  -4 -13   0   41.20   11.30
   4  13   0   27.90   13.40
   4  13   0   30.50   10.00
  14 -14   0   32.30    9.20
  13 -14   0    4.30    8.20
  12 -14   0   13.40    8.10
 -12  14   0   17.60   11.80
  11 -14   0    2.30    6.00
  11 -14   0   -3.70    6.80
  11 -14   0   -4.60    5.20
 -11  14   0   -1.10   10.20
  10 -14   0   55.79    9.60
  10 -14   0   72.59   10.70
  10 -14   0   71.69   10.60
 -10  14   0   35.20   11.30
 -10  14   0   55.79   10.20
   9 -14   0   78.09    9.90
   9 -14   0   56.39    9.80
   9 -14   0   61.29    9.10
  -9  14   0   63.29   10.00
  -9  14   0   72.19   11.50
   8 -14   0  139.99   16.40
   8 -14   0  126.39   15.80
   8 -14   0  140.89   16.80
   8 -14   0  167.08   16.80
   8 -14   0  152.88   16.20
  -8  14   0  136.29   17.10
  -8  14   0  192.28   18.90
   7 -14   0   -2.30    6.60
   7 -14   0   -1.30    5.90
   7 -14   0    4.70    6.00
   7 -14   0    0.70    5.90
   7 -14   0    7.50    6.90
  -7  14   0   -1.30    6.80
  -7  14   0    7.50    7.80
  -7  14   0    3.80    6.70
   6 -14   0   -6.30    5.70
   6 -14   0   -9.20    6.50
   6 -14   0   -5.10    5.70
   6 -14   0   -6.30    5.90
   6 -14   0  -16.80    7.00
  -6  14   0   -1.60    7.40
  -6  14   0   -2.90    6.60
  -6  14   0   -0.80    7.20
   5 -14   0  171.08   22.60
   5 -14   0  170.58   19.20
   5 -14   0  188.48   19.30
   5 -14   0  154.28   18.30
  -5  14   0  195.68   18.10
  -5  14   0  138.19   18.30
  -5  14   0  186.98   26.90
  -5  14   0  183.38   18.10
  -5  14   0  178.78   17.50
   4 -14   0  443.26   36.10
   4 -14   0  363.06   35.40
   4 -14   0  352.36   35.20
   4 -14   0  382.76   36.10
   4 -14   0  459.05   36.50
  -4  14   0  334.47   35.20
  -4  14   0  384.66   34.30
  -4  14   0  406.06   35.10
  -4  14   0  369.46   36.50
   3 -14   0   -5.70    7.00
   3 -14   0    3.80    8.80
   3 -14   0   -7.70    6.40
   3 -14   0   -1.10    6.10
  -3  14   0   -6.00    8.50
  -3  14   0    1.20    6.60
  -3  14   0    0.00    6.70
  -3  14   0   -3.00    5.30
   2 -14   0  224.28   23.60
   2 -14   0  255.87   25.60
   2 -14   0  238.58   24.50
   2 -14   0  274.07   26.30
  -2  14   0  229.58   23.70
  -2  14   0  259.27   26.30
  -2  14   0  246.78   24.70
   1 -14   0   57.59   10.10
   1 -14   0   56.69   12.40
   1 -14   0   74.29   10.40
   1 -14   0   63.39   10.90
  -1  14   0   60.89   10.70
  -1  14   0   50.09    8.30
  -1  14   0   52.69    9.10
   0 -14   0   -0.30    7.90
   0 -14   0    5.70    6.00
   0 -14   0    2.50    7.60
   0  14   0   -1.80    6.00
   0  14   0   -2.70    9.70
   0  14   0   11.10    7.10
   0  14   0   -1.40    7.90
  -1 -14   0   31.10    9.20
  -1 -14   0   39.40    7.30
  -1 -14   0   36.40    9.80
   1  14   0   27.00    7.90
   1  14   0   19.20    9.60
   1  14   0   29.10   11.50
   1  14   0   20.70    7.70
  -2 -14   0  157.78   20.30
  -2 -14   0  164.28   16.50
  -2 -14   0  185.78   19.70
   2  14   0  135.09   19.90
   2  14   0  145.39   17.50
   2  14   0  146.39   17.70
   2  14   0  118.79   19.80
  13 -15   0   37.30    9.70
 -13  15   0   12.80   12.60
  12 -15   0   -6.90    7.50
  12 -15   0    5.60    6.70
 -12  15   0    6.50   11.10
  11 -15   0   17.50    8.30
  11 -15   0   22.40    7.40
  11 -15   0   17.50    7.00
 -11  15   0   17.40   10.80
 -11  15   0   27.80    9.30
  10 -15   0  116.29   16.80
  10 -15   0  148.09   16.10
  10 -15   0  140.99   15.70
 -10  15   0  140.59   17.40
 -10  15   0  133.89   19.20
   9 -15   0    9.30    5.70
   9 -15   0    8.10    7.60
   9 -15   0   14.90    7.20
   9 -15   0    6.40    6.60
  -9  15   0   -2.10    7.40
  -9  15   0    2.40    8.80
   8 -15   0   -2.20    6.20
   8 -15   0    0.10    6.70
   8 -15   0    1.10    6.20
   8 -15   0    1.80    9.50
   8 -15   0   -0.40    7.20
  -8  15   0   -5.00    8.00
  -8  15   0   12.30    6.90
  -8  15   0   -3.40    6.90
   7 -15   0   47.10    9.10
   7 -15   0   36.40    9.40
   7 -15   0   57.79    9.60
   7 -15   0   42.20    8.60
   7 -15   0   53.49   12.20
  -7  15   0   33.40    9.30
  -7  15   0   37.10    8.90
  -7  15   0   54.69   10.30
   6 -15   0  120.69   15.60
   6 -15   0  102.59   14.10
   6 -15   0  119.19   15.10
   6 -15   0   98.79   14.40
   6 -15   0   99.19   14.10
  -6  15   0   99.49   15.70
  -6  15   0  102.79   14.00
  -6  15   0  114.19   15.90
   5 -15   0   13.40    7.10
   5 -15   0    7.60    7.00
   5 -15   0   -3.10    8.40
   5 -15   0   10.50    7.30
  -5  15   0   13.00    8.70
  -5  15   0    5.00    5.00
  -5  15   0   13.30    6.20
  -5  15   0    9.50    6.80
   4 -15   0    4.30    6.60
   4 -15   0   -8.10    8.60
   4 -15   0    3.60    6.80
   4 -15   0    0.20    7.60
  -4  15   0   -5.00    6.40
  -4  15   0   -3.70    6.40
  -4  15   0   -2.50    4.90
  -4  15   0   -6.90    8.60
   3 -15   0   21.20   10.40
   3 -15   0   23.90    9.30
   3 -15   0   29.90    7.50
   3 -15   0   20.30    7.80
  -3  15   0   21.30   10.40
  -3  15   0   18.00    7.20
   2 -15   0   11.90   10.40
   2 -15   0   21.00    8.20
   2 -15   0   19.90    7.20
   2 -15   0   27.10    9.20
  -2  15   0   13.40    8.30
  -2  15   0   27.10    7.50
  -2  15   0   29.90    8.20
  -2  15   0   21.70   14.20
   1 -15   0   21.10    8.50
   1 -15   0   15.50    6.80
   1 -15   0   23.60    9.20
  -1  15   0   21.90    8.70
  -1  15   0   15.90    6.30
  -1  15   0   23.30    8.10
  -1  15   0   21.30   11.00
   0 -15   0   36.50    9.90
   0 -15   0   36.60    7.70
   0 -15   0   34.80   10.80
   0  15   0   14.40    7.60
   0  15   0   21.80    7.30
   0  15   0   27.50   11.90
   0  15   0   36.50    9.80
  -1 -15   0   -5.40    8.80
  -1 -15   0    7.20    6.30
  -1 -15   0    0.20    8.60
   1  15   0  -10.20    6.80
   1  15   0    8.70   11.70
   1  15   0   -6.80    8.60
   1  15   0   -3.80    6.90
  12 -16   0   34.60    9.90
  12 -16   0   47.20    8.80
  12 -16   0   42.20    9.00
 -12  16   0   35.10   12.70
  11 -16   0   24.40    8.40
  11 -16   0    1.80    7.60
  11 -16   0   16.80    7.60
 -11  16   0    8.30    8.50
 -11  16   0    3.90   10.60
  10 -16   0    3.80    9.40
  10 -16   0    8.10   11.00
  10 -16   0   10.90    8.70
 -10  16   0   -1.00    9.70
 -10  16   0    3.80    8.50
   9 -16   0   26.10    8.50
   9 -16   0   30.30    8.20
   9 -16   0   38.30    7.70
   9 -16   0   35.00    9.70
   9 -16   0   34.40    8.80
  -9  16   0   51.19   10.80
  -9  16   0   34.20    9.30
   8 -16   0   62.59   10.30
   8 -16   0   45.30   12.00
   8 -16   0   69.09   10.70
   8 -16   0   51.49    9.60
   8 -16   0   57.09    9.70
  -8  16   0   59.39   11.60
  -8  16   0   56.19   10.50
   7 -16   0   20.80    9.50
   7 -16   0    6.20    7.80
   7 -16   0    4.70    7.40
   7 -16   0   13.60    7.70
  -7  16   0   17.10    9.60
  -7  16   0   18.50    8.80
  -7  16   0   11.70    7.70
   6 -16   0   24.80    8.20
   6 -16   0   17.90    7.90
   6 -16   0   28.90    8.90
   6 -16   0   24.60    9.80
  -6  16   0    6.70    9.50
  -6  16   0   11.60    8.90
  -6  16   0   19.70    8.40
   5 -16   0   16.80   10.00
   5 -16   0    6.80    7.50
   5 -16   0   15.00    8.30
   5 -16   0    5.70    7.30
  -5  16   0    8.20    8.00
  -5  16   0   13.80    5.40
  -5  16   0    6.10    6.60
  -5  16   0    5.90    9.70
  -5  16   0    2.60    7.00
   4 -16   0   -4.10   10.00
   4 -16   0    4.00    7.30
   4 -16   0    6.50    8.30
   4 -16   0    1.30    7.30
  -4  16   0    3.80    7.10
  -4  16   0    3.50    9.40
  -4  16   0   -3.40    7.00
  -4  16   0   15.80    5.50
   3 -16   0   32.60    8.10
   3 -16   0   33.00    9.50
   3 -16   0   18.20   11.20
   3 -16   0   34.50   10.40
  -3  16   0   26.40    8.60
  -3  16   0   22.90    8.10
  -3  16   0   19.60   11.70
  -3  16   0   34.60    7.90
   2 -16   0   33.40   10.20
   2 -16   0   34.40    7.90
   2 -16   0   29.40    9.40
  -2  16   0   24.10    8.30
  -2  16   0   33.50    9.40
  -2  16   0   17.40   11.10
   1 -16   0    0.70    8.30
   1 -16   0    7.00    6.90
   1 -16   0    9.20    9.30
  -1  16   0    8.50    6.40
  -1  16   0   16.50    7.30
  -1  16   0    0.60   10.70
  -1  16   0    9.20    8.90
  11 -17   0   -8.40    8.80
  11 -17   0   10.10    8.20
  11 -17   0   11.80    8.90
 -11  17   0   -4.80    8.10
 -11  17   0    1.80   11.00
  10 -17   0   32.00   10.00
  10 -17   0   33.10    7.60
  10 -17   0   51.69    9.40
 -10  17   0   43.40   10.50
 -10  17   0   31.70   11.70
   9 -17   0    9.60    8.10
   9 -17   0   16.90    7.30
   9 -17   0   19.20    8.00
   9 -17   0    7.20    8.30
  -9  17   0    8.00    8.90
  -9  17   0   12.60    9.90
   8 -17   0   15.10    8.10
   8 -17   0   23.20    8.90
   8 -17   0   26.40    8.20
   8 -17   0   28.70    8.90
  -8  17   0   19.20    8.70
  -8  17   0   23.80    9.90
   7 -17   0   -6.00    9.20
   7 -17   0    5.40    7.70
   7 -17   0   -4.60    7.40
   7 -17   0   -8.40    7.30
  -7  17   0   -3.70    8.10
  -7  17   0   -3.30    9.10
   6 -17   0    1.10    7.80
   6 -17   0    4.20    8.20
   6 -17   0   11.30   10.20
   6 -17   0    8.50    8.70
  -6  17   0   16.10    9.90
  -6  17   0    2.10    7.90
  -6  17   0    5.50    9.00
   5 -17   0    9.50    8.40
   5 -17   0   17.30    8.50
   5 -17   0    6.10    8.70
   5 -17   0   -0.20   10.60
  -5  17   0   21.70    7.30
  -5  17   0   12.10   10.70
  -5  17   0   13.90    9.00
  -5  17   0   28.80    6.00
  -5  17   0    4.70    7.60
   4 -17   0   31.80   11.90
   4 -17   0   32.70    9.70
   4 -17   0   28.50    9.00
   4 -17   0   36.80   10.30
  -4  17   0   24.40    9.30
  -4  17   0   24.70    9.00
  -4  17   0   11.80   11.20
   3 -17   0   -4.20    7.30
   3 -17   0    4.40    8.90
   3 -17   0   -0.20    8.10
  -3  17   0   -6.80   10.30
  -3  17   0   -1.80    7.70
  -3  17   0    1.80    8.00
   7 -18   0    6.50    8.90
   7 -18   0    7.30    7.90
  -6  18  -1    7.70    8.80
  -6  18  -1   -0.70    9.20
   6 -18   1    8.40   10.70
   6 -18   1    2.60    8.80
   6 -18   1   -0.90    7.60
   6 -18   1    1.40    8.30
  -7  18  -1   -0.20    4.10
  -7  18  -1    2.40    8.50
  -7  18  -1   -2.70    9.40
   7 -18   1    7.50    8.30
   7 -18   1    3.00    8.10
   7 -18   1    1.10    8.40
   7 -18   1   -1.10   10.50
  -8  18  -1   64.89   12.00
  -8  18  -1   63.79   13.10
   8 -18   1   77.99   12.90
   8 -18   1   76.99   12.20
   8 -18   1   97.69   14.90
  -2  17  -1   -5.40    8.00
  -2  17  -1    3.40    7.60
  -2  17  -1   -0.90   10.60
   2 -17   1    6.00    7.10
   2 -17   1    0.80    8.60
   2 -17   1   -7.70    8.50
  -3  17  -1   36.90    9.00
  -3  17  -1   33.00    9.00
  -3  17  -1   28.90   12.80
  -3  17  -1   33.10    8.90
   3 -17   1   24.20    8.50
   3 -17   1   33.40    9.80
   3 -17   1    8.80   15.10
   3 -17   1   26.60   10.30
  -4  17  -1   56.69   13.50
  -4  17  -1  100.79   11.10
  -4  17  -1   68.29   10.60
  -4  17  -1   63.79   11.20
   4 -17   1   74.69   19.60
   4 -17   1   78.59   11.60
   4 -17   1   72.69   12.70
   4 -17   1   81.29   12.10
  -5  17  -1    5.30    9.80
  -5  17  -1    7.40    7.40
  -5  17  -1    8.50    8.80
   5 -17   1    9.50    8.50
   5 -17   1   17.20   10.60
   5 -17   1    3.40    8.00
   5 -17   1    6.60    7.50
  -6  17  -1   41.00   10.30
  -6  17  -1   20.60    9.20
  -6  17  -1   22.20    9.50
   6 -17   1   23.60   10.00
   6 -17   1   23.80    8.70
   6 -17   1   20.20    8.20
   6 -17   1   20.50    9.00
  -7  17  -1   36.30   10.20
  -7  17  -1   26.10    9.20
   7 -17   1   26.20    9.00
   7 -17   1   47.50   11.10
   7 -17   1   31.30    8.80
   7 -17   1   33.00    9.10
  -8  17  -1   -0.50    9.20
  -8  17  -1    4.70    3.50
  -8  17  -1   -7.80    8.20
   8 -17   1   -4.50    7.40
   8 -17   1    0.30    7.10
   8 -17   1    9.00    7.90
   8 -17   1   -2.50    8.00
  -9  17  -1   -1.40    9.40
  -9  17  -1    3.30    8.50
   9 -17   1   11.80    8.30
   9 -17   1   -1.20    6.60
   9 -17   1    7.80    7.60
 -10  17  -1    5.50   10.50
 -10  17  -1   20.10    9.20
  10 -17   1    8.60    6.10
  10 -17   1   24.00   10.30
  10 -17   1   24.30    9.30
  10 -17   1    5.60    8.00
  11 -17   1    4.50    8.30
  11 -17   1    6.30    8.00
   0  16  -1   14.20    9.70
   0  16  -1   24.00   11.60
   0  16  -1   23.80    7.00
   0  16  -1   11.70    8.00
   0 -16   1   28.30   10.10
   0 -16   1   32.10    8.10
   0 -16   1   21.20    9.40
  -1  16  -1   10.50    7.50
  -1  16  -1   15.60    8.50
  -1  16  -1   10.50   10.60
   1 -16   1    8.60    6.90
   1 -16   1   11.30    9.40
   1 -16   1   13.40    8.70
  -2  16  -1   -6.10    7.20
  -2  16  -1   -8.40    9.90
  -2  16  -1   -0.50    7.80
   2 -16   1    3.40    8.30
   2 -16   1    9.40    7.10
   2 -16   1   11.90    8.80
   2 -16   1    9.00   11.70
  -3  16  -1    0.50    9.70
  -3  16  -1   18.80    8.50
  -3  16  -1   12.70    7.90
   3 -16   1   20.60    8.40
   3 -16   1    7.70    6.90
   3 -16   1   12.40    8.90
  -4  16  -1   12.70    5.80
  -4  16  -1   10.50    8.00
  -4  16  -1   12.80    6.90
  -4  16  -1   16.20    9.90
   4 -16   1   21.10    8.00
   4 -16   1   11.30    7.70
   4 -16   1   18.70   10.50
   4 -16   1   28.40    9.10
  -5  16  -1    7.50    7.20
  -5  16  -1   11.00    8.20
  -5  16  -1   15.20    9.50
   5 -16   1   17.90   10.00
   5 -16   1    7.70    7.50
   5 -16   1   16.30    8.40
   5 -16   1   16.60    7.70
  -6  16  -1   -2.20    7.80
  -6  16  -1   -9.40    8.90
  -6  16  -1   -0.40    8.30
   6 -16   1    2.30    7.00
   6 -16   1   -1.20    7.20
   6 -16   1   11.80    7.50
   6 -16   1    5.80   13.10
  -7  16  -1   85.59   14.90
  -7  16  -1   57.89   11.10
  -7  16  -1   56.49   11.10
   7 -16   1   82.49   12.90
   7 -16   1   63.69   15.60
   7 -16   1   73.09   11.20
   7 -16   1   71.89   10.70
   7 -16   1   70.79   11.90
  -8  16  -1  141.39   19.00
  -8  16  -1  177.18   15.10
  -8  16  -1  117.99   17.50
   8 -16   1  159.78   17.30
   8 -16   1  118.59   16.40
   8 -16   1  135.49   17.40
   8 -16   1  136.29   17.10
   8 -16   1  125.79   16.70
  -9  16  -1   -6.80    8.70
  -9  16  -1   -4.60    8.00
   9 -16   1   -3.20    8.80
   9 -16   1    5.80    7.90
   9 -16   1   -3.20    5.90
 -10  16  -1   24.90    9.60
 -10  16  -1   28.20   11.40
  10 -16   1   37.70    9.50
  10 -16   1   34.40    9.10
  10 -16   1   49.99    8.70
 -11  16  -1   16.50    9.70
 -11  16  -1   36.50   12.70
  11 -16   1   36.90   10.20
  11 -16   1   45.50    8.50
  11 -16   1   61.69    8.80
 -12  16  -1    2.60   12.50
  12 -16   1   15.10    9.30
  12 -16   1   34.00    7.60
   1  15  -1   -2.50    8.50
   1  15  -1    3.00    6.60
   1  15  -1    7.70   11.10
   1  15  -1    9.30    7.30
  -1 -15   1    3.50    6.30
  -1 -15   1   -4.00    8.60
  -1 -15   1   -1.40    8.40
   0  15  -1    5.10    6.10
   0  15  -1   12.50    7.50
   0  15  -1   18.00   11.40
   0  15  -1   -5.80    8.20
   0 -15   1    9.50    9.00
   0 -15   1    0.60    8.20
   0 -15   1    9.20    6.60
  -1  15  -1    1.90    7.00
  -1  15  -1    9.30    8.10
  -1  15  -1    2.80    9.90
   1 -15   1    3.50    8.20
   1 -15   1   -4.30   10.10
   1 -15   1    4.30    6.10
   1 -15   1   14.60    8.10
  -2  15  -1   46.10   11.80
  -2  15  -1   47.90    9.60
  -2  15  -1   54.49    9.70
   2 -15   1   58.89   10.10
   2 -15   1   52.29    8.90
   2 -15   1   62.89   11.00
   2 -15   1   59.29   16.20
  -3  15  -1    6.60    6.70
  -3  15  -1    1.30    6.60
  -3  15  -1    9.00    5.50
  -3  15  -1    6.90    9.10
   3 -15   1    2.30    6.80
   3 -15   1   -3.20    7.10
   3 -15   1   -1.20    6.10
   3 -15   1    2.60    9.40
  -4  15  -1   18.20    9.40
  -4  15  -1   19.10    6.80
  -4  15  -1   15.00    7.10
  -4  15  -1   18.10    5.60
   4 -15   1   17.50    9.50
   4 -15   1   18.60    8.10
   4 -15   1   25.10    7.50
   4 -15   1   11.60    6.90
  -5  15  -1   14.80    7.90
  -5  15  -1   -0.20    9.40
  -5  15  -1    9.70    6.60
   5 -15   1   11.60    9.10
   5 -15   1   19.60    7.80
   5 -15   1   10.90    6.90
   5 -15   1   11.70    7.10
   5 -15   1    5.70    8.00
  -6  15  -1  181.28   19.80
  -6  15  -1  152.28   19.00
  -6  15  -1  138.49   18.30
   6 -15   1  142.09   17.90
   6 -15   1  191.98   19.20
   6 -15   1  194.78   18.60
   6 -15   1  183.28   18.70
   6 -15   1  143.79   18.40
  -7  15  -1   -1.50    7.40
  -7  15  -1    7.20    6.40
  -7  15  -1    4.00    8.10
  -7  15  -1    5.60    7.10
   7 -15   1    6.80    7.70
   7 -15   1   -6.90   13.50
   7 -15   1   -2.70    6.20
   7 -15   1   -0.20    6.20
   7 -15   1   -2.70    6.50
  -8  15  -1  171.38   19.10
  -8  15  -1  133.19   17.50
   8 -15   1  146.69   16.60
   8 -15   1  160.38   17.20
   8 -15   1  147.39   16.90
   8 -15   1  137.59   17.20
   8 -15   1  157.68   16.70
  -9  15  -1   35.40    8.70
  -9  15  -1   18.40    9.80
   9 -15   1   25.90    8.40
   9 -15   1   31.80    6.70
   9 -15   1   47.90    8.30
   9 -15   1   46.30    8.00
 -10  15  -1   19.00   10.20
 -10  15  -1   26.30    9.00
  10 -15   1   13.30    6.80
  10 -15   1   -8.10    6.00
  10 -15   1    9.10    7.70
 -11  15  -1  -18.20   10.30
 -11  15  -1    1.80    7.60
  11 -15   1    1.40    6.00
  11 -15   1   -1.10    7.40
 -12  15  -1   29.80   12.60
  12 -15   1   25.40    8.70
  13 -15   1    0.00    8.40
   3  14  -1   56.29   10.60
   3  14  -1   50.59   14.50
  -3 -14   1   72.09   12.30
  -3 -14   1   62.69   13.00
  -3 -14   1   69.29    9.40
   2  14  -1   -7.40    8.40
   2  14  -1   -8.20   10.50
  -2 -14   1   -1.40    8.00
  -2 -14   1   -0.90    5.90
  -2 -14   1    5.40    8.70
   1  14  -1   66.79   13.90
   1  14  -1   83.19   11.80
  -1 -14   1   83.69   12.10
  -1 -14   1   72.29   12.70
  -1 -14   1   77.99   11.70
   0  14  -1  196.78   21.60
   0  14  -1  206.48   19.60
   0  14  -1  198.08   23.60
   0  14  -1  189.98   20.30
   0 -14   1  192.78   22.40
   0 -14   1  215.68   21.70
   0 -14   1  208.98   23.50
   0 -14   1  177.68   19.80
  -1  14  -1   69.19   10.40
  -1  14  -1   51.19    9.20
  -1  14  -1   66.29   12.20
   1 -14   1   56.09   11.20
   1 -14   1   53.29    8.70
   1 -14   1   52.79   10.00
  -2  14  -1    0.10    6.40
  -2  14  -1   -0.80    6.90
  -2  14  -1   -7.10    8.40
   2 -14   1   10.70    7.70
   2 -14   1   -3.20    5.80
   2 -14   1    9.10    6.80
   2 -14   1   -0.10    8.90
  -3  14  -1   65.49    9.50
  -3  14  -1   50.39    8.50
  -3  14  -1   49.30   10.70
  -3  14  -1   59.69    8.80
   3 -14   1   50.39    9.80
   3 -14   1   46.80    8.40
   3 -14   1   55.49    9.20
   3 -14   1   53.49   10.30
   3 -14   1   57.09   10.90
  -4  14  -1  182.98   15.80
  -4  14  -1  123.59   17.20
  -4  14  -1  121.89   17.30
  -4  14  -1  159.28   19.00
  -4  14  -1  165.18   16.80
   4 -14   1  188.28   18.90
   4 -14   1  176.28   17.50
   4 -14   1  177.28   18.30
   4 -14   1  146.19   18.10
   4 -14   1  140.89   17.10
  -5  14  -1   20.20    7.70
  -5  14  -1   11.80    6.90
  -5  14  -1   12.10    7.80
   5 -14   1   11.90    6.40
   5 -14   1    8.50    6.50
   5 -14   1    8.70    6.90
   5 -14   1   18.80    8.30
   5 -14   1   14.30    9.30
  -6  14  -1   27.80    8.30
  -6  14  -1   14.30    7.70
  -6  14  -1   20.40    7.20
   6 -14   1    7.60    7.00
   6 -14   1   14.40    6.40
   6 -14   1   15.10    6.80
   6 -14   1   15.80    6.30
   6 -14   1    7.60    7.60
  -7  14  -1   43.00    9.30
  -7  14  -1   33.40    8.10
  -7  14  -1   33.00    8.60
   7 -14   1   54.79    8.50
   7 -14   1   53.69    8.90
   7 -14   1   58.19    8.70
   7 -14   1   39.20    7.60
   7 -14   1   44.40    7.80
  -8  14  -1    2.00    6.80
  -8  14  -1   20.40    8.30
   8 -14   1    4.20    6.00
   8 -14   1   21.20    6.70
   8 -14   1   10.50    7.00
   8 -14   1   10.90    7.20
  -9  14  -1   49.20    9.50
  -9  14  -1   36.90   10.60
   9 -14   1   77.39   10.60
   9 -14   1   63.39    9.50
   9 -14   1   62.09    8.80
 -10  14  -1   64.89   11.80
 -10  14  -1   47.20   10.00
  10 -14   1   79.79   10.20
  10 -14   1   57.59    8.50
  10 -14   1   47.50    9.50
 -11  14  -1   14.40    8.80
 -11  14  -1   19.90   11.00
  11 -14   1   17.10    7.80
  12 -14   1   -6.40    7.40
  13 -14   1   10.50    8.20
  13 -14   1    6.10    6.90
   4  13  -1   -3.90   10.30
   4  13  -1   -7.40    7.60
  -4 -13   1    1.60    8.50
  -4 -13   1    7.70    9.30
  -4 -13   1    4.10    5.60
   3  13  -1   64.19   14.90
   3  13  -1  117.39   14.70
  -3 -13   1  104.39   16.20
  -3 -13   1  109.89   12.60
  -3 -13   1  105.59   16.80
   2  13  -1  259.37   30.60
   2  13  -1  312.37   27.90
  -2 -13   1  281.77   29.60
  -2 -13   1  301.57   28.70
  -2 -13   1  287.77   26.90
   1  13  -1   -1.00    9.70
   1  13  -1    0.30    5.80
  -1 -13   1    5.80    5.70
  -1 -13   1   -6.00    7.50
  -1 -13   1    4.10    7.50
  -1 -13   1   -6.90    9.70
   0  13  -1   -0.30    6.00
   0  13  -1    4.30    5.40
   0  13  -1    7.90    9.60
   0 -13   1    7.40    5.40
   0 -13   1    7.80    7.10
   0 -13   1   13.80    8.10
  -1  13  -1   -8.50    8.10
  -1  13  -1   -1.30    4.00
  -1  13  -1    3.60    6.90
  -1  13  -1   -0.90    6.60
   1 -13   1    3.50   11.90
   1 -13   1    5.10    6.60
   1 -13   1    0.60    5.50
   1 -13   1    4.30    6.60
   1 -13   1    2.70    8.40
  -2  13  -1    7.60    6.50
  -2  13  -1   10.60    8.30
  -2  13  -1   16.80    5.50
   2 -13   1    4.90    7.00
   2 -13   1    6.50    6.70
   2 -13   1    8.90    5.50
   2 -13   1   14.10    6.50
   2 -13   1   -0.30    7.90
  -3  13  -1   -1.60    4.70
  -3  13  -1   -6.60    7.40
  -3  13  -1    0.40    5.90
  -3  13  -1   -3.30   10.70
   3 -13   1   -3.20    6.10
   3 -13   1   -5.70    7.40
   3 -13   1    1.10    5.50
   3 -13   1   -5.90    6.20
  -4  13  -1   61.19    9.40
  -4  13  -1   55.59    7.90
  -4  13  -1   59.79   10.40
   4 -13   1   61.59    9.10
   4 -13   1   51.69    9.10
   4 -13   1   51.89    8.50
   4 -13   1   63.19    9.90
   4 -13   1   47.80    8.30
  -5  13  -1   -3.40    6.50
  -5  13  -1    5.00    6.50
  -5  13  -1  -12.20    6.50
   5 -13   1   -3.20    6.90
   5 -13   1    2.70    5.40
   5 -13   1   -0.10    6.10
   5 -13   1   -4.50    4.90
  -6  13  -1   -2.00    6.40
  -6  13  -1    1.70    7.10
  -6  13  -1   -0.90    6.00
  -6  13  -1   19.50    5.40
   6 -13   1   -4.00    5.50
   6 -13   1    6.10    6.60
   6 -13   1    6.30    5.80
   6 -13   1    2.50    6.00
   6 -13   1   -3.60    6.10
  -7  13  -1  261.27   24.60
  -7  13  -1  276.97   24.50
  -7  13  -1  240.78   25.00
  -7  13  -1  309.67   26.40
   7 -13   1  263.07   24.80
   7 -13   1  241.08   24.60
   7 -13   1  239.18   24.80
   7 -13   1  257.17   24.40
   7 -13   1  263.97   24.50
  -8  13  -1  427.06   38.70
  -8  13  -1  468.65   41.20
   8 -13   1  415.96   37.80
   8 -13   1  458.65   38.20
   8 -13   1  379.86   38.40
  -9  13  -1   -1.20    6.50
  -9  13  -1    1.70    8.60
   9 -13   1    6.90    6.40
   9 -13   1   -2.50    5.20
   9 -13   1    2.00    6.50
 -10  13  -1   12.80    9.50
 -10  13  -1   16.70    7.70
  10 -13   1   15.50    6.80
 -11  13  -1   79.19   13.10
  11 -13   1   64.59   10.20
  12 -13   1   51.49    9.70
  13 -13   1   57.29   10.50
  13 -13   1   75.39   10.50
  14 -13   1   16.30    8.00
   5  12  -1   11.70   10.10
   5  12  -1   20.40    7.40
   5  12  -1   -0.80    8.10
   5  12  -1   10.90   11.30
  -5 -12   1   -0.60    5.10
  -5 -12   1   13.70   10.00
  -5 -12   1    9.10    8.80
  -5 -12   1    2.00    8.60
   4  12  -1  113.49   15.10
   4  12  -1  146.59   17.10
   4  12  -1  140.29   19.20
   4  12  -1  122.89   20.20
  -4 -12   1  138.69   14.40
  -4 -12   1  132.39   18.60
  -4 -12   1  147.39   17.90
   3  12  -1   11.70   10.60
   3  12  -1    6.10    8.90
   3  12  -1   15.70    8.50
  -3 -12   1   14.90    5.70
  -3 -12   1   14.50    8.00
  -3 -12   1   13.90    9.20
   2  12  -1   75.99   10.30
   2  12  -1   65.09   12.80
   2  12  -1   82.19   12.00
  -2 -12   1   79.09   10.40
  -2 -12   1   72.19   11.60
  -2 -12   1   87.79   13.20
  -2 -12   1   76.39   13.80
   1  12  -1   22.20    9.40
   1  12  -1   31.60    9.70
   1  12  -1   32.50    7.00
   1  12  -1   28.70    8.30
  -1 -12   1   38.50    8.00
  -1 -12   1   32.40    8.50
  -1 -12   1   32.00    6.40
   0  12  -1   47.40   10.20
   0  12  -1   64.39   10.20
   0  12  -1   57.19    7.50
   0 -12   1   42.80    7.40
   0 -12   1   46.60    8.60
   0 -12   1   52.39    9.30
   0 -12   1   59.59   10.50
  -1  12  -1   80.79   11.80
  -1  12  -1   67.09    9.40
  -1  12  -1   75.19   10.50
   1 -12   1   64.09   11.50
   1 -12   1   85.99   13.40
   1 -12   1   77.29   12.10
  -2  12  -1  166.78   19.00
  -2  12  -1  198.78   19.40
  -2  12  -1  184.48   20.70
  -2  12  -1  188.88   18.50
   2 -12   1  199.58   19.40
   2 -12   1  180.38   21.40
   2 -12   1  212.28   20.80
   2 -12   1  210.08   19.80
  -3  12  -1   11.90    5.60
  -3  12  -1   -3.90    4.20
  -3  12  -1    6.20    8.30
  -3  12  -1    4.50    5.30
   3 -12   1   -0.20    7.00
   3 -12   1    2.80    5.30
   3 -12   1    3.30    5.80
   3 -12   1   13.10    6.00
  -4  12  -1   17.20    4.70
  -4  12  -1   15.20    7.10
  -4  12  -1   18.90    6.40
  -4  12  -1   33.30    6.10
   4 -12   1   11.20    5.60
   4 -12   1   17.60    5.90
   4 -12   1   13.60    6.20
   4 -12   1   11.20    7.20
   4 -12   1   15.40    6.30
  -5  12  -1  333.07   28.80
  -5  12  -1  307.17   27.80
  -5  12  -1  309.67   28.30
  -5  12  -1  268.37   28.40
   5 -12   1  284.37   28.10
   5 -12   1  301.27   27.90
   5 -12   1  328.47   28.10
   5 -12   1  313.47   28.50
  -6  12  -1  704.93   65.99
  -6  12  -1  763.02   66.19
  -6  12  -1  887.01   66.79
  -6  12  -1  796.72   65.89
   6 -12   1  743.23   65.79
   6 -12   1  772.42   66.09
   6 -12   1  662.13   66.09
   6 -12   1  823.72   66.09
   6 -12   1  734.53   65.99
  -7  12  -1    6.00    7.00
   7 -12   1    1.50    5.50
   7 -12   1    2.00    4.60
   7 -12   1   -1.00    4.50
   7 -12   1   -0.90    6.60
   7 -12   1   -0.60    5.20
  -8  12  -1   56.59    9.90
  -8  12  -1   73.79    9.00
   8 -12   1   63.69    9.20
   8 -12   1   41.10   12.00
   8 -12   1   52.79    8.50
  -9  12  -1   44.70    8.30
   9 -12   1   49.40    9.70
 -10  12  -1    2.80    6.50
 -10  12  -1   -1.20    8.80
  10 -12   1    0.80    4.90
  10 -12   1    2.50    5.80
  11 -12   1  114.59   13.70
  11 -12   1  100.29   14.10
  12 -12   1   86.79   14.60
  12 -12   1  102.29   12.80
  12 -12   1   95.39   13.40
  13 -12   1   12.60    7.20
  13 -12   1    3.60    7.40
  14 -12   1   23.40    7.90
  14 -12   1   23.30    8.90
   6  11  -1    6.80   11.00
   6  11  -1    5.00    9.50
   6  11  -1   10.30    9.20
  -6 -11   1   13.30    8.70
  -6 -11   1   13.40    9.80
  -6 -11   1   25.40    5.10
  -6 -11   1   13.10    8.70
   5  11  -1    7.60    9.90
   5  11  -1    6.70    9.20
   5  11  -1   -0.60    8.00
   5  11  -1    4.30    6.80
  -5 -11   1    2.30    7.90
  -5 -11   1   11.10    8.70
  -5 -11   1   11.20    5.00
  -5 -11   1   16.70    8.10
   4  11  -1   19.30    9.20
   4  11  -1   14.70    6.60
   4  11  -1   17.40    8.20
   4  11  -1   21.90   10.50
  -4 -11   1   18.00    8.00
  -4 -11   1   21.00    8.70
  -4 -11   1   21.70    5.70
   3  11  -1  127.09   18.50
   3  11  -1  113.89   18.80
   3  11  -1  134.29   17.70
   3  11  -1  124.39   15.90
  -3 -11   1  139.49   17.50
  -3 -11   1  169.88   16.90
  -3 -11   1  131.39   14.10
   2  11  -1   76.99   11.40
   2  11  -1   83.19   11.20
   2  11  -1   58.89   10.80
   2  11  -1   75.49   13.70
  -2 -11   1   93.79   12.50
  -2 -11   1   78.59   13.40
  -2 -11   1   78.99   13.20
  -2 -11   1   66.59    9.80
  -2 -11   1   92.09   14.20
   1  11  -1   57.89   10.80
   1  11  -1   47.80    7.60
   1  11  -1   58.19   10.60
   1  11  -1   53.49    9.70
  -1 -11   1   47.30    8.50
  -1 -11   1   49.50    9.80
   0  11  -1   88.99   10.50
   0  11  -1   62.09   10.10
   0  11  -1   68.69   11.20
   0  11  -1   74.09    9.60
   0 -11   1   69.79   11.00
   0 -11   1   71.09   11.80
   0 -11   1   73.29   10.20
   0 -11   1   56.79   10.60
  -1  11  -1   53.09    7.50
  -1  11  -1   48.20    9.10
   1 -11   1   71.59   10.40
   1 -11   1   50.59    8.50
   1 -11   1   68.09    8.70
   1 -11   1   53.79    9.40
  -2  11  -1  131.49   13.70
  -2  11  -1  125.69   13.00
  -2  11  -1  137.29   13.80
  -2  11  -1  109.69   15.10
  -2  11  -1  141.99   14.00
   2 -11   1  112.09   14.20
   2 -11   1  104.89   15.30
   2 -11   1  138.19   14.40
   2 -11   1  132.89   14.00
  -3  11  -1  262.67   24.40
  -3  11  -1  278.87   24.60
  -3  11  -1  267.97   24.10
  -3  11  -1  244.38   25.00
  -3  11  -1  263.67   23.60
   3 -11   1  276.67   24.60
   3 -11   1  273.77   25.10
   3 -11   1  247.98   24.80
   3 -11   1  259.17   24.40
  -4  11  -1   83.99   10.00
  -4  11  -1   85.99   11.20
  -4  11  -1   79.79   10.80
  -4  11  -1   99.99    9.50
  -4  11  -1   70.09   11.80
   4 -11   1   84.59   11.00
   4 -11   1   80.49   11.30
   4 -11   1   92.89   12.10
   4 -11   1   96.29   11.20
  -5  11  -1  309.47   30.10
  -5  11  -1  349.47   29.80
  -5  11  -1  317.07   30.20
  -5  11  -1  348.67   30.60
   5 -11   1  335.87   30.30
   5 -11   1  325.07   29.80
   5 -11   1  314.07   30.00
   5 -11   1  368.76   30.00
  -6  11  -1   49.60    7.20
  -6  11  -1   35.30    7.30
  -6  11  -1   45.80    6.30
   6 -11   1   37.40    6.20
   6 -11   1   42.50    6.20
   6 -11   1   33.50    6.60
   6 -11   1   34.70    6.50
   6 -11   1   45.60    6.50
  -7  11  -1   34.70    7.00
  -7  11  -1   41.10    7.50
   7 -11   1   31.00    6.50
   7 -11   1   46.60    6.20
   7 -11   1   26.40    6.80
  -8  11  -1   40.60    7.50
   8 -11   1   50.49    7.40
  -9  11  -1  226.18   20.20
  -9  11  -1  208.68   21.70
   9 -11   1  196.68   19.90
   9 -11   1  180.68   19.60
 -10  11  -1   -1.60    8.90
  10 -11   1    3.00    6.50
  10 -11   1    1.70    5.00
  10 -11   1    3.70    5.50
  10 -11   1    2.40    5.40
  10 -11   1    3.20    6.40
  11 -11   1   63.29    8.80
  11 -11   1   61.59   10.10
  11 -11   1   45.00    8.40
  12 -11   1   26.70    9.00
  12 -11   1   18.10   12.90
 -13  11  -1  156.08   17.20
  13 -11   1  117.79   17.20
  13 -11   1  151.18   17.40
 -14  11  -1   10.00    8.40
  14 -11   1    4.70    8.40
  14 -11   1    7.50    6.80
   7  10  -1   11.50    9.20
   7  10  -1   38.70   10.50
   7  10  -1   -3.10   10.90
   7  10  -1    9.50   10.00
  -7 -10   1   12.60    8.80
  -7 -10   1   14.40    8.70
  -7 -10   1    0.60    8.90
   6  10  -1    0.50    9.30
   6  10  -1    9.80   10.30
   6  10  -1    3.50    8.40
   6  10  -1   16.70    7.80
  -6 -10   1    5.00    4.60
  -6 -10   1    8.10    9.10
  -6 -10   1    7.40    7.80
  -6 -10   1   11.00    7.90
   5  10  -1   79.89   12.20
   5  10  -1   52.99   13.60
   5  10  -1   68.19   12.70
   5  10  -1   87.59   12.50
  -5 -10   1  115.99   14.10
  -5 -10   1   95.19   10.40
  -5 -10   1  104.19   15.30
  -5 -10   1  100.39   12.90
   4  10  -1  444.56   40.50
   4  10  -1  425.86   41.30
   4  10  -1  408.36   38.70
   4  10  -1  459.55   39.90
   4  10  -1  429.96   40.50
  -4 -10   1  482.25   39.90
  -4 -10   1  425.16   40.50
  -4 -10   1  423.46   38.20
   3  10  -1   66.99    9.40
   3  10  -1   64.59   16.40
   3  10  -1   71.19    9.50
   3  10  -1   57.19   10.20
  -3 -10   1   61.79   11.80
  -3 -10   1   61.39   11.10
  -3 -10   1   59.79    8.70
  -3 -10   1   62.89    9.60
   2  10  -1  441.16   35.90
   2  10  -1  420.96   36.60
   2  10  -1  370.86   37.10
   2  10  -1  385.46   36.50
  -2 -10   1  394.76   36.90
  -2 -10   1  381.26   36.60
   1  10  -1   99.29   12.60
   1  10  -1   87.69   13.60
   1  10  -1  101.99   11.20
   1  10  -1   83.49   12.50
   1  10  -1   90.39   11.40
  -1 -10   1   99.89   12.80
  -1 -10   1   79.69   11.90
  -1 -10   1   86.19   13.60
   0  10  -1   14.20    4.70
   0  10  -1   12.90    6.60
   0  10  -1   15.10    5.60
   0  10  -1    7.10    5.60
   0  10  -1    7.00    4.70
   0 -10   1    9.60    5.70
   0 -10   1   14.30    5.90
   0 -10   1   18.10    5.60
   0 -10   1   17.00    6.60
  -1  10  -1  501.85   42.60
  -1  10  -1  479.15   42.00
  -1  10  -1  452.25   42.90
   1 -10   1  475.15   46.30
   1 -10   1  517.95   42.50
   1 -10   1  451.15   42.70
   1 -10   1  502.75   42.60
  -2  10  -1  105.29   13.50
  -2  10  -1  118.69   12.30
  -2  10  -1  120.39   12.50
   2 -10   1  138.59   13.70
   2 -10   1  107.89   12.90
   2 -10   1  112.69   12.50
   2 -10   1   99.89   12.30
  -3  10  -1  299.27   30.50
  -3  10  -1  347.87   29.60
  -3  10  -1  378.76   30.40
  -3  10  -1  346.07   30.30
  -3  10  -1  324.97   30.70
   3 -10   1  314.97   30.50
   3 -10   1  319.87   30.10
   3 -10   1  355.26   30.40
   3 -10   1  372.96   30.90
  -4  10  -1  491.85   42.70
  -4  10  -1  460.85   42.70
  -4  10  -1  510.95   42.50
   4 -10   1  517.35   42.90
   4 -10   1  490.05   42.40
   4 -10   1  465.35   42.70
  -5  10  -1   72.49    9.90
  -5  10  -1   83.59    9.20
  -5  10  -1   70.59   10.40
  -5  10  -1   69.49    9.90
   5 -10   1   81.89   10.40
   5 -10   1   87.39   10.20
   5 -10   1   84.39    9.40
   5 -10   1   74.59    9.50
  -6  10  -1   58.59    9.50
  -6  10  -1   62.49    7.70
   6 -10   1   61.19    8.20
   6 -10   1   58.99    9.80
   6 -10   1   53.59    7.60
   6 -10   1   56.89    7.80
   6 -10   1   71.69    8.20
  -7  10  -1  233.78   21.40
  -7  10  -1  273.47   22.20
   7 -10   1  227.68   20.50
   7 -10   1  215.58   20.90
   7 -10   1  194.38   21.20
  -8  10  -1  172.18   16.30
  -8  10  -1  133.79   14.80
   8 -10   1  114.69   14.30
  -9  10  -1   12.10    8.50
  -9  10  -1   24.50    6.60
   9 -10   1   15.60    6.70
   9 -10   1    9.70    5.50
   9 -10   1   23.50    7.00
   9 -10   1   17.60    7.10
  10 -10   1   11.50    6.40
  10 -10   1    3.30    5.80
  10 -10   1   14.70    6.90
  10 -10   1   11.10    5.40
  10 -10   1    6.40    5.40
 -11  10  -1  292.07   26.10
  11 -10   1  272.57   26.20
  11 -10   1  276.47   28.10
  11 -10   1  278.97   27.30
  11 -10   1  272.87   27.30
  11 -10   1  274.37   25.80
 -12  10  -1   52.99    9.00
  12 -10   1   47.10   10.30
  12 -10   1   33.90    7.30
  12 -10   1   43.00    8.70
 -13  10  -1   45.00    9.40
  13 -10   1   55.39   10.00
  13 -10   1   43.30    8.00
 -14  10  -1    0.90    8.20
  14 -10   1    6.30    8.30
  14 -10   1   14.20    6.50
   8   9  -1   67.19   12.60
   8   9  -1   58.79   12.70
   8   9  -1   45.80   13.90
  -8  -9   1   73.19   12.80
  -8  -9   1   74.59   11.40
  -8  -9   1   66.19   11.30
   7   9  -1   22.10    9.70
   7   9  -1   16.90   10.50
   7   9  -1   15.80    8.90
  -7  -9   1   17.80    7.90
  -7  -9   1   18.00    7.90
  -7  -9   1   18.00    9.00
   6   9  -1   26.10    8.60
   6   9  -1   29.50   10.20
   6   9  -1   16.90    7.80
   6   9  -1   15.10    8.80
   6   9  -1   25.10    9.30
  -6  -9   1   20.40    9.00
  -6  -9   1   25.90    6.20
  -6  -9   1   23.40    7.70
  -6  -9   1   32.40    8.10
   5   9  -1  110.59   14.20
   5   9  -1  102.49   15.70
   5   9  -1   97.69   15.10
   5   9  -1  125.99   20.30
  -5  -9   1  119.79   12.10
  -5  -9   1  127.69   14.80
  -5  -9   1  109.49   17.10
  -5  -9   1  131.89   15.20
   4   9  -1  237.38   23.40
   4   9  -1  244.78   26.80
   4   9  -1  229.58   24.50
   4   9  -1  259.57   24.20
   4   9  -1  251.97   24.90
  -4  -9   1  243.48   25.10
  -4  -9   1  224.48   24.70
  -4  -9   1  273.97   24.10
   3   9  -1   31.70    7.80
   3   9  -1   26.00    8.70
   3   9  -1   30.00    6.10
   3   9  -1   30.90    7.20
   3   9  -1   27.80    5.30
   3   9  -1   42.10    8.30
  -3  -9   1   35.70    6.40
  -3  -9   1   38.30    7.50
  -3  -9   1   38.90    8.30
  -3  -9   1   27.70    8.50
   2   9  -1  148.09   16.70
   2   9  -1  144.39   17.70
   2   9  -1  144.69   15.80
   2   9  -1  172.58   16.90
   2   9  -1  155.08   15.90
  -2  -9   1  186.98   16.30
  -2  -9   1  153.28   16.20
  -2  -9   1  144.99   17.40
  -2  -9   1  141.09   16.90
   1   9  -1 1544.65  129.19
   1   9  -1 1527.35  129.19
   1   9  -1 1612.84  128.69
   1   9  -1 1448.85  128.69
   1   9  -1 1367.16  129.29
  -1  -9   1 1440.26  129.19
  -1  -9   1 1486.95  128.89
  -1  -9   1 1560.04  129.29
  -1  -9   1 1635.34  129.09
   0   9  -1  140.29   14.50
   0   9  -1  143.49   14.70
   0   9  -1  134.49   13.90
   0   9  -1  126.19   15.30
   0   9  -1  166.98   13.70
   0  -9   1  153.88   16.90
   0  -9   1  117.39   14.70
   0  -9   1  114.79   14.30
   0  -9   1  154.98   14.70
  -1   9  -1  461.15   45.10
  -1   9  -1  547.15   44.30
  -1   9  -1  448.76   44.00
  -1   9  -1  491.35   44.30
   1  -9   1  557.94   44.60
   1  -9   1  512.15   44.10
   1  -9   1  456.45   44.30
   1  -9   1  542.25   44.10
   1  -9   1  539.55   43.40
  -2   9  -1  352.46   30.20
  -2   9  -1  389.36   30.80
  -2   9  -1  349.77   30.60
  -2   9  -1  290.97   30.90
   2  -9   1  403.86   31.20
   2  -9   1  353.66   30.60
   2  -9   1  311.77   30.80
   2  -9   1  326.77   30.60
  -3   9  -1 1049.09   82.19
  -3   9  -1  943.01   82.59
  -3   9  -1  900.21   82.29
  -3   9  -1  990.10   82.59
  -3   9  -1  936.51   82.69
   3  -9   1  992.20   82.59
   3  -9   1  975.90   82.49
   3  -9   1  885.41   82.59
   3  -9   1 1032.70   82.79
  -4   9  -1   10.60    4.30
  -4   9  -1   11.30    3.70
  -4   9  -1   15.00    4.10
  -4   9  -1   12.50    4.30
   4  -9   1    9.40    3.60
   4  -9   1    7.00    4.40
   4  -9   1    6.60    3.60
   4  -9   1    6.30    3.90
  -5   9  -1  368.86   32.70
  -5   9  -1  393.66   33.30
  -5   9  -1  389.46   32.80
  -5   9  -1  367.96   33.10
   5  -9   1  394.46   32.80
   5  -9   1  364.96   32.80
   5  -9   1  368.96   32.90
   5  -9   1  365.16   32.60
  -6   9  -1   83.29   11.10
  -6   9  -1   86.49   10.60
   6  -9   1  105.29    9.70
   6  -9   1   90.89    9.80
   6  -9   1   91.69   10.60
   6  -9   1  114.49   10.50
  -7   9  -1   13.30    4.70
  -7   9  -1   16.30    5.50
   7  -9   1    2.50    4.30
   7  -9   1   10.00    4.70
   7  -9   1   19.10    4.80
   7  -9   1   13.60    4.60
  -8   9  -1   12.70    5.50
   8  -9   1   17.40    5.50
   8  -9   1   31.30    5.40
   8  -9   1   19.60    5.90
  -9   9  -1  482.95   43.10
   9  -9   1  478.35   43.10
   9  -9   1  525.45   43.80
   9  -9   1  445.96   43.80
   9  -9   1  531.65   43.70
   9  -9   1  502.35   43.10
 -10   9  -1   14.20    5.70
  10  -9   1   26.80    5.80
  10  -9   1    7.30    6.50
  10  -9   1   15.10    6.00
  10  -9   1   15.20    7.60
  10  -9   1    8.50    7.00
 -11   9  -1  156.08   15.60
  11  -9   1  121.39   15.80
  11  -9   1  157.98   14.90
  11  -9   1  100.39   17.00
  11  -9   1  131.49   16.70
  11  -9   1  163.48   16.20
 -12   9  -1   62.19    9.40
  12  -9   1   65.49    9.40
  12  -9   1   37.60   12.90
  12  -9   1   47.60    9.30
 -13   9  -1   43.50    9.00
  13  -9   1   38.10    9.40
  13  -9   1   35.60    6.80
 -14   9  -1    6.60    8.10
  14  -9   1   -0.20    8.10
   9   8  -1   16.90   11.20
   9   8  -1   23.60   10.10
   9   8  -1   22.30   10.20
  -9  -8   1   28.60    9.20
  -9  -8   1   28.20   10.70
  -9  -8   1   23.60    8.30
   8   8  -1   13.60    9.20
   8   8  -1   -1.60    8.20
   8   8  -1    6.90    9.00
   8   8  -1    9.00   10.00
  -8  -8   1    0.20    8.20
  -8  -8   1    1.30    7.40
  -8  -8   1    4.50    7.40
   7   8  -1   20.40    9.80
   7   8  -1   21.10    8.60
   7   8  -1   21.40    8.40
   7   8  -1   26.60    8.20
   7   8  -1   17.90    9.50
  -7  -8   1   20.60    7.40
  -7  -8   1   32.40    8.00
  -7  -8   1   23.90    7.30
  -7  -8   1   26.70    9.50
   6   8  -1   42.40   11.00
   6   8  -1   47.80    9.70
   6   8  -1   55.29    9.50
   6   8  -1   42.30    8.80
   6   8  -1   50.09    9.80
  -6  -8   1   44.50    7.90
  -6  -8   1   36.40    9.30
  -6  -8   1   49.10    8.50
   5   8  -1    7.50    7.10
   5   8  -1   -4.90    6.40
   5   8  -1    6.20    6.80
   5   8  -1   13.40    8.40
   5   8  -1    9.90    6.20
  -5  -8   1    7.70    3.80
  -5  -8   1    8.00    7.40
  -5  -8   1   -3.00    6.70
  -5  -8   1   16.70    7.90
   4   8  -1    3.70    6.40
   4   8  -1   12.30   11.20
   4   8  -1    8.40    6.40
   4   8  -1   21.00    7.10
   4   8  -1   17.50    8.40
  -4  -8   1   13.60    6.20
  -4  -8   1    7.50    7.20
  -4  -8   1   10.50    6.60
   3   8  -1  534.15   51.29
   3   8  -1  536.55   50.89
   3   8  -1  556.24   50.39
   3   8  -1  620.24   50.09
   3   8  -1  604.24   51.09
   3   8  -1  546.55   50.49
  -3  -8   1  581.44   51.09
  -3  -8   1  602.74   50.59
  -3  -8   1  597.14   51.19
  -3  -8   1  606.94   50.59
   2   8  -1  287.67   24.70
   2   8  -1  292.07   25.40
   2   8  -1  246.88   24.60
   2   8  -1  225.18   25.00
   2   8  -1  281.37   24.10
  -2  -8   1  293.37   25.70
  -2  -8   1  241.58   25.10
  -2  -8   1  279.97   24.80
  -2  -8   1  288.87   24.90
   1   8  -1  807.42   66.69
   1   8  -1  710.03   66.79
   1   8  -1  810.32   66.09
   1   8  -1  756.92   66.19
   1   8  -1  738.73   66.49
  -1  -8   1  780.22   66.39
  -1  -8   1  715.93   66.59
  -1  -8   1  830.62   66.49
  -1  -8   1  800.42   66.79
   0   8  -1  438.86   41.00
   0   8  -1  420.96   41.30
   0   8  -1  403.56   42.40
   0   8  -1  520.15   41.50
   0   8  -1  458.85   40.80
   0  -8   1  508.75   40.80
   0  -8   1  555.34   41.90
   0  -8   1  473.75   41.30
   0  -8   1  472.45   41.60
   0  -8   1  491.05   41.30
  -1   8  -1  530.45   46.70
  -1   8  -1  486.95   46.30
  -1   8  -1  556.44   46.10
  -1   8  -1  568.64   46.50
   1  -8   1  504.35   46.60
   1  -8   1  595.94   46.80
   1  -8   1  577.24   46.40
   1  -8   1  462.75   48.20
  -2   8  -1  320.07   26.70
  -2   8  -1  289.47   27.40
  -2   8  -1  305.17   27.10
   2  -8   1  359.36   27.60
   2  -8   1  310.47   27.10
   2  -8   1  256.27   27.00
   2  -8   1  312.47   27.40
  -3   8  -1  730.23   66.39
  -3   8  -1  903.01   66.39
  -3   8  -1  708.03   66.39
  -3   8  -1  670.53   65.99
  -3   8  -1  864.61   65.99
   3  -8   1  738.23   66.29
   3  -8   1  784.22   66.29
   3  -8   1  738.53   66.39
   3  -8   1  854.21   66.59
  -4   8  -1   49.10    6.70
  -4   8  -1   43.80    6.20
  -4   8  -1   42.70    7.10
  -4   8  -1   47.20    6.10
   4  -8   1   50.59    6.10
   4  -8   1   44.70    7.00
   4  -8   1   42.00    6.20
   4  -8   1   55.29    5.90
   4  -8   1   40.30    6.60
  -5   8  -1    7.70    4.00
  -5   8  -1    7.00    3.90
   5  -8   1    2.80    2.70
   5  -8   1    8.70    2.90
   5  -8   1    2.60    2.80
   5  -8   1    9.30    3.40
   5  -8   1   12.30    5.50
   5  -8   1    0.50    2.70
  -6   8  -1  241.38   23.00
  -6   8  -1  256.67   23.30
   6  -8   1  278.17   23.00
   6  -8   1  232.78   22.90
   6  -8   1  267.97   23.20
  -7   8  -1  395.16   33.90
  -7   8  -1  392.06   33.50
   7  -8   1  396.16   33.70
   7  -8   1  393.26   33.60
   7  -8   1  349.37   33.80
   7  -8   1  365.26   33.30
  -8   8  -1  460.05   35.20
  -8   8  -1  430.86   34.90
   8  -8   1  363.96   35.80
   8  -8   1  389.86   34.80
   8  -8   1  387.76   35.20
   8  -8   1  361.56   35.50
   8  -8   1  368.26   35.40
   8  -8   1  435.96   36.90
   9  -8   1   48.50    7.10
   9  -8   1   29.00    7.10
   9  -8   1   42.80    6.70
   9  -8   1   38.10    7.60
 -10   8  -1    3.30    5.30
  10  -8   1    9.50    5.50
  10  -8   1    5.30    5.70
  10  -8   1   12.60    4.90
  10  -8   1   10.20    8.40
  10  -8   1    5.90    6.90
  10  -8   1    2.70    5.90
 -11   8  -1  132.79   14.70
  11  -8   1  133.39   15.10
  11  -8   1   95.79   16.70
  11  -8   1  119.89   17.20
  11  -8   1  135.99   16.00
  11  -8   1  150.88   15.80
  11  -8   1  121.89   13.40
 -12   8  -1   33.40    7.80
  12  -8   1   27.10    9.50
  12  -8   1   38.20    6.10
 -13   8  -1   89.19   12.70
  13  -8   1  114.39   15.40
 -14   8  -1    7.70    8.10
  14  -8   1  -11.60    7.70
   9   7  -1   65.79   14.30
   9   7  -1   71.29   13.10
   9   7  -1   78.59   13.40
   9   7  -1   69.19   13.00
  -9  -7   1   85.39   12.90
  -9  -7   1  107.39   15.40
  -9  -7   1   90.79   11.50
  -9  -7   1  114.79   16.40
   8   7  -1   13.30    8.70
   8   7  -1   21.80    8.70
   8   7  -1   17.80   10.20
   8   7  -1   14.00    9.60
   8   7  -1   24.30   13.00
  -8  -7   1   19.90    7.10
  -8  -7   1   11.40    7.00
  -8  -7   1   31.90    8.80
   7   7  -1   58.49   10.10
   7   7  -1   42.90   11.10
   7   7  -1   73.19   11.30
   7   7  -1   47.80   10.10
  -7  -7   1   64.19   10.40
  -7  -7   1   53.19    8.50
   6   7  -1   10.00    6.70
   6   7  -1    2.70    6.20
   6   7  -1    0.80    7.60
   6   7  -1    0.00    7.10
   6   7  -1    1.60    6.60
   6   7  -1    1.10    7.30
  -6  -7   1   -2.80    6.50
  -6  -7   1   -7.50    9.00
  -6  -7   1    3.90    5.70
   5   7  -1  576.04   49.50
   5   7  -1  548.35   49.10
   5   7  -1  514.55   49.70
   5   7  -1  602.14   48.90
   5   7  -1  556.94   49.40
  -5  -7   1  577.44   48.70
  -5  -7   1  471.35   48.90
  -5  -7   1  548.95   49.40
  -5  -7   1  598.84   48.80
   4   7  -1  134.59   17.50
   4   7  -1  175.58   18.90
   4   7  -1  176.78   18.40
   4   7  -1  178.08   17.60
   4   7  -1  144.49   17.90
   4   7  -1  171.08   17.20
  -4  -7   1  169.68   17.50
  -4  -7   1  212.08   17.70
  -4  -7   1  167.58   18.30
  -4  -7   1  212.78   18.70
   3   7  -1   61.99    8.80
   3   7  -1   68.79    9.10
   3   7  -1   69.59    8.90
   3   7  -1   64.69   10.80
   3   7  -1   68.19    9.30
   3   7  -1   60.19    9.70
  -3  -7   1   58.99    8.90
  -3  -7   1   59.59    9.10
  -3  -7   1   64.59    8.80
  -3  -7   1   66.49    9.30
   2   7  -1  183.48   19.90
   2   7  -1  201.18   19.90
   2   7  -1  246.88   19.60
   2   7  -1  189.98   20.20
   2   7  -1  242.38   20.60
   2   7  -1  192.48   20.80
  -2  -7   1  209.78   20.10
  -2  -7   1  235.28   20.90
  -2  -7   1  227.08   20.60
  -2  -7   1  233.48   20.20
   1   7  -1 1507.25  127.89
   1   7  -1 1343.77  128.39
   1   7  -1 1391.76  128.19
   1   7  -1 1628.04  128.49
   1   7  -1 1677.03  129.09
  -1  -7   1 1467.35  128.09
  -1  -7   1 1403.46  128.29
  -1  -7   1 1608.34  127.89
  -1  -7   1 1473.75  128.19
  -1  -7   1 1593.74  128.39
   0   7  -1   66.89    9.20
   0   7  -1   68.19    7.80
   0   7  -1   69.29    7.40
   0   7  -1   60.99    8.20
   0   7  -1   60.79    8.40
   0  -7   1   75.89    8.20
   0  -7   1   72.39    9.20
   0  -7   1   79.69    7.40
   0  -7   1   71.59    8.70
   0  -7   1   65.39    8.20
  -1   7  -1 2410.36  212.38
  -1   7  -1 2479.15  211.98
  -1   7  -1 2565.54  212.18
  -1   7  -1 2493.75  212.28
   1  -7   1 2374.86  212.68
   1  -7   1 2422.56  212.28
   1  -7   1 2655.63  212.38
   1  -7   1 2662.13  212.28
  -3   7  -1  251.77   24.20
  -3   7  -1  281.47   24.20
   3  -7   1  256.37   24.10
   3  -7   1  296.67   24.30
   3  -7   1  295.87   23.90
   3  -7   1  260.27   24.00
  -4   7  -1 1846.82  145.09
  -4   7  -1 1713.83  144.99
  -4   7  -1 1808.42  144.69
   4  -7   1 1514.55  144.79
   4  -7   1 1588.04  144.79
   4  -7   1 1675.93  144.69
   4  -7   1 1738.53  144.59
   4  -7   1 1802.12  144.69
  -5   7  -1 1059.39   91.09
   5  -7   1 1006.20   92.39
   5  -7   1 1021.60   91.69
   5  -7   1 1197.38   90.99
   5  -7   1 1058.09   90.79
  -6   7  -1   93.29    9.50
  -6   7  -1  109.89   10.50
  -6   7  -1  104.79    9.40
   6  -7   1   83.39    9.60
   6  -7   1   66.29    9.20
   6  -7   1   64.69    9.80
   6  -7   1   75.89   10.30
   6  -7   1   90.19    9.20
   6  -7   1   85.59   10.60
  -7   7  -1   89.99    9.70
  -7   7  -1  107.99    9.50
  -7   7  -1   78.29   11.10
   7  -7   1   79.69    9.30
   7  -7   1   84.29   10.40
   7  -7   1   81.29    9.60
   7  -7   1   66.79   10.50
   7  -7   1   94.49    9.70
   7  -7   1   77.59   11.20
  -8   7  -1  265.97   22.60
   8  -7   1  239.48   22.30
   8  -7   1  238.78   23.80
   8  -7   1  259.77   22.90
   8  -7   1  241.58   23.50
   8  -7   1  258.17   22.90
   8  -7   1  240.68   23.20
  -9   7  -1    9.30    4.90
   9  -7   1   10.50    6.30
   9  -7   1    7.80    5.30
   9  -7   1    6.20    4.90
   9  -7   1   14.90    4.50
   9  -7   1    7.90    5.50
   9  -7   1    8.70    6.70
 -10   7  -1   85.99   11.30
  10  -7   1  102.89   13.80
  10  -7   1   84.19   12.50
  10  -7   1   90.79   13.80
  10  -7   1   82.59   11.60
  10  -7   1   99.79   12.40
  10  -7   1   90.19   10.30
 -11   7  -1  382.16   35.20
  11  -7   1  414.66   36.30
  11  -7   1  373.46   36.90
  11  -7   1  402.56   34.20
  11  -7   1  381.66   35.90
  11  -7   1  378.96   36.50
 -12   7  -1    1.20    6.60
  12  -7   1    4.00    7.10
  12  -7   1   12.10    7.00
 -13   7  -1   29.80    8.30
  13  -7   1   16.10    8.80
 -14   7  -1   23.30    8.70
  14  -7   1   12.10    9.20
  10   6  -1    7.10    9.80
  10   6  -1    8.50    8.90
  10   6  -1    6.90    9.00
  10   6  -1   -3.50   13.50
 -10  -6   1   16.60    9.20
 -10  -6   1   18.10    9.20
 -10  -6   1   14.20    9.50
 -10  -6   1   11.20    8.30
   9   6  -1   44.00   10.90
   9   6  -1   26.40   10.80
   9   6  -1   29.10    9.50
   9   6  -1   35.60   10.00
  -9  -6   1   50.19    8.30
  -9  -6   1   31.70    9.40
  -9  -6   1   35.60    8.30
   8   6  -1   34.30   10.70
   8   6  -1   43.90   10.00
   8   6  -1   49.10   10.00
   8   6  -1   68.79   11.10
  -8  -6   1   65.69   10.60
  -8  -6   1   55.59    8.60
  -8  -6   1   55.49    8.50
  -8  -6   1   78.99   10.50
   7   6  -1   24.20    8.00
   7   6  -1   15.50    8.00
   7   6  -1   39.80    8.40
   7   6  -1   29.20    7.50
   7   6  -1   20.90    7.70
   7   6  -1   16.00    7.60
  -7  -6   1   25.50    7.70
  -7  -6   1   23.70    6.80
  -7  -6   1   31.90    6.60
  -7  -6   1   21.10    6.70
   6   6  -1   -8.30    5.80
   6   6  -1   -8.40    6.90
   6   6  -1    0.00    5.60
   6   6  -1    2.60    6.30
   6   6  -1    3.10    6.60
   6   6  -1   -4.90    6.10
  -6  -6   1   16.80    5.30
  -6  -6   1    2.30    5.20
  -6  -6   1    3.50    5.60
  -6  -6   1    8.30    6.40
   5   6  -1  406.06   35.30
   5   6  -1  373.66   35.00
   5   6  -1  415.86   35.60
   5   6  -1  407.56   35.70
   5   6  -1  408.16   35.70
   5   6  -1  359.86   36.00
  -5  -6   1  370.96   34.80
  -5  -6   1  438.76   35.10
  -5  -6   1  372.96   35.60
  -5  -6   1  376.76   35.60
   4   6  -1   33.30    6.30
   4   6  -1   31.70    5.50
   4   6  -1   19.70    5.80
   4   6  -1   15.50    6.10
   4   6  -1   12.90    5.30
  -4  -6   1   31.70    6.70
  -4  -6   1   18.90    5.30
  -4  -6   1   26.70    5.90
  -4  -6   1   35.70    5.50
   3   6  -1  226.98   20.20
   3   6  -1  164.08   23.70
   3   6  -1  189.98   20.20
   3   6  -1  259.87   20.20
   3   6  -1  211.88   21.10
   3   6  -1  184.78   20.50
  -3  -6   1  249.08   21.00
  -3  -6   1  221.08   20.20
  -3  -6   1  244.98   20.40
  -3  -6   1  217.08   20.70
   2   6  -1  279.17   25.80
   2   6  -1  311.17   25.10
   2   6  -1  280.17   25.70
   2   6  -1  323.17   25.50
   2   6  -1  311.07   26.20
   2   6  -1  246.58   25.90
  -2  -6   1  282.97   26.00
  -2  -6   1  265.87   25.80
  -2  -6   1  276.57   25.40
   1   6  -1  853.41   68.19
   1   6  -1  821.22   68.49
   1   6  -1  708.53   68.49
   1   6  -1  761.72   68.39
   1   6  -1  771.32   68.19
  -1  -6   1  762.52   68.19
  -1  -6   1  864.11   68.09
  -1  -6   1  822.32   68.39
  -1  -6   1  838.62   68.49
  -1  -6   1  795.32   68.99
   0   6  -1   12.60    3.40
   0   6  -1   13.00    2.60
   0   6  -1   10.20    3.70
   0   6  -1   12.60    2.90
   0   6  -1   10.20    3.30
   0  -6   1    9.40    3.10
   0  -6   1    8.90    3.10
   0  -6   1   11.70    3.40
   0  -6   1   13.30    3.90
   0  -6   1    9.60    2.40
  -1   6  -1  234.98   19.30
  -1   6  -1  217.68   19.50
  -1   6  -1  195.58   19.20
  -1   6  -1  221.78   19.00
   1  -6   1  216.58   19.40
   1  -6   1  216.18   19.50
   1  -6   1  200.68   19.20
   1  -6   1  231.28   19.20
  -2   6  -1 1019.80   78.19
  -2   6  -1  850.01   78.39
  -2   6  -1  957.70   78.49
  -2   6  -1  919.21   78.39
   2  -6   1  921.81   78.39
   2  -6   1  946.31   78.49
   2  -6   1  855.21   78.39
   2  -6   1  912.01   78.29
  -3   6  -1  499.05   43.10
  -3   6  -1  516.95   43.40
  -3   6  -1  531.65   43.30
  -3   6  -1  464.15   43.10
   3  -6   1  472.45   43.10
   3  -6   1  510.65   43.10
   3  -6   1  557.94   43.10
   3  -6   1  534.15   43.50
   3  -6   1  464.65   43.00
  -4   6  -1  641.64   55.69
  -4   6  -1  702.43   55.69
   4  -6   1  631.14   55.39
   4  -6   1  623.74   55.49
   4  -6   1  659.13   55.69
  -5   6  -1  207.08   15.60
  -5   6  -1  163.98   15.80
  -5   6  -1  182.88   16.10
   5  -6   1  168.88   15.80
   5  -6   1  161.78   16.00
   5  -6   1  148.69   15.90
   5  -6   1  169.88   16.30
   5  -6   1  180.08   15.50
   5  -6   1  179.78   15.40
  -6   6  -1   12.10    4.70
   6  -6   1    3.80    3.00
   6  -6   1    5.20    3.40
   6  -6   1    1.20    3.70
   6  -6   1    6.20    5.60
   6  -6   1    4.80    4.00
  -7   6  -1   74.39    8.30
   7  -6   1   68.09   10.20
   7  -6   1   67.99    8.40
   7  -6   1   65.29    8.90
  -8   6  -1  372.46   33.60
  -8   6  -1  376.86   32.70
   8  -6   1  343.77   32.90
   8  -6   1  420.46   33.20
   8  -6   1  327.07   33.20
   8  -6   1  359.66   33.80
   8  -6   1  354.86   32.80
   8  -6   1  434.46   33.90
  -9   6  -1  179.18   17.50
  -9   6  -1  186.58   19.30
   9  -6   1  171.28   19.30
   9  -6   1  165.68   19.20
   9  -6   1  196.18   18.60
   9  -6   1  200.18   17.70
   9  -6   1  160.08   19.40
   9  -6   1  189.08   18.50
 -10   6  -1   19.70    5.70
 -10   6  -1   12.10    7.10
  10  -6   1   15.50    6.90
  10  -6   1    8.80    6.40
  10  -6   1   31.20    8.50
  10  -6   1   11.30    5.70
 -11   6  -1   32.80    8.60
 -11   6  -1   37.30    7.70
  11  -6   1   44.10    8.90
  11  -6   1   46.90    8.20
  11  -6   1   25.30    9.50
  11  -6   1   39.60    8.60
 -12   6  -1   29.80    9.10
 -12   6  -1   45.20    8.00
  12  -6   1   31.50    7.40
  12  -6   1   36.10    9.00
 -13   6  -1   13.50    8.40
 -13   6  -1   23.00    7.90
  13  -6   1    8.30    8.40
 -14   6  -1   25.40    8.70
 -14   6  -1   26.70    9.60
  14  -6   1   24.60    9.70
  11   5  -1    8.30    9.00
  11   5  -1   -6.70    9.80
  11   5  -1    5.80    9.90
  11   5  -1    1.00    8.60
 -11  -5   1    0.20    7.90
 -11  -5   1    9.70    9.20
 -11  -5   1   15.70    9.10
  10   5  -1    0.00    7.90
  10   5  -1    6.60    9.20
  10   5  -1    5.50    9.20
  10   5  -1   -8.00    7.10
 -10  -5   1    1.90    7.70
 -10  -5   1    1.30    7.00
 -10  -5   1   -2.80    5.50
 -10  -5   1   -1.70    6.30
 -10  -5   1    2.70    8.60
   9   5  -1   12.40    9.30
   9   5  -1   31.10    9.10
   9   5  -1   33.80    8.90
   9   5  -1   20.90    9.50
   9   5  -1   22.80   10.10
  -9  -5   1   28.50    7.40
  -9  -5   1   36.00    6.80
  -9  -5   1   35.80    7.10
  -9  -5   1   55.09    9.20
   8   5  -1  100.89   15.00
   8   5  -1  132.09   14.80
   8   5  -1  117.39   15.30
   8   5  -1  110.49   16.00
   8   5  -1   94.49   14.70
  -8  -5   1  130.69   13.40
  -8  -5   1  120.29   13.00
  -8  -5   1  110.29   13.10
  -8  -5   1  110.09   15.10
   7   5  -1  180.78   19.80
   7   5  -1  214.88   20.70
   7   5  -1  230.88   20.90
   7   5  -1  210.68   20.60
   7   5  -1  150.78   23.00
   7   5  -1  189.08   20.30
  -7  -5   1  196.68   18.80
  -7  -5   1  183.28   20.50
  -7  -5   1  221.98   19.20
  -7  -5   1  190.18   19.10
   6   5  -1  103.09   12.90
   6   5  -1   69.39   11.50
   6   5  -1   82.29   12.40
   6   5  -1   89.59   12.20
   6   5  -1   92.99   12.60
   6   5  -1   78.89   11.90
  -6  -5   1   95.69   12.20
  -6  -5   1   76.69   10.70
  -6  -5   1   78.99   10.20
  -6  -5   1  101.59   11.00
   5   5  -1   77.99   12.60
   5   5  -1   80.69   11.80
   5   5  -1  120.49   12.20
   5   5  -1  112.39   11.60
   5   5  -1   73.39   13.10
  -5  -5   1  103.39   12.10
  -5  -5   1   89.49   12.30
  -5  -5   1  104.59   10.90
  -5  -5   1   87.79   11.10
   4   5  -1  116.49   13.40
   4   5  -1  137.69   13.30
   4   5  -1  160.58   13.70
   4   5  -1  135.69   13.90
   4   5  -1  113.19   14.20
   4   5  -1  124.69   13.60
  -4  -5   1  122.99   13.70
  -4  -5   1  128.39   13.10
  -4  -5   1  140.39   13.30
  -4  -5   1  128.29   14.00
   3   5  -1 1628.64  128.29
   3   5  -1 1440.26  129.39
   3   5  -1 1521.05  128.19
   3   5  -1 1419.86  128.29
  -3  -5   1 1645.64  128.09
  -3  -5   1 1406.56  128.69
  -3  -5   1 1486.35  127.89
   2   5  -1  269.27   25.30
   2   5  -1  282.27   24.90
   2   5  -1  297.17   25.30
   2   5  -1  269.97   25.50
   2   5  -1  250.67   24.80
   2   5  -1  300.67   24.80
  -2  -5   1  304.67   25.40
  -2  -5   1  310.47   25.40
  -2  -5   1  279.17   25.20
  -2  -5   1  278.17   25.00
   1   5  -1   48.90    6.60
   1   5  -1   53.79    7.80
   1   5  -1   79.99    7.00
   1   5  -1   68.69    6.40
   1   5  -1   58.89    7.30
  -1  -5   1   69.49    7.70
  -1  -5   1   53.39    6.50
  -1  -5   1   73.09    7.10
  -1  -5   1   61.49    7.40
   0   5  -1 1328.97  113.79
   0   5  -1 1304.87  113.59
   0   5  -1 1449.85  113.49
   0   5  -1 1296.37  113.89
   0   5  -1 1360.66  113.79
   0  -5   1 1253.57  113.69
   0  -5   1 1374.16  113.79
   0  -5   1 1425.76  113.49
   0  -5   1 1300.87  113.79
   0  -5   1 1324.57  113.69
  -1   5  -1  543.55   50.29
  -1   5  -1  624.34   50.49
  -1   5  -1  610.94   50.19
  -1   5  -1  599.84   50.39
   1  -5   1  596.34   50.29
   1  -5   1  615.74   50.49
   1  -5   1  578.94   50.39
   1  -5   1  558.54   50.29
  -2   5  -1  208.68   19.70
  -2   5  -1  200.38   19.30
   2  -5   1  200.98   19.50
   2  -5   1  255.37   19.50
   2  -5   1  244.18   19.70
   2  -5   1  245.78   19.70
  -3   5  -1   53.39    5.60
  -3   5  -1   56.59    5.70
   3  -5   1   42.70    4.90
   3  -5   1   52.29    5.20
  -4   5  -1  652.33   49.20
  -4   5  -1  534.55   49.10
  -4   5  -1  597.64   49.00
   4  -5   1  548.45   49.20
   4  -5   1  523.95   48.90
   4  -5   1  626.24   49.30
   4  -5   1  566.64   49.10
   4  -5   1  549.25   49.10
  -5   5  -1   68.59    7.60
  -5   5  -1   74.49    7.40
   5  -5   1   76.19    7.90
   5  -5   1   63.29    7.10
   5  -5   1   68.39    8.30
   5  -5   1   73.29    7.70
   5  -5   1   94.49    8.90
   5  -5   1   63.49    7.60
  -6   5  -1 1299.17  110.29
  -6   5  -1 1338.97  110.69
   6  -5   1 1313.97  110.69
   6  -5   1 1391.16  110.49
   6  -5   1 1195.28  110.09
   6  -5   1 1178.98  110.19
   6  -5   1 1322.37  110.59
   6  -5   1 1341.27  110.49
   6  -5   1 1330.17  110.79
  -7   5  -1  150.08   13.90
  -7   5  -1  149.49   15.20
   7  -5   1  139.29   15.10
   7  -5   1  134.49   15.00
   7  -5   1  142.59   13.40
   7  -5   1  155.98   14.50
   7  -5   1  153.98   14.60
   7  -5   1  147.79   14.00
   8  -5   1   37.60    6.70
   8  -5   1   32.30    6.90
   8  -5   1   45.00    6.90
   8  -5   1   71.19   10.30
   8  -5   1   39.30    6.10
  -9   5  -1   53.89    7.20
  -9   5  -1   52.99    8.30
   9  -5   1   54.29    8.40
   9  -5   1   48.80    8.10
   9  -5   1   45.40    8.60
   9  -5   1   51.09    7.30
 -10   5  -1  204.68   22.10
 -10   5  -1  210.38   20.80
  10  -5   1  229.98   20.90
  10  -5   1  211.88   22.90
  10  -5   1  201.58   21.90
  10  -5   1  249.68   22.10
 -11   5  -1   11.70    6.70
 -11   5  -1   20.10    7.90
  11  -5   1   22.60    8.30
  11  -5   1   21.40    6.40
  11  -5   1   30.30    9.20
 -12   5  -1   88.49   11.60
 -12   5  -1   68.59   11.20
  12  -5   1   73.29   12.00
  12  -5   1   81.19   10.30
 -13   5  -1   21.80    7.90
 -13   5  -1   17.90    8.70
  13  -5   1   35.70   10.00
 -14   5  -1   11.70    8.80
 -14   5  -1    2.10    7.70
  14  -5   1   12.80    8.80
  14  -5   1    4.10    6.80
  14  -5   1   18.10    7.00
  11   4  -1   17.30    8.70
  11   4  -1   17.80    9.80
  11   4  -1   11.30    8.80
  11   4  -1   16.30    9.60
 -11  -4   1   25.00    8.90
 -11  -4   1   17.50    9.10
 -11  -4   1   21.40    7.80
  10   4  -1    0.00    8.40
  10   4  -1   12.90    9.20
  10   4  -1    7.80    8.70
  10   4  -1   13.80    7.80
 -10  -4   1    7.20    7.40
 -10  -4   1    9.10    5.40
 -10  -4   1   10.60    6.80
 -10  -4   1    9.50    5.50
 -10  -4   1    5.70    8.30
   9   4  -1  188.68   23.00
   9   4  -1  215.38   22.00
   9   4  -1  193.58   22.00
   9   4  -1  226.38   22.80
   9   4  -1  251.17   23.40
  -9  -4   1  184.98   20.60
  -9  -4   1  222.58   20.40
  -9  -4   1  244.98   20.40
  -9  -4   1  211.98   22.30
   8   4  -1   10.70    7.30
   8   4  -1   -1.40    5.80
   8   4  -1    6.20    6.90
   8   4  -1    3.10    5.90
   8   4  -1    4.30    6.70
  -8  -4   1    3.30    4.90
  -8  -4   1    6.30    5.20
  -8  -4   1   -1.40    4.50
  -8  -4   1   -1.70    5.90
   7   4  -1   39.10    8.40
   7   4  -1   47.80    7.30
   7   4  -1   36.10    7.60
   7   4  -1   41.60    8.40
   7   4  -1   41.70    8.10
   7   4  -1   31.50    7.70
  -7  -4   1   45.60    7.70
  -7  -4   1   43.30    6.60
   6   4  -1  362.06   30.90
   6   4  -1  333.87   30.60
   6   4  -1  303.87   30.90
   6   4  -1  359.96   30.90
   6   4  -1  319.77   30.30
   6   4  -1  346.97   30.70
  -6  -4   1  308.97   29.80
  -6  -4   1  323.77   29.60
  -6  -4   1  320.97   30.60
  -6  -4   1  396.36   30.00
   5   4  -1 1048.90   85.39
   5   4  -1 1120.79   85.59
   5   4  -1  963.70   85.29
   5   4  -1  856.11   85.39
   5   4  -1  994.10   85.29
   5   4  -1  992.50   84.99
  -5  -4   1 1101.99   85.59
  -5  -4   1 1029.80   85.29
  -5  -4   1 1021.90   84.59
  -5  -4   1  909.71   85.29
  -5  -4   1  926.21   84.79
   4   4  -1  390.36   35.60
   4   4  -1  429.06   35.80
   4   4  -1  386.46   36.30
   4   4  -1  438.06   35.60
   4   4  -1  414.46   35.60
   4   4  -1  374.66   35.90
  -4  -4   1  446.36   35.40
  -4  -4   1  439.36   36.10
  -4  -4   1  372.96   35.20
  -4  -4   1  379.76   35.70
   3   4  -1  319.07   29.60
   3   4  -1  348.77   29.80
   3   4  -1  370.36   29.60
   3   4  -1  329.37   29.50
  -3  -4   1  336.77   29.50
  -3  -4   1  325.27   29.50
  -3  -4   1  356.56   29.90
  -3  -4   1  327.37   29.80
   2   4  -1  765.92   62.09
   2   4  -1  726.83   62.39
   2   4  -1  807.22   62.19
   2   4  -1  701.03   62.39
   2   4  -1  642.44   62.09
   2   4  -1  751.92   62.29
  -2  -4   1  787.42   62.19
  -2  -4   1  742.33   62.39
  -2  -4   1  703.63   62.39
  -2  -4   1  671.53   62.09
   1   4  -1  328.07   27.90
   1   4  -1  334.47   27.80
   1   4  -1  272.77   27.70
   1   4  -1  308.87   27.50
   1   4  -1  299.47   27.60
   1   4  -1  347.87   27.40
  -1  -4   1  329.67   27.90
  -1  -4   1  341.17   27.50
  -1  -4   1  296.77   27.60
  -1  -4   1  350.16   27.90
  -1  -4   1  314.87   27.60
   0   4  -1 2241.88  193.18
   0   4  -1 2119.69  193.08
   0   4  -1 2230.88  193.18
   0   4  -1 2441.26  193.08
   0   4  -1 2319.17  192.88
   0  -4   1 2490.55  193.08
   0  -4   1 2400.56  192.88
   0  -4   1 2288.17  193.18
   0  -4   1 2111.19  193.08
   0  -4   1 2208.28  193.18
  -1   4  -1 1935.41  143.29
  -1   4  -1 1570.04  143.29
  -1   4  -1 1649.93  143.29
  -1   4  -1 1679.53  143.39
   1  -4   1 1722.93  143.39
   1  -4   1 1857.81  143.29
   1  -4   1 1595.44  143.29
   1  -4   1 1553.64  143.29
  -2   4  -1  183.58   16.50
   2  -4   1  193.58   16.30
  -3   4  -1   53.69    5.70
  -3   4  -1   57.49    5.50
   3  -4   1   55.99    5.40
   3  -4   1   49.80    5.70
   3  -4   1   60.59    5.90
   3  -4   1   56.49    5.90
  -4   4  -1 2126.99  187.78
  -4   4  -1 2535.15  188.18
  -4   4  -1 2458.75  188.08
  -4   4  -1 2122.79  187.88
   4  -4   1 2094.69  187.98
   4  -4   1 1972.00  187.78
   4  -4   1 2444.76  188.18
   4  -4   1 2092.79  187.98
   4  -4   1 2162.68  187.98
   4  -4   1 2224.88  187.88
  -5   4  -1 2259.57  194.48
  -5   4  -1 2302.07  194.48
  -5   4  -1 2386.06  194.78
   5  -4   1 2293.27  194.58
   5  -4   1 2363.36  194.88
   5  -4   1 2326.17  194.48
   5  -4   1 2222.78  194.78
   5  -4   1 2278.97  194.68
   5  -4   1 2279.87  194.58
  -6   4  -1  388.46   33.00
   6  -4   1  403.66   33.40
   6  -4   1  406.56   33.70
   6  -4   1  407.56   33.70
   6  -4   1  338.87   32.70
   6  -4   1  399.16   33.10
   6  -4   1  366.16   33.30
   6  -4   1  350.16   32.70
  -7   4  -1   59.49    9.10
  -7   4  -1   60.19    7.20
   7  -4   1   56.19    9.10
   7  -4   1   49.80    8.40
   7  -4   1   57.99    7.30
   7  -4   1   54.19    7.60
   7  -4   1   62.99    8.40
  -8   4  -1  562.04   49.50
  -8   4  -1  611.04   49.99
   8  -4   1  560.64   49.99
   8  -4   1  568.34   49.50
   8  -4   1  591.14   50.09
   8  -4   1  544.75   50.39
  -9   4  -1   43.90    7.90
  -9   4  -1   56.69    7.10
   9  -4   1   43.00    8.10
   9  -4   1   48.30    8.60
   9  -4   1   51.89    8.30
   9  -4   1   43.60    6.70
 -10   4  -1  267.67   25.40
 -10   4  -1  274.97   26.50
  10  -4   1  283.77   27.10
  10  -4   1  245.98   26.40
  10  -4   1  274.17   25.20
  10  -4   1  332.87   34.40
 -11   4  -1  214.88   23.20
 -11   4  -1  175.48   25.60
  11  -4   1  218.48   23.50
  11  -4   1  245.28   21.10
  11  -4   1  242.58   21.70
  11  -4   1  229.28   23.10
  11  -4   1  159.98   28.60
  11  -4   1  242.38   21.30
 -12   4  -1   62.89    9.90
 -12   4  -1   51.69   10.60
  12  -4   1   76.79   11.20
  12  -4   1   79.19   10.60
  12  -4   1   62.89   11.40
  12  -4   1   84.09    9.90
 -13   4  -1    8.30    7.10
 -13   4  -1   -1.10    8.10
  13  -4   1   10.60    6.90
  13  -4   1   12.30    6.60
  13  -4   1   11.10    8.60
 -14   4  -1   22.40    9.70
 -14   4  -1   18.80    8.60
  14  -4   1   29.80   11.30
  14  -4   1   39.40    8.80
  12   3  -1   -1.40    8.80
  12   3  -1   -4.20    8.00
  12   3  -1   -1.10    8.30
  12   3  -1  -15.60    8.70
 -12  -3   1    1.50    8.70
 -12  -3   1   18.10    5.70
 -12  -3   1    9.80    7.60
  11   3  -1   53.09   10.50
  11   3  -1   60.79   11.60
  11   3  -1   50.39   11.00
  11   3  -1   64.89   11.50
 -11  -3   1   55.09    9.40
 -11  -3   1   63.29   10.80
 -11  -3   1   53.39   10.00
  10   3  -1   95.69   14.60
  10   3  -1  101.69   15.90
  10   3  -1  115.89   16.50
  10   3  -1  121.09   14.90
  10   3  -1  106.99   17.10
 -10  -3   1  117.59   13.70
 -10  -3   1  132.39   15.50
   9   3  -1    1.40    6.80
   9   3  -1   -0.50    7.20
   9   3  -1    0.10    5.90
   9   3  -1   -3.50    6.60
   9   3  -1    0.80    6.80
  -9  -3   1   -2.40    6.00
  -9  -3   1   -2.50    5.60
  -9  -3   1    4.80    7.00
  -9  -3   1   -0.10    4.30
   8   3  -1   85.59   11.70
   8   3  -1   82.89   11.60
   8   3  -1   77.59   11.20
   8   3  -1  102.79   12.50
   8   3  -1   91.19   13.10
   8   3  -1  107.99   12.40
  -8  -3   1   68.09    9.80
  -8  -3   1   87.99   11.90
  -8  -3   1   77.09   10.30
  -8  -3   1   81.29    9.80
   7   3  -1  253.77   27.90
   7   3  -1  299.77   27.20
   7   3  -1  329.17   28.20
   7   3  -1  278.17   27.80
   7   3  -1  318.87   27.80
   7   3  -1  284.87   27.50
  -7  -3   1  336.17   26.70
  -7  -3   1  311.07   26.50
  -7  -3   1  288.97   27.60
  -7  -3   1  291.17   27.60
   6   3  -1    9.00    5.00
   6   3  -1    3.40    4.60
   6   3  -1    4.50    5.30
   6   3  -1    5.00    4.80
   6   3  -1   13.00    5.10
  -6  -3   1    7.10    3.90
  -6  -3   1    8.10    4.60
  -6  -3   1    5.20    5.00
   5   3  -1  535.55   44.90
   5   3  -1  536.85   44.90
   5   3  -1  454.95   44.90
   5   3  -1  494.85   44.70
   5   3  -1  528.85   44.90
   5   3  -1  531.65   44.80
  -5  -3   1  499.35   44.10
  -5  -3   1  537.55   44.80
  -5  -3   1  572.74   44.40
  -5  -3   1  466.55   44.70
   4   3  -1   14.00    3.30
   4   3  -1   15.30    3.80
   4   3  -1   15.10    6.10
   4   3  -1   16.50    4.20
  -4  -3   1   16.40    3.70
  -4  -3   1   12.10    3.10
  -4  -3   1   19.90    3.50
  -4  -3   1   19.60    4.00
   3   3  -1  589.04   51.39
   3   3  -1  614.24   51.39
   3   3  -1  650.53   51.29
   3   3  -1  565.04   51.49
   3   3  -1  565.14   51.19
   3   3  -1  630.24   51.39
  -3  -3   1  547.95   51.09
  -3  -3   1  576.64   51.39
  -3  -3   1  657.13   51.29
  -3  -3   1  606.14   51.39
   2   3  -1 1440.96  119.69
   2   3  -1 1398.06  119.69
   2   3  -1 1328.87  119.79
   2   3  -1 1347.77  119.79
   2   3  -1 1452.15  119.79
   2   3  -1 1578.34  119.69
  -2  -3   1 1374.76  119.69
  -2  -3   1 1360.26  119.79
  -2  -3   1 1417.76  119.69
  -2  -3   1 1439.56  119.79
   1   3  -1  206.38   19.70
   1   3  -1  223.78   19.50
   1   3  -1  222.28   19.70
   1   3  -1  244.98   19.40
  -1  -3   1  248.48   19.60
  -1  -3   1  229.58   19.70
  -1  -3   1  206.28   19.70
   0   3  -1  469.05   39.80
   0   3  -1  440.26   39.70
   0   3  -1  473.25   39.50
   0   3  -1  445.36   39.70
   0   3  -1  488.15   39.60
   0  -3   1  419.16   39.60
   0  -3   1  470.85   39.70
   0  -3   1  498.25   39.80
   0  -3   1  493.45   39.70
  -3   3  -1 3659.13  294.67
  -3   3  -1 3393.86  294.57
  -3   3  -1 3545.45  294.67
  -3   3  -1 3313.67  294.67
   3  -3   1 3327.37  294.77
   3  -3   1 3842.42  294.57
   3  -3   1 3503.85  294.67
   3  -3   1 3569.94  294.67
   3  -3   1 3420.26  294.77
   3  -3   1 3332.57  294.57
  -4   3  -1  188.78   14.50
  -4   3  -1  149.39   14.30
   4  -3   1  152.78   14.30
   4  -3   1  175.48   15.00
   4  -3   1  169.98   14.80
   4  -3   1  147.39   14.50
   4  -3   1  162.38   14.50
  -5   3  -1 1290.87  107.49
  -5   3  -1 1326.17  107.19
   5  -3   1 1161.28  107.09
   5  -3   1 1363.46  107.49
   5  -3   1 1292.97  107.59
   5  -3   1 1301.17  107.49
   5  -3   1 1300.57  107.29
   5  -3   1 1100.99  106.99
   5  -3   1 1261.17  107.59
  -6   3  -1  952.70   78.09
  -6   3  -1  910.31   77.69
   6  -3   1  923.01   77.69
   6  -3   1  902.01   77.99
   6  -3   1  878.61   78.19
  -7   3  -1  162.98   12.40
   7  -3   1  124.89   13.10
   7  -3   1  118.19   12.00
   7  -3   1   94.79   13.50
  -8   3  -1  419.86   33.60
  -8   3  -1  391.36   34.20
   8  -3   1  361.96   34.20
   8  -3   1  376.96   34.80
   8  -3   1  367.16   33.40
   8  -3   1  376.26   34.30
  -9   3  -1   44.30    6.60
  -9   3  -1   28.50    7.70
   9  -3   1   31.00    5.40
   9  -3   1   42.40    5.90
   9  -3   1   34.10    7.60
   9  -3   1   47.10    7.50
   9  -3   1   44.00    6.00
   9  -3   1   40.50    7.70
 -10   3  -1   19.90    6.00
 -10   3  -1   10.70    7.60
  10  -3   1   13.00    5.40
  10  -3   1   30.40    5.50
  10  -3   1   14.90    9.00
  10  -3   1   14.60    7.60
  10  -3   1   15.10    5.30
 -11   3  -1   20.60    8.30
 -11   3  -1   21.30    6.80
  11  -3   1   22.70    6.20
  11  -3   1   22.50    6.10
  11  -3   1   21.30    6.10
  11  -3   1    9.10    7.90
 -12   3  -1  122.19   14.40
 -12   3  -1  113.59   16.10
  12  -3   1  119.69   14.20
  12  -3   1  108.69   13.40
  12  -3   1  142.89   14.70
  12  -3   1  100.29   15.10
 -13   3  -1   -1.60    7.90
 -13   3  -1   -1.70    6.70
  13  -3   1   -6.40    6.50
  13  -3   1    3.40    8.80
  13  -3   1   -2.10    6.80
  12   2  -1   -0.70    7.70
  12   2  -1    4.10    9.20
  12   2  -1   -2.30    8.00
 -12  -2   1   10.90    8.80
 -12  -2   1   21.30    6.60
 -12  -2   1    5.80    7.30
  11   2  -1    7.80    8.50
  11   2  -1    4.50    7.80
  11   2  -1   11.10    7.90
  11   2  -1    9.50    7.10
  11   2  -1    3.30    8.00
 -11  -2   1    2.50    8.00
 -11  -2   1    5.60    6.80
 -11  -2   1    2.90    6.50
  10   2  -1  189.58   20.10
  10   2  -1  226.48   20.90
  10   2  -1  191.68   21.10
  10   2  -1  193.08   21.80
  10   2  -1  170.08   20.70
 -10  -2   1  218.58   20.70
 -10  -2   1  193.18   19.70
 -10  -2   1  184.88   18.90
 -10  -2   1  157.38   19.00
   9   2  -1  171.98   17.20
   9   2  -1  140.89   16.30
   9   2  -1  153.78   16.40
   9   2  -1  134.89   17.10
  -9  -2   1  153.78   16.40
  -9  -2   1  153.38   16.90
  -9  -2   1  150.08   15.40
   8   2  -1  291.67   30.30
   8   2  -1  321.37   29.90
   8   2  -1  342.67   30.80
   8   2  -1  338.57   29.60
   8   2  -1  350.56   30.10
   8   2  -1  328.17   30.60
  -8  -2   1  320.17   29.80
  -8  -2   1  336.87   29.90
  -8  -2   1  358.66   29.00
  -8  -2   1  305.57   29.00
  -8  -2   1  310.17   29.80
   7   2  -1 1703.53  142.09
   7   2  -1 1578.44  141.49
   7   2  -1 1555.24  141.89
   7   2  -1 1642.04  141.79
   7   2  -1 1767.12  142.09
   7   2  -1 1854.11  141.89
  -7  -2   1 1769.32  141.59
  -7  -2   1 1600.04  141.69
  -7  -2   1 1592.14  141.19
  -7  -2   1 1611.94  141.19
   6   2  -1 1257.67  116.29
   6   2  -1 1344.67  116.69
   6   2  -1 1512.15  116.79
   6   2  -1 1334.17  116.49
   6   2  -1 1216.18  116.59
   6   2  -1 1475.55  116.59
  -6  -2   1 1548.45  116.09
  -6  -2   1 1244.78  115.99
  -6  -2   1 1226.68  116.39
  -6  -2   1 1495.55  116.09
  -6  -2   1 1409.26  116.39
   5   2  -1   63.29    7.70
   5   2  -1   61.29    6.60
   5   2  -1   46.70    7.20
   5   2  -1   38.80    6.20
   5   2  -1   49.20    7.20
   5   2  -1   50.19    7.50
  -5  -2   1   45.50    6.20
  -5  -2   1   63.79    6.10
  -5  -2   1   34.60    5.80
  -5  -2   1   52.59    7.30
   4   2  -1  433.26   36.10
   4   2  -1  429.46   36.10
   4   2  -1  447.06   36.20
   4   2  -1  452.45   36.20
   4   2  -1  394.16   35.80
   4   2  -1  370.26   36.20
  -4  -2   1  413.16   36.20
  -4  -2   1  377.46   35.70
  -4  -2   1  421.56   36.00
  -4  -2   1  381.66   36.00
  -4  -2   1  476.95   35.80
   3   2  -1  484.45   38.40
   3   2  -1  421.86   38.10
   3   2  -1  477.05   38.30
   3   2  -1  415.66   38.40
   3   2  -1  439.86   38.20
   3   2  -1  464.65   38.30
  -3  -2   1  401.56   38.10
  -3  -2   1  448.36   38.30
  -3  -2   1  480.45   38.10
  -3  -2   1  426.46   38.30
  -3  -2   1  452.25   38.30
   2   2  -1 2446.96  194.08
   2   2  -1 2229.18  194.08
   2   2  -1 2307.47  194.08
   2   2  -1 2425.36  194.08
   2   2  -1 2195.98  193.98
   2   2  -1 2357.86  194.08
  -2  -2   1 2188.68  194.08
  -2  -2   1 2307.87  194.08
  -2  -2   1 2368.26  193.98
  -2  -2   1 2257.97  194.08
  -2  -2   1 2184.78  193.98
   0   2  -1 2902.81  289.17
   0   2  -1 3595.94  289.27
   0  -2   1 3421.76  289.17
   0  -2   1 3389.96  289.17
   0  -2   1 3829.72  289.27
  -1   2  -1  688.73   58.49
  -1   2  -1  644.04   58.49
   1  -2   1  643.74   58.39
   1  -2   1  816.82   58.49
   1  -2   1  667.03   58.39
   1  -2   1  725.63   58.39
   1  -2   1  749.13   58.39
   1  -2   1  595.24   58.39
  -2   2  -1  201.18   16.90
  -2   2  -1  176.28   16.90
   2  -2   1  164.48   16.90
   2  -2   1  217.28   16.90
   2  -2   1  224.28   17.00
   3  -2   1  430.16   37.40
   3  -2   1  449.56   37.60
  -4   2  -1 3203.78  279.97
  -4   2  -1 3816.22  280.27
   4  -2   1 3252.17  280.17
   4  -2   1 3294.17  279.97
   4  -2   1 3088.99  279.87
   4  -2   1 3244.38  280.27
  -5   2  -1  217.88   17.20
  -5   2  -1  202.98   18.00
   5  -2   1  182.48   17.50
   5  -2   1  189.48   17.90
   5  -2   1  178.38   17.00
  -6   2  -1  195.48   19.00
  -6   2  -1  210.28   18.10
   6  -2   1  223.78   18.00
   6  -2   1  186.08   18.70
   6  -2   1  199.08   17.70
   6  -2   1  214.98   17.60
   6  -2   1  202.08   17.90
   6  -2   1  181.68   18.00
  -7   2  -1   45.50    5.30
   7  -2   1   34.00    5.20
   7  -2   1   45.20    5.00
   7  -2   1   26.20    5.80
   7  -2   1   30.90    4.40
   7  -2   1   32.00    5.00
   7  -2   1   37.40    6.90
   7  -2   1   27.90    4.60
  -8   2  -1   19.40    6.40
  -8   2  -1   31.30    5.10
   8  -2   1   19.10    7.20
   8  -2   1   16.40    6.10
   8  -2   1   19.70    4.30
   8  -2   1   12.50    4.20
   8  -2   1   23.70    4.70
  -9   2  -1  175.98   16.30
  -9   2  -1  134.99   17.80
   9  -2   1  181.68   17.40
   9  -2   1  170.78   15.70
   9  -2   1  184.08   15.80
   9  -2   1  133.69   15.80
   9  -2   1  157.98   16.20
   9  -2   1  152.98   17.80
 -10   2  -1  424.96   38.00
 -10   2  -1  428.76   39.00
  10  -2   1  448.56   37.60
  10  -2   1  387.06   38.70
  10  -2   1  462.55   37.70
  10  -2   1  408.36   39.20
  10  -2   1  421.06   37.80
 -11   2  -1    5.60    7.80
 -11   2  -1    6.10    6.20
  11  -2   1   16.40    5.50
  11  -2   1    3.00    6.00
  11  -2   1   17.70    6.40
  11  -2   1    2.60    7.50
 -12   2  -1    2.20    8.40
 -12   2  -1   19.10    7.10
  12  -2   1    6.20    8.70
  12  -2   1    9.50    6.80
  12  -2   1   10.70    5.30
  12  -2   1   15.10    6.60
 -13   2  -1    4.50    7.40
 -13   2  -1  -11.10    8.40
  13  -2   1   -7.50    6.80
  13  -2   1   -6.40    6.40
  13  -2   1   -2.80    8.40
  13   1  -1   -2.40    8.70
  13   1  -1   16.00    8.50
  13   1  -1    0.00    7.60
  13   1  -1    4.10    9.20
 -13  -1   1    1.80    8.90
 -13  -1   1   13.50    8.00
 -13  -1   1   -1.60    3.00
  12   1  -1   61.79   11.10
  12   1  -1   57.79   11.90
  12   1  -1   45.60   10.20
  12   1  -1   89.69   12.60
 -12  -1   1   46.80   10.70
 -12  -1   1   87.59   11.60
 -12  -1   1   61.79    9.60
  11   1  -1   46.30   10.50
  11   1  -1   73.29   13.40
  11   1  -1   72.69   10.80
  11   1  -1   49.90    9.90
 -11  -1   1   59.39   11.00
 -11  -1   1   68.69    9.00
 -11  -1   1   34.10    9.90
 -11  -1   1   65.49    9.10
  10   1  -1   83.69   11.10
  10   1  -1   63.39   10.40
  10   1  -1   76.99   11.70
  10   1  -1   53.29   14.20
  10   1  -1   85.29   12.10
  10   1  -1   82.49   10.60
 -10  -1   1   70.69   10.60
 -10  -1   1   78.69   11.10
   9   1  -1  202.48   18.00
   9   1  -1  143.89   18.00
   9   1  -1  164.98   17.80
   9   1  -1  173.48   17.20
   9   1  -1  153.88   16.80
   9   1  -1  154.38   17.60
  -9  -1   1  156.48   16.40
  -9  -1   1  178.28   17.80
  -9  -1   1  172.78   17.00
  -9  -1   1  161.18   17.00
   8   1  -1 1424.96  120.09
   8   1  -1 1386.76  120.49
   8   1  -1 1475.05  120.59
   8   1  -1 1382.66  119.79
   8   1  -1 1608.14  120.29
   8   1  -1 1240.18  120.19
  -8  -1   1 1324.77  119.89
  -8  -1   1 1467.55  119.79
  -8  -1   1 1378.46  119.59
  -8  -1   1 1396.86  119.89
   7   1  -1  175.58   17.40
   7   1  -1  149.69   16.40
   7   1  -1  173.88   17.10
   7   1  -1  201.28   18.00
   7   1  -1  178.68   16.80
   7   1  -1  155.68   17.20
  -7  -1   1  164.08   16.80
  -7  -1   1  167.88   17.10
  -7  -1   1  208.38   17.00
   6   1  -1 2387.66  184.08
   6   1  -1 2201.18  184.18
   6   1  -1 2336.87  183.98
   6   1  -1 2207.78  183.78
   6   1  -1 1910.61  183.98
  -6  -1   1 2099.39  183.68
  -6  -1   1 2065.29  183.98
   5   1  -1  194.58   18.50
   5   1  -1  203.28   17.70
   5   1  -1  201.78   17.60
   5   1  -1  214.08   18.10
   5   1  -1  201.18   18.40
   5   1  -1  177.18   17.30
  -5  -1   1  201.98   17.20
  -5  -1   1  168.98   17.00
  -5  -1   1  220.18   17.10
  -5  -1   1  186.88   18.00
  -5  -1   1  198.88   17.60
  -5  -1   1  181.48   17.50
   4   1  -1 2191.38  179.68
   4   1  -1 2111.69  179.58
   4   1  -1 2266.77  179.78
   4   1  -1 1983.40  179.48
   4   1  -1 2241.68  179.78
   4   1  -1 1932.31  179.68
  -4  -1   1 2155.58  179.58
  -4  -1   1 2056.79  179.88
  -4  -1   1 2119.39  179.68
  -4  -1   1 2397.46  179.48
  -4  -1   1 1926.21  179.38
  -4  -1   1 2116.29  179.48
   3   1  -1  333.87   29.60
   3   1  -1  368.96   29.90
   3   1  -1  335.67   29.80
   3   1  -1  364.16   29.80
   3   1  -1  364.96   29.80
   3   1  -1  346.47   29.70
  -3  -1   1  360.86   29.60
  -3  -1   1  328.07   29.60
  -3  -1   1  329.17   29.90
  -3  -1   1  348.17   29.80
  -3  -1   1  337.57   29.80
   2   1  -1  232.58   19.80
   2   1  -1  233.28   19.90
   2   1  -1  226.78   19.90
   2   1  -1  241.08   19.90
   2   1  -1  227.48   19.90
  -2  -1   1  230.88   19.60
  -2  -1   1  227.88   19.80
  -2  -1   1  234.68   20.00
  -2  -1   1  228.88   19.90
  -2  -1   1  237.08   19.80
  -2  -1   1  226.58   19.90
  -1  -1   1  981.30   82.89
  -1   1  -1   57.59    5.90
  -1   1  -1   74.79    6.00
   1  -1   1   80.99    6.00
   1  -1   1   61.99    6.00
  -3   1  -1 4689.73  397.56
  -3   1  -1 5404.26  397.76
  -3   1  -1 4218.78  397.46
  -3   1  -1 5114.89  397.66
   3  -1   1 4529.05  397.36
   3  -1   1 4875.81  397.66
   3  -1   1 4418.96  397.46
   3  -1   1 4195.88  397.46
   3  -1   1 4481.35  397.46
   3  -1   1 5157.58  397.56
   3  -1   1 4752.32  397.86
  -4   1  -1   80.69    8.10
   4  -1   1   67.39    7.60
   4  -1   1   67.79    8.00
   4  -1   1   69.99    6.80
   4  -1   1   74.59    7.20
  -5   1  -1   93.49   10.00
  -5   1  -1  119.49   11.20
  -5   1  -1  113.19    9.70
  -5   1  -1  109.39   10.00
   5  -1   1  109.19   11.20
   5  -1   1   95.09    9.90
   5  -1   1  105.79    9.70
   5  -1   1  124.59    9.70
   5  -1   1  101.69   11.70
   5  -1   1  111.89   12.00
   5  -1   1   87.49   10.20
  -6   1  -1    9.60    3.20
  -6   1  -1   13.50    4.50
  -6   1  -1   10.90    3.30
   6  -1   1   12.00    4.60
   6  -1   1    6.60    3.50
   6  -1   1    9.30    3.50
   6  -1   1   15.90    4.10
   6  -1   1   11.30    3.20
   6  -1   1    8.30    2.80
  -7   1  -1  337.77   29.70
  -7   1  -1  368.36   30.00
  -7   1  -1  338.67   30.70
   7  -1   1  347.77   30.10
   7  -1   1  318.87   30.10
   7  -1   1  344.27   30.70
   7  -1   1  351.06   31.30
   7  -1   1  338.57   29.70
   7  -1   1  329.27   29.90
  -8   1  -1  348.87   30.10
  -8   1  -1  311.97   29.00
  -8   1  -1  329.67   29.10
  -8   1  -1  319.97   28.80
   8  -1   1  345.57   30.30
   8  -1   1  323.17   29.20
   8  -1   1  341.67   29.40
   8  -1   1  346.17   28.90
   8  -1   1  304.37   28.90
   8  -1   1  341.97   30.80
   8  -1   1  300.27   29.30
  -9   1  -1   63.69   10.10
  -9   1  -1   93.09    9.40
  -9   1  -1   58.89    9.90
  -9   1  -1   71.39    9.90
   9  -1   1   84.79   10.90
   9  -1   1   65.99   10.40
   9  -1   1   71.19    9.00
   9  -1   1   67.29   10.20
   9  -1   1   66.39   10.10
   9  -1   1   67.29   10.40
 -10   1  -1   66.99   16.00
 -10   1  -1   74.89   11.00
  10  -1   1   59.79   11.00
  10  -1   1  107.39   16.90
  10  -1   1   89.99   11.40
  10  -1   1   92.09   10.10
  10  -1   1   67.79   11.30
  10  -1   1   86.09   12.40
  10  -1   1   80.49   11.60
 -11   1  -1   15.10    8.70
 -11   1  -1   17.30    7.00
  11  -1   1   13.90    5.40
  11  -1   1   13.80    6.80
  11  -1   1   35.60    7.40
  11  -1   1   17.60    7.00
  11  -1   1   10.20    8.10
  11  -1   1   21.30    7.60
 -12   1  -1   18.10    9.30
 -12   1  -1   10.90    7.60
  12  -1   1   37.00    8.10
  12  -1   1   24.30    8.20
  12  -1   1   23.10    6.20
  12  -1   1   33.80   10.70
  12  -1   1   39.00    8.50
 -13   1  -1    9.40    7.70
 -13   1  -1    1.20    8.90
  13  -1   1   -3.80    7.40
  13  -1   1  -10.40    7.30
  13  -1   1   -6.80    7.30
  13  -1   1  -10.60    8.10
  13   0  -1   -4.50    8.50
  13   0  -1    5.40    7.50
  13   0  -1   -5.50    7.00
 -13   0   1    3.90    7.20
 -13   0   1    3.00    8.40
 -13   0   1   -2.00    2.70
  12   0  -1   48.30   11.10
  12   0  -1   42.60    9.20
  12   0  -1   59.99    9.10
  12   0  -1   55.29   10.10
  12   0  -1   43.60    7.20
  12   0  -1   56.29   12.10
 -12   0   1   54.69    8.20
 -12   0   1   43.70    8.50
 -12   0   1   37.80    9.80
  11   0  -1  115.79   13.80
  11   0  -1   88.79   13.70
  11   0  -1  106.89   14.80
  11   0  -1   83.39   13.80
  11   0  -1  140.89   14.90
 -11   0   1  137.39   15.50
 -11   0   1  101.69   13.00
 -11   0   1  105.69   12.90
  10   0  -1   46.90    7.80
  10   0  -1   42.80    7.30
  10   0  -1   43.20    9.60
  10   0  -1   42.90    8.50
  10   0  -1   33.40    7.50
 -10   0   1   31.30    8.40
 -10   0   1   43.70    7.50
 -10   0   1   43.40    6.90
 -10   0   1   43.80    7.00
   9   0  -1   25.20    5.90
   9   0  -1   13.40    6.20
   9   0  -1   37.00    8.20
   9   0  -1   23.30    7.50
   9   0  -1   27.30    6.10
   9   0  -1   30.30    7.10
  -9   0   1   30.20    5.70
  -9   0   1   16.40    6.70
  -9   0   1   21.50    6.10
  -9   0   1   27.90    5.60
   8   0  -1  423.96   39.40
   8   0  -1  463.05   40.60
   8   0  -1  402.36   39.90
   8   0  -1  477.85   39.70
   8   0  -1  464.05   40.40
   8   0  -1  489.85   39.90
  -8   0   1  417.56   39.50
  -8   0   1  452.75   39.40
  -8   0   1  483.75   39.90
  -8   0   1  468.65   39.50
   7   0  -1  126.89   11.10
   7   0  -1  122.69   13.00
   7   0  -1  113.19   12.30
   7   0  -1  103.69   11.70
   7   0  -1   91.39   11.30
   7   0  -1  114.79   12.00
  -7   0   1   97.19   11.30
  -7   0   1  106.89   12.20
  -7   0   1  115.79   12.40
   6   0  -1  175.78   15.30
   6   0  -1  164.78   16.10
   6   0  -1  178.78   15.10
   6   0  -1  176.88   14.90
   6   0  -1  174.18   15.80
   6   0  -1  140.09   15.40
  -6   0   1  151.28   15.90
  -6   0   1  147.19   15.10
   5   0  -1  890.21   74.79
   5   0  -1  823.72   74.59
   5   0  -1  842.22   74.39
   5   0  -1  846.52   74.39
   5   0  -1  931.11   74.89
   5   0  -1  923.81   74.59
  -5   0   1  949.51   74.39
  -5   0   1  811.32   74.89
  -5   0   1  978.70   74.59
  -5   0   1  779.42   74.19
  -5   0   1  986.60   74.49
  -5   0   1  765.92   74.49
   4   0  -1  610.44   58.79
   4   0  -1  680.93   58.79
   4   0  -1  716.03   58.69
   4   0  -1  766.72   59.09
   4   0  -1  648.04   58.69
  -4   0   1  791.32   58.89
  -4   0   1  624.84   58.59
  -4   0   1  643.54   58.79
  -4   0   1  689.03   58.49
  -4   0   1  732.23   58.69
  -4   0   1  750.82   58.79
  -4   0   1  653.13   59.09
   3   0  -1 1180.68  103.39
   3   0  -1 1303.07  103.19
   3   0  -1 1106.79  103.19
   3   0  -1 1180.28  103.29
  -3   0   1 1215.68  103.29
  -3   0   1 1378.66  103.09
  -3   0   1 1152.08  103.19
  -3   0   1 1236.58  103.19
  -3   0   1 1352.36  103.29
  -3   0   1 1219.08  103.49
  -3   0   1 1110.09  103.09
   2   0  -1  359.46   32.30
   2   0  -1  385.06   32.40
   2   0  -1  351.16   32.40
   2   0  -1  435.66   32.30
   2   0  -1  337.17   32.30
   2   0  -1  373.86   32.50
  -2   0   1  431.86   32.30
  -2   0   1  356.26   32.50
  -2   0   1  420.76   32.30
  -2   0   1  387.66   32.40
  -2   0   1  425.46   32.40
  -2   0   1  332.57   32.30
  -2   0   1  365.96   32.40
  -1   0  -1  445.86   33.00
  -1   0  -1  351.46   32.90
  -1   0  -1  338.97   32.90
  -1   0  -1  416.86   32.90
  -1   0  -1  349.47   32.90
  -1   0  -1  381.56   32.80
   1   0   1  377.76   32.90
   1   0   1  398.06   32.80
   1   0   1  451.35   33.00
   1   0   1  379.66   32.80
   1   0   1  357.66   32.90
   1   0   1  413.96   32.90
  -3   0  -1 2093.79  163.38
  -3   0  -1 1830.32  163.18
  -3   0  -1 1779.92  163.18
  -3   0  -1 1865.11  162.98
  -3   0  -1 1915.71  163.08
  -3   0  -1 2082.69  163.08
   3   0   1 2032.30  163.38
   3   0   1 2025.80  163.48
   3   0   1 1848.02  163.08
   3   0   1 2031.30  163.08
   3   0   1 1905.61  163.18
   3   0   1 1964.80  163.28
   3   0   1 1737.83  163.18
  -4   0  -1    2.00    2.80
  -4   0  -1    4.80    2.10
  -4   0  -1    8.00    2.20
  -4   0  -1    4.10    1.70
  -4   0  -1    2.70    2.50
   4   0   1    3.70    2.50
   4   0   1    3.90    3.10
   4   0   1    2.50    2.00
   4   0   1   -0.10    2.60
   4   0   1    3.60    2.20
   4   0   1    4.40    3.00
   4   0   1    8.10    2.00
  -5   0  -1  549.05   53.19
  -5   0  -1  623.04   53.29
  -5   0  -1  619.04   53.19
   5   0   1  677.73   53.89
   5   0   1  667.43   53.29
   5   0   1  573.54   53.09
   5   0   1  657.03   53.69
   5   0   1  631.14   53.39
  -6   0  -1  680.73   57.29
  -6   0  -1  650.03   58.79
  -6   0  -1  728.23   57.69
  -6   0  -1  622.74   57.29
   6   0   1  640.84   57.49
   6   0   1  717.73   58.09
   6   0   1  685.93   57.89
   6   0   1  683.63   57.49
   6   0   1  626.94   57.09
   6   0   1  665.93   57.39
  -7   0  -1  303.57   26.50
  -7   0  -1  275.57   27.10
  -7   0  -1  281.67   26.30
   7   0   1  325.77   28.00
   7   0   1  312.97   27.40
   7   0   1  283.47   26.90
   7   0   1  294.07   26.60
   7   0   1  288.57   26.80
   7   0   1  308.97   26.30
  -8   0  -1  115.09   13.80
  -8   0  -1  141.29   13.50
  -8   0  -1   98.49   15.00
  -8   0  -1  139.19   13.40
   8   0   1  134.09   14.30
   8   0   1  139.69   13.90
   8   0   1  125.69   15.00
   8   0   1  106.69   14.20
   8   0   1  138.29   13.50
   8   0   1  146.69   16.30
  -9   0  -1    7.40    4.90
  -9   0  -1   -2.50    6.70
  -9   0  -1   -2.70    5.80
  -9   0  -1   -1.40    5.10
   9   0   1    4.20    7.00
   9   0   1    2.40    5.30
   9   0   1   -2.10    6.00
   9   0   1    4.20    5.40
   9   0   1   -3.60    5.50
 -10   0  -1   13.00    6.00
 -10   0  -1    9.00    6.20
 -10   0  -1    5.10    8.10
  10   0   1   20.00    8.20
  10   0   1    6.30    6.80
  10   0   1   13.70    6.70
  10   0   1   20.70    6.90
  10   0   1   15.90    5.00
  10   0   1   14.70    7.30
 -11   0  -1   19.40    8.90
 -11   0  -1   23.40    7.20
 -11   0  -1   21.70    9.00
 -11   0  -1   28.60    7.20
  11   0   1   36.30    9.00
  11   0   1   21.00    5.70
  11   0   1   18.90    7.80
  11   0   1   35.80   10.20
 -12   0  -1    4.60    9.20
 -12   0  -1   32.70    8.10
  12   0   1   30.70    6.00
  12   0   1   18.20    8.20
  12   0   1   29.50    9.00
  12   0   1   27.10    8.60
  12   0   1   36.60   10.80
  14  -1  -1   18.40   10.50
  14  -1  -1   21.80    8.80
 -14   1   1   37.90    9.10
 -14   1   1   15.00    9.10
  13  -1  -1   -0.10    6.60
  13  -1  -1   -0.70    6.70
  13  -1  -1   -5.10    6.60
  13  -1  -1    5.40    9.00
 -13   1   1    3.40    6.50
 -13   1   1    3.00    8.20
  12  -1  -1   -2.20    5.90
  12  -1  -1   12.60    8.20
  12  -1  -1    6.20    6.30
  12  -1  -1    8.00    4.70
  12  -1  -1    1.50    6.10
 -12   1   1   -0.90    5.70
 -12   1   1   -4.00    7.60
  11  -1  -1   95.99   13.00
  11  -1  -1   84.19   11.90
  11  -1  -1   81.99   10.50
  11  -1  -1   77.79   13.50
  11  -1  -1   86.69   11.80
  11  -1  -1   98.19   13.10
 -11   1   1   91.49   12.90
 -11   1   1   89.79   13.70
  10  -1  -1  353.06   29.40
  10  -1  -1  317.87   28.90
  10  -1  -1  327.17   28.80
  10  -1  -1  267.97   28.80
  10  -1  -1  336.97   32.40
 -10   1   1  324.67   28.70
 -10   1   1  317.37   28.40
 -10   1   1  320.67   29.70
 -10   1   1  310.57   28.40
   9  -1  -1  139.49   16.30
   9  -1  -1  138.89   15.70
   9  -1  -1  171.68   17.60
   9  -1  -1  166.48   17.90
   9  -1  -1  191.88   16.70
   9  -1  -1  173.08   16.10
  -9   1   1  153.58   17.10
  -9   1   1  162.68   15.60
  -9   1   1  165.18   15.80
  -9   1   1  184.68   16.00
   8  -1  -1   13.70    4.30
   8  -1  -1   14.10    5.60
   8  -1  -1    9.90    5.20
   8  -1  -1   19.50    5.10
   8  -1  -1   22.00    4.20
   8  -1  -1   10.80    4.60
  -8   1   1   17.40    5.50
  -8   1   1   17.00    4.60
   7  -1  -1  586.14   45.50
   7  -1  -1  479.95   45.50
   7  -1  -1  535.35   46.10
   7  -1  -1  484.65   45.10
   7  -1  -1  550.74   45.30
   7  -1  -1  520.75   45.90
  -7   1   1  501.95   45.20
  -7   1   1  529.75   45.30
  -7   1   1  483.35   46.10
  -7   1   1  529.55   45.80
  -7   1   1  598.64   45.30
   6  -1  -1 1614.94  139.49
   6  -1  -1 1642.54  138.99
   6  -1  -1 1571.24  138.69
   6  -1  -1 1678.23  138.49
   6  -1  -1 1657.73  138.49
   6  -1  -1 1817.12  139.09
  -6   1   1 1553.64  139.09
  -6   1   1 1565.84  138.59
   5  -1  -1  617.64   48.70
   5  -1  -1  500.25   48.00
   5  -1  -1  563.74   48.10
   5  -1  -1  549.65   48.00
   5  -1  -1  576.64   48.20
   5  -1  -1  533.75   48.20
  -5   1   1  530.55   48.60
  -5   1   1  600.04   48.10
  -5   1   1  623.54   48.40
   4  -1  -1  336.77   30.00
   4  -1  -1  353.36   30.00
   4  -1  -1  382.06   30.20
   4  -1  -1  358.26   30.20
   4  -1  -1  368.76   30.50
  -4   1   1  356.96   30.60
  -4   1   1  320.47   30.00
  -4   1   1  354.16   30.10
   3  -1  -1 1990.00  182.68
   3  -1  -1 2074.59  182.68
   3  -1  -1 2366.56  182.88
   3  -1  -1 2180.88  182.68
   3  -1  -1 2214.08  182.88
   3  -1  -1 2094.29  182.88
  -3   1   1 1937.21  182.68
  -3   1   1 2459.25  182.68
  -3   1   1 2168.68  182.98
   2  -1  -1 1867.81  157.18
   2  -1  -1 1992.50  157.18
   2  -1  -1 1757.42  157.18
   2  -1  -1 1755.52  157.28
   2  -1  -1 2065.09  157.18
   2  -1  -1 1879.61  157.08
   2  -1  -1 1598.44  157.08
  -2   1   1 1848.81  157.18
  -2   1   1 1637.14  157.18
  -2   1   1 1822.02  157.28
  -2   1   1 1995.90  157.08
  -2   1   1 2135.09  157.28
   0  -1  -1  386.06   32.90
   0  -1  -1  364.76   32.90
   0  -1  -1  395.06   33.00
   0   1   1  393.76   33.00
   0   1   1  419.26   33.00
   0   1   1  370.46   32.90
  -1  -1  -1 2300.17  177.48
  -1  -1  -1 2027.50  177.58
  -1  -1  -1 2024.60  177.48
  -1  -1  -1 2043.10  177.58
  -1  -1  -1 2303.07  177.68
  -1  -1  -1 1932.41  177.58
   1   1   1 2112.79  177.58
   1   1   1 2044.00  177.58
   1   1   1 2421.76  177.68
   1   1   1 2055.99  177.68
   1   1   1 1874.01  177.48
  -3  -1  -1 2923.01  228.08
  -3  -1  -1 2464.35  227.98
  -3  -1  -1 2943.31  227.88
  -3  -1  -1 2504.15  227.78
  -3  -1  -1 2855.71  227.78
  -3  -1  -1 2633.84  227.98
   3   1   1 2886.21  228.08
   3   1   1 2890.31  228.18
   3   1   1 2760.42  227.98
   3   1   1 2498.25  227.98
   3   1   1 2451.05  227.78
   3   1   1 2570.24  227.98
  -4  -1  -1    6.00    2.90
  -4  -1  -1   11.30    2.80
  -4  -1  -1   11.40    3.10
  -4  -1  -1   11.40    2.50
   4   1   1    6.30    5.50
   4   1   1   12.00    3.30
   4   1   1   10.30    3.50
   4   1   1   11.40    3.50
   4   1   1    9.90    2.90
   4   1   1   11.00    2.70
  -5  -1  -1  591.24   45.70
  -5  -1  -1  495.25   45.60
  -5  -1  -1  537.15   46.10
  -5  -1  -1  484.85   46.00
   5   1   1  569.54   46.30
   5   1   1  522.15   45.90
   5   1   1  486.05   46.20
   5   1   1  630.04   47.00
   5   1   1  512.55   46.40
   5   1   1  534.45   46.10
  -6  -1  -1    3.30    2.80
  -6  -1  -1    7.30    2.90
  -6  -1  -1   11.00    3.60
  -6  -1  -1    5.00    4.20
  -6  -1  -1    6.50    3.70
   6   1   1   -1.20    4.30
   6   1   1    3.20    3.90
   6   1   1    5.10    3.40
   6   1   1    2.20    4.30
   6   1   1    4.00    4.90
   6   1   1    0.30    4.10
  -7  -1  -1  143.09   16.40
  -7  -1  -1  153.48   16.10
  -7  -1  -1  184.48   15.70
   7   1   1  175.78   18.00
   7   1   1  184.78   16.80
   7   1   1  157.08   15.90
   7   1   1  175.58   16.40
   7   1   1  134.89   16.80
   7   1   1  168.98   17.20
  -8  -1  -1   26.20    5.60
  -8  -1  -1   20.30    7.20
  -8  -1  -1   17.80    6.30
  -8  -1  -1   27.30    5.80
   8   1   1   17.90    6.80
   8   1   1   23.90    6.30
   8   1   1   19.10    6.70
   8   1   1   46.80    8.10
   8   1   1   28.10    6.80
   8   1   1   17.20    5.70
  -9  -1  -1  115.39   12.40
  -9  -1  -1   77.29   14.10
   9   1   1  104.09   16.80
   9   1   1  111.19   13.80
   9   1   1   75.49   12.60
   9   1   1  113.99   13.00
   9   1   1   74.79   12.20
 -10  -1  -1  114.39   16.40
 -10  -1  -1  119.79   13.90
 -10  -1  -1  135.19   14.70
 -10  -1  -1   92.19   13.90
  10   1   1  107.89   16.30
  10   1   1  132.19   15.30
  10   1   1  113.09   15.80
 -11  -1  -1  -11.20    8.20
 -11  -1  -1    2.60    6.80
 -11  -1  -1    5.30    6.70
  11   1   1   -1.80    7.10
  11   1   1   -6.90    8.40
  11   1   1   -1.50    8.40
  11   1   1    9.30    9.50
  11   1   1    5.40    7.70
  11   1   1   12.40    5.40
 -12  -1  -1   -1.50    9.10
 -12  -1  -1   -1.20    7.40
  12   1   1   -5.50    8.30
  12   1   1    1.40    4.90
  12   1   1   -5.90    7.40
  12   1   1    9.20    8.60
  12   1   1   -0.50    8.10
  14  -2  -1   10.20    7.40
  14  -2  -1    5.20    8.10
  14  -2  -1    1.10    9.60
 -14   2   1   16.80    8.10
 -14   2   1    1.40    8.40
  13  -2  -1    1.90    6.60
  13  -2  -1    1.30    6.50
  13  -2  -1    1.20    9.10
 -13   2   1    1.50    6.20
 -13   2   1    6.20    7.80
  12  -2  -1   56.59    8.20
  12  -2  -1   47.40    8.30
  12  -2  -1   37.80    7.30
  12  -2  -1   51.59   11.00
 -12   2   1   51.99    8.10
 -12   2   1   59.39    9.50
  11  -2  -1   -0.30    7.70
  11  -2  -1   12.30    5.50
  11  -2  -1   14.60    5.00
  11  -2  -1    1.00    7.00
  11  -2  -1   10.50    5.40
 -11   2   1   14.10    7.30
 -11   2   1   20.10    5.90
  10  -2  -1  165.48   16.70
  10  -2  -1  170.78   16.90
  10  -2  -1  163.48   16.60
  10  -2  -1  161.68   16.40
  10  -2  -1  190.08   18.60
 -10   2   1  161.88   18.00
 -10   2   1  186.38   16.80
   9  -2  -1   66.49    9.10
   9  -2  -1   68.29   11.10
   9  -2  -1   52.49    8.00
   9  -2  -1   52.49    8.50
   9  -2  -1   54.09    8.00
   9  -2  -1   72.99    8.20
  -9   2   1   58.19    7.50
  -9   2   1   57.09    8.30
   8  -2  -1 1486.55  132.99
   8  -2  -1 1515.95  132.79
   8  -2  -1 1631.84  133.49
   8  -2  -1 1581.54  132.89
   8  -2  -1 1613.84  133.59
   8  -2  -1 1618.64  133.69
  -8   2   1 1673.83  133.29
  -8   2   1 1606.94  133.09
  -8   2   1 1391.26  133.69
   7  -2  -1   59.09    7.00
   7  -2  -1   60.79    8.90
   7  -2  -1   82.79    9.10
   7  -2  -1   59.69    9.30
   7  -2  -1   61.29    6.90
  -7   2   1   78.19   10.50
  -7   2   1   65.39    9.40
   6  -2  -1 2993.20  237.68
   6  -2  -1 2550.74  238.18
   6  -2  -1 3027.20  238.28
   6  -2  -1 2424.06  237.68
  -6   2   1 3240.08  238.08
  -6   2   1 2681.03  239.18
  -6   2   1 2790.12  237.88
   5  -2  -1  298.97   25.50
   5  -2  -1  302.37   25.40
   5  -2  -1  266.87   24.80
   5  -2  -1  320.77   24.80
   5  -2  -1  302.87   25.30
  -5   2   1  272.97   25.50
  -5   2   1  265.27   24.90
   4  -2  -1  347.37   30.10
  -4   2   1  387.86   30.10
  -4   2   1  315.37   29.80
   2  -2  -1  865.01   79.99
   2  -2  -1  864.21   79.99
   2  -2  -1  915.01   79.89
   2  -2  -1  939.11   80.09
   2  -2  -1  917.41   79.99
   2  -2  -1  955.40   79.99
  -2   2   1 1076.69   79.99
  -2   2   1 1042.20   80.09
   1  -2  -1  696.43   64.49
   1  -2  -1  726.53   64.49
   1  -2  -1  771.42   64.49
   1  -2  -1  723.33   64.59
   1  -2  -1  795.72   64.49
   1  -2  -1  802.92   64.59
   1  -2  -1  783.72   64.49
  -1   2   1  756.42   64.49
  -1   2   1  821.72   64.49
  -1   2   1  711.93   64.49
  -1   2   1  831.12   64.59
  -1   2   1  691.23   64.49
  -1   2   1  722.33   64.59
  -1   2   1  846.42   64.49
   0  -2  -1  433.46   36.30
   0  -2  -1  445.16   36.20
   0  -2  -1  385.36   36.30
   0  -2  -1  396.66   36.30
   0  -2  -1  456.55   36.40
   0  -2  -1  414.36   36.20
   0   2   1  426.46   36.20
   0   2   1  406.56   36.30
   0   2   1  416.46   36.30
   0   2   1  454.55   36.30
   0   2   1  457.75   36.40
  -2  -2  -1 1698.73  151.38
  -2  -2  -1 1679.13  151.38
  -2  -2  -1 1955.10  151.38
  -2  -2  -1 1898.51  151.28
  -2  -2  -1 1609.54  151.18
  -2  -2  -1 1790.62  151.08
   2   2   1 1712.93  151.18
   2   2   1 2013.70  151.48
   2   2   1 1858.51  151.38
   2   2   1 1830.82  151.38
   2   2   1 1638.64  151.38
  -3  -2  -1    6.30    2.10
  -3  -2  -1    7.90    2.30
  -3  -2  -1    3.20    2.60
  -3  -2  -1    5.20    2.70
  -3  -2  -1    6.10    2.70
  -3  -2  -1   11.50    2.60
   3   2   1    4.10    2.70
   3   2   1    6.00    3.10
   3   2   1    5.70    2.30
   3   2   1    4.50    2.80
   3   2   1    9.00    2.90
   3   2   1    7.90    2.90
  -4  -2  -1  227.88   20.70
  -4  -2  -1  248.98   20.60
  -4  -2  -1  214.78   20.10
  -4  -2  -1  257.37   20.30
  -4  -2  -1  195.08   20.50
  -4  -2  -1  249.18   20.10
   4   2   1  198.38   20.70
   4   2   1  218.08   20.60
   4   2   1  257.27   21.10
   4   2   1  210.38   20.90
   4   2   1  237.78   20.80
   4   2   1  235.08   20.30
  -5  -2  -1   83.89    7.20
  -5  -2  -1   55.39    8.40
  -5  -2  -1   49.20    7.80
  -5  -2  -1   71.49    8.30
  -5  -2  -1   62.29    6.90
  -5  -2  -1   56.99    7.30
   5   2   1   63.99    9.10
   5   2   1   60.39    7.40
   5   2   1   63.49    8.60
   5   2   1   50.29    8.70
   5   2   1   59.99    8.10
   5   2   1   63.79    8.70
  -6  -2  -1    2.30    4.20
  -6  -2  -1   10.70    3.30
  -6  -2  -1   -2.70    4.50
  -6  -2  -1    5.20    3.40
   6   2   1    3.80    5.10
   6   2   1   -1.40    4.20
   6   2   1    5.80    4.00
   6   2   1    2.90    4.80
   6   2   1    6.00    5.20
   6   2   1    7.70    5.10
  -7  -2  -1 1101.39   98.79
  -7  -2  -1 1235.78   98.49
  -7  -2  -1 1113.79   98.89
  -7  -2  -1 1120.99   98.39
  -7  -2  -1 1273.67   98.19
   7   2   1 1176.48   98.99
   7   2   1 1193.88   99.09
   7   2   1 1076.89   98.59
   7   2   1 1209.78   99.59
   7   2   1 1125.19   99.29
   7   2   1 1085.79   99.19
  -8  -2  -1  221.58   22.60
  -8  -2  -1  240.18   22.00
   8   2   1  270.97   23.30
   8   2   1  222.08   22.90
   8   2   1  229.78   22.60
   8   2   1  231.28   24.80
   8   2   1  236.38   23.60
  -9  -2  -1   21.30    6.60
  -9  -2  -1    9.60    9.80
  -9  -2  -1   20.30    7.90
  -9  -2  -1   29.30    7.10
   9   2   1   22.30    8.60
   9   2   1   39.80    8.20
   9   2   1   33.70    9.00
   9   2   1    8.60    7.80
   9   2   1   27.40    8.40
   9   2   1   10.60    7.10
 -10  -2  -1   96.19   16.60
 -10  -2  -1  121.29   15.40
 -10  -2  -1  118.19   14.00
  10   2   1  135.59   16.70
  10   2   1  116.09   15.70
  10   2   1  120.29   17.20
  10   2   1  118.59   15.60
  10   2   1   94.69   15.70
 -11  -2  -1   65.99    9.90
 -11  -2  -1   36.00    8.80
 -11  -2  -1   38.40   10.60
  11   2   1   57.59   10.40
  11   2   1   40.70    8.20
  11   2   1   61.49   11.60
  11   2   1   60.29   15.30
  11   2   1   37.00   10.50
 -12  -2  -1    9.70    7.90
 -12  -2  -1    5.70    3.90
 -12  -2  -1    0.40    9.70
  12   2   1    8.20    9.50
  12   2   1  -11.20    8.00
  12   2   1    0.60    8.60
  12   2   1   -3.80    9.70
  14  -3  -1   87.69   13.30
  14  -3  -1   55.39   13.10
 -14   3   1   60.39   11.10
 -14   3   1   66.89   10.90
  13  -3  -1   -4.30    8.30
  13  -3  -1    8.50    6.00
  13  -3  -1    9.30    6.20
 -13   3   1    6.10    6.40
 -13   3   1    7.40    7.70
  12  -3  -1    7.70    5.20
  12  -3  -1    9.10    5.60
  12  -3  -1    5.30    5.50
  12  -3  -1    0.20    7.30
 -12   3   1    5.80    5.80
 -12   3   1  -14.10    7.50
  11  -3  -1  112.59   12.80
  11  -3  -1  159.98   16.60
  11  -3  -1  111.39   12.80
  11  -3  -1  115.59   16.60
  11  -3  -1   93.39   14.00
 -11   3   1  138.39   13.40
 -11   3   1  112.09   14.70
  10  -3  -1   84.39    9.30
  10  -3  -1   64.99    8.90
  10  -3  -1   70.89   10.40
  10  -3  -1   61.29    9.90
  10  -3  -1   69.39    8.90
 -10   3   1   83.09    9.60
 -10   3   1   78.39   11.20
   9  -3  -1    8.50    5.60
   9  -3  -1   10.90    3.70
   9  -3  -1    7.80    4.10
   9  -3  -1    8.60    6.40
  -9   3   1    9.90    5.40
  -9   3   1    9.70    4.40
   8  -3  -1  827.42   67.59
   8  -3  -1  821.92   67.59
   8  -3  -1  736.43   67.69
   8  -3  -1  787.52   67.09
  -8   3   1  780.92   66.99
  -8   3   1  691.43   67.69
  -8   3   1  844.12   67.29
   7  -3  -1  803.02   66.49
   7  -3  -1  829.92   67.69
   7  -3  -1  848.22   66.89
   7  -3  -1  795.62   66.09
   7  -3  -1  712.43   66.09
  -7   3   1  796.72   66.39
  -7   3   1  741.13   66.99
  -7   3   1  707.63   66.99
   6  -3  -1  319.07   27.50
   6  -3  -1  359.86   27.10
   6  -3  -1  358.76   27.70
   6  -3  -1  288.17   27.10
   6  -3  -1  269.27   26.80
  -6   3   1  284.57   27.70
   5  -3  -1 4939.81  406.46
   5  -3  -1 4902.41  406.36
   5  -3  -1 4359.46  406.16
   5  -3  -1 4359.46  406.16
   5  -3  -1 4652.83  406.46
   5  -3  -1 5053.19  406.56
  -5   3   1 5296.67  406.56
  -5   3   1 5370.16  406.46
  -5   3   1 4597.54  406.56
  -5   3   1 4616.34  406.26
   4  -3  -1  472.65   42.90
   4  -3  -1  498.65   42.50
   4  -3  -1  423.16   42.60
   4  -3  -1  563.44   42.90
   4  -3  -1  444.16   42.80
  -4   3   1  573.84   43.00
  -4   3   1  537.05   42.60
  -4   3   1  504.65   43.00
   3  -3  -1  965.60   87.49
   3  -3  -1  916.61   87.39
   3  -3  -1  996.00   87.29
   3  -3  -1 1101.79   87.19
  -3   3   1 1070.89   87.49
  -3   3   1 1159.18   87.19
  -3   3   1 1015.00   87.39
   2  -3  -1 2558.24  217.48
   2  -3  -1 2462.95  217.58
   2  -3  -1 2496.65  217.58
   2  -3  -1 2562.64  217.58
   2  -3  -1 2761.92  217.58
  -2   3   1 2525.65  217.58
  -2   3   1 2790.62  217.58
  -2   3   1 2820.22  217.48
  -2   3   1 2339.97  217.58
  -2   3   1 2458.85  217.48
   0  -3  -1 4441.06  379.86
   0  -3  -1 4516.45  379.86
   0   3   1 4343.97  379.86
   0   3   1 4483.35  379.86
   0   3   1 4208.08  379.76
   0   3   1 5009.50  379.86
  -1  -3  -1  101.79    9.50
  -1  -3  -1   98.59    9.90
  -1  -3  -1  103.29    9.20
  -1  -3  -1  109.89    9.70
  -1  -3  -1  102.39   10.00
  -1  -3  -1  112.69    9.70
   1   3   1  105.89    9.80
   1   3   1  104.29    9.90
   1   3   1   98.79    9.60
   1   3   1   92.69   10.00
   1   3   1  116.79    9.80
  -2  -3  -1  117.59   10.70
  -2  -3  -1  117.89   10.50
  -2  -3  -1  126.29   11.10
  -2  -3  -1  110.69   10.90
  -2  -3  -1  100.19    9.90
  -2  -3  -1  116.99   10.70
   2   3   1  110.69   11.00
   2   3   1  112.29   10.50
   2   3   1  108.99   10.80
   2   3   1  106.59   11.20
   2   3   1  126.39   11.00
  -3  -3  -1  501.75   39.30
  -3  -3  -1  496.95   38.80
  -3  -3  -1  412.86   39.30
  -3  -3  -1  379.46   38.90
  -3  -3  -1  427.36   39.30
  -3  -3  -1  485.25   39.20
   3   3   1  424.76   39.50
   3   3   1  484.45   39.50
   3   3   1  432.36   39.00
   3   3   1  456.25   39.80
   3   3   1  501.85   39.50
  -4  -3  -1   86.59    9.80
  -4  -3  -1   98.49    8.90
  -4  -3  -1   96.29   10.20
  -4  -3  -1   96.19    9.40
  -4  -3  -1   70.99    9.80
   4   3   1   89.79   10.30
   4   3   1   77.49   10.50
   4   3   1   81.19    9.40
   4   3   1   99.29   10.40
   4   3   1   88.59   10.20
   4   3   1   91.69   10.10
  -5  -3  -1  436.66   38.60
  -5  -3  -1  428.86   38.00
  -5  -3  -1  419.56   38.70
  -5  -3  -1  466.65   38.30
  -5  -3  -1  378.36   38.50
  -5  -3  -1  482.75   38.10
   5   3   1  470.75   38.90
   5   3   1  445.56   38.40
   5   3   1  406.76   39.00
   5   3   1  418.56   38.80
   5   3   1  443.46   38.80
   5   3   1  493.95   39.10
  -6  -3  -1  336.27   29.90
  -6  -3  -1  318.97   29.80
  -6  -3  -1  337.17   30.80
  -6  -3  -1  341.37   30.80
   6   3   1  328.97   30.40
   6   3   1  333.07   31.30
   6   3   1  367.86   31.00
   6   3   1  373.26   31.50
   6   3   1  328.77   31.10
   6   3   1  348.47   31.10
  -7  -3  -1  155.88   15.50
  -7  -3  -1  171.78   15.30
  -7  -3  -1  170.68   16.50
  -7  -3  -1  144.69   16.60
   7   3   1  164.38   17.20
   7   3   1  128.79   17.40
   7   3   1  164.28   18.20
   7   3   1  141.79   17.10
   7   3   1  162.48   16.50
   7   3   1  148.29   16.80
  -8  -3  -1   85.89    9.80
   8   3   1   63.59   11.40
   8   3   1   73.59   12.00
   8   3   1   77.59   12.80
   8   3   1   86.39   11.80
   8   3   1   82.99   12.10
  -9  -3  -1  330.57   30.70
  -9  -3  -1  333.47   31.10
  -9  -3  -1  307.07   29.50
   9   3   1  344.17   31.80
   9   3   1  303.57   32.00
   9   3   1  281.07   30.70
   9   3   1  346.97   30.70
   9   3   1  344.47   32.20
 -10  -3  -1    7.30    8.70
 -10  -3  -1    3.10    7.30
 -10  -3  -1    2.40    6.60
  10   3   1    7.70    7.50
  10   3   1    5.00    8.40
  10   3   1   14.70    9.30
  10   3   1    7.40    8.60
 -11  -3  -1   53.09    9.40
 -11  -3  -1   44.10   11.20
  11   3   1   45.00   11.10
  11   3   1   34.90   10.10
  11   3   1   28.90   11.00
  11   3   1   31.80   10.50
  15  -4  -1    4.80    9.40
  15  -4  -1    8.60    7.70
 -15   4   1   15.10    9.00
  14  -4  -1   25.70    7.60
  14  -4  -1   27.20   10.40
  14  -4  -1   34.90    7.80
 -14   4   1   23.50    7.90
 -14   4   1   26.70    8.90
  13  -4  -1   43.80   10.50
  13  -4  -1   44.20    7.10
  13  -4  -1   21.30    6.80
 -13   4   1   43.80    8.80
 -13   4   1   27.60    7.60
  12  -4  -1   50.39    7.40
  12  -4  -1   34.10    9.10
  12  -4  -1   54.69    7.80
  11  -4  -1  543.25   44.20
  11  -4  -1  452.15   44.30
  11  -4  -1  411.26   44.10
  11  -4  -1  528.95   42.80
  11  -4  -1  465.15   42.90
  11  -4  -1  462.15   43.40
 -11   4   1  563.74   44.00
 -11   4   1  515.65   43.50
  10  -4  -1  106.69   11.80
  10  -4  -1   88.09   13.40
  10  -4  -1  102.19   14.10
  10  -4  -1  117.99   13.30
 -10   4   1  110.59   13.40
 -10   4   1  111.19   11.90
   9  -4  -1  567.84   46.10
   9  -4  -1  532.35   46.10
   9  -4  -1  473.35   46.10
   9  -4  -1  484.65   45.40
   9  -4  -1  590.64   44.80
  -9   4   1  473.45   46.30
  -9   4   1  483.45   45.70
  -9   4   1  571.84   45.40
   8  -4  -1  369.86   32.20
   8  -4  -1  376.96   31.80
   8  -4  -1  328.97   32.30
   8  -4  -1  348.77   32.30
   8  -4  -1  381.16   32.30
   8  -4  -1  365.16   31.20
  -8   4   1  374.76   31.60
  -8   4   1  324.27   32.40
  -8   4   1  386.06   32.10
   7  -4  -1   79.39    9.00
   7  -4  -1  122.29   11.00
   7  -4  -1   96.99    9.20
   7  -4  -1   90.79   10.70
   7  -4  -1  105.79    9.80
  -7   4   1  100.19   10.80
  -7   4   1   78.49   10.70
  -7   4   1   97.39    9.40
   6  -4  -1 1424.56  120.99
   6  -4  -1 1591.64  121.09
   6  -4  -1 1483.35  121.09
   6  -4  -1 1470.25  120.49
   6  -4  -1 1317.47  120.59
   6  -4  -1 1455.45  120.89
  -6   4   1 1422.46  120.69
  -6   4   1 1240.38  120.99
   5  -4  -1  372.36   30.50
   5  -4  -1  323.27   30.30
   5  -4  -1  346.67   30.70
   5  -4  -1  346.97   30.60
   5  -4  -1  346.57   30.60
   5  -4  -1  346.37   30.10
  -5   4   1  344.17   30.70
  -5   4   1  395.46   30.80
  -5   4   1  358.86   30.20
   4  -4  -1 1333.67  120.59
   4  -4  -1 1200.78  120.79
   4  -4  -1 1645.84  120.89
   4  -4  -1 1407.26  120.99
   4  -4  -1 1398.46  120.89
  -4   4   1 1440.46  120.89
  -4   4   1 1514.05  120.69
  -4   4   1 1373.26  120.79
  -4   4   1 1538.15  120.99
   3  -4  -1 2349.56  194.38
   3  -4  -1 2570.84  194.38
   3  -4  -1 2293.57  194.58
   3  -4  -1 2022.70  194.38
   3  -4  -1 2086.19  194.48
   3  -4  -1 2229.38  194.38
   3  -4  -1 2430.76  194.58
  -3   4   1 2562.94  194.58
  -3   4   1 2422.36  194.68
  -3   4   1 2341.87  194.48
  -3   4   1 2025.80  194.38
   2  -4  -1 4553.54  400.66
   2  -4  -1 4536.65  400.76
   2  -4  -1 4656.53  400.76
   2  -4  -1 4713.83  400.76
   2  -4  -1 4784.82  400.86
  -2   4   1 4937.31  400.86
  -2   4   1 4959.10  400.66
  -2   4   1 5118.59  400.76
  -2   4   1 4694.83  400.76
  -2   4   1 4970.60  400.66
  -2   4   1 4316.57  400.66
   0  -4  -1  339.37   29.20
   0  -4  -1  326.37   29.20
   0  -4  -1  308.07   29.00
   0  -4  -1  346.37   29.30
   0  -4  -1  300.57   28.80
   0  -4  -1  386.46   29.10
   0   4   1  322.97   29.20
   0   4   1  315.67   29.00
   0   4   1  339.07   29.20
   0   4   1  380.36   29.10
   0   4   1  348.77   29.30
  -1  -4  -1  184.78   14.70
  -1  -4  -1  163.08   14.70
  -1  -4  -1  152.58   14.20
  -1  -4  -1  159.98   15.10
  -1  -4  -1  151.08   14.90
  -1  -4  -1  143.29   14.50
   1   4   1  164.98   14.90
   1   4   1  190.48   14.80
   1   4   1  175.48   14.90
   1   4   1  142.39   14.50
   1   4   1  166.68   15.20
  -2  -4  -1  345.87   27.30
  -2  -4  -1  311.57   27.00
  -2  -4  -1  273.17   26.30
  -2  -4  -1  304.77   26.90
  -2  -4  -1  317.57   27.20
   2   4   1  298.97   26.80
   2   4   1  294.27   27.00
   2   4   1  322.67   27.20
  -3  -4  -1 1634.94  135.89
  -3  -4  -1 1688.33  135.89
  -3  -4  -1 1672.03  135.49
  -3  -4  -1 1484.05  135.99
  -3  -4  -1 1484.75  135.69
   3   4   1 1526.85  136.19
   3   4   1 1625.14  136.09
   3   4   1 1825.62  136.09
   3   4   1 1524.15  135.99
   3   4   1 1703.13  136.19
   3   4   1 1447.46  136.09
  -4  -4  -1   42.10    6.70
  -4  -4  -1   40.00    6.60
  -4  -4  -1   44.20    5.50
  -4  -4  -1   44.00    6.30
  -4  -4  -1   46.10    5.90
  -4  -4  -1   48.20    9.30
   4   4   1   51.49    7.00
   4   4   1   49.20    7.10
   4   4   1   50.59    6.90
   4   4   1   39.40    7.30
   4   4   1   50.99    6.40
   4   4   1   48.50    6.80
  -5  -4  -1   11.20    5.40
  -5  -4  -1    3.00    4.80
  -5  -4  -1    5.60    9.90
  -5  -4  -1   -0.50    4.20
   5   4   1    8.20    5.40
   5   4   1   -3.00    5.30
   5   4   1   10.60    5.50
   5   4   1   14.10    5.50
   5   4   1    6.70    5.70
  -6  -4  -1   40.30    6.40
  -6  -4  -1   43.80    6.60
  -6  -4  -1   47.20    8.00
  -6  -4  -1   52.49    7.00
   6   4   1   46.80    8.20
   6   4   1   43.90    7.90
   6   4   1   48.60    8.90
   6   4   1   33.20    8.30
   6   4   1   41.70    7.30
   6   4   1   57.39    8.80
  -7  -4  -1  260.27   21.90
  -7  -4  -1  212.18   21.70
  -7  -4  -1  239.18   21.70
  -7  -4  -1  222.48   23.10
   7   4   1  215.58   23.00
   7   4   1  224.88   22.90
   7   4   1  226.38   23.80
   7   4   1  239.28   24.00
   7   4   1  244.88   23.70
   7   4   1  262.37   23.90
  -8  -4  -1   39.80    8.70
  -8  -4  -1   48.70    7.70
  -8  -4  -1   44.10    6.90
  -8  -4  -1   60.49    8.70
   8   4   1   49.70   10.30
   8   4   1   36.70    8.80
   8   4   1   29.40    9.70
   8   4   1   51.59    8.80
   8   4   1   39.30    9.30
  -9  -4  -1   82.19   13.70
  -9  -4  -1   85.49   10.50
  -9  -4  -1   86.49   10.70
  -9  -4  -1   74.39   10.40
   9   4   1   65.99   12.60
   9   4   1   93.29   15.10
   9   4   1   72.39   12.20
   9   4   1   69.79   11.70
 -10  -4  -1   13.20    9.20
 -10  -4  -1    5.70    7.30
 -10  -4  -1    2.10    7.90
  10   4   1   -3.60    8.90
  10   4   1    5.00    9.20
  10   4   1   -0.10    7.70
  10   4   1   -0.80    9.70
 -11  -4  -1    3.00    9.90
 -11  -4  -1    0.00    7.70
  11   4   1    8.00    9.60
  11   4   1    5.80   10.70
  15  -5  -1    9.10    7.10
  15  -5  -1   15.30   10.20
  15  -5  -1    3.40    6.60
 -15   5   1   14.10    8.40
  14  -5  -1   23.60    6.70
  14  -5  -1   20.40    6.60
  14  -5  -1    4.90    8.60
 -14   5   1   14.30    7.50
 -14   5   1   28.30    8.90
  13  -5  -1   60.99   11.00
 -13   5   1   49.60    8.90
 -13   5   1   63.39   10.30
  12  -5  -1   40.50    7.60
  12  -5  -1   33.60    8.70
 -12   5   1   44.00    7.60
  11  -5  -1   30.60    7.70
  11  -5  -1   16.60    8.90
  11  -5  -1   26.60    7.60
  11  -5  -1   31.70    6.60
 -11   5   1   28.60    6.30
 -11   5   1   37.60    7.70
  10  -5  -1  122.69   11.30
  10  -5  -1  102.79   13.50
  10  -5  -1  108.79   14.10
  10  -5  -1  107.89   13.60
  10  -5  -1  107.69   12.30
 -10   5   1  126.09   12.10
 -10   5   1   98.79   13.80
   9  -5  -1  193.68   18.90
   9  -5  -1  184.18   18.10
   9  -5  -1  186.58   19.00
   9  -5  -1  183.98   19.20
   9  -5  -1  202.68   17.40
   9  -5  -1  224.78   19.50
  -9   5   1  199.78   19.00
  -9   5   1  165.68   19.20
  -9   5   1  178.58   17.80
   8  -5  -1   65.19    7.80
   8  -5  -1   62.99   10.00
   8  -5  -1   61.19    8.40
   8  -5  -1   63.79    9.10
   8  -5  -1   65.39    8.30
  -8   5   1   86.59   10.00
  -8   5   1   78.69    8.00
   7  -5  -1   67.49    9.20
   7  -5  -1   62.19    7.60
   7  -5  -1   65.79    7.00
   7  -5  -1   66.09    8.60
   7  -5  -1   67.19    9.20
  -7   5   1   54.19    9.00
  -7   5   1   79.99    9.70
  -7   5   1   86.09    7.60
   6  -5  -1 1249.18  107.89
   6  -5  -1 1164.78  107.59
   6  -5  -1 1181.08  107.39
   6  -5  -1 1244.28  107.89
   6  -5  -1 1341.87  107.89
   6  -5  -1 1274.17  107.99
  -6   5   1 1407.96  107.99
  -6   5   1 1198.08  107.89
  -6   5   1 1372.06  107.59
   5  -5  -1  583.44   57.39
   5  -5  -1  622.74   57.09
   5  -5  -1  665.13   57.69
   5  -5  -1  687.43   57.49
   5  -5  -1  631.04   57.59
  -5   5   1  681.43   57.59
  -5   5   1  709.83   57.49
  -5   5   1  772.32   57.69
  -5   5   1  717.13   57.19
   4  -5  -1  323.77   29.20
   4  -5  -1  318.07   29.30
   4  -5  -1  360.96   29.00
   4  -5  -1  326.27   29.10
   4  -5  -1  359.06   29.40
   4  -5  -1  332.07   29.00
   4  -5  -1  342.87   29.10
  -4   5   1  310.47   29.10
  -4   5   1  334.57   29.30
  -4   5   1  379.16   29.60
  -4   5   1  363.96   29.40
   3  -5  -1 2382.46  203.98
   3  -5  -1 2600.54  204.08
   3  -5  -1 2350.96  203.88
   3  -5  -1 2132.89  203.98
   3  -5  -1 2234.18  203.98
   3  -5  -1 2274.47  203.98
  -3   5   1 2192.88  203.98
  -3   5   1 2610.94  204.08
  -3   5   1 2585.54  203.78
  -3   5   1 2319.27  203.98
  -3   5   1 2792.92  203.88
  -3   5   1 2496.65  203.78
   2  -5  -1 4640.54  384.06
   2  -5  -1 4499.95  383.96
   2  -5  -1 4479.65  383.86
   2  -5  -1 4946.81  383.86
   2  -5  -1 4309.27  383.96
   2  -5  -1 4159.68  383.86
  -2   5   1 4525.25  384.06
  -2   5   1 4875.51  383.96
  -2   5   1 4561.14  383.96
  -2   5   1 4437.66  383.96
  -2   5   1 4599.74  383.86
   1  -5  -1  128.79   12.20
   1  -5  -1  113.29   11.80
   1  -5  -1  120.99   12.30
   1  -5  -1  135.29   12.10
   1  -5  -1  138.99   11.90
   1  -5  -1  129.79   12.60
  -1   5   1  136.09   11.90
  -1   5   1  141.79   12.60
  -1   5   1  117.89   12.20
  -1   5   1  148.99   12.00
   0  -5  -1  539.75   47.30
   0  -5  -1  555.44   47.70
   0  -5  -1  530.85   47.60
   0  -5  -1  615.94   47.30
   0  -5  -1  526.35   47.10
   0  -5  -1  526.95   47.40
   0   5   1  549.25   47.70
   0   5   1  521.65   47.30
   0   5   1  576.74   47.60
   0   5   1  516.65   47.50
   0   5   1  630.04   47.40
  -1  -5  -1  680.03   59.29
  -1  -5  -1  659.23   59.49
  -1  -5  -1  750.52   59.29
  -1  -5  -1  704.23   59.59
  -1  -5  -1  698.03   59.19
  -1  -5  -1  641.04   58.89
   1   5   1  724.93   59.59
   1   5   1  680.73   59.19
   1   5   1  648.74   59.69
   1   5   1  725.43   59.29
   1   5   1  717.53   59.59
  -2  -5  -1    8.40    3.40
  -2  -5  -1    5.70    3.30
  -2  -5  -1    5.40    2.30
  -2  -5  -1    2.80    3.40
  -2  -5  -1    8.90    4.40
   2   5   1   10.20    3.90
   2   5   1    7.40    3.90
   2   5   1    8.30    4.60
   2   5   1    9.60    3.60
   2   5   1    4.10    3.70
  -3  -5  -1  105.69   10.10
  -3  -5  -1  115.89   11.60
  -3  -5  -1  102.99   12.20
  -3  -5  -1  127.59   11.60
  -3  -5  -1  102.19   11.20
  -3  -5  -1   93.79   11.90
   3   5   1   92.59   12.60
   3   5   1  103.79   11.90
   3   5   1  133.49   11.90
   3   5   1   93.89   11.10
   3   5   1  112.49   11.80
   3   5   1  123.89   12.40
  -4  -5  -1  146.69   15.00
  -4  -5  -1  138.99   15.20
  -4  -5  -1  145.99   14.10
  -4  -5  -1  143.09   14.40
  -4  -5  -1  131.19   14.50
   4   5   1  137.99   15.10
   4   5   1  123.19   15.70
   4   5   1  124.49   14.80
   4   5   1  154.08   18.40
   4   5   1  159.58   14.50
  -5  -5  -1  705.73   60.89
  -5  -5  -1  773.62   61.39
  -5  -5  -1  720.73   61.89
  -5  -5  -1  661.23   61.09
   5   5   1  729.13   61.99
   5   5   1  692.83   61.49
   5   5   1  736.03   62.09
   5   5   1  753.42   61.99
   5   5   1  622.04   62.09
   5   5   1  720.83   61.99
  -6  -5  -1   11.60    5.70
  -6  -5  -1   18.10    5.30
  -6  -5  -1   17.70    6.70
  -6  -5  -1   17.10    5.30
   6   5   1   15.20    6.90
   6   5   1   15.60    7.10
   6   5   1    9.10    6.40
   6   5   1   19.90    7.30
   6   5   1   11.20    6.60
  -7  -5  -1  120.59   14.20
  -7  -5  -1  148.49   16.60
  -7  -5  -1  144.09   14.90
  -7  -5  -1  145.99   14.70
  -7  -5  -1  139.19   16.60
   7   5   1  128.89   17.30
   7   5   1  139.89   15.90
   7   5   1  132.59   16.70
   7   5   1  117.49   16.70
   7   5   1  116.69   16.00
  -8  -5  -1   68.29   10.60
  -8  -5  -1   73.89   10.20
  -8  -5  -1   69.49    9.30
  -8  -5  -1   76.69   11.00
   8   5   1   51.79   11.60
   8   5   1   53.49   11.80
   8   5   1   54.69   10.40
   8   5   1   71.89   11.40
   8   5   1   53.39   11.20
  -9  -5  -1    5.00    6.10
  -9  -5  -1    3.10    6.10
  -9  -5  -1    2.70    7.10
  -9  -5  -1    4.60    7.70
   9   5   1    3.10    9.50
   9   5   1    4.10    8.10
   9   5   1    6.90    9.20
   9   5   1    9.80    8.90
 -10  -5  -1   44.30   10.60
 -10  -5  -1   40.10   11.10
 -10  -5  -1   34.40    8.90
  10   5   1   20.30   10.00
  10   5   1   48.90   11.50
  10   5   1   32.30   11.00
  10   5   1   24.00   10.90
  15  -6  -1   17.20    9.20
 -15   6   1   10.80    8.40
  14  -6  -1    7.70    8.70
 -14   6   1   26.40    7.80
  13  -6  -1    6.10    7.50
 -13   6   1    8.80    6.50
  12  -6  -1    7.80    6.10
  12  -6  -1   16.90    9.00
  12  -6  -1   10.10   12.50
 -12   6   1    8.20    5.90
  11  -6  -1  365.96   32.20
  11  -6  -1  308.07   31.20
  11  -6  -1  352.86   29.70
  11  -6  -1  350.76   30.80
  11  -6  -1  316.77   33.60
 -11   6   1  323.37   30.40
  10  -6  -1  145.19   15.30
  10  -6  -1  152.38   13.30
  10  -6  -1  118.99   15.80
  10  -6  -1  114.39   15.00
  10  -6  -1  142.99   15.70
  10  -6  -1  131.79   14.10
 -10   6   1  136.69   15.60
 -10   6   1  126.19   13.70
   9  -6  -1  169.98   16.40
   9  -6  -1  156.38   16.80
   9  -6  -1  181.48   17.70
   9  -6  -1  204.08   17.80
   9  -6  -1  164.48   17.90
  -9   6   1  197.98   16.60
  -9   6   1  149.79   17.80
   8  -6  -1  221.08   22.60
   8  -6  -1  258.67   21.90
   8  -6  -1  225.38   22.10
   8  -6  -1  268.07   23.10
   8  -6  -1  259.57   22.80
  -8   6   1  262.97   23.20
  -8   6   1  240.28   21.80
  -8   6   1  222.88   22.80
   7  -6  -1 1794.42  148.89
   7  -6  -1 1734.83  148.09
   7  -6  -1 1534.15  149.29
   7  -6  -1 1821.82  148.69
   7  -6  -1 1914.31  148.69
   7  -6  -1 1757.62  148.49
  -7   6   1 1900.81  148.29
  -7   6   1 1554.94  148.69
   6  -6  -1  256.67   24.70
   6  -6  -1  259.07   25.50
   6  -6  -1  271.87   25.30
   6  -6  -1  303.07   25.50
  -6   6   1  282.57   25.50
  -6   6   1  317.17   25.00
  -6   6   1  287.97   25.20
  -6   6   1  319.57   25.60
   5  -6  -1  880.71   71.19
   5  -6  -1  791.22   71.09
   5  -6  -1  790.32   70.69
   5  -6  -1  839.12   70.79
   5  -6  -1  779.42   70.89
  -5   6   1  811.32   71.09
  -5   6   1  967.20   71.49
   4  -6  -1  481.45   44.90
   4  -6  -1  483.95   45.10
   4  -6  -1  581.94   44.80
   4  -6  -1  518.25   45.10
   4  -6  -1  612.54   44.90
   4  -6  -1  502.25   45.00
   4  -6  -1  581.94   45.20
   4  -6  -1  491.95   45.00
  -4   6   1  538.85   45.00
  -4   6   1  537.95   45.20
  -4   6   1  489.75   45.00
  -4   6   1  501.45   45.00
  -4   6   1  537.95   45.40
   3  -6  -1  114.29   12.10
   3  -6  -1  149.79   11.90
   3  -6  -1  124.99   12.10
   3  -6  -1  139.89   12.60
   3  -6  -1  128.79   12.30
   3  -6  -1  139.69   12.30
  -3   6   1  132.59   12.20
  -3   6   1  123.99   12.50
  -3   6   1  136.39   12.00
  -3   6   1  134.79   12.20
  -3   6   1  127.79   11.80
  -2   6   1  201.78   16.80
  -2   6   1  163.28   16.30
   1  -6  -1 4287.07  345.87
   1  -6  -1 4316.27  345.57
   1  -6  -1 3717.93  345.57
   1  -6  -1 4524.95  345.77
   1  -6  -1 4038.10  347.07
   1  -6  -1 3919.11  345.77
  -1   6   1 3955.70  345.87
  -1   6   1 4119.39  345.57
  -1   6   1 4104.99  345.57
  -1   6   1 3940.71  345.77
   0  -6  -1  294.87   23.50
   0  -6  -1  287.57   24.20
   0  -6  -1  257.67   23.90
   0  -6  -1  244.68   23.20
   0  -6  -1  239.08   23.50
   0  -6  -1  258.77   23.70
   0   6   1  243.18   23.40
   0   6   1  269.17   23.80
   0   6   1  303.07   23.60
   0   6   1  270.77   23.90
   0   6   1  270.67   24.20
  -1  -6  -1  216.78   19.20
  -1  -6  -1  197.48   19.70
  -1  -6  -1  205.08   18.70
  -1  -6  -1  208.18   19.90
  -1  -6  -1  224.98   19.30
  -1  -6  -1  238.08   20.10
   1   6   1  205.88   19.60
   1   6   1  201.28   19.80
   1   6   1  256.37   19.90
   1   6   1  171.58   19.70
   1   6   1  209.18   20.10
  -2  -6  -1   42.40    5.90
  -2  -6  -1   45.70    6.20
  -2  -6  -1   35.80    6.20
  -2  -6  -1   50.19    7.00
  -2  -6  -1   40.20    5.40
   2   6   1   38.20    5.80
   2   6   1   48.40    7.30
   2   6   1   39.40    6.50
   2   6   1   34.30   11.10
   2   6   1   37.00    6.80
   2   6   1   47.40    6.30
  -3  -6  -1  832.62   76.89
  -3  -6  -1  964.80   76.69
  -3  -6  -1  881.41   76.49
  -3  -6  -1  922.51   75.89
  -3  -6  -1  877.91   76.89
  -3  -6  -1  897.91   76.39
   3   6   1  994.60   76.69
   3   6   1  854.71   77.09
   3   6   1  820.92   76.69
   3   6   1  823.12   76.49
   3   6   1  920.41   76.99
   3   6   1  926.51   76.99
  -4  -6  -1   58.49    8.60
  -4  -6  -1   57.19    9.30
  -4  -6  -1   55.89    8.90
  -4  -6  -1   57.79    8.30
  -4  -6  -1   52.39    7.10
  -4  -6  -1   64.79    8.30
   4   6   1   66.49    9.20
   4   6   1   56.19    8.10
   4   6   1   61.59    8.90
   4   6   1   51.39    9.40
   4   6   1   56.99    8.70
   4   6   1   59.49    8.50
  -5  -6  -1    7.40    6.30
  -5  -6  -1   12.50    5.30
  -5  -6  -1    9.40    5.60
  -5  -6  -1   11.90    5.00
   5   6   1   11.60    6.20
   5   6   1   10.40    7.20
   5   6   1    9.30    6.90
   5   6   1   15.60    6.70
   5   6   1    9.90    6.40
   5   6   1    2.60    6.10
  -6  -6  -1   69.69    9.40
  -6  -6  -1   77.99    9.80
  -6  -6  -1   73.99   11.10
  -6  -6  -1   58.59   12.30
   6   6   1   64.79   10.70
   6   6   1   66.19   11.70
   6   6   1   75.79   11.20
   6   6   1   76.59   11.30
   6   6   1   70.49   10.30
   6   6   1   64.49   10.50
  -7  -6  -1    2.60    6.10
  -7  -6  -1   20.70    8.20
  -7  -6  -1   19.10    6.40
   7   6   1   11.50    8.30
   7   6   1    7.30    7.50
   7   6   1   17.60    8.20
   7   6   1    9.80    8.90
  -8  -6  -1  114.49   15.40
  -8  -6  -1  112.59   14.30
  -8  -6  -1  134.39   17.20
   8   6   1  123.09   17.70
   8   6   1  134.09   19.40
   8   6   1   97.19   16.40
   8   6   1  113.69   17.10
  -9  -6  -1   75.49   11.30
  -9  -6  -1   99.79   15.80
   9   6   1   76.19   13.30
   9   6   1   68.49   14.30
   9   6   1   68.39   13.20
  15  -7  -1    6.50    8.70
 -15   7   1   -4.90    7.60
  14  -7  -1   19.70    8.70
 -14   7   1   20.10    8.00
  13  -7  -1  139.89   17.10
 -13   7   1  134.49   15.60
  12  -7  -1   41.30    6.00
  12  -7  -1   31.30    8.90
  12  -7  -1   23.30    8.00
  12  -7  -1    5.10   12.20
  12  -7  -1   34.90    7.60
 -12   7   1   26.00    6.90
  11  -7  -1  162.38   19.60
  11  -7  -1  187.88   18.70
  11  -7  -1  195.88   19.40
  11  -7  -1  166.58   19.30
  11  -7  -1  157.88   16.80
 -11   7   1  188.88   17.50
  10  -7  -1   74.89    9.70
  10  -7  -1   74.69   12.40
  10  -7  -1   72.59   12.00
  10  -7  -1   79.79   11.40
  10  -7  -1   64.69   11.10
  10  -7  -1   83.29   10.50
 -10   7   1   74.29   12.00
 -10   7   1   84.19    9.70
   9  -7  -1  371.76   30.60
   9  -7  -1  318.47   29.90
   9  -7  -1  357.26   29.60
   9  -7  -1  319.77   30.60
   9  -7  -1  296.27   30.30
  -9   7   1  334.87   29.50
  -9   7   1  340.57   30.60
   8  -7  -1   36.10    6.50
   8  -7  -1   28.40    5.90
   8  -7  -1   32.00    5.30
   8  -7  -1   30.30    5.50
   8  -7  -1   26.70    6.10
  -8   7   1   38.50    7.20
  -8   7   1   32.40    5.00
   7  -7  -1   52.49    8.30
   7  -7  -1   68.09    7.90
   7  -7  -1   54.59    7.70
   7  -7  -1   54.69    8.60
   7  -7  -1   47.60    6.60
  -7   7   1   59.29    8.00
  -7   7   1   67.39    9.00
  -7   7   1   69.09    9.20
  -7   7   1   69.39    7.30
   6  -7  -1  246.58   22.70
   6  -7  -1  220.88   22.50
  -6   7   1  247.58   22.60
  -6   7   1  276.97   23.10
  -6   7   1  274.27   22.80
   5  -7  -1   58.89    6.60
   5  -7  -1   58.19    6.90
   5  -7  -1   51.29    6.90
   5  -7  -1   72.09    6.90
   5  -7  -1   57.89    7.30
   5  -7  -1   63.79    6.70
   5  -7  -1   69.89    7.50
  -5   7   1   72.29    7.50
  -5   7   1   71.09    7.40
  -5   7   1   68.79    6.90
  -5   7   1   62.19    8.10
   4  -7  -1  358.96   27.50
   4  -7  -1  300.17   27.90
   4  -7  -1  289.47   27.80
   4  -7  -1  334.77   27.70
  -4   7   1  294.57   27.70
  -4   7   1  341.07   27.50
  -4   7   1  272.27   27.80
  -4   7   1  315.57   28.10
  -4   7   1  322.37   27.80
  -4   7   1  351.36   27.30
   3  -7  -1 5020.10  379.76
   3  -7  -1 3848.31  379.86
   3  -7  -1 4651.83  379.86
   3  -7  -1 4708.53  380.06
   3  -7  -1 4710.73  380.16
   3  -7  -1 4185.28  380.06
  -3   7   1 4670.23  379.86
  -3   7   1 4402.76  380.26
  -3   7   1 4633.44  379.76
  -3   7   1 4486.35  380.06
  -3   7   1 4170.88  380.06
   2  -7  -1 3221.38  282.27
   2  -7  -1 3380.16  282.27
   2  -7  -1 3353.86  282.37
   2  -7  -1 3495.05  281.97
   2  -7  -1 3109.29  282.07
  -2   7   1 3523.45  281.97
  -2   7   1 3577.34  282.17
  -2   7   1 3166.38  282.07
  -2   7   1 3392.56  282.27
  -2   7   1 3282.17  281.97
  -2   7   1 3218.58  282.27
   1  -7  -1 2352.66  187.68
   1  -7  -1 2272.17  187.48
   1  -7  -1 2370.76  187.18
   1  -7  -1 2045.10  187.18
   1  -7  -1 2122.89  187.48
   1  -7  -1 2288.97  187.28
  -1   7   1 2102.19  187.18
  -1   7   1 2124.29  187.58
  -1   7   1 2433.86  187.18
  -1   7   1 2009.90  187.88
   0  -7  -1  306.17   26.80
   0  -7  -1  299.57   26.90
   0  -7  -1  298.67   26.60
   0  -7  -1  300.07   27.20
   0  -7  -1  326.07   26.60
   0  -7  -1  310.77   27.40
   0   7   1  253.67   27.30
   0   7   1  296.87   26.70
   0   7   1  298.67   27.10
   0   7   1  325.57   26.70
  -1  -7  -1  199.18   19.20
  -1  -7  -1  213.88   18.20
  -1  -7  -1  169.08   19.50
  -1  -7  -1  207.88   18.60
  -1  -7  -1  202.18   18.90
  -1  -7  -1  176.98   18.20
   1   7   1  159.88   19.10
   1   7   1  230.28   18.10
   1   7   1  186.38   18.20
   1   7   1  206.38   19.00
   1   7   1  194.88   18.30
   1   7   1  183.58   18.70
  -2  -7  -1  130.49   12.50
  -2  -7  -1  117.89   13.70
  -2  -7  -1  106.19   12.40
  -2  -7  -1  102.89   13.40
  -2  -7  -1  121.79   12.80
  -2  -7  -1   91.89   12.90
   2   7   1  120.29   13.20
   2   7   1  116.29   13.40
   2   7   1  121.39   14.00
   2   7   1  130.29   12.50
   2   7   1  107.79   12.50
   2   7   1  130.79   12.80
  -3  -7  -1   39.30    6.90
  -3  -7  -1   40.70    7.00
  -3  -7  -1   32.50    7.50
  -3  -7  -1   43.10    5.50
  -3  -7  -1   39.50    7.60
  -3  -7  -1   37.20    6.70
   3   7   1   54.99    8.00
   3   7   1   36.30    7.90
   3   7   1   41.00    7.10
   3   7   1   44.50    7.20
   3   7   1   39.60    7.80
   3   7   1   33.90    7.60
  -4  -7  -1  121.49   14.40
  -4  -7  -1  102.89   13.30
  -4  -7  -1  105.29   14.10
  -4  -7  -1  126.29   12.00
  -4  -7  -1  134.99   13.30
  -4  -7  -1  101.89   13.10
  -4  -7  -1  101.59   10.80
   4   7   1   98.99   13.70
   4   7   1  106.29   14.30
   4   7   1  127.19   13.90
   4   7   1   93.29   15.00
   4   7   1  100.49   14.00
  -5  -7  -1   35.70    6.50
  -5  -7  -1   24.30    7.80
  -5  -7  -1   33.00    7.20
   5   7   1   32.10    8.00
   5   7   1   31.10    8.50
   5   7   1   11.70    7.70
   5   7   1   25.60    9.30
  -6  -7  -1  124.69   15.80
  -6  -7  -1   95.19   12.80
   6   7   1  124.99   16.20
   6   7   1   92.79   14.70
   6   7   1  128.89   15.60
   6   7   1   88.89   15.20
  -7  -7  -1  102.79   13.60
  -7  -7  -1  121.59   14.30
  -7  -7  -1  116.79   16.50
   7   7   1  118.49   19.10
   7   7   1   91.39   15.70
   7   7   1   97.19   16.10
   7   7   1  108.39   16.30
   7   7   1  135.89   17.10
  -8  -7  -1    2.20    9.70
  -8  -7  -1   -0.80    7.60
  -8  -7  -1    9.00    7.80
  -8  -7  -1    4.90    7.00
   8   7   1    0.30    8.80
   8   7   1    5.40   10.70
   8   7   1  -19.40    8.70
   8   7   1    1.10    9.10
  -9  -7  -1   31.00    8.60
  -9  -7  -1   49.80   11.60
  -9  -7  -1   35.80    9.80
   9   7   1   28.10   10.90
   9   7   1   29.80   10.90
   9   7   1   33.20   12.20
  15  -8  -1   34.70   10.20
 -15   8   1   35.50    9.20
  14  -8  -1    4.90    7.70
 -14   8   1    3.50    7.20
  13  -8  -1  130.09   15.50
  13  -8  -1  102.39   12.90
 -13   8   1  118.99   17.40
  12  -8  -1  244.78   22.60
  12  -8  -1  223.98   25.00
  12  -8  -1  215.48   24.10
  12  -8  -1  292.37   25.50
  12  -8  -1  234.98   24.40
 -12   8   1  253.57   23.30
  11  -8  -1  161.38   17.30
  11  -8  -1  150.38   19.20
  11  -8  -1  144.29   17.40
  11  -8  -1  154.68   16.80
  11  -8  -1  179.78   18.30
  11  -8  -1  161.28   15.90
 -11   8   1  155.18   16.10
  10  -8  -1   29.30    8.20
  10  -8  -1   50.79    8.00
  10  -8  -1   77.09   10.10
  10  -8  -1   48.70    8.60
  10  -8  -1   78.59    9.00
  10  -8  -1   56.19    8.60
 -10   8   1   41.70    7.10
 -10   8   1   48.90    8.40
   9  -8  -1  477.35   42.20
   9  -8  -1  440.86   42.50
   9  -8  -1  545.75   43.00
   9  -8  -1  422.66   42.90
  -9   8   1  470.05   43.00
  -9   8   1  506.25   42.10
  -9   8   1  530.15   43.30
   8  -8  -1    6.10    4.60
   8  -8  -1    9.60    8.40
   8  -8  -1    9.40    4.40
   8  -8  -1    3.00    4.00
   8  -8  -1    5.10    4.10
  -8   8   1   -6.10    5.60
  -8   8   1    8.30    4.70
   7  -8  -1   66.59    8.00
   7  -8  -1   57.09    6.90
   7  -8  -1   50.39    8.00
  -7   8   1   52.49    7.70
  -7   8   1   57.79    8.20
  -7   8   1   71.29    9.40
   6  -8  -1   51.09    6.30
   6  -8  -1   45.20    5.80
   6  -8  -1   35.70    5.70
   6  -8  -1   45.90    5.80
   6  -8  -1   33.20    5.30
   6  -8  -1   37.10    5.00
   6  -8  -1   37.40    5.30
  -6   8   1   35.60    5.80
  -6   8   1   47.70    5.70
  -6   8   1   44.40    7.70
   5  -8  -1   90.39    9.90
   5  -8  -1   93.29    9.50
   5  -8  -1   81.09   10.10
   5  -8  -1   87.99    9.40
   5  -8  -1   94.89    9.30
  -5   8   1   90.59    9.20
  -5   8   1   87.19    9.60
  -5   8   1   84.89    9.20
  -5   8   1   93.49   10.40
  -5   8   1   86.29    9.60
   4  -8  -1    4.40    3.20
   4  -8  -1    8.60    4.00
   4  -8  -1    1.90    3.30
   4  -8  -1    2.70    2.50
   4  -8  -1    3.30    3.40
  -4   8   1    1.80    2.80
  -4   8   1    4.50    3.40
  -4   8   1    7.70    2.60
  -4   8   1   10.00    4.00
   3  -8  -1  307.77   30.00
   3  -8  -1  363.46   29.50
   3  -8  -1  366.96   30.00
   3  -8  -1  293.17   29.70
   3  -8  -1  348.27   30.00
   3  -8  -1  359.36   30.40
  -3   8   1  370.56   29.90
  -3   8   1  349.17   30.20
  -3   8   1  341.17   29.80
  -3   8   1  302.57   30.10
   2  -8  -1 2357.66  207.18
   2  -8  -1 2312.77  206.78
   2  -8  -1 2606.54  206.98
   2  -8  -1 2592.64  206.58
   2  -8  -1 2500.85  206.38
   2  -8  -1 2231.78  206.48
  -2   8   1 2569.34  206.78
  -2   8   1 2325.57  206.78
  -2   8   1 2551.04  206.38
  -2   8   1 2169.88  206.58
  -2   8   1 2359.66  206.48
  -2   8   1 2711.43  206.58
   1  -8  -1  574.04   46.00
   1  -8  -1  567.44   45.70
   1  -8  -1  492.85   45.60
   1  -8  -1  528.95   46.10
   1  -8  -1  556.44   46.40
   1  -8  -1  516.65   46.20
  -1   8   1  549.74   46.20
  -1   8   1  516.45   45.80
  -1   8   1  497.05   47.20
  -1   8   1  501.05   45.60
   0  -8  -1  383.56   34.70
   0  -8  -1  447.76   34.10
   0  -8  -1  392.76   34.40
   0  -8  -1  388.86   34.30
   0  -8  -1  346.27   33.70
   0  -8  -1  413.96   34.90
   0   8   1  388.06   34.60
   0   8   1  382.16   34.10
   0   8   1  373.46   34.20
   0   8   1  372.26   34.90
  -1  -8  -1  174.98   18.60
  -1  -8  -1  184.18   17.40
  -1  -8  -1  177.38   18.20
  -1  -8  -1  187.68   16.70
  -1  -8  -1  177.88   17.90
  -1  -8  -1  205.78   17.70
   1   8   1  155.78   18.10
   1   8   1  150.68   18.40
   1   8   1  218.78   18.50
   1   8   1  187.98   17.50
   1   8   1  169.98   17.50
  -2  -8  -1  234.88   22.60
  -2  -8  -1  238.38   22.80
  -2  -8  -1  234.68   23.40
  -2  -8  -1  246.58   21.80
  -2  -8  -1  255.67   23.10
  -2  -8  -1  240.18   23.80
   2   8   1  224.78   23.90
   2   8   1  237.58   23.60
   2   8   1  248.18   22.70
   2   8   1  265.27   22.60
   2   8   1  260.67   23.00
   2   8   1  228.88   23.40
  -3  -8  -1   57.39    9.10
  -3  -8  -1   64.89    8.60
  -3  -8  -1   59.79    7.70
  -3  -8  -1   52.79    9.60
  -3  -8  -1   68.19    8.80
   3   8   1   61.29    9.00
   3   8   1   57.39   10.40
   3   8   1   67.39    9.90
   3   8   1   60.89   10.10
   3   8   1   43.50    8.90
  -4  -8  -1  148.49   18.50
  -4  -8  -1  153.48   21.70
  -4  -8  -1  158.88   15.80
  -4  -8  -1  136.99   18.00
   4   8   1  168.18   17.40
   4   8   1  154.38   18.00
   4   8   1  150.28   19.20
   4   8   1  161.38   17.80
   4   8   1  168.48   18.60
  -5  -8  -1  100.99   12.70
  -5  -8  -1   92.09   15.60
  -5  -8  -1  114.89   14.10
   5   8   1  117.29   17.60
   5   8   1   90.09   13.60
   5   8   1  111.19   14.70
   5   8   1   99.59   15.80
   5   8   1  105.39   15.00
  -6  -8  -1   -0.20    9.30
  -6  -8  -1    0.60    7.10
  -6  -8  -1   -1.10    6.70
  -6  -8  -1    0.50    6.60
   6   8   1    2.30    7.90
   6   8   1    7.20    8.20
   6   8   1    4.10    8.30
   6   8   1   12.30    9.80
  -7  -8  -1   -0.20    8.70
  -7  -8  -1   -2.90    7.20
  -7  -8  -1    5.30    7.40
   7   8   1    9.80    9.70
   7   8   1    0.50    8.50
   7   8   1    2.70    8.90
   7   8   1   -9.90    9.60
  -8  -8  -1   71.79   10.70
  -8  -8  -1   71.19   12.50
  -8  -8  -1   74.49   11.20
   8   8   1   52.99   13.50
   8   8   1   65.59   13.10
   8   8   1   48.00   12.10
  15  -9  -1   -6.40    6.20
  15  -9  -1    1.20    8.30
 -15   9   1  -10.40    7.30
  14  -9  -1   -1.60    7.30
  14  -9  -1   -1.80    6.10
 -14   9   1    6.20    7.40
  13  -9  -1   67.49   13.50
  13  -9  -1  113.99   12.10
  12  -9  -1   46.30    7.30
  12  -9  -1   26.50    8.60
  12  -9  -1   46.60    9.70
  12  -9  -1   40.30    8.30
 -12   9   1   60.79    8.10
  11  -9  -1  254.37   28.80
  11  -9  -1  310.87   28.70
  11  -9  -1  284.37   29.10
  11  -9  -1  344.07   28.60
  11  -9  -1  310.27   27.80
 -11   9   1  343.67   27.90
  10  -9  -1  126.99   13.00
  10  -9  -1   83.39   13.40
  10  -9  -1  105.29   13.70
  10  -9  -1  118.29   12.60
 -10   9   1  125.79   12.30
 -10   9   1  102.79   14.00
 -10   9   1  100.79   15.70
   9  -9  -1   17.00    5.60
   9  -9  -1   36.60    6.40
  -9   9   1   50.49    8.70
  -9   9   1   36.90    6.90
   8  -9  -1   58.09    7.40
   8  -9  -1   42.20    6.70
  -8   9   1   34.90    6.80
  -8   9   1   63.69    9.90
  -8   9   1   44.60    6.90
   7  -9  -1  181.78   18.70
   7  -9  -1  181.88   18.70
   7  -9  -1  218.98   18.10
  -7   9   1  216.48   18.90
  -7   9   1  201.98   18.80
  -7   9   1  187.28   19.30
   6  -9  -1  238.78   22.60
   6  -9  -1  247.88   23.00
   6  -9  -1  247.48   23.10
   6  -9  -1  234.18   23.30
  -6   9   1  242.88   23.40
  -6   9   1  277.97   23.60
  -6   9   1  275.37   23.20
  -6   9   1  289.17   24.00
  -6   9   1  274.87   23.10
   5  -9  -1  155.78   15.30
   5  -9  -1  173.28   15.80
   5  -9  -1  136.89   15.20
   5  -9  -1  151.98   15.40
   5  -9  -1  163.18   14.60
  -5   9   1  170.88   15.20
  -5   9   1  153.08   15.60
  -5   9   1  172.08   15.50
  -5   9   1  168.98   16.00
   4  -9  -1  196.38   20.50
   4  -9  -1  232.08   21.10
   4  -9  -1  218.08   20.90
   4  -9  -1  244.18   21.20
   4  -9  -1  231.98   20.70
  -4   9   1  244.38   21.20
  -4   9   1  219.18   20.30
  -4   9   1  244.68   20.70
  -4   9   1  208.18   20.00
  -4   9   1  241.68   20.70
   3  -9  -1  555.44   45.10
   3  -9  -1  527.85   44.80
   3  -9  -1  571.14   44.70
   3  -9  -1  483.25   44.90
   3  -9  -1  438.06   44.40
  -3   9   1  498.55   44.30
  -3   9   1  467.55   45.00
  -3   9   1  496.85   44.60
  -3   9   1  565.34   44.90
  -3   9   1  550.94   44.60
   2  -9  -1  548.25   44.50
   2  -9  -1  423.36   44.10
   2  -9  -1  490.75   44.70
   2  -9  -1  540.75   44.70
   2  -9  -1  560.14   44.10
   2  -9  -1  520.45   44.90
  -2   9   1  466.85   44.40
  -2   9   1  568.84   44.10
  -2   9   1  450.45   45.60
  -2   9   1  483.05   44.20
  -2   9   1  539.25   44.70
  -2   9   1  537.25   44.30
   1  -9  -1 1469.95  124.09
   1  -9  -1 1506.05  124.99
   1  -9  -1 1365.26  124.29
   1  -9  -1 1608.24  123.79
   1  -9  -1 1442.86  124.19
  -1   9   1 1575.94  123.89
  -1   9   1 1401.56  123.89
  -1   9   1 1367.86  124.49
  -1   9   1 1225.68  123.99
  -1   9   1 1429.06  124.29
  -1   9   1 1661.03  124.99
   0  -9  -1   33.10    7.00
   0  -9  -1   29.90    6.40
   0  -9  -1   22.00    5.90
   0  -9  -1   25.00    6.00
   0  -9  -1   26.00    4.90
   0  -9  -1   32.80    6.10
   0   9   1   23.40    6.90
   0   9   1   19.60    5.40
   0   9   1   31.30    6.50
   0   9   1   22.70    5.40
  -1  -9  -1  324.77   30.20
  -1  -9  -1  339.17   29.70
  -1  -9  -1  308.37   28.80
  -1  -9  -1  349.47   29.40
  -1  -9  -1  329.87   30.60
  -1  -9  -1  296.37   29.50
   1   9   1  321.17   30.80
   1   9   1  319.17   30.30
   1   9   1  372.66   29.10
   1   9   1  336.87   29.60
   1   9   1  290.47   29.40
  -2  -9  -1  181.88   16.80
  -2  -9  -1  187.48   17.90
  -2  -9  -1  182.38   19.00
  -2  -9  -1  145.69   17.30
  -2  -9  -1  164.18   19.60
  -2  -9  -1  194.48   18.40
   2   9   1  190.88   18.40
   2   9   1  189.48   17.70
   2   9   1  202.28   19.50
   2   9   1  151.88   19.60
   2   9   1  161.38   18.90
   2   9   1  176.18   17.20
  -3  -9  -1  119.99   14.80
  -3  -9  -1  123.29   16.30
  -3  -9  -1  122.09   14.60
  -3  -9  -1  117.49   12.40
  -3  -9  -1  126.49   15.80
   3   9   1  120.19   15.00
   3   9   1  107.99   15.50
   3   9   1  114.29   17.30
   3   9   1  124.19   14.30
  -4  -9  -1   74.69   11.80
  -4  -9  -1   61.29   14.80
  -4  -9  -1   74.89    9.20
   4   9   1  101.99   12.60
   4   9   1   69.49   11.20
   4   9   1   57.09   12.90
   4   9   1   50.19   11.30
   4   9   1   96.69   14.90
  -5  -9  -1   49.70    9.00
  -5  -9  -1   44.60   10.00
  -5  -9  -1   50.39    8.20
   5   9   1   40.50    9.60
   5   9   1   33.90   10.90
   5   9   1   23.00   10.00
   5   9   1   37.30    9.10
   5   9   1   33.60    9.80
  -6  -9  -1  126.19   15.60
  -6  -9  -1   95.89   14.40
  -6  -9  -1  121.49   17.90
   6   9   1  110.69   17.30
   6   9   1  123.59   17.70
   6   9   1  118.19   16.90
  -7  -9  -1    1.30    8.00
  -7  -9  -1   -2.20    8.10
  -7  -9  -1   10.30    9.40
   7   9   1    9.30   11.60
   7   9   1   -1.10    9.30
   7   9   1   -3.90    8.90
  15 -10  -1   60.39   11.70
  15 -10  -1   67.29   12.60
 -15  10   1   62.59   11.10
  14 -10  -1   26.30    7.40
  14 -10  -1   25.50    8.60
 -14  10   1   24.00    8.30
  13 -10  -1  168.38   20.00
  13 -10  -1  185.48   18.30
 -13  10   1  174.78   23.10
  12 -10  -1   52.19    7.90
  12 -10  -1   32.50    8.70
  12 -10  -1   46.20    8.30
 -12  10   1   56.99    8.30
  11 -10  -1    3.40    5.50
  11 -10  -1   15.10    6.00
  11 -10  -1   20.20    6.40
  11 -10  -1   15.40    7.30
  11 -10  -1   12.50    6.20
  11 -10  -1   14.70    6.80
 -11  10   1   22.40    9.20
  10 -10  -1  217.18   23.00
 -10  10   1  299.77   28.70
   9 -10  -1    0.60    1.90
   9 -10  -1   13.10    5.20
   9 -10  -1    0.30    3.90
  -9  10   1   11.80    5.70
  -9  10   1    4.20    5.60
  -9  10   1    6.50    7.00
   8 -10  -1  657.03   56.29
   8 -10  -1  616.64   56.89
  -8  10   1  641.04   56.89
  -8  10   1  713.53   57.09
   7 -10  -1  145.09   14.40
   7 -10  -1  146.69   14.90
   7 -10  -1  137.89   14.10
  -7  10   1  154.18   15.90
  -7  10   1  136.59   14.90
   6 -10  -1    3.20    4.70
   6 -10  -1    0.40    4.20
   6 -10  -1    3.80    4.10
   6 -10  -1    8.60    4.20
   6 -10  -1    4.40    4.40
  -6  10   1    6.30    3.80
  -6  10   1   -0.30    5.40
  -6  10   1    4.10    4.90
  -6  10   1   10.30    4.60
   5 -10  -1  216.88   23.90
   5 -10  -1  253.17   24.20
   5 -10  -1  272.77   24.20
   5 -10  -1  289.37   24.10
   5 -10  -1  291.77   24.60
  -5  10   1  288.67   24.00
  -5  10   1  279.47   24.50
  -5  10   1  258.77   23.10
  -5  10   1  232.88   24.60
  -5  10   1  275.27   24.10
   4 -10  -1   69.09    9.90
   4 -10  -1   83.69   10.50
   4 -10  -1  106.09   10.80
   4 -10  -1   91.89   11.40
   4 -10  -1   92.89   10.90
  -4  10   1   94.19   13.00
  -4  10   1   91.09    9.40
  -4  10   1   89.59   11.50
  -4  10   1   86.79   10.40
  -4  10   1   95.19   10.40
   3 -10  -1  381.96   32.70
   3 -10  -1  379.06   32.30
   3 -10  -1  312.67   31.80
   3 -10  -1  339.97   32.40
   3 -10  -1  354.76   32.10
  -3  10   1  358.16   32.20
  -3  10   1  365.56   32.80
  -3  10   1  374.76   32.10
  -3  10   1  390.46   32.00
   2 -10  -1   88.59   10.70
   2 -10  -1   89.49   11.90
   2 -10  -1  103.49   10.80
   2 -10  -1  108.59   12.10
   2 -10  -1  104.59   12.10
  -2  10   1   92.09   10.90
  -2  10   1  112.59   11.00
  -2  10   1   96.79   11.90
  -2  10   1  124.49   11.30
  -2  10   1   79.89   11.70
  -2  10   1   98.79   12.10
   1 -10  -1    4.60    5.00
   1 -10  -1    6.30    4.00
   1 -10  -1    0.80    4.90
   1 -10  -1    5.10    4.30
   1 -10  -1   -1.90    5.10
   1 -10  -1    6.80    6.10
  -1  10   1   14.90    5.10
  -1  10   1    5.90    6.40
  -1  10   1    2.60    4.50
  -1  10   1    5.30    4.60
  -1  10   1    6.00    5.40
  -1  10   1    5.00    4.50
   0 -10  -1  222.78   21.30
   0 -10  -1  209.98   19.60
   0 -10  -1  206.88   20.50
   0 -10  -1  213.38   21.70
   0 -10  -1  198.58   20.00
   0  10   1  190.28   21.70
   0  10   1  236.58   20.20
   0  10   1  220.08   21.30
   0  10   1  199.08   20.10
  -1 -10  -1  106.69   12.20
  -1 -10  -1  123.39   13.40
  -1 -10  -1  122.39   14.80
  -1 -10  -1  104.59   15.60
   1  10   1  128.09   13.80
   1  10   1  102.39   14.60
   1  10   1  110.79   15.70
  -2 -10  -1  499.65   46.30
  -2 -10  -1  506.55   48.30
  -2 -10  -1  521.55   47.10
  -2 -10  -1  567.64   47.40
   2  10   1  540.15   47.40
   2  10   1  532.45   46.70
   2  10   1  576.64   48.90
  -3 -10  -1  202.38   23.50
  -3 -10  -1  206.58   20.60
  -3 -10  -1  249.18   23.00
   3  10   1  229.98   23.80
   3  10   1  220.28   24.00
   3  10   1  207.48   24.90
   3  10   1  238.48   21.90
  -4 -10  -1    2.90    4.50
  -4 -10  -1   -3.70    6.60
  -4 -10  -1    2.20    7.20
  -4 -10  -1   -1.60    7.80
   4  10   1   -7.40    7.20
   4  10   1   -4.40    6.70
   4  10   1   -3.50    8.40
   4  10   1   -8.00    9.30
  -5 -10  -1   12.80    7.60
  -5 -10  -1    5.00    7.70
  -5 -10  -1    8.40    9.10
   5  10   1   10.80    9.70
   5  10   1   20.30    8.60
   5  10   1   18.20   10.70
  -6 -10  -1   87.89   11.70
  -6 -10  -1   97.29   14.50
  -6 -10  -1  106.89   16.50
   6  10   1   69.49   13.00
   6  10   1   59.09   15.10
   6  10   1   68.69   13.10
  15 -11  -1  130.99   14.90
  15 -11  -1   81.69   14.20
 -15  11   1  131.59   15.50
  14 -11  -1   13.30    7.90
  14 -11  -1   15.50    7.20
 -14  11   1   14.20    7.90
  13 -11  -1   -9.90    6.20
  13 -11  -1   -1.00    6.20
  12 -11  -1   99.29   12.60
  12 -11  -1   92.89   12.70
  11 -11  -1   10.70    6.90
 -11  11   1   50.79   10.30
   9 -11  -1   14.70    6.00
   9 -11  -1   21.00    4.90
  -9  11   1   15.50    7.90
  -9  11   1   26.50    7.80
   8 -11  -1    3.00    4.80
   8 -11  -1    7.30    5.40
   8 -11  -1    5.00    4.40
   8 -11  -1    1.60    2.10
  -8  11   1    5.40    5.20
  -8  11   1   10.90    6.70
  -8  11   1   -5.70    5.50
   7 -11  -1   19.70    5.90
   7 -11  -1   38.80    5.80
   7 -11  -1   18.30    5.30
   7 -11  -1   31.00    9.30
   7 -11  -1   21.80    6.10
  -7  11   1   28.00    5.10
  -7  11   1   32.00    6.50
  -7  11   1   27.40    7.10
  -7  11   1   27.90    5.40
   6 -11  -1   41.90    7.10
   6 -11  -1   36.40    6.80
   6 -11  -1   39.70    7.50
   6 -11  -1   62.69    8.70
   6 -11  -1   39.10    6.90
  -6  11   1   66.59    9.40
  -6  11   1   56.99    8.10
  -6  11   1   43.70    7.10
  -6  11   1   66.59   10.50
   5 -11  -1    7.30    4.90
   5 -11  -1    3.40    4.50
   5 -11  -1    6.10    4.90
   5 -11  -1   -1.20    5.30
   5 -11  -1    3.00    4.80
  -5  11   1   -1.30    3.90
  -5  11   1   -1.80    4.90
  -5  11   1    3.30    5.60
  -5  11   1    1.20    4.10
  -5  11   1    1.40    3.30
   4 -11  -1  160.78   16.20
   4 -11  -1  134.19   15.20
   4 -11  -1  151.58   15.90
   4 -11  -1  146.39   15.70
   4 -11  -1  169.88   16.70
  -4  11   1  148.59   15.50
  -4  11   1  142.89   14.60
  -4  11   1  155.98   15.70
  -4  11   1  142.89   16.60
  -4  11   1  180.78   15.50
   3 -11  -1    5.70    5.20
   3 -11  -1    9.40    5.70
   3 -11  -1    4.30    4.80
   3 -11  -1    1.00    4.10
   3 -11  -1    3.90    7.60
   3 -11  -1    3.10    5.40
  -3  11   1    5.10    6.70
  -3  11   1    4.80    4.20
  -3  11   1   16.70    5.00
  -3  11   1   -1.60    4.70
  -3  11   1    0.40    5.20
  -3  11   1   -1.70    4.30
   2 -11  -1  932.21   77.19
   2 -11  -1  912.61   77.39
   2 -11  -1  798.02   77.09
   2 -11  -1  828.42   76.49
   2 -11  -1  977.30   76.39
   2 -11  -1  928.41   76.89
  -2  11   1  841.02   76.49
  -2  11   1  939.31   77.59
  -2  11   1  900.61   76.89
  -2  11   1  919.11   76.59
  -2  11   1  848.22   76.39
   1 -11  -1   62.89   10.50
   1 -11  -1   73.29   10.40
   1 -11  -1   69.39   11.10
   1 -11  -1   85.49   10.20
   1 -11  -1  108.99   12.80
   1 -11  -1   60.59    9.50
  -1  11   1   82.79   10.20
  -1  11   1   73.09   11.70
  -1  11   1   75.39   10.10
  -1  11   1   64.79   10.30
  -1  11   1   65.89   10.80
   0 -11  -1  415.46   35.70
   0 -11  -1  390.56   35.40
   0 -11  -1  408.26   36.30
   0 -11  -1  384.36   37.20
   0 -11  -1  405.96   38.10
   0  11   1  403.96   35.60
   0  11   1  376.76   37.40
   0  11   1  412.06   35.80
   0  11   1  407.76   36.90
   0  11   1  394.96   38.30
  -1 -11  -1  102.89   14.70
  -1 -11  -1  100.69   11.60
  -1 -11  -1   97.69   13.00
  -1 -11  -1  102.29   15.40
  -1 -11  -1  124.49   13.90
   1  11   1   66.39   13.50
   1  11   1  110.79   14.70
   1  11   1   80.89   15.30
   1  11   1  104.69   13.20
  -2 -11  -1   64.79    9.50
  -2 -11  -1   58.39   14.10
  -2 -11  -1   90.99   12.70
  -2 -11  -1   68.69   11.60
   2  11   1   68.59   10.30
   2  11   1   50.29   12.20
   2  11   1   65.89   10.00
  -3 -11  -1   14.70    5.30
  -3 -11  -1   16.20    8.40
  -3 -11  -1    4.60    6.90
  -3 -11  -1   23.10    7.90
   3  11   1   13.70   10.00
   3  11   1   16.30    6.50
   3  11   1   16.10    7.90
  -4 -11  -1  123.59   12.30
  -4 -11  -1  100.49   15.50
  -4 -11  -1  109.99   14.10
  -4 -11  -1  115.79   15.80
   4  11   1   98.29   14.20
   4  11   1  105.29   15.80
   4  11   1   86.99   16.00
  -5 -11  -1   -5.70    7.70
  -5 -11  -1   -2.60    9.60
  -5 -11  -1  -10.30    7.90
   5  11   1   -3.10   10.80
   5  11   1   -3.50    8.60
  15 -12  -1  -13.50    7.30
  15 -12  -1   -4.20    7.10
  14 -12  -1   15.80    7.80
  14 -12  -1   11.80    7.40
  13 -12  -1   29.30    7.40
  13 -12  -1   31.00    8.10
  12 -12  -1   65.69    9.00
  12 -12  -1   61.69    9.50
 -12  12   1   55.89   12.30
  11 -12  -1   36.30    6.90
  11 -12  -1   27.20    7.40
 -11  12   1   26.10   10.30
  10 -12  -1   43.20    8.30
  10 -12  -1   45.90    7.10
 -10  12   1   49.70   10.10
   9 -12  -1    7.90    6.10
   9 -12  -1    3.20    2.50
   9 -12  -1   13.50    4.90
  -9  12   1   10.10    7.70
  -9  12   1   -1.00    6.00
   8 -12  -1  266.67   27.40
   8 -12  -1  324.07   29.30
   8 -12  -1  321.07   27.60
   8 -12  -1  287.87   27.10
   8 -12  -1  272.07   26.90
  -8  12   1  350.26   30.80
  -8  12   1  309.27   28.00
   7 -12  -1    6.30    5.70
   7 -12  -1   12.50    5.70
   7 -12  -1    8.70    5.30
   7 -12  -1    5.60    9.20
   7 -12  -1    1.40    4.80
  -7  12   1    7.50    5.70
  -7  12   1   17.80    6.00
  -7  12   1    9.20    6.60
  -7  12   1    4.60    4.50
   6 -12  -1    3.30    5.30
   6 -12  -1   -0.50    4.90
   6 -12  -1   -6.70    5.40
   6 -12  -1    2.90    5.20
   6 -12  -1    5.70    6.30
  -6  12   1    2.20    6.10
  -6  12   1    9.00    5.40
  -6  12   1    2.30    4.50
  -6  12   1    0.70    6.20
   5 -12  -1    5.00    6.50
   5 -12  -1    1.30    5.10
   5 -12  -1    0.80    5.40
   5 -12  -1    6.90    5.40
   5 -12  -1    8.20    5.90
  -5  12   1    2.80    5.20
  -5  12   1    4.30    6.70
  -5  12   1   -0.10   10.40
  -5  12   1    2.80    3.90
   4 -12  -1  204.28   21.80
   4 -12  -1  237.98   21.50
   4 -12  -1  206.58   20.70
   4 -12  -1  188.28   20.50
   4 -12  -1  217.68   21.40
  -4  12   1  229.68   20.70
  -4  12   1  207.88   20.60
  -4  12   1  208.38   22.70
  -4  12   1  220.48   19.90
   3 -12  -1  110.79   14.40
   3 -12  -1  122.19   15.40
   3 -12  -1  130.59   14.00
   3 -12  -1   92.19   12.90
  -3  12   1  106.09   13.10
  -3  12   1  125.39   13.00
  -3  12   1  117.19   15.60
  -3  12   1  124.99   14.10
   2 -12  -1   32.40    6.40
   2 -12  -1   12.10    8.00
   2 -12  -1   24.70    8.50
   2 -12  -1   21.00    7.30
   2 -12  -1   35.90    9.10
   2 -12  -1   16.20    7.00
  -2  12   1   27.50    5.90
  -2  12   1   29.90    6.30
  -2  12   1   22.00    8.60
  -2  12   1   26.20    6.30
  -2  12   1   19.20    7.10
   1 -12  -1  310.07   31.00
   1 -12  -1  343.97   30.60
   1 -12  -1  296.77   29.40
   1 -12  -1  333.27   29.50
   1 -12  -1  312.47   30.30
   1 -12  -1  322.67   31.60
  -1  12   1  344.27   32.80
  -1  12   1  328.07   31.70
  -1  12   1  366.06   29.70
  -1  12   1  302.37   29.50
   0 -12  -1  172.08   18.90
   0 -12  -1  178.38   18.20
   0 -12  -1  216.78   28.50
   0 -12  -1  181.58   20.10
   0 -12  -1  171.48   17.50
   0  12   1  183.28   17.80
   0  12   1  164.88   21.20
   0  12   1  164.18   19.60
   0  12   1  168.08   18.10
  -1 -12  -1    9.90    5.50
  -1 -12  -1    1.80    9.70
  -1 -12  -1   15.10    7.40
  -1 -12  -1   13.10    8.10
   1  12   1    7.40    6.60
   1  12   1   17.10    8.00
   1  12   1    4.30    8.70
  -2 -12  -1  128.89   16.10
  -2 -12  -1  121.49   13.20
  -2 -12  -1  105.39   16.90
   2  12   1  112.49   15.50
   2  12   1  100.59   16.30
  -3 -12  -1    8.00    7.80
  -3 -12  -1    3.70    5.50
  -3 -12  -1    4.60    8.00
  -3 -12  -1    4.90    8.90
   3  12   1    8.70   10.50
   3  12   1    6.10    8.10
  -4 -12  -1   -0.70    8.10
  -4 -12  -1    3.50    5.40
  -4 -12  -1   15.60    9.80
  -4 -12  -1   11.90    9.00
   4  12   1    6.30    7.10
   4  12   1   -2.00   10.90
   4  12   1    5.10    8.60
  14 -13  -1   16.20    8.10
  14 -13  -1   16.10    8.60
  13 -13  -1   48.50    8.30
  13 -13  -1   34.20    8.90
  12 -13  -1   27.50    8.00
 -12  13   1   25.40   10.90
  11 -13  -1    9.20    6.90
  11 -13  -1   14.30    5.90
 -11  13   1   -7.30    9.70
  10 -13  -1  578.14   48.80
  10 -13  -1  604.74   48.50
  10 -13  -1  465.85   49.10
 -10  13   1  537.05   49.20
 -10  13   1  584.84   50.29
   9 -13  -1   28.70    7.10
   9 -13  -1   16.60    5.80
   9 -13  -1    3.30    6.20
  -9  13   1   30.50    7.60
  -9  13   1   19.90    8.30
   8 -13  -1   76.99   11.80
   8 -13  -1   67.79   11.30
   8 -13  -1   77.99   11.70
   8 -13  -1   77.49   10.80
   8 -13  -1   74.19   10.30
  -8  13   1   91.09   10.80
  -8  13   1   73.89   10.50
  -8  13   1   85.89   14.10
   7 -13  -1  102.29   14.70
   7 -13  -1  116.69   14.30
   7 -13  -1  139.69   15.00
   7 -13  -1  119.29   14.20
  -7  13   1  127.79   13.10
  -7  13   1  112.09   14.60
  -7  13   1  156.38   16.60
  -7  13   1  118.59   14.80
   6 -13  -1  276.27   24.20
   6 -13  -1  234.38   24.30
   6 -13  -1  205.48   23.40
   6 -13  -1  263.77   24.30
   6 -13  -1  225.88   23.40
  -6  13   1  293.47   24.90
  -6  13   1  259.67   24.00
  -6  13   1  223.98   24.10
   5 -13  -1    4.20    6.60
   5 -13  -1    4.50    5.90
   5 -13  -1   -2.60    5.50
   5 -13  -1   -0.70    6.10
   5 -13  -1    7.90    7.40
  -5  13   1    5.60    5.60
  -5  13   1    8.00    9.90
  -5  13   1    7.00    8.80
  -5  13   1   -1.30    6.80
   4 -13  -1   52.59    9.40
   4 -13  -1   55.59    9.90
   4 -13  -1   68.09   11.00
   4 -13  -1   44.50    8.60
  -4  13   1   51.09    8.40
  -4  13   1   52.79    7.60
  -4  13   1   43.60   10.00
  -4  13   1   58.69    8.50
   3 -13  -1   29.00    7.90
   3 -13  -1   20.00    7.50
   3 -13  -1   18.00    6.80
   3 -13  -1   10.20    8.20
   3 -13  -1   19.80    6.40
  -3  13   1   16.40    7.30
  -3  13   1   22.80    5.90
  -3  13   1   18.20    6.30
  -3  13   1   17.30    8.80
  -3  13   1   25.30    6.10
   2 -13  -1   25.70    6.50
   2 -13  -1   24.20    6.30
   2 -13  -1   25.80    9.50
   2 -13  -1   14.60    7.20
   2 -13  -1   25.80    8.60
  -2  13   1   16.30    6.00
  -2  13   1   10.40    6.10
  -2  13   1    8.00    8.10
  -2  13   1   25.90    9.80
   1 -13  -1   -9.80    6.10
   1 -13  -1    2.20    6.80
   1 -13  -1   -4.20    5.30
   1 -13  -1    1.20    7.50
  -1  13   1  -11.10    5.70
  -1  13   1   -1.70    7.40
  -1  13   1  -12.60    8.80
  -1  13   1   -0.50    5.80
  -1  13   1   -0.60    5.80
   0 -13  -1   99.89   16.10
   0 -13  -1  115.29   13.20
   0 -13  -1  128.99   15.30
   0 -13  -1  113.09   16.30
   0  13   1   87.79   13.70
   0  13   1  111.79   17.60
   0  13   1  113.79   15.90
  -1 -13  -1   14.40    6.10
  -1 -13  -1   25.80    9.20
  -1 -13  -1   17.70    8.10
   1  13   1   29.60    7.00
   1  13   1   15.80    9.00
   1  13   1    7.80    8.00
   1  13   1   11.90    9.80
  -2 -13  -1   11.50    9.20
  -2 -13  -1   18.00    6.30
  -2 -13  -1   18.90    8.70
   2  13   1   13.10    9.50
   2  13   1    6.00    7.00
   2  13   1   17.90    8.10
   2  13   1   -7.20   10.70
  -3 -13  -1   58.49   12.20
  -3 -13  -1   45.30   11.20
  -3 -13  -1   79.99   10.70
  -3 -13  -1   66.09    8.80
   3  13   1   59.09   12.00
   3  13   1   25.20   13.20
   3  13   1   47.10   10.70
  14 -14  -1    0.60    8.20
  14 -14  -1   11.00    7.00
  13 -14  -1   10.20    8.00
 -13  14   1    6.40   11.50
  12 -14  -1    7.20    7.50
 -12  14   1    6.40   10.60
  11 -14  -1   41.10    7.30
  11 -14  -1   15.10    7.30
  11 -14  -1   33.70    8.70
 -11  14   1   24.10   10.40
  10 -14  -1   28.60    6.80
  10 -14  -1   17.50    7.90
  10 -14  -1   28.90    7.70
 -10  14   1   11.00    8.10
 -10  14   1   11.30    9.90
   9 -14  -1   33.20    8.40
   9 -14  -1   35.90    7.70
   9 -14  -1   58.29    8.40
   9 -14  -1   31.00    7.10
   9 -14  -1   28.60    6.50
  -9  14   1   41.70    9.60
  -9  14   1   27.30    8.20
   8 -14  -1   79.59   11.70
   8 -14  -1   75.89   11.60
   8 -14  -1  101.09   12.90
   8 -14  -1   62.89   10.80
   8 -14  -1   94.09   12.30
  -8  14   1   86.09   14.50
  -8  14   1   68.69   12.00
  -8  14   1   73.39   10.70
   7 -14  -1   53.49    9.30
   7 -14  -1   59.39   10.00
   7 -14  -1   61.89    9.40
   7 -14  -1   61.79    9.20
   7 -14  -1   84.79   12.10
  -7  14   1   62.49    9.90
  -7  14   1   87.19   13.90
  -7  14   1   57.79   10.00
   6 -14  -1   79.79   13.20
   6 -14  -1  117.49   16.20
   6 -14  -1   80.39   12.50
   6 -14  -1   99.79   14.00
  -6  14   1   68.49   11.80
  -6  14   1   91.59   12.30
  -6  14   1   95.89   14.20
  -6  14   1  100.09   11.70
   5 -14  -1   29.60    8.20
   5 -14  -1   22.50    9.10
   5 -14  -1   33.30    7.60
   5 -14  -1   38.00    8.80
   5 -14  -1   43.40    8.00
  -5  14   1   37.90    7.40
  -5  14   1   30.60    6.00
  -5  14   1   34.20    9.50
  -5  14   1   29.50    7.90
   4 -14  -1   24.70    7.20
   4 -14  -1   30.20    9.40
   4 -14  -1   28.80    7.60
   4 -14  -1   25.60    8.00
  -4  14   1   31.40    7.70
  -4  14   1   27.20    9.60
  -4  14   1   34.30    6.40
  -4  14   1   21.60    7.20
   3 -14  -1  106.09   14.30
   3 -14  -1   93.69   13.10
   3 -14  -1  105.19   16.40
   3 -14  -1  103.39   15.50
  -3  14   1  116.39   16.70
  -3  14   1   86.79   13.10
  -3  14   1  108.39   14.50
   2 -14  -1  182.68   16.90
   2 -14  -1  126.99   16.90
   2 -14  -1  152.58   18.30
   2 -14  -1  154.68   19.50
  -2  14   1  149.39   17.00
  -2  14   1  156.18   19.20
  -2  14   1  177.08   20.80
  -2  14   1  176.78   18.70
   1 -14  -1   -4.20    7.80
   1 -14  -1    3.70    7.40
   1 -14  -1   -4.10   10.10
   1 -14  -1   -3.20    5.70
  -1  14   1   -3.40    7.60
  -1  14   1   -1.80    5.90
  -1  14   1   -3.70    9.80
  -1  14   1   -2.40    5.90
   0 -14  -1    2.40    5.80
   0 -14  -1    1.90    7.90
   0 -14  -1    3.00    8.60
   0  14   1    5.80    6.40
   0  14   1    5.20    8.40
   0  14   1   -2.00    6.30
   0  14   1    0.30    9.50
  -1 -14  -1   35.90   10.20
  -1 -14  -1   38.50    7.70
  -1 -14  -1   43.50   10.00
   1  14   1   23.00    8.20
   1  14   1   36.20    8.20
   1  14   1   38.70   11.90
   1  14   1   29.10   10.40
  -2 -14  -1  112.19   16.40
  -2 -14  -1  117.09   14.30
  -2 -14  -1   91.49   14.70
  -2 -14  -1  103.19   12.90
   2  14   1   70.89   13.80
   2  14   1   86.99   16.70
   2  14   1   82.49   12.70
   2  14   1   87.79   12.10
  13 -15  -1   10.20    8.40
 -13  15   1   -0.80   12.20
  12 -15  -1   17.30    6.80
  12 -15  -1    3.20    8.50
  12 -15  -1   36.40    7.80
 -12  15   1   10.30   11.30
  11 -15  -1   43.60    9.10
  11 -15  -1   49.40    8.90
  11 -15  -1   44.10   10.30
 -11  15   1   56.89   12.40
  10 -15  -1   39.30    9.30
  10 -15  -1   57.09    9.70
  10 -15  -1   55.39    8.90
 -10  15   1   42.40   11.40
 -10  15   1   62.89   10.50
   9 -15  -1    3.30    5.80
   9 -15  -1    5.10    6.70
   9 -15  -1    0.20    6.80
   9 -15  -1   -7.90    7.80
   9 -15  -1   -1.30    6.70
  -9  15   1    6.00    7.40
  -9  15   1   13.60    8.80
   8 -15  -1  144.39   16.70
   8 -15  -1  150.28   17.10
   8 -15  -1  125.79   16.70
   8 -15  -1  176.98   17.90
  -8  15   1  159.68   18.90
  -8  15   1  128.49   16.70
  -8  15   1  135.69   17.10
   7 -15  -1   56.29   10.00
   7 -15  -1   57.99    8.80
   7 -15  -1   44.40    8.90
   7 -15  -1   46.50    9.90
   7 -15  -1   42.00    8.70
  -7  15   1   48.50   10.30
  -7  15   1   35.20    9.40
  -7  15   1   42.30    9.20
   6 -15  -1    7.30    7.30
   6 -15  -1   15.70    7.00
   6 -15  -1   13.50    7.20
   6 -15  -1    7.90    8.50
  -6  15   1    6.30    8.20
  -6  15   1   14.20    7.10
  -6  15   1   12.70    9.10
   5 -15  -1   12.30    7.00
   5 -15  -1   17.50    7.00
   5 -15  -1   11.20    7.70
   5 -15  -1   29.60    9.60
  -5  15   1   13.70    5.40
  -5  15   1   17.90    9.20
  -5  15   1   14.60    6.80
  -5  15   1   12.60    7.10
   4 -15  -1   18.00    6.90
   4 -15  -1   19.90   10.00
   4 -15  -1   14.00    7.70
   4 -15  -1   15.60    8.30
  -4  15   1   16.20    9.80
  -4  15   1    7.20    7.00
  -4  15   1   12.10    7.20
  -4  15   1   23.80    6.10
   3 -15  -1    5.90    7.40
   3 -15  -1   -1.50    8.10
   3 -15  -1   -7.40    6.70
  -3  15   1   -0.20    9.50
  -3  15   1   -1.80    7.70
  -3  15   1   -3.10    6.40
   2 -15  -1    4.20   11.50
   2 -15  -1    8.40    7.80
   2 -15  -1   -0.80    7.90
   2 -15  -1    4.00    6.30
  -2  15   1  -12.90    9.20
  -2  15   1   -1.30    7.80
  -2  15   1   -3.60    5.90
  -2  15   1    2.60    6.70
   1 -15  -1   -0.40    7.90
   1 -15  -1    8.40    6.60
   1 -15  -1    6.40    8.50
  -1  15   1    1.20    8.40
  -1  15   1    1.20    6.40
  -1  15   1    0.10    6.30
  -1  15   1    8.10   10.80
   0 -15  -1   10.90    6.50
   0 -15  -1    7.00    8.80
   0 -15  -1    7.30    9.60
   0  15   1    3.90    7.20
   0  15   1   14.60    7.10
   0  15   1   15.00    9.10
   0  15   1    9.80   11.00
  12 -16  -1   23.80    9.50
  12 -16  -1   27.50    9.90
 -12  16   1   31.30   12.50
  11 -16  -1   -1.30    8.80
  11 -16  -1    5.00    8.50
 -11  16   1   -0.20   10.10
 -11  16   1   -0.90    8.10
  10 -16  -1   64.09   10.40
  10 -16  -1   57.69   10.00
  10 -16  -1   47.40    8.10
  10 -16  -1   44.30   10.30
 -10  16   1   47.50   11.50
 -10  16   1   47.00   10.10
   9 -16  -1   -5.60    7.20
   9 -16  -1    5.90    7.60
   9 -16  -1    5.50    8.70
   9 -16  -1    0.30    6.30
   9 -16  -1   -5.00    7.60
  -9  16   1    6.90    7.70
  -9  16   1    6.60    8.90
   8 -16  -1    7.10    7.30
   8 -16  -1    1.30    7.50
   8 -16  -1    1.00    7.00
   8 -16  -1   -7.70    7.80
  -8  16   1   -3.40    7.70
  -8  16   1   -3.40    8.10
   7 -16  -1   78.09   11.90
   7 -16  -1   97.59   14.10
   7 -16  -1   90.89   14.20
   7 -16  -1  111.39   16.50
  -7  16   1   86.59   15.60
  -7  16   1   58.19   12.30
  -7  16   1   74.59   11.60
   6 -16  -1   79.59   12.50
   6 -16  -1   73.09   11.60
   6 -16  -1   55.89   10.70
   6 -16  -1   70.49   11.10
  -6  16   1   71.69   12.50
  -6  16   1   66.39   10.90
  -6  16   1   69.99   12.20
   5 -16  -1   69.09   11.50
   5 -16  -1   78.79   13.50
   5 -16  -1   64.39   11.10
   5 -16  -1   81.59   12.40
  -5  16   1   70.19   13.00
  -5  16   1   75.69   10.60
  -5  16   1   82.69   12.20
  -5  16   1   60.69   11.00
   4 -16  -1   67.99   10.30
   4 -16  -1   65.69   12.40
   4 -16  -1   64.69   11.10
  -4  16   1   70.29   10.60
  -4  16   1   59.09   11.00
  -4  16   1   42.30   12.70
   3 -16  -1    5.90    8.60
   3 -16  -1    1.90   14.20
   3 -16  -1    0.90    7.10
   3 -16  -1    7.20    8.90
  -3  16   1    3.40    8.00
  -3  16   1    1.60    7.40
  -3  16   1    6.60   10.60
   2 -16  -1    3.00    8.00
   2 -16  -1   -7.80    8.00
   2 -16  -1    0.10    6.60
  -2  16   1   -5.30   10.10
  -2  16   1    1.70    6.60
  -2  16   1    7.00    8.70
  -2  16   1    2.50    7.10
   1 -16  -1    7.40    8.90
   1 -16  -1    9.60    7.00
   1 -16  -1    8.80    9.10
  -1  16   1   15.10    9.40
  -1  16   1   19.50   11.70
  -1  16   1   15.30    7.30
  -1  16   1   14.90    7.50
  11 -17  -1   19.40    8.60
  11 -17  -1   17.50    9.00
 -11  17   1    6.00   11.20
 -11  17   1   -1.70    8.90
  10 -17  -1    4.10    6.70
  10 -17  -1    3.10    7.90
  10 -17  -1  -14.00    7.80
  10 -17  -1  -14.90    7.10
 -10  17   1    1.80   10.00
 -10  17   1   -2.80    8.40
   9 -17  -1   33.70    9.40
   9 -17  -1   14.50    8.90
   9 -17  -1   25.60    8.10
   9 -17  -1    9.70    8.60
  -9  17   1   31.40    9.00
  -9  17   1   35.50   10.60
   8 -17  -1   14.00    8.20
   8 -17  -1    5.70    8.60
   8 -17  -1    6.30   10.60
   8 -17  -1   14.30    7.70
  -8  17   1   17.80    8.80
  -8  17   1   -0.60    3.40
  -8  17   1    7.70    9.70
   7 -17  -1   21.70    9.10
   7 -17  -1   35.90    9.30
   7 -17  -1   15.90    8.50
   7 -17  -1   26.50   10.20
  -7  17   1   11.80    8.60
  -7  17   1   12.00    9.50
   6 -17  -1   34.30   10.00
   6 -17  -1   43.50    9.90
   6 -17  -1   47.00   11.70
   6 -17  -1   35.80    9.90
  -6  17   1   18.60    9.10
  -6  17   1   26.90   11.20
  -6  17   1   32.20   10.00
   5 -17  -1   30.00    9.50
   5 -17  -1   15.60    8.80
   5 -17  -1   15.20    9.40
  -5  17   1   17.60    9.30
  -5  17   1   21.70    7.80
  -5  17   1   18.00   10.80
   4 -17  -1   -3.40    7.20
   4 -17  -1   -4.00    8.60
   4 -17  -1   -7.70    8.40
  -4  17   1   -3.70    7.60
  -4  17   1    1.20   11.40
  -4  17   1    4.70    7.60
  -5  18  -2   30.70    9.50
  -5  18  -2    2.00    8.10
  -5  18  -2    6.00    9.20
   5 -18   2    7.10    8.70
   5 -18   2   -7.20    8.20
   5 -18   2  -11.10   10.40
   5 -18   2    4.50    8.20
  -6  18  -2    1.60    8.20
  -6  18  -2    8.30    9.70
   6 -18   2    1.70   10.20
   6 -18   2    8.00    8.90
   6 -18   2    7.40    8.30
   6 -18   2    4.60    7.60
  -7  18  -2   10.20   10.20
  -7  18  -2    7.90    8.80
   7 -18   2   14.40    9.00
   7 -18   2   17.50    8.80
   7 -18   2   20.10    9.00
  -8  18  -2   32.60   11.00
  -8  18  -2   11.80    9.40
   8 -18   2   27.90    9.00
   8 -18   2   23.70    9.20
   8 -18   2   26.70    9.40
  -2  17  -2   51.29   10.30
  -2  17  -2   46.20   13.10
  -2  17  -2   45.30   10.70
   2 -17   2   56.69    9.80
   2 -17   2   56.29   12.00
   2 -17   2   59.79   11.20
  -3  17  -2   49.99   10.20
  -3  17  -2   42.90    9.50
  -3  17  -2   48.80   13.10
   3 -17   2   50.99   10.00
   3 -17   2   53.39   10.90
   3 -17   2   51.79   11.40
   3 -17   2   61.89   13.50
  -4  17  -2    5.10   10.20
  -4  17  -2   -0.60    6.60
  -4  17  -2   12.30    5.90
  -4  17  -2   -0.10    7.50
   4 -17   2  -14.10   10.50
   4 -17   2    3.70    8.50
   4 -17   2   11.00    8.20
   4 -17   2    4.20    7.10
  -5  17  -2    2.30    8.40
  -5  17  -2   -7.20    9.30
  -5  17  -2    5.70    8.30
   5 -17   2    3.90    7.80
   5 -17   2    8.20    8.70
   5 -17   2   -2.30    7.20
   5 -17   2   -0.50   10.00
  -6  17  -2   49.60   10.80
  -6  17  -2   58.79   11.80
  -6  17  -2   72.49   12.80
   6 -17   2   67.39   11.00
   6 -17   2   65.69   10.90
   6 -17   2   86.09   13.20
   6 -17   2   55.79   11.00
  -7  17  -2   11.40    8.70
  -7  17  -2    2.40    9.10
   7 -17   2    6.40    8.10
   7 -17   2   19.90    8.20
   7 -17   2   16.10    9.20
   7 -17   2    8.90    7.60
  -8  17  -2    7.20    9.60
  -8  17  -2   25.80    9.40
   8 -17   2   43.40    9.30
   8 -17   2   34.00    8.30
   8 -17   2   31.10    8.80
   8 -17   2   12.10    8.10
  -9  17  -2   -0.40    8.30
  -9  17  -2    0.60    9.60
   9 -17   2   -0.30    7.70
   9 -17   2    4.00    7.40
   9 -17   2   -0.20    6.40
 -10  17  -2    3.70   10.80
 -10  17  -2   15.00    9.10
  10 -17   2    5.60    7.80
  10 -17   2   17.80    8.20
  10 -17   2   10.50    8.30
   0  16  -2  157.68   19.10
   0  16  -2  158.88   23.00
   0  16  -2  183.28   20.50
   0 -16   2  169.68   21.50
   0 -16   2  167.38   18.60
   0 -16   2  159.18   20.40
  -1  16  -2  -10.10   10.20
  -1  16  -2    1.60    7.20
  -1  16  -2   -5.60    8.00
   1 -16   2    1.90    6.50
   1 -16   2   -0.40    8.90
   1 -16   2    1.60    8.20
  -2  16  -2   31.20    9.00
  -2  16  -2   29.30    8.60
  -2  16  -2   36.40   12.20
  -2  16  -2   34.30    7.80
   2 -16   2   40.40   10.40
   2 -16   2   38.30    9.70
   2 -16   2   25.00   11.70
   2 -16   2   34.90    8.10
  -3  16  -2   12.40    7.50
  -3  16  -2    4.40    9.40
  -3  16  -2   10.70    7.70
   3 -16   2   11.10    7.40
   3 -16   2    3.30    7.90
   3 -16   2   11.90    8.80
   3 -16   2   13.90   10.70
  -4  16  -2    2.10    5.20
  -4  16  -2   -1.50    9.00
  -4  16  -2   -3.90    6.00
  -4  16  -2    2.20    7.20
   4 -16   2    2.20    7.10
   4 -16   2   -7.30    7.30
   4 -16   2   -6.10    6.60
   4 -16   2   -4.70    9.70
  -5  16  -2   -3.70    7.30
  -5  16  -2   -9.40    7.40
  -5  16  -2   -0.10    8.70
   5 -16   2   -0.30    7.10
   5 -16   2    1.00    6.60
   5 -16   2    1.00    7.40
   5 -16   2    5.60    9.40
  -6  16  -2   53.39   10.30
  -6  16  -2   27.70    8.90
  -6  16  -2   30.80   10.00
   6 -16   2   55.89    9.60
   6 -16   2   34.40    9.10
   6 -16   2   32.50    8.60
  -7  16  -2   41.10    8.50
  -7  16  -2   25.80    8.60
  -7  16  -2   15.70    9.30
   7 -16   2   18.60    7.90
   7 -16   2   22.50    9.00
   7 -16   2   19.20    7.70
   7 -16   2   11.60    7.80
   7 -16   2   12.30    8.30
  -8  16  -2    0.00    8.40
  -8  16  -2   -1.20    8.80
   8 -16   2    5.20    6.70
   8 -16   2   24.60    8.10
   8 -16   2   10.30    8.00
   8 -16   2   11.30    7.70
  -9  16  -2   15.20    8.80
  -9  16  -2   -0.90    9.50
   9 -16   2   13.00    6.30
   9 -16   2   11.40    8.10
   9 -16   2   26.20    7.60
 -10  16  -2  143.19   17.40
 -10  16  -2  102.29   19.10
  10 -16   2  103.79   16.70
  10 -16   2  162.68   16.40
  10 -16   2  124.09   15.50
 -11  16  -2   17.30   12.00
 -11  16  -2   14.30    9.50
  11 -16   2    3.60    8.20
  11 -16   2    8.50    7.10
  11 -16   2   19.40    7.50
   2  15  -2   33.30   13.50
   2  15  -2   48.90   13.40
  -2 -15   2   52.29    8.50
  -2 -15   2   30.50   11.10
  -2 -15   2   37.60   10.30
   1  15  -2   12.20    6.60
   1  15  -2    7.00    8.30
   1  15  -2   10.60   11.10
  -1 -15   2   18.90    9.10
  -1 -15   2   13.90    9.30
  -1 -15   2   20.20    7.10
   0  15  -2   45.50   12.80
   0  15  -2   52.79    9.60
   0  15  -2   46.70   10.40
   0 -15   2   38.90   11.00
   0 -15   2   54.29    9.20
   0 -15   2   55.59   10.60
  -1  15  -2   57.49   10.60
  -1  15  -2   56.59   18.60
  -1  15  -2   53.39   10.10
  -1  15  -2   53.29    9.90
   1 -15   2   63.29   12.90
   1 -15   2   49.40   11.10
   1 -15   2   51.29   10.40
   1 -15   2   65.39    9.40
  -2  15  -2   95.79   13.70
  -2  15  -2  107.69   17.10
  -2  15  -2  117.69   19.90
   2 -15   2   97.39   14.80
   2 -15   2  120.49   17.10
   2 -15   2   99.09   13.70
   2 -15   2  114.89   16.30
  -3  15  -2    7.70    6.70
  -3  15  -2   18.50    9.30
  -3  15  -2   10.00    6.70
  -3  15  -2   14.60    5.90
   3 -15   2    9.90    9.40
   3 -15   2    8.80    6.30
   3 -15   2    3.60    7.60
   3 -15   2   15.80    7.30
  -4  15  -2    7.80    7.20
  -4  15  -2   11.90    5.10
  -4  15  -2   11.60    8.90
  -4  15  -2    9.80    6.00
   4 -15   2    9.50    6.80
   4 -15   2   12.40    9.00
   4 -15   2    9.90    7.50
   4 -15   2    6.90    6.90
  -5  15  -2  -10.30    7.80
  -5  15  -2    3.20    7.40
  -5  15  -2   -3.00    7.00
   5 -15   2    2.30    6.80
   5 -15   2   -1.70    7.10
   5 -15   2   -5.90    6.00
   5 -15   2   -5.90    6.10
   5 -15   2    5.40    8.60
  -6  15  -2   17.50    7.40
  -6  15  -2    2.90    7.60
  -6  15  -2   -1.10    7.70
  -6  15  -2    9.80    8.10
   6 -15   2    4.40    6.80
   6 -15   2   12.90    8.40
   6 -15   2   12.40    8.50
   6 -15   2    8.50    6.50
  -7  15  -2   33.40    8.60
  -7  15  -2   33.40    9.40
  -7  15  -2   27.90    8.30
   7 -15   2   38.50    8.70
   7 -15   2   42.30    9.10
   7 -15   2   47.80    8.20
   7 -15   2   49.70    8.30
  -8  15  -2   46.90   10.30
  -8  15  -2   60.89   10.90
   8 -15   2   52.29   10.00
   8 -15   2   61.39    9.20
   8 -15   2   67.29    9.80
   8 -15   2   76.39   11.00
  -9  15  -2    3.20    8.90
  -9  15  -2    0.10    7.50
   9 -15   2    2.90    7.00
   9 -15   2   -0.20    6.60
   9 -15   2    1.70    6.10
 -10  15  -2  -12.70    7.30
 -10  15  -2   -5.50   10.00
  10 -15   2   -3.40    7.20
  10 -15   2   -8.70    6.10
  10 -15   2   -1.60    6.20
 -11  15  -2    8.70    8.50
 -11  15  -2   -9.60   10.60
  11 -15   2    8.30    7.60
  12 -15   2   16.50    8.90
   3  14  -2  -11.80    7.20
   3  14  -2  -14.80   10.60
  -3 -14   2    4.90    6.20
  -3 -14   2    2.50    8.90
  -3 -14   2   -5.40    8.50
   2  14  -2   43.50    9.70
  -2 -14   2   72.99   12.50
  -2 -14   2   79.69   11.60
  -2 -14   2   69.19    9.70
   1  14  -2  200.38   25.00
   1  14  -2  189.18   20.40
  -1 -14   2  245.78   23.00
  -1 -14   2  197.18   23.40
  -1 -14   2  206.88   20.70
   0  14  -2  208.48   20.70
   0 -14   2  187.58   19.90
   0 -14   2  206.08   21.70
   0 -14   2  174.38   22.40
   0 -14   2  234.48   23.60
  -1  14  -2    4.10    8.90
  -1  14  -2   12.30    6.30
  -1  14  -2   10.70    7.50
   1 -14   2    7.80    7.50
   1 -14   2    8.00    6.00
   1 -14   2   -2.50    9.30
   1 -14   2    5.70    7.10
  -2  14  -2  111.79   16.10
  -2  14  -2  103.39   12.50
  -2  14  -2  101.59   13.80
  -2  14  -2   93.19   13.20
   2 -14   2   92.79   14.10
   2 -14   2  115.09   16.00
   2 -14   2  107.49   14.70
  -3  14  -2    6.60    8.40
  -3  14  -2   -3.10    4.90
  -3  14  -2    5.80    6.30
  -3  14  -2    6.20    6.10
   3 -14   2   11.50    7.10
   3 -14   2   16.40    7.40
   3 -14   2    0.60    6.20
   3 -14   2    9.30    8.50
  -4  14  -2   36.60    6.70
  -4  14  -2   27.60    7.70
  -4  14  -2   25.70    7.70
  -4  14  -2   25.50   12.30
  -4  14  -2   31.00    6.40
   4 -14   2   12.40   10.90
   4 -14   2   28.20    7.00
   4 -14   2   35.30    9.50
   4 -14   2   19.10    7.50
  -5  14  -2   35.20    8.80
  -5  14  -2   43.30    8.30
   5 -14   2   46.10    8.70
   5 -14   2   38.70    9.00
   5 -14   2   35.10    7.60
   5 -14   2   44.50    8.50
   5 -14   2   32.80    7.50
  -6  14  -2  145.99   21.80
  -6  14  -2  134.59   15.20
  -6  14  -2  102.59   15.10
   6 -14   2  157.58   15.20
   6 -14   2  107.39   14.50
   6 -14   2  118.89   14.50
   6 -14   2  105.89   15.20
   6 -14   2  121.79   14.40
  -7  14  -2   -0.50    6.90
  -7  14  -2    6.90    7.60
   7 -14   2   12.00    6.70
   7 -14   2    7.50    6.90
   7 -14   2    6.10    6.10
   7 -14   2   -0.20    5.60
   7 -14   2    9.00    6.60
  -8  14  -2   16.10    7.40
  -8  14  -2    6.70    8.30
   8 -14   2   21.90    6.10
   8 -14   2   18.90    6.50
   8 -14   2    8.70    6.80
  -9  14  -2   33.80    9.90
  -9  14  -2   33.90    8.30
   9 -14   2   21.80    7.40
   9 -14   2   37.50    6.90
   9 -14   2   36.20    7.20
 -10  14  -2  129.19   18.50
 -10  14  -2  162.88   17.20
  10 -14   2  123.89   14.50
  10 -14   2  120.69   15.60
 -11  14  -2    4.40    8.00
 -11  14  -2    3.00   10.60
  11 -14   2    3.90    7.00
  11 -14   2    4.10    3.80
  12 -14   2   21.40    8.40
  12 -14   2    5.90    5.60
  13 -14   2   10.20    8.30
   5  13  -2    2.70   11.00
   5  13  -2   -1.30    8.10
  -5 -13   2   10.60    5.90
  -5 -13   2    6.10    9.00
  -5 -13   2   20.40   10.70
   4  13  -2   47.30   11.70
   4  13  -2   37.90   12.80
   4  13  -2   50.19   10.10
  -4 -13   2   61.89    8.70
  -4 -13   2   61.09   11.10
  -4 -13   2   61.79   12.70
   3  13  -2    3.70   10.00
   3  13  -2   10.80    8.20
   3  13  -2    4.30    9.00
  -3 -13   2   14.30    8.50
  -3 -13   2    9.10    6.00
  -3 -13   2   21.90    9.70
   2  13  -2   49.40   12.50
   2  13  -2   72.99   11.80
   2  13  -2   70.99    9.70
  -2 -13   2   59.29    9.00
  -2 -13   2   58.89   11.20
  -2 -13   2   75.79   11.40
   1  13  -2   -5.10    9.40
   1  13  -2   -1.00    5.40
  -1 -13   2   -2.30    6.80
  -1 -13   2   -8.50    8.90
  -1 -13   2    3.40    7.90
   0  13  -2  222.78   24.10
   0 -13   2  205.68   23.60
   0 -13   2  228.08   22.50
   0 -13   2  222.78   23.40
  -1  13  -2   29.30    7.00
  -1  13  -2   42.50    9.90
  -1  13  -2   34.60    6.40
   1 -13   2   38.80    8.20
   1 -13   2   23.20    7.40
   1 -13   2   23.50    9.20
   1 -13   2   23.10    7.80
  -2  13  -2    1.10    5.00
  -2  13  -2   -1.20    7.70
  -2  13  -2   -1.70    6.10
  -2  13  -2    6.00    7.20
   2 -13   2   -6.90    6.10
   2 -13   2    2.70    6.90
   2 -13   2   -5.70    7.40
   2 -13   2    2.00    6.70
  -3  13  -2   84.69   13.80
  -3  13  -2   86.79   14.20
  -3  13  -2   98.19   11.90
  -3  13  -2   87.69   10.70
   3 -13   2   81.09   12.10
   3 -13   2   93.59   13.00
   3 -13   2   96.19   13.20
   3 -13   2  104.29   16.40
  -4  13  -2  129.99   13.10
  -4  13  -2  129.59   16.10
  -4  13  -2  144.39   16.00
   4 -13   2  103.59   14.60
   4 -13   2  142.99   16.20
   4 -13   2  160.38   15.70
  -5  13  -2    6.30    6.70
  -5  13  -2    8.80    7.00
  -5  13  -2   13.00    7.10
   5 -13   2    6.50    6.10
   5 -13   2    6.70    7.10
   5 -13   2   14.00    6.70
   5 -13   2    7.00    5.80
  -6  13  -2  317.57   32.00
  -6  13  -2  310.47   32.10
  -6  13  -2  367.66   32.90
  -6  13  -2  368.66   31.90
   6 -13   2  347.97   31.70
   6 -13   2  414.16   32.20
   6 -13   2  366.66   32.00
   6 -13   2  313.67   32.00
   6 -13   2  341.17   31.90
  -7  13  -2   57.59   10.10
  -7  13  -2   68.29   11.00
   7 -13   2  104.29   11.90
   7 -13   2   87.99   11.00
   7 -13   2   93.49   11.50
   7 -13   2   70.99   10.80
   7 -13   2   80.59   11.70
  -8  13  -2   17.10   13.80
  -8  13  -2   23.80    7.40
   8 -13   2   27.30    6.30
   8 -13   2   19.30    7.00
   8 -13   2   24.10    5.90
  -9  13  -2   17.10    9.10
  -9  13  -2   16.50    7.60
   9 -13   2   24.10    7.30
   9 -13   2   25.90    5.80
   9 -13   2    9.40    6.80
 -10  13  -2  119.49   16.80
 -10  13  -2   87.39   12.40
  10 -13   2   85.59   12.90
  11 -13   2   10.30    7.30
  11 -13   2    7.60    7.10
  12 -13   2   22.30    7.10
  12 -13   2   12.80    9.00
  12 -13   2   16.50    7.90
  13 -13   2  144.79   16.90
  13 -13   2  130.29   16.70
   6  12  -2    7.40   10.60
   6  12  -2   16.50    6.70
   6  12  -2    5.60    9.10
   6  12  -2   19.80   10.80
  -6 -12   2   32.60   11.20
  -6 -12   2   26.60    9.90
  -6 -12   2   16.40    5.80
  -6 -12   2    5.50    9.00
   5  12  -2   30.00   11.90
   5  12  -2   37.30    9.90
   5  12  -2   34.60   11.60
  -5 -12   2   41.30   11.00
  -5 -12   2   52.69   10.60
  -5 -12   2   51.99    7.60
   4  12  -2    1.60    7.40
   4  12  -2   11.20   10.40
   4  12  -2   20.30    9.90
  -4 -12   2   22.50    6.20
  -4 -12   2   26.40    9.00
  -4 -12   2   20.70    8.50
   3  12  -2  125.59   17.80
   3  12  -2  110.79   19.00
   3  12  -2  153.38   16.00
  -3 -12   2  149.59   18.20
  -3 -12   2  157.28   17.60
  -3 -12   2  120.39   14.40
   2  12  -2   15.50    8.20
   2  12  -2   17.90    9.30
   2  12  -2   25.60    6.80
  -2 -12   2   36.90    8.10
  -2 -12   2   17.70    9.80
  -2 -12   2   29.30    8.50
   1  12  -2    2.90    8.60
   1  12  -2    1.10    5.20
   1  12  -2    7.70    6.60
   1  12  -2    5.90    7.10
  -1 -12   2   10.20    9.00
  -1 -12   2    9.70    6.40
  -1 -12   2    4.30    6.90
   0  12  -2   -0.90    7.90
   0  12  -2    0.90    6.30
   0 -12   2    1.70    6.50
   0 -12   2    5.10    6.20
   0 -12   2   11.90    8.40
  -1  12  -2  264.47   26.70
  -1  12  -2  260.67   24.70
   1 -12   2  268.07   25.50
   1 -12   2  267.87   26.50
   1 -12   2  283.17   26.40
  -2  12  -2  270.17   26.10
  -2  12  -2  291.47   26.60
  -2  12  -2  300.07   28.10
  -2  12  -2  304.47   26.90
   2 -12   2  317.07   28.10
   2 -12   2  282.57   27.40
   2 -12   2  330.07   27.40
   2 -12   2  240.78   26.80
  -3  12  -2   79.39   14.60
  -3  12  -2  123.89   13.50
  -3  12  -2   96.59   12.80
   3 -12   2  115.49   14.00
   3 -12   2  133.29   13.40
   3 -12   2  121.99   13.90
   3 -12   2  125.19   14.80
  -4  12  -2  410.36   31.40
  -4  12  -2  314.87   32.30
  -4  12  -2  351.06   32.00
  -4  12  -2  359.96   31.80
   4 -12   2  360.36   32.00
   4 -12   2  348.37   32.40
   4 -12   2  338.27   31.70
   4 -12   2  329.17   32.00
  -5  12  -2  400.46   40.30
  -5  12  -2  406.96   40.40
  -5  12  -2  465.45   40.90
  -5  12  -2  454.25   40.10
   5 -12   2  512.75   40.60
   5 -12   2  438.76   40.00
   5 -12   2  445.16   40.30
   5 -12   2  509.55   40.40
  -6  12  -2   14.90    6.00
  -6  12  -2   17.90    7.10
  -6  12  -2    6.40    6.10
   6 -12   2    5.00    3.00
   6 -12   2   10.30    6.40
   6 -12   2    9.40    5.80
   6 -12   2    9.30    5.50
   6 -12   2   13.30    5.40
  -7  12  -2  552.84   43.80
  -7  12  -2  542.45   44.90
   7 -12   2  483.45   45.00
   7 -12   2  449.36   43.20
   7 -12   2  435.26   42.50
  -8  12  -2  118.49   14.80
  -8  12  -2  126.99   16.30
   8 -12   2  135.49   13.70
  -9  12  -2   53.59   14.00
  -9  12  -2   41.70    8.00
   9 -12   2   31.50    7.10
   9 -12   2   24.10   10.20
 -10  12  -2   31.20   10.50
 -10  12  -2   45.10    8.50
  10 -12   2   36.70    8.40
  10 -12   2   30.90    7.30
  11 -12   2  185.48   18.30
  11 -12   2  144.59   19.40
  11 -12   2  180.18   17.70
  12 -12   2   13.20    8.80
  12 -12   2    3.70    7.10
  12 -12   2    5.90    6.90
  13 -12   2   79.59   11.40
  13 -12   2   70.99   10.90
  14 -12   2   17.50    7.60
  14 -12   2   31.90    9.20
   7  11  -2   -3.40   10.60
   7  11  -2   -0.80    9.30
   7  11  -2    4.40    9.00
  -7 -11   2    1.60    9.20
  -7 -11   2   -4.20    9.00
  -7 -11   2    6.80    8.60
   6  11  -2   18.40   10.00
   6  11  -2   16.90   11.20
   6  11  -2   17.30    9.00
   6  11  -2    6.80    8.00
  -6 -11   2   18.10    8.60
  -6 -11   2   25.00    9.70
  -6 -11   2   11.90    8.80
  -6 -11   2   22.50    5.50
  -6 -11   2   18.40    5.50
   5  11  -2  118.09   15.70
   5  11  -2   90.79   13.70
   5  11  -2  110.19   18.60
   5  11  -2  111.49   17.20
  -5 -11   2  130.79   16.00
  -5 -11   2  116.69   17.00
  -5 -11   2  115.19   12.50
   4  11  -2  197.28   22.10
   4  11  -2  183.28   23.10
   4  11  -2  181.78   20.30
  -4 -11   2  191.58   22.00
  -4 -11   2  212.58   21.10
   3  11  -2   24.30    7.50
   3  11  -2   36.20    8.50
   3  11  -2   34.40    9.30
   3  11  -2   27.80    9.70
  -3 -11   2   36.50    8.80
  -3 -11   2   54.19    8.80
  -3 -11   2   35.70    9.90
   2  11  -2   47.40    8.60
   2  11  -2   32.40    8.70
   2  11  -2   49.80    7.60
   2  11  -2   35.50    9.80
  -2 -11   2   50.99    9.70
  -2 -11   2   43.10    8.40
  -2 -11   2   55.39   10.50
   1  11  -2   24.40    8.80
   1  11  -2   66.59   12.60
   1  11  -2   13.80    5.40
   1  11  -2   24.20    7.20
  -1 -11   2   23.90    7.20
  -1 -11   2   26.10    8.20
   0  11  -2   88.29   10.70
   0  11  -2   67.29   11.30
   0  11  -2   78.49   11.80
   0 -11   2   92.49   11.80
   0 -11   2   80.59   11.70
   0 -11   2   96.79   13.30
   0 -11   2   82.59   12.10
  -1  11  -2   93.79   13.10
  -1  11  -2   90.59   10.50
   1 -11   2   82.69   11.50
   1 -11   2  110.19   13.10
   1 -11   2   79.99   11.90
   1 -11   2   76.59   11.80
  -2  11  -2   80.79   15.50
  -2  11  -2   79.99    9.70
  -2  11  -2   94.59   11.10
  -2  11  -2   77.49   10.80
   2 -11   2   91.89   11.30
   2 -11   2   78.29   10.90
   2 -11   2  104.89   12.60
   2 -11   2   71.59   11.40
  -3  11  -2    7.30    8.00
  -3  11  -2    7.40    4.80
  -3  11  -2    4.40    6.10
  -3  11  -2    1.70    3.90
  -3  11  -2    0.40    5.20
   3 -11   2   14.20    5.10
   3 -11   2    9.70    6.20
   3 -11   2    1.40    5.00
   3 -11   2    9.30    5.60
  -4  11  -2  184.98   16.40
  -4  11  -2  133.89   16.70
  -4  11  -2  165.98   16.80
  -4  11  -2  160.88   16.50
   4 -11   2  144.89   16.50
   4 -11   2  163.58   16.30
   4 -11   2  166.78   17.20
   4 -11   2  173.98   16.20
  -5  11  -2  850.31   79.99
  -5  11  -2  871.71   80.19
  -5  11  -2  954.70   80.49
  -5  11  -2 1023.50   79.99
   5 -11   2  909.21   79.89
   5 -11   2  902.11   80.09
   5 -11   2 1029.60   80.19
  -6  11  -2   88.79   11.60
  -6  11  -2   95.09   12.50
   6 -11   2  125.79   14.80
   6 -11   2   64.99   10.40
   6 -11   2   98.99   10.90
   6 -11   2   94.29   10.90
  -7  11  -2  204.98   20.50
   7 -11   2  203.78   19.40
   7 -11   2  240.58   19.80
   7 -11   2  194.08   20.30
  -8  11  -2   48.10    8.90
  -8  11  -2   33.00    8.90
   8 -11   2   46.00    7.20
   8 -11   2   49.20   11.70
  -9  11  -2    2.60    6.30
  -9  11  -2    3.70    8.10
   9 -11   2   -4.60    5.80
   9 -11   2    8.00    5.60
  10 -11   2   39.80    6.80
  10 -11   2   29.20    6.70
  10 -11   2   33.00    8.10
  11 -11   2   14.10    6.50
  11 -11   2   21.90   13.30
  11 -11   2   22.70    6.60
  11 -11   2   15.30   15.30
 -12  11  -2    5.20    7.50
  12 -11   2    8.10    7.10
  12 -11   2    4.90    8.10
 -13  11  -2   11.60    8.40
  13 -11   2   -2.30   12.20
  13 -11   2   -0.50   13.20
 -14  11  -2   10.50    8.80
  14 -11   2   -1.00    7.90
   8  10  -2   11.80    9.20
   8  10  -2   -6.50   10.20
  -8 -10   2   -2.30    8.80
  -8 -10   2    8.20    8.20
   7  10  -2   17.00    9.30
   7  10  -2    5.30   10.10
   7  10  -2   18.60   10.10
  -7 -10   2   16.00    8.70
  -7 -10   2   17.60    8.50
  -7 -10   2   31.20    5.10
  -7 -10   2   15.00    9.60
   6  10  -2   54.99   11.30
   6  10  -2   41.50   12.00
   6  10  -2   50.49    9.50
   6  10  -2   52.39   10.40
  -6 -10   2   50.89    7.80
  -6 -10   2   53.99    9.90
  -6 -10   2   52.59    9.50
  -6 -10   2   52.79    7.20
  -6 -10   2   65.69   11.90
   5  10  -2   10.00    8.10
   5  10  -2    1.10    8.20
   5  10  -2    6.50    9.40
   5  10  -2    1.00    6.40
   5  10  -2   -5.50    7.60
  -5 -10   2   10.90    7.80
  -5 -10   2   17.20    7.30
   4  10  -2    7.60    7.20
   4  10  -2   10.40    7.90
   4  10  -2   11.00    7.10
   4  10  -2   15.70    7.00
   4  10  -2   -0.50    8.40
   4  10  -2   19.00    9.70
  -4 -10   2   13.80    9.30
  -4 -10   2   13.80    7.30
  -4 -10   2   12.40    8.50
  -4 -10   2   16.60    6.80
   3  10  -2   24.80    8.50
   3  10  -2   19.90    6.70
   3  10  -2   26.90    9.00
   3  10  -2   24.10    7.80
  -3 -10   2   26.70    7.30
  -3 -10   2   35.40    8.30
  -3 -10   2   18.80    8.80
   2  10  -2   29.10    8.50
   2  10  -2   38.00    7.60
   2  10  -2   36.70    6.70
   2  10  -2   33.70    7.80
  -2 -10   2   35.00    8.40
  -2 -10   2   32.70    7.20
  -2 -10   2   38.30    9.00
   1  10  -2   92.69   13.30
   1  10  -2   78.09   11.90
   1  10  -2   94.89   12.20
   1  10  -2   64.29   10.50
   1  10  -2   89.89   10.80
  -1 -10   2   90.79   11.60
  -1 -10   2   77.29   12.10
  -1 -10   2   76.79   12.70
   0  10  -2  266.37   25.80
   0  10  -2  302.77   26.10
   0  10  -2  238.58   26.50
   0  10  -2  286.47   25.30
   0 -10   2  301.37   25.80
   0 -10   2  265.87   26.50
   0 -10   2  293.87   25.90
   0 -10   2  274.67   26.20
  -1  10  -2  846.22   69.69
  -1  10  -2  702.23   69.99
  -1  10  -2  833.02   69.19
  -1  10  -2  796.72   69.59
   1 -10   2  741.03   69.79
   1 -10   2  813.42   69.59
   1 -10   2  851.81   69.99
   1 -10   2  886.01   69.69
  -2  10  -2  281.17   25.00
  -2  10  -2  291.37   25.60
  -2  10  -2  253.77   24.30
  -2  10  -2  291.67   25.00
   2 -10   2  298.47   25.10
   2 -10   2  293.07   25.60
   2 -10   2  266.27   25.30
   2 -10   2  230.38   24.70
  -3  10  -2  719.33   61.99
  -3  10  -2  667.83   62.49
  -3  10  -2  794.72   61.79
  -3  10  -2  805.02   62.39
  -3  10  -2  682.53   62.39
   3 -10   2  775.72   62.59
   3 -10   2  687.33   62.29
   3 -10   2  699.83   62.19
   3 -10   2  685.93   62.49
  -4  10  -2  106.29   12.10
  -4  10  -2  113.89   11.90
  -4  10  -2  116.79   11.70
  -4  10  -2  107.99   12.10
   4 -10   2   95.49   11.50
   4 -10   2  110.69   12.30
   4 -10   2  110.59   11.60
   4 -10   2  106.79   11.90
  -5  10  -2   83.89    9.00
  -5  10  -2   74.59   10.00
  -5  10  -2   58.99    8.30
   5 -10   2   67.99    8.90
   5 -10   2   54.29    9.00
   5 -10   2   75.59    8.80
   5 -10   2   61.49    9.50
  -6  10  -2  375.76   32.00
  -6  10  -2  360.06   31.80
   6 -10   2  316.57   31.20
   6 -10   2  406.86   31.20
   6 -10   2  324.07   31.00
  -7  10  -2   90.59   11.40
  -7  10  -2   88.89   12.40
   7 -10   2   90.69   11.10
   7 -10   2  101.29   11.20
  -8  10  -2  125.99   16.00
  -8  10  -2  130.99   14.30
   8 -10   2  119.29   13.70
   8 -10   2  135.69   14.60
  -9  10  -2   34.60    7.40
   9 -10   2   21.80    5.90
   9 -10   2   19.40    6.80
   9 -10   2   25.60   11.00
   9 -10   2   18.90    7.00
 -10  10  -2    5.60    6.00
  10 -10   2    2.80    5.40
  10 -10   2    4.00    5.20
  10 -10   2   -1.80    6.90
  10 -10   2    9.50    6.50
  10 -10   2    1.80    6.00
  11 -10   2   41.00    8.20
  11 -10   2   47.50   10.00
  11 -10   2   38.80    9.20
  11 -10   2   39.30    7.40
 -12  10  -2    3.10    6.90
  12 -10   2    2.20    5.50
  12 -10   2    4.10    7.00
 -13  10  -2   34.20    8.80
  13 -10   2   30.30    7.10
  13 -10   2   39.90    9.20
 -14  10  -2   -0.70    8.50
  14 -10   2    8.70    8.20
  14 -10   2    2.50    5.80
   8   9  -2   47.80   12.60
   8   9  -2   45.50   11.50
   8   9  -2   57.89   12.60
   8   9  -2   59.29   11.40
  -8  -9   2   61.79   10.00
  -8  -9   2   54.09   11.40
  -8  -9   2   53.59   10.10
   7   9  -2    9.40    8.60
   7   9  -2    9.80    9.70
   7   9  -2   -1.80    7.70
   7   9  -2    1.80    9.50
  -7  -9   2    2.50    7.10
  -7  -9   2    1.70    8.00
  -7  -9   2   -4.10    7.20
   6   9  -2   20.10    9.70
   6   9  -2   28.70    9.10
   6   9  -2   48.80   10.20
   6   9  -2   31.20    8.00
   6   9  -2   40.10    8.90
  -6  -9   2   33.90    5.50
  -6  -9   2   38.20    8.20
  -6  -9   2   39.30   11.70
  -6  -9   2   40.10    8.00
   5   9  -2  212.68   20.60
   5   9  -2  201.58   21.50
   5   9  -2  214.28   23.20
   5   9  -2  191.68   26.40
   5   9  -2  204.68   22.00
  -5  -9   2  222.08   21.30
  -5  -9   2  203.78   22.20
  -5  -9   2  201.68   22.50
   4   9  -2  179.58   18.10
   4   9  -2  159.98   18.30
   4   9  -2  152.88   19.20
   4   9  -2  148.19   16.30
   4   9  -2  174.88   17.60
  -4  -9   2  157.48   18.30
   3   9  -2 1550.34  118.19
   3   9  -2 1350.66  117.99
   3   9  -2 1427.46  118.59
   3   9  -2 1284.17  117.49
   3   9  -2 1339.57  118.49
   3   9  -2 1287.77  118.79
  -3  -9   2 1484.25  118.19
  -3  -9   2 1421.86  118.59
  -3  -9   2 1335.47  118.09
  -3  -9   2 1353.66  118.59
   2   9  -2    1.50    4.70
   2   9  -2    5.10    6.40
   2   9  -2   -0.60    4.60
   2   9  -2   -0.40    5.40
   2   9  -2   -5.00    5.30
  -2  -9   2    5.00    5.20
  -2  -9   2   -4.80    6.60
  -2  -9   2   13.40    5.00
  -2  -9   2    6.60    6.00
   1   9  -2   14.30    5.80
   1   9  -2   37.30    6.60
   1   9  -2   24.90    5.30
   1   9  -2   29.10    6.80
   1   9  -2   13.40    5.00
  -1  -9   2   19.20    5.70
  -1  -9   2   27.20    6.20
  -1  -9   2   35.50    5.90
  -1  -9   2   21.40    6.70
   0   9  -2   -1.80    4.10
   0   9  -2    4.60    3.80
   0   9  -2    6.00    4.40
   0   9  -2    9.40    5.30
   0  -9   2   10.60    5.70
   0  -9   2    2.40    4.20
   0  -9   2    1.30    4.00
   0  -9   2    5.80    4.40
  -1   9  -2  642.44   57.89
  -1   9  -2  644.94   57.49
  -1   9  -2  732.53   57.79
  -1   9  -2  642.54   57.19
   1  -9   2  663.23   57.49
   1  -9   2  677.93   57.59
   1  -9   2  578.14   57.69
   1  -9   2  773.62   57.99
  -2   9  -2    2.70    3.60
  -2   9  -2    4.90    3.10
  -2   9  -2   -1.50    3.80
  -2   9  -2    0.60    4.50
   2  -9   2    1.30    4.60
   2  -9   2   -4.40    3.80
   2  -9   2    1.20    3.70
  -3   9  -2    4.40    3.20
  -3   9  -2   16.10    4.70
  -3   9  -2    3.70    3.90
   3  -9   2    5.30    3.70
   3  -9   2   11.10    4.00
   3  -9   2    7.70    4.10
  -4   9  -2    9.10    6.90
  -4   9  -2   11.90    4.40
  -4   9  -2    5.80    3.90
  -4   9  -2    3.70    3.80
   4  -9   2    3.20    3.50
   4  -9   2    4.60    4.20
   4  -9   2    8.00    3.50
   4  -9   2    6.70    3.80
  -5   9  -2  716.03   66.79
  -5   9  -2  839.72   66.99
   5  -9   2  816.52   66.59
   5  -9   2  805.82   66.39
   5  -9   2  696.63   66.59
   5  -9   2  753.72   66.39
   5  -9   2  825.52   66.49
  -6   9  -2   37.70    5.80
   6  -9   2   46.20    7.10
   6  -9   2   24.40    5.60
  -7   9  -2  222.58   21.10
  -7   9  -2  220.08   20.30
   7  -9   2  209.98   20.50
  -8   9  -2   33.90    6.10
  -8   9  -2   26.10    7.90
   8  -9   2   37.20    5.80
   8  -9   2   37.00    6.80
   8  -9   2   27.40    6.30
   8  -9   2   25.90    6.30
   8  -9   2   25.50    5.30
   8  -9   2   13.10    6.10
  -9   9  -2   51.69    7.90
   9  -9   2   52.89    7.70
   9  -9   2   48.50    8.90
   9  -9   2   56.39    8.20
   9  -9   2   59.99    8.90
   9  -9   2   82.39   11.80
   9  -9   2   57.99   10.60
 -10   9  -2   32.90    7.00
  10  -9   2   27.10    6.70
  10  -9   2   48.80    8.70
  10  -9   2   26.40    8.00
  10  -9   2   27.90    7.60
  10  -9   2   35.70    6.20
  10  -9   2   13.00    7.80
  11  -9   2  100.49   12.60
  11  -9   2  110.19   14.10
  11  -9   2  118.29   15.00
  11  -9   2   97.89   15.90
  11  -9   2  124.29   14.20
 -12   9  -2   -4.40    6.60
  12  -9   2   -1.40    6.90
  12  -9   2    5.40    5.20
 -13   9  -2    2.10    7.40
  13  -9   2   -4.70    7.40
 -14   9  -2   -5.30    8.30
  14  -9   2   -1.10    8.20
   9   8  -2   17.20    9.60
   9   8  -2   10.30    9.70
   9   8  -2    3.90   10.30
  -9  -8   2   19.50    8.60
  -9  -8   2   24.00    9.80
  -9  -8   2   19.80    8.20
   8   8  -2    0.60    8.50
   8   8  -2    2.90    7.90
   8   8  -2   13.10    8.60
   8   8  -2   15.70    9.90
  -8  -8   2   18.50    7.50
  -8  -8   2   29.50    7.90
  -8  -8   2   13.50   10.20
   7   8  -2   29.40   10.50
   7   8  -2   39.00    8.50
   7   8  -2   25.90    9.00
   7   8  -2   38.60    9.40
  -7  -8   2   38.00    9.30
  -7  -8   2   30.70    7.70
  -7  -8   2   31.50    9.80
  -7  -8   2   39.80    8.10
   6   8  -2    5.40    7.10
   6   8  -2   -5.20    7.70
   6   8  -2   -4.10    7.40
   6   8  -2    1.50    6.40
  -6  -8   2    3.80    5.70
  -6  -8   2    8.10    6.20
  -6  -8   2    2.00    7.20
   5   8  -2  876.31   75.99
   5   8  -2  861.01   76.79
   5   8  -2  918.11   76.59
   5   8  -2  863.51   76.89
  -5  -8   2  878.81   76.19
  -5  -8   2  897.51   77.79
  -5  -8   2  888.11   76.89
   4   8  -2  168.68   16.80
   4   8  -2  157.28   15.30
   4   8  -2  150.78   16.00
   4   8  -2  127.09   16.40
   4   8  -2  123.39   17.40
  -4  -8   2  146.79   17.20
  -4  -8   2  156.18   16.10
  -4  -8   2  147.39   16.70
  -4  -8   2  143.99   16.00
   3   8  -2   52.79    6.40
   3   8  -2   48.10    7.90
   3   8  -2   41.80    6.90
   3   8  -2   30.00    7.70
  -3  -8   2   58.99    8.30
  -3  -8   2   57.09    7.60
  -3  -8   2   45.60    8.40
  -3  -8   2   31.10    6.80
   2   8  -2   10.90    4.60
   2   8  -2    3.00    4.20
   2   8  -2    6.50    5.00
   2   8  -2    8.50    4.80
   2   8  -2    9.60    5.80
  -2  -8   2    9.40    4.60
  -2  -8   2    0.00    5.50
  -2  -8   2    1.90    4.40
  -2  -8   2   11.70    5.00
   1   8  -2  280.37   24.30
   1   8  -2  283.77   24.90
   1   8  -2  249.58   25.10
  -1  -8   2  302.47   24.50
  -1  -8   2  236.88   24.40
  -1  -8   2  263.87   24.80
  -1  -8   2  274.27   26.30
   0   8  -2   29.50    5.30
   0   8  -2   36.20    6.10
   0   8  -2   27.70    4.30
   0   8  -2   38.60    5.90
   0  -8   2   51.19    7.20
   0  -8   2   27.10    5.20
   0  -8   2   43.90    6.60
  -1   8  -2   23.10    6.50
  -1   8  -2   24.40    4.90
  -1   8  -2   19.30    3.80
  -1   8  -2   23.50    4.40
   1  -8   2   16.00    4.20
   1  -8   2   24.90    4.70
  -2   8  -2  161.78   12.70
  -2   8  -2  154.28   13.30
  -2   8  -2  117.79   13.40
   2  -8   2  107.39   12.90
   2  -8   2  108.49   13.20
   2  -8   2  148.09   14.40
   2  -8   2  158.48   13.80
  -3   8  -2 1653.73  129.79
  -3   8  -2 1464.85  129.89
  -3   8  -2 1476.35  129.79
   3  -8   2 1590.34  129.79
   3  -8   2 1424.06  129.79
   3  -8   2 1499.55  129.59
   3  -8   2 1602.54  129.79
  -4   8  -2   18.10    3.80
  -4   8  -2   15.10    4.60
   4  -8   2    8.70    3.00
   4  -8   2   13.20    4.10
   4  -8   2    2.80    3.20
   4  -8   2   11.80    3.60
  -5   8  -2  548.25   52.09
  -5   8  -2  616.64   52.19
   5  -8   2  683.13   51.69
   5  -8   2  541.75   51.59
   5  -8   2  636.54   51.99
  -6   8  -2  253.87   22.60
  -6   8  -2  276.77   23.00
   6  -8   2  244.58   22.70
   6  -8   2  220.58   23.10
  -7   8  -2  253.17   23.70
  -7   8  -2  294.77   23.70
  -7   8  -2  285.97   24.50
   7  -8   2  262.47   23.90
   7  -8   2  285.67   23.50
   7  -8   2  239.78   24.00
   7  -8   2  227.78   24.30
   7  -8   2  243.28   24.70
  -8   8  -2   81.69   10.10
  -8   8  -2  105.59   10.50
   8  -8   2   66.19   10.90
   8  -8   2   64.19    9.90
   8  -8   2   88.69    9.80
   8  -8   2   86.29   11.40
   8  -8   2   75.39   11.80
   8  -8   2   75.79   10.20
  -9   8  -2   -1.00    4.90
   9  -8   2    3.90    4.40
   9  -8   2    4.40    5.20
   9  -8   2    1.60    5.10
   9  -8   2   -1.60    6.20
   9  -8   2   13.40    6.50
   9  -8   2    2.30    5.40
 -10   8  -2   36.50    7.50
  10  -8   2   42.60    6.40
  10  -8   2   30.00    8.70
  10  -8   2   48.40    9.30
  10  -8   2   28.80    8.00
  10  -8   2   47.70    8.10
  10  -8   2   47.30    7.90
  11  -8   2   53.29   11.30
  11  -8   2   58.49    9.70
  11  -8   2   60.59   10.30
  11  -8   2   44.60    9.50
  11  -8   2   74.79    9.20
 -12   8  -2   23.90    7.70
  12  -8   2   14.90    8.00
 -13   8  -2    7.00    7.80
  13  -8   2    0.70    8.10
 -14   8  -2    7.50    8.40
  14  -8   2    5.60    8.60
  10   7  -2   -5.30   11.20
  10   7  -2    8.90   10.40
  10   7  -2   -1.20   10.10
  10   7  -2   -3.20    8.90
 -10  -7   2    8.00    7.20
 -10  -7   2    5.10   10.90
 -10  -7   2   25.40    9.70
 -10  -7   2   10.50    8.50
   9   7  -2    4.10    8.20
   9   7  -2    6.90    9.80
   9   7  -2   -3.90    8.60
   9   7  -2    4.90    9.60
  -9  -7   2   10.10    7.10
  -9  -7   2   11.20    8.70
  -9  -7   2    1.30    7.30
   8   7  -2   15.10    8.20
   8   7  -2   19.10    9.60
   8   7  -2   11.80    9.00
   8   7  -2   19.90    8.30
  -8  -7   2   28.10    7.30
  -8  -7   2   18.40    6.90
  -8  -7   2   17.80    8.50
   7   7  -2  154.48   18.30
   7   7  -2  167.18   18.40
   7   7  -2  165.58   18.80
   7   7  -2  152.38   19.30
   7   7  -2  168.68   17.90
  -7  -7   2  131.59   16.50
  -7  -7   2  164.58   18.50
  -7  -7   2  172.38   18.80
   6   7  -2   94.09   12.60
   6   7  -2   64.19   10.00
   6   7  -2   68.59   11.00
   6   7  -2   76.49   11.20
   6   7  -2   42.70   10.60
  -6  -7   2   93.39   11.00
  -6  -7   2   63.59    9.20
  -6  -7   2   59.69   10.10
   5   7  -2   45.40    8.00
   5   7  -2   42.00    6.70
   4   7  -2  248.48   22.60
   4   7  -2  247.88   23.00
   4   7  -2  246.68   23.60
   4   7  -2  248.88   22.90
   4   7  -2  243.78   23.40
   4   7  -2  237.08   24.00
  -4  -7   2  225.78   23.40
  -4  -7   2  244.28   23.60
  -4  -7   2  257.67   23.00
  -4  -7   2  255.57   23.00
   3   7  -2 1106.99   88.49
   3   7  -2 1030.70   88.79
   3   7  -2 1114.49   89.29
   3   7  -2  920.31   89.29
   3   7  -2 1076.79   88.89
   3   7  -2 1028.20   89.19
  -3  -7   2 1126.99   88.99
  -3  -7   2  978.70   88.89
  -3  -7   2 1134.29   89.29
  -3  -7   2  888.01   89.09
   2   7  -2   62.19    7.10
   2   7  -2   50.09    7.70
   2   7  -2   59.79    9.60
   2   7  -2   68.69    9.20
   2   7  -2   58.89    8.10
   2   7  -2   49.10    7.00
  -2  -7   2   53.79    8.20
  -2  -7   2   77.19    8.40
  -2  -7   2   78.19    9.10
   1   7  -2   30.70    8.90
   1   7  -2   44.60    5.70
   1   7  -2   22.60    4.20
   1   7  -2   27.00    4.90
   1   7  -2   15.50    9.10
  -1  -7   2   32.90    4.80
  -1  -7   2   23.40    5.30
  -1  -7   2   25.00    5.10
  -1  -7   2   28.40    5.50
   0   7  -2  599.34   47.60
   0   7  -2  548.55   48.10
   0   7  -2  586.74   47.90
   0  -7   2  585.24   48.00
   0  -7   2  484.85   47.70
   0  -7   2  496.55   47.90
   0  -7   2  584.94   47.80
  -1   7  -2 1417.26  122.39
  -1   7  -2 1421.46  122.19
  -1   7  -2 1430.66  122.59
  -1   7  -2 1583.94  122.59
   1  -7   2 1425.16  122.39
   1  -7   2 1405.36  122.39
   1  -7   2 1233.68  122.49
   1  -7   2 1632.34  122.59
  -2   7  -2  150.28   12.80
   2  -7   2  118.39   12.30
   2  -7   2  123.99   15.40
  -3   7  -2  726.03   63.69
  -3   7  -2  689.63   63.79
  -3   7  -2  816.92   63.69
  -3   7  -2  777.62   63.79
   3  -7   2  820.92   63.59
   3  -7   2  736.73   63.59
   3  -7   2  762.92   63.69
   3  -7   2  638.94   63.59
   3  -7   2  753.82   63.49
  -4   7  -2    3.10    3.30
  -4   7  -2   -7.00    3.00
   4  -7   2    0.50    2.30
   4  -7   2    0.40    2.70
   4  -7   2   -3.90    3.30
   4  -7   2   -1.70    2.60
   4  -7   2   -2.00    2.90
   4  -7   2    1.60    2.40
   4  -7   2    2.60    2.40
  -5   7  -2   61.49   10.40
  -5   7  -2   50.79    7.30
   5  -7   2   59.89    8.60
   5  -7   2   55.09    7.70
  -6   7  -2 1986.90  158.08
  -6   7  -2 1727.43  158.08
  -6   7  -2 1943.61  158.28
   6  -7   2 1889.71  158.28
   6  -7   2 1897.01  157.98
   6  -7   2 1841.02  158.28
   6  -7   2 1875.51  158.58
   6  -7   2 1770.42  158.48
  -7   7  -2 1223.68  103.99
  -7   7  -2 1292.27  103.99
   7  -7   2 1197.38  104.39
   7  -7   2 1218.78  104.19
   7  -7   2 1155.88  103.89
   7  -7   2 1165.98  104.59
   7  -7   2 1187.88  104.79
   7  -7   2 1341.77  104.09
  -8   7  -2  289.07   25.20
   8  -7   2  263.67   25.20
   8  -7   2  266.07   24.70
   8  -7   2  268.37   26.40
   8  -7   2  263.47   25.60
   8  -7   2  289.97   25.40
   8  -7   2  305.17   26.40
  -9   7  -2    9.80    5.30
  -9   7  -2    8.60    7.10
   9  -7   2    1.40    7.00
   9  -7   2   12.90    6.90
   9  -7   2   14.30    4.40
   9  -7   2   14.40    6.00
   9  -7   2   16.90    5.80
   9  -7   2    8.70    5.60
 -10   7  -2  450.25   51.79
 -10   7  -2  557.14   46.40
  10  -7   2  546.85   47.70
  10  -7   2  547.35   46.50
  10  -7   2  518.85   46.80
  10  -7   2  503.85   45.50
  10  -7   2  546.45   47.10
 -11   7  -2  141.39   18.00
  11  -7   2  117.49   16.50
  11  -7   2  139.89   15.90
  11  -7   2  123.89   18.20
  11  -7   2  164.28   17.00
 -12   7  -2  113.09   13.80
 -12   7  -2  102.59   16.20
  12  -7   2  102.89   15.00
  12  -7   2   84.69   12.40
 -13   7  -2   41.80   10.30
 -13   7  -2   32.60    9.10
  13  -7   2   41.80   10.30
 -14   7  -2    4.60    9.10
 -14   7  -2    4.20    8.50
  14  -7   2   -2.50    9.10
  11   6  -2   13.30   11.50
  11   6  -2    6.20   10.40
  11   6  -2   17.70   10.20
  11   6  -2   32.60   10.70
 -11  -6   2   28.00   10.10
 -11  -6   2   42.80   10.90
 -11  -6   2   27.80    9.40
 -11  -6   2   34.80    9.90
  10   6  -2   -3.30    9.20
  10   6  -2   10.80    8.50
  10   6  -2   -4.50   10.60
  10   6  -2    0.60    8.30
 -10  -6   2   -7.30    7.70
 -10  -6   2    6.70    9.00
 -10  -6   2   -0.10    7.30
   9   6  -2  130.79   19.00
   9   6  -2  147.89   19.40
   9   6  -2  179.78   20.20
   9   6  -2  161.58   20.60
   9   6  -2  169.58   19.90
  -9  -6   2  183.58   17.60
  -9  -6   2  122.29   16.90
  -9  -6   2  190.38   19.90
   8   6  -2   16.40    7.50
   8   6  -2   10.20    5.60
   8   6  -2   10.40    7.10
   8   6  -2   10.80    8.10
   8   6  -2    4.90    7.80
  -8  -6   2    0.80    6.00
  -8  -6   2   11.70    6.00
  -8  -6   2    5.80    7.10
  -8  -6   2   13.70    6.50
   7   6  -2   27.50    7.30
   7   6  -2    4.20    7.30
   7   6  -2   29.70    7.40
   7   6  -2   15.80    8.70
   7   6  -2   18.00    7.90
   7   6  -2   30.00    8.00
  -7  -6   2   24.30    6.50
  -7  -6   2   31.10    6.40
  -7  -6   2   33.80    6.50
  -7  -6   2   26.40    7.60
   6   6  -2  202.88   19.30
   6   6  -2  162.28   18.50
   6   6  -2  191.78   19.40
   6   6  -2  187.48   19.00
   6   6  -2  186.58   18.80
   6   6  -2  158.98   19.70
  -6  -6   2  171.88   18.20
  -6  -6   2  181.18   19.30
  -6  -6   2  214.68   18.30
   5   6  -2 1873.51  163.68
   5   6  -2 2042.50  163.78
   5   6  -2 1644.84  163.78
   5   6  -2 1932.51  163.38
   5   6  -2 1890.51  163.48
  -5  -6   2 1933.61  163.28
  -5  -6   2 2175.08  163.38
  -5  -6   2 1824.42  163.68
  -5  -6   2 1990.20  163.58
   4   6  -2   47.00    6.10
   4   6  -2   27.80    6.20
   4   6  -2   45.00    6.70
   4   6  -2   40.00    7.00
   4   6  -2   29.80    6.00
  -4  -6   2   43.80    6.80
  -4  -6   2   32.50    5.70
  -4  -6   2   43.20    6.50
   3   6  -2  549.05   41.50
   3   6  -2  448.06   42.10
   3   6  -2  443.76   42.20
   3   6  -2  488.45   41.60
   3   6  -2  530.15   42.40
   3   6  -2  439.36   41.80
  -3  -6   2  497.35   42.10
  -3  -6   2  477.35   41.70
  -3  -6   2  433.66   41.90
  -3  -6   2  488.65   41.70
   2   6  -2  475.75   37.70
   2   6  -2  383.96   38.10
   2   6  -2  411.36   37.90
   2   6  -2  415.36   38.60
   2   6  -2  436.56   38.00
   2   6  -2  454.95   38.40
  -2  -6   2  464.45   38.20
  -2  -6   2  473.85   38.50
  -2  -6   2  428.06   38.30
  -2  -6   2  442.76   38.10
   1   6  -2  174.98   16.70
   1   6  -2  193.08   16.50
   1   6  -2  182.58   15.80
   1   6  -2  174.88   16.00
  -1  -6   2  157.48   16.10
  -1  -6   2  164.78   16.30
  -1  -6   2  187.68   16.70
   0   6  -2 1318.07  118.69
   0   6  -2 1316.57  118.79
   0   6  -2 1357.36  118.69
   0   6  -2 1574.44  118.59
   0  -6   2 1468.75  118.79
   0  -6   2 1457.05  118.69
   0  -6   2 1311.97  118.79
   0  -6   2 1390.36  118.69
  -1   6  -2 1111.99   93.09
  -1   6  -2 1101.99   92.79
  -1   6  -2 1152.98   92.99
  -1   6  -2 1094.09   92.89
   1  -6   2 1081.99   92.89
   1  -6   2 1184.48   93.09
   1  -6   2  974.70   92.99
   1  -6   2 1060.49   92.89
  -2   6  -2   27.20    4.20
  -2   6  -2   24.50    4.00
   2  -6   2   39.40    4.90
   2  -6   2   28.90    4.40
  -3   6  -2 1015.20   87.99
  -3   6  -2 1130.79   87.99
   3  -6   2  985.80   87.79
   3  -6   2 1057.19   87.69
   3  -6   2 1085.79   87.69
   3  -6   2  951.70   87.69
   3  -6   2 1051.79   87.69
   3  -6   2 1002.80   87.99
  -4   6  -2  825.02   65.39
  -4   6  -2  727.03   66.19
   4  -6   2  767.72   65.29
   4  -6   2  803.12   65.59
   4  -6   2  703.73   65.09
  -5   6  -2  884.01   71.19
  -5   6  -2  772.32   71.19
  -5   6  -2  874.01   71.39
   5  -6   2  816.02   71.59
   5  -6   2  851.11   71.39
   5  -6   2  837.72   71.39
   5  -6   2  866.51   71.39
   5  -6   2  738.43   70.99
   5  -6   2  883.71   71.09
  -6   6  -2   76.69    8.50
   6  -6   2   74.29    9.00
   6  -6   2   59.49    8.50
   6  -6   2   90.49   10.00
  -7   6  -2  351.66   29.20
  -7   6  -2  343.97   30.10
   7  -6   2  282.47   28.80
   7  -6   2  318.27   30.20
   7  -6   2  334.37   29.60
   7  -6   2  364.06   32.70
   7  -6   2  344.77   30.20
   7  -6   2  331.27   29.30
  -8   6  -2  410.36   37.90
  -8   6  -2  474.95   37.20
   8  -6   2  445.56   38.20
   8  -6   2  459.95   37.60
   8  -6   2  378.86   36.60
   8  -6   2  392.36   38.10
   8  -6   2  439.46   37.20
   8  -6   2  395.96   37.50
  -9   6  -2   84.99   13.30
  -9   6  -2   87.39   11.00
   9  -6   2   94.89   12.20
   9  -6   2   82.49   13.60
   9  -6   2   95.29   11.00
   9  -6   2   87.59    9.60
   9  -6   2   83.19   12.10
 -10   6  -2  207.58   19.70
  10  -6   2  202.18   20.80
  10  -6   2  197.58   30.00
  10  -6   2  174.98   20.40
  10  -6   2  210.78   19.70
 -11   6  -2   11.70    7.20
 -11   6  -2   28.40    8.80
  11  -6   2   31.30    9.50
  11  -6   2   25.90    8.20
  11  -6   2   14.80   10.30
 -12   6  -2   20.10    7.70
 -12   6  -2   20.10    8.60
  12  -6   2   28.30    7.50
  12  -6   2   18.10    8.60
 -13   6  -2   22.90    9.30
 -13   6  -2   28.60    8.60
  13  -6   2   33.80   10.10
 -14   6  -2   20.70   10.00
 -14   6  -2   20.90    9.20
  14  -6   2   27.20   10.60
  11   5  -2   18.10    9.20
  11   5  -2    9.70   10.20
  11   5  -2    6.90    9.60
  11   5  -2   28.60    9.70
 -11  -5   2   23.90    9.00
 -11  -5   2   20.60    6.40
 -11  -5   2   10.30    8.80
 -11  -5   2   41.20    6.30
 -11  -5   2   11.70    8.10
  10   5  -2   -7.40    8.90
  10   5  -2    1.10    7.50
  10   5  -2    4.90    8.80
  10   5  -2   -0.20    8.80
 -10  -5   2    6.80    5.80
 -10  -5   2    7.50    6.50
 -10  -5   2   -3.60    7.60
 -10  -5   2    8.40    6.90
 -10  -5   2    1.60    8.20
   9   5  -2   23.80    8.90
   9   5  -2   27.50    8.70
   9   5  -2   25.90    8.10
   9   5  -2   33.20    9.40
  -9  -5   2   33.00    6.80
  -9  -5   2   25.70    6.70
  -9  -5   2   20.20    7.10
  -9  -5   2   37.60    8.80
   8   5  -2   39.30    8.90
   8   5  -2   55.89    9.80
   8   5  -2   49.10    9.20
   8   5  -2   83.29   11.40
   8   5  -2   42.60    9.60
   8   5  -2   45.90    8.70
  -8  -5   2   62.69   10.30
  -8  -5   2   60.49    8.00
  -8  -5   2   58.49    9.50
  -8  -5   2   52.29    7.80
  -8  -5   2   45.30   11.70
   7   5  -2  403.86   36.40
   7   5  -2  393.76   36.50
   7   5  -2  420.26   36.60
   7   5  -2  393.36   36.30
   7   5  -2  384.86   35.90
  -7  -5   2  389.16   36.50
  -7  -5   2  446.16   35.60
  -7  -5   2  400.26   35.50
  -7  -5   2  381.46   35.20
   6   5  -2   95.09   14.00
   6   5  -2  126.49   14.10
   6   5  -2  101.09   13.10
   6   5  -2  107.09   13.30
   6   5  -2   99.09   13.20
   6   5  -2  111.99   13.20
  -6  -5   2   99.79   12.30
  -6  -5   2   87.39   13.20
  -6  -5   2  133.59   13.60
  -6  -5   2  137.59   12.50
   5   5  -2 1325.77  125.09
   5   5  -2 1533.05  124.69
   5   5  -2 1425.66  124.59
   5   5  -2 1483.15  124.99
   5   5  -2 1558.14  124.99
   5   5  -2 1479.35  124.89
  -5  -5   2 1384.46  124.89
  -5  -5   2 1495.85  124.79
  -5  -5   2 1270.67  124.39
  -5  -5   2 1699.93  124.59
   4   5  -2 1137.79   97.99
   4   5  -2 1206.48   98.09
   4   5  -2 1078.79   98.19
   4   5  -2 1139.89   97.69
   4   5  -2 1240.68   97.69
   4   5  -2 1205.68   97.89
  -4  -5   2 1171.78   97.99
  -4  -5   2 1103.69   98.29
  -4  -5   2 1047.70   97.69
   3   5  -2  688.13   63.99
   3   5  -2  776.82   63.89
   3   5  -2  794.12   64.19
   3   5  -2  729.93   64.29
   3   5  -2  718.83   64.49
   3   5  -2  793.42   64.39
  -3  -5   2  717.13   64.49
  -3  -5   2  799.42   64.09
  -3  -5   2  760.52   64.39
  -3  -5   2  720.63   64.09
   2   5  -2 2977.40  270.77
   2   5  -2 3256.47  270.47
   2   5  -2 2949.70  270.47
   2   5  -2 3437.26  270.27
   2   5  -2 3381.46  270.07
   2   5  -2 3090.59  270.27
  -2  -5   2 3316.17  270.47
  -2  -5   2 3209.18  270.67
  -2  -5   2 3327.57  270.27
  -2  -5   2 3032.10  270.47
   1   5  -2  863.41   77.59
   1   5  -2  933.21   77.39
   1   5  -2  855.01   77.49
   1   5  -2  914.71   77.79
   1   5  -2  937.51   77.69
  -1  -5   2  917.21   77.79
  -1  -5   2  879.51   77.59
  -1  -5   2  923.01   77.59
  -1  -5   2  989.60   77.79
   0   5  -2   57.49    6.40
   0   5  -2   54.89    6.20
   0   5  -2   71.69    7.00
   0  -5   2   55.99    6.40
  -1   5  -2   60.99    6.30
  -1   5  -2   64.89    6.50
  -1   5  -2   62.09    6.70
  -1   5  -2   70.19    6.20
   1  -5   2   60.19    6.60
   1  -5   2   62.09    6.80
   1  -5   2   67.99    6.40
   1  -5   2   50.99    6.30
  -2   5  -2 3780.42  291.37
  -2   5  -2 3365.26  291.47
  -2   5  -2 3128.09  291.37
  -2   5  -2 3374.36  291.47
   2  -5   2 3457.05  291.37
   2  -5   2 3704.03  291.27
   2  -5   2 3071.09  291.37
   2  -5   2 3733.43  291.57
  -3   5  -2 1219.98  107.79
  -3   5  -2 1406.26  107.79
   3  -5   2 1339.47  107.39
   3  -5   2 1193.28  107.79
   3  -5   2 1174.08  107.59
   3  -5   2 1293.37  107.69
  -4   5  -2   36.00    5.00
  -4   5  -2   42.70    4.90
   4  -5   2   44.20    5.70
   4  -5   2   38.90    5.10
   4  -5   2   34.80    4.60
   4  -5   2   27.40    4.00
   4  -5   2   32.00    4.40
  -5   5  -2  592.84   49.50
  -5   5  -2  556.54   49.60
  -5   5  -2  655.13   50.09
   5  -5   2  542.55   49.30
   5  -5   2  592.24   49.70
   5  -5   2  615.04   50.09
   5  -5   2  532.85   49.50
   5  -5   2  566.54   49.60
   5  -5   2  560.54   49.90
  -6   5  -2  358.26   31.70
  -6   5  -2  369.36   32.40
   6  -5   2  359.66   32.40
   6  -5   2  369.66   31.90
   6  -5   2  356.96   32.50
   6  -5   2  360.66   32.10
   6  -5   2  384.06   32.00
  -7   5  -2  264.47   21.30
  -7   5  -2  230.88   22.10
   7  -5   2  226.18   22.30
   7  -5   2  204.08   20.60
   7  -5   2  229.38   22.40
   7  -5   2  243.08   21.70
   7  -5   2  236.68   21.20
   7  -5   2  249.08   21.70
  -8   5  -2  850.41   75.49
  -8   5  -2  892.71   75.99
   8  -5   2  960.50   76.39
   8  -5   2  835.92   75.79
   8  -5   2  880.11   75.49
   8  -5   2  873.01   75.89
   8  -5   2  884.21   74.99
  -9   5  -2   52.59    8.80
  -9   5  -2   46.30    7.40
   9  -5   2   47.70    9.60
   9  -5   2   46.70    8.20
   9  -5   2   54.29    7.20
   9  -5   2   53.49    8.40
 -10   5  -2   52.19    8.20
  10  -5   2   33.90    8.80
  10  -5   2   65.89   10.50
  10  -5   2   68.69    8.60
  10  -5   2   51.49   14.80
 -11   5  -2  218.48   21.40
 -11   5  -2  210.08   22.80
  11  -5   2  209.68   23.40
  11  -5   2  193.58   22.50
  11  -5   2  234.18   21.00
 -12   5  -2  101.19   15.60
 -12   5  -2  156.18   17.60
  12  -5   2  131.79   14.70
  12  -5   2  142.99   17.80
  12  -5   2  135.29   15.10
 -13   5  -2    6.40    7.70
 -13   5  -2    0.60    8.50
  13  -5   2   11.70    6.40
  13  -5   2   -1.60    8.50
 -14   5  -2    0.70    8.80
 -14   5  -2   -9.10    8.00
  14  -5   2    2.00    7.20
  14  -5   2   -3.20    9.10
  12   4  -2    8.40    9.20
  12   4  -2   10.30    9.00
  12   4  -2   -8.50    8.30
  12   4  -2    3.90    9.80
 -12  -4   2   30.50    8.50
 -12  -4   2   -2.20    8.50
 -12  -4   2    2.80    8.00
  11   4  -2  -12.70    8.90
  11   4  -2   -9.00    8.40
  11   4  -2   -6.10    7.20
  11   4  -2   -5.80    8.00
 -11  -4   2   -6.10    6.90
 -11  -4   2   -7.30    8.00
 -11  -4   2    1.60    7.50
  10   4  -2   39.40    9.60
  10   4  -2   38.70   10.40
  10   4  -2   63.59   10.90
  10   4  -2   66.69   11.30
 -10  -4   2   53.79   10.20
 -10  -4   2   53.99    9.90
 -10  -4   2   49.60    8.80
 -10  -4   2   63.39    7.90
 -10  -4   2   66.89    8.00
   9   4  -2   14.90    7.90
   9   4  -2   22.40    8.20
   9   4  -2    7.40    6.70
   9   4  -2    4.90    6.50
   9   4  -2   20.50    7.80
  -9  -4   2   19.00    5.40
  -9  -4   2   19.10    6.20
  -9  -4   2    6.00    5.60
  -9  -4   2   18.70    7.10
  -9  -4   2   29.40    7.70
   8   4  -2   -2.80    5.40
   8   4  -2   -4.20    6.40
   8   4  -2  -11.80    7.60
   8   4  -2   -5.70    6.50
   8   4  -2    2.50    5.70
  -8  -4   2    0.50    4.70
  -8  -4   2   -4.80    4.70
  -8  -4   2    3.80    4.60
  -8  -4   2   -2.80    5.70
   7   4  -2   69.19   10.50
   7   4  -2   82.79   11.80
   7   4  -2   66.19   10.90
   7   4  -2   74.99   11.60
   7   4  -2   85.99   11.60
   7   4  -2   72.69   11.00
  -7  -4   2   91.59   10.00
  -7  -4   2   81.39    9.60
  -7  -4   2   76.09    9.50
  -7  -4   2   71.39   11.50
  -7  -4   2   74.79   10.20
   6   4  -2  513.65   43.70
   6   4  -2  557.64   43.40
   6   4  -2  439.46   43.50
   6   4  -2  417.66   43.80
   6   4  -2  440.06   43.60
   6   4  -2  574.44   43.70
  -6  -4   2  498.15   42.80
  -6  -4   2  521.05   43.10
  -6  -4   2  466.45   46.60
  -6  -4   2  515.75   43.60
  -6  -4   2  499.25   43.00
   5   4  -2  203.98   18.00
   5   4  -2  169.28   17.70
   5   4  -2  181.68   18.20
   5   4  -2  209.08   17.50
   5   4  -2  161.28   17.60
  -5  -4   2  185.08   17.80
   4   4  -2  385.26   35.70
   4   4  -2  463.25   35.60
   4   4  -2  358.96   35.90
   4   4  -2  416.06   35.80
   4   4  -2  444.76   35.90
   4   4  -2  405.16   35.50
  -4  -4   2  447.66   35.50
  -4  -4   2  393.86   35.80
  -4  -4   2  404.96   35.80
  -4  -4   2  373.16   35.40
   3   4  -2 2332.87  201.78
   3   4  -2 2294.37  202.08
   3   4  -2 2433.96  201.98
   3   4  -2 2414.96  202.08
   3   4  -2 2522.65  201.78
   3   4  -2 2497.95  201.88
  -3  -4   2 2448.46  201.98
  -3  -4   2 2170.38  201.78
  -3  -4   2 2606.84  201.88
  -3  -4   2 2305.07  201.78
  -3  -4   2 2222.78  201.98
   2   4  -2   51.39    5.70
   2   4  -2   61.79    5.70
   2   4  -2   41.00    6.00
   2   4  -2   52.49    6.70
   2   4  -2   53.19    6.20
  -2  -4   2   51.29    6.40
  -2  -4   2   41.80    6.30
  -2  -4   2   46.00    5.50
  -2  -4   2   58.69    5.90
  -2  -4   2   40.40    5.80
   1   4  -2  522.85   45.10
   1   4  -2  513.55   45.30
   1   4  -2  521.95   45.30
   1   4  -2  519.45   45.20
   1   4  -2  588.24   45.00
  -1  -4   2  551.64   45.30
  -1  -4   2  508.05   45.30
  -1  -4   2  525.15   45.20
  -1  -4   2  511.05   45.10
   0   4  -2  913.71   74.59
   0   4  -2  883.21   74.49
   0   4  -2  851.11   74.49
   0   4  -2  787.12   74.39
   0  -4   2  887.21   74.49
   0  -4   2  977.90   74.59
   0  -4   2  903.91   74.59
   0  -4   2  822.52   74.39
  -1   4  -2 5953.40  538.35
  -1   4  -2 6894.01  538.45
  -1   4  -2 6164.88  538.35
   1  -4   2 6796.22  538.35
   1  -4   2 6101.39  538.35
  -2   4  -2 5566.44  478.85
  -2   4  -2 5092.89  478.95
   2  -4   2 6479.45  478.75
   2  -4   2 5924.11  479.05
   2  -4   2 5200.08  478.75
   2  -4   2 5322.37  478.85
   2  -4   2 6147.19  478.85
  -3   4  -2  619.24   46.70
  -3   4  -2  518.15   46.60
  -3   4  -2  565.94   46.90
  -3   4  -2  557.24   46.60
   3  -4   2  521.85   46.80
   3  -4   2  543.25   46.70
   3  -4   2  582.74   46.90
   3  -4   2  507.45   46.50
   3  -4   2  525.45   46.50
   3  -4   2  531.05   46.70
  -4   4  -2   50.79    5.80
  -4   4  -2   51.09    6.50
   4  -4   2   51.09    6.70
   4  -4   2   55.09    5.90
   4  -4   2   49.20    5.90
   4  -4   2   52.29    6.10
   4  -4   2   54.79    7.10
  -5   4  -2   44.70    7.10
  -5   4  -2   38.00    5.00
  -5   4  -2   40.10    5.10
   5  -4   2   33.50    4.40
   5  -4   2   26.40    3.70
   5  -4   2   27.20    4.90
   5  -4   2   31.50    5.70
   5  -4   2   29.50    5.00
   5  -4   2   27.30    4.40
  -6   4  -2   83.69    8.30
   6  -4   2   90.39    9.20
   6  -4   2   72.29   10.80
   6  -4   2   81.39    8.20
   6  -4   2   87.59   10.00
   6  -4   2   49.80   11.10
   6  -4   2   59.69    7.30
  -7   4  -2  390.76   35.60
  -7   4  -2  411.96   36.30
   7  -4   2  393.36   35.90
   7  -4   2  409.96   36.10
   7  -4   2  441.16   36.70
   7  -4   2  406.56   36.10
  -8   4  -2   17.50    4.80
  -8   4  -2   14.70    6.20
   8  -4   2   13.20    4.40
   8  -4   2   15.40    5.90
   8  -4   2    8.40    6.40
   8  -4   2   15.90    5.70
  -9   4  -2    1.20    6.70
  -9   4  -2    0.30    4.90
   9  -4   2    7.20    6.90
   9  -4   2   -5.70    5.50
   9  -4   2   -1.60    6.00
   9  -4   2   -3.00    4.10
 -10   4  -2  418.76   41.80
  10  -4   2  495.85   41.70
  10  -4   2  512.95   43.60
  10  -4   2  454.95   42.80
  10  -4   2  445.36   42.80
  10  -4   2  514.45   43.40
 -11   4  -2    2.20    8.10
 -11   4  -2    9.10    6.40
  11  -4   2   13.40    6.00
  11  -4   2    3.10    5.40
  11  -4   2    8.80    5.80
  11  -4   2   11.20    7.80
 -12   4  -2   71.39   11.50
 -12   4  -2   77.49   12.30
  12  -4   2   99.89   11.80
  12  -4   2  101.99   12.20
  12  -4   2   94.19   13.70
  12  -4   2   77.59   11.90
 -13   4  -2   -6.70    8.00
 -13   4  -2    5.10    7.60
  13  -4   2   -8.60    8.20
  13  -4   2    1.00    6.50
  13  -4   2   -7.70    6.20
  12   3  -2    7.10    8.80
  12   3  -2    0.60    9.00
  12   3  -2    4.00    8.40
  12   3  -2    1.70    7.90
 -12  -3   2   24.20    8.00
 -12  -3   2    9.40    7.40
 -12  -3   2    5.30    8.30
  11   3  -2   18.30    8.00
  11   3  -2   24.80    9.70
  11   3  -2   15.70    8.70
  11   3  -2   22.30    9.60
 -11  -3   2   18.30    8.30
 -11  -3   2   24.40    7.40
 -11  -3   2   22.60    7.80
  10   3  -2   65.59   11.50
  10   3  -2   70.59   10.40
  10   3  -2   63.79   10.00
  10   3  -2   75.69   11.30
  10   3  -2   57.19   10.90
 -10  -3   2   79.79   11.50
 -10  -3   2   63.99    9.30
 -10  -3   2   73.09   10.40
 -10  -3   2   53.79    9.00
   9   3  -2    1.80    6.50
   9   3  -2   -1.70    5.70
   9   3  -2   -3.00    2.40
   9   3  -2    2.90    6.40
   9   3  -2   -5.50    6.80
   9   3  -2   -6.90    5.30
  -9  -3   2    3.50    4.30
  -9  -3   2   -4.50    6.20
  -9  -3   2    5.20    5.20
  -9  -3   2   -1.70    7.00
  -9  -3   2    5.10    9.60
   8   3  -2   42.10    8.20
   8   3  -2   37.30    8.20
   8   3  -2   48.60    7.60
   8   3  -2   42.70    7.70
   8   3  -2   53.09    8.50
   8   3  -2   50.89    8.70
  -8  -3   2   49.99    7.50
  -8  -3   2   36.30    6.60
  -8  -3   2   49.50    7.90
  -8  -3   2   47.30    8.00
  -8  -3   2   49.60    6.40
   7   3  -2  443.56   39.10
   7   3  -2  395.46   39.30
   7   3  -2  389.36   39.10
   7   3  -2  443.76   38.60
   7   3  -2  469.95   39.30
   7   3  -2  392.96   38.90
  -7  -3   2  454.05   38.10
  -7  -3   2  506.95   39.00
  -7  -3   2  470.85   38.20
  -7  -3   2  417.16   39.00
   6   3  -2  852.11   70.29
   6   3  -2  892.51   70.39
   6   3  -2  701.73   70.39
   6   3  -2  872.11   70.39
   6   3  -2  816.72   69.99
   6   3  -2  809.42   70.39
  -6  -3   2  811.22   69.69
  -6  -3   2  726.13   69.79
  -6  -3   2  938.71   69.79
  -6  -3   2  849.32   70.19
  -6  -3   2  734.03   70.19
   5   3  -2  955.50   88.99
   5   3  -2 1113.99   88.99
   5   3  -2 1058.89   88.89
   5   3  -2 1059.09   88.89
   5   3  -2 1072.29   88.69
  -5  -3   2 1063.19   89.99
  -5  -3   2 1015.00   88.89
  -5  -3   2  943.81   90.69
  -5  -3   2  914.81   88.79
  -5  -3   2 1214.18   88.59
   4   3  -2  448.86   41.50
   4   3  -2  457.65   41.40
   4   3  -2  409.96   41.50
   4   3  -2  495.15   41.70
   4   3  -2  547.25   41.60
  -4  -3   2  443.46   40.90
  -4  -3   2  474.45   41.60
  -4  -3   2  492.55   41.40
  -4  -3   2  548.25   41.70
  -4  -3   2  521.85   41.40
  -4  -3   2  467.05   41.70
   3   3  -2  701.03   56.09
   3   3  -2  632.14   55.99
   3   3  -2  635.24   56.09
   3   3  -2  675.53   55.99
   3   3  -2  602.34   56.19
   3   3  -2  676.33   56.19
  -3  -3   2  614.54   55.99
  -3  -3   2  701.43   56.19
  -3  -3   2  705.43   55.99
  -3  -3   2  634.84   56.09
  -3  -3   2  652.93   56.19
   2   3  -2   80.59    7.80
   2   3  -2   77.69    8.30
   2   3  -2   71.89    8.00
   2   3  -2   95.49    8.10
  -2  -3   2   64.69    7.70
  -2  -3   2   95.29    7.90
  -2  -3   2   86.79    8.20
  -2  -3   2   85.09    8.20
   1   3  -2 1552.24  128.09
   1   3  -2 1320.97  127.89
   1   3  -2 1520.25  128.09
   1   3  -2 1406.16  127.99
  -1  -3   2 1694.53  128.09
  -1  -3   2 1695.33  127.79
  -1  -3   2 1505.75  128.09
  -1  -3   2 1464.05  127.99
  -1  -3   2 1461.95  127.99
  -1   3  -2 3039.30  295.47
  -1   3  -2 3208.58  295.57
  -1   3  -2 3364.36  295.57
  -1   3  -2 3578.74  295.47
   1  -3   2 4026.10  295.57
   1  -3   2 3909.31  295.67
   1  -3   2 3624.64  295.67
   1  -3   2 3518.65  295.57
   1  -3   2 3260.77  295.57
  -2   3  -2  858.41   64.19
  -2   3  -2  757.52   64.09
  -2   3  -2  713.43   64.19
  -2   3  -2  722.63   64.09
   2  -3   2  816.22   64.19
   2  -3   2  735.13   64.09
   2  -3   2  695.23   64.09
  -3   3  -2  190.68   18.20
  -3   3  -2  216.08   17.80
  -3   3  -2  207.68   17.80
   3  -3   2  181.38   17.70
   3  -3   2  214.48   17.80
   3  -3   2  193.28   18.20
   3  -3   2  231.68   17.90
   3  -3   2  204.28   17.90
  -4   3  -2 1126.49   83.39
  -4   3  -2  957.50   83.29
  -4   3  -2  967.80   82.99
   4  -3   2  940.91   82.99
   4  -3   2  963.80   83.19
   4  -3   2 1084.19   83.39
   4  -3   2  886.21   83.09
   4  -3   2  906.51   83.39
  -5   3  -2  145.59   13.30
  -5   3  -2  152.68   14.60
   5  -3   2  135.29   13.00
   5  -3   2  148.69   14.30
   5  -3   2  142.59   13.90
   5  -3   2  143.09   13.20
   5  -3   2  152.08   13.70
  -6   3  -2  308.87   27.00
  -6   3  -2  324.97   27.90
   6  -3   2  304.17   27.50
   6  -3   2  293.87   26.90
   6  -3   2  308.17   28.00
   6  -3   2  315.07   27.50
  -7   3  -2    1.60    5.40
  -7   3  -2   -3.10    3.60
   7  -3   2    5.90    3.30
   7  -3   2    7.00    5.30
   7  -3   2    3.10    4.60
   7  -3   2    3.60    4.90
  -8   3  -2  164.78   15.80
  -8   3  -2  178.18   17.40
   8  -3   2  157.88   17.80
   8  -3   2  179.28   16.90
   8  -3   2  155.28   15.20
   8  -3   2  150.78   14.90
   8  -3   2  164.88   16.80
   8  -3   2  150.18   15.30
  -9   3  -2    8.00    7.20
  -9   3  -2   18.90    5.90
   9  -3   2    6.70    5.60
   9  -3   2   11.50    6.50
   9  -3   2   20.00    5.00
   9  -3   2   24.50    4.70
   9  -3   2   12.80    7.00
 -10   3  -2  202.38   23.80
 -10   3  -2  215.18   25.00
  10  -3   2  223.08   21.10
  10  -3   2  235.48   21.80
  10  -3   2  228.58   23.00
  10  -3   2  194.98   22.30
  10  -3   2  243.08   21.00
 -11   3  -2   11.50    8.40
 -11   3  -2    8.80    6.50
  11  -3   2    8.20    7.90
  11  -3   2    8.20    6.10
  11  -3   2   14.00    5.90
  11  -3   2   12.60    5.90
 -12   3  -2   -0.20    6.80
 -12   3  -2  -10.40    8.50
  12  -3   2   -4.10    7.90
  12  -3   2    0.30    5.60
  12  -3   2   -1.30    6.40
  12  -3   2   -3.30    6.40
 -13   3  -2   11.80    8.00
 -13   3  -2   16.70    8.90
  13  -3   2   16.30    9.50
  13  -3   2    0.60    9.00
  13   2  -2    5.30    8.30
  13   2  -2   -4.00    6.90
  13   2  -2   -0.10   10.60
  13   2  -2    4.20    9.00
 -13  -2   2   -0.50    8.90
 -13  -2   2   -7.20    3.20
 -13  -2   2    7.20    8.00
  12   2  -2   17.50    9.20
  12   2  -2   37.20   12.70
  12   2  -2   24.20    8.60
  12   2  -2   21.80    8.30
 -12  -2   2   24.70    7.60
 -12  -2   2   41.70    8.40
 -12  -2   2   21.70    8.80
  11   2  -2   22.30    8.70
  11   2  -2   21.00    8.10
  11   2  -2   15.90    7.40
  11   2  -2   31.00    8.90
  11   2  -2   28.30    7.60
 -11  -2   2   13.10    8.30
 -11  -2   2   18.80    7.30
 -11  -2   2   18.20    6.80
  10   2  -2   61.79    9.80
  10   2  -2   31.50    8.10
  10   2  -2   46.50   10.00
  10   2  -2   36.30    8.60
  10   2  -2   55.79    8.70
 -10  -2   2   51.09    7.90
 -10  -2   2   42.40    8.80
 -10  -2   2   59.39    8.70
   9   2  -2   48.30    8.50
   9   2  -2   47.00    9.10
   9   2  -2   71.29   11.90
   9   2  -2   62.69    8.50
   9   2  -2   76.19    9.80
  -9  -2   2   48.50    7.60
  -9  -2   2   60.79    8.70
  -9  -2   2   62.59    8.70
   8   2  -2  402.96   35.40
   8   2  -2  392.46   36.20
   8   2  -2  396.16   35.70
   8   2  -2  354.86   36.00
   8   2  -2  421.16   36.00
   8   2  -2  378.96   36.10
  -8  -2   2  382.36   34.90
  -8  -2   2  440.36   35.50
  -8  -2   2  372.36   35.50
  -8  -2   2  417.76   35.10
  -8  -2   2  364.16   35.60
  -8  -2   2  448.36   34.60
   7   2  -2  502.05   46.90
   7   2  -2  487.65   47.40
   7   2  -2  590.14   47.40
   7   2  -2  588.64   47.60
   7   2  -2  545.85   47.50
   7   2  -2  536.15   47.20
  -7  -2   2  538.35   47.30
  -7  -2   2  523.65   46.60
  -7  -2   2  571.84   47.10
   6   2  -2  170.78   16.10
   6   2  -2  143.19   18.50
   6   2  -2  171.68   16.30
   6   2  -2  148.89   16.00
   6   2  -2  139.89   15.70
  -6  -2   2  155.98   15.80
  -6  -2   2  184.48   15.10
  -6  -2   2  186.38   16.50
   5   2  -2   18.20    3.90
   5   2  -2   12.50    3.90
   5   2  -2   15.60    4.00
   5   2  -2   17.20    4.20
  -5  -2   2   19.90    3.30
  -5  -2   2   17.60    3.70
  -5  -2   2   18.90    4.10
  -5  -2   2   19.90    4.10
  -5  -2   2   13.50    3.20
   4   2  -2  383.66   35.20
   4   2  -2  419.16   34.90
   4   2  -2  413.86   35.10
   4   2  -2  354.56   34.90
   4   2  -2  447.76   35.20
  -4  -2   2  399.96   35.10
  -4  -2   2  453.05   34.50
  -4  -2   2  419.56   34.80
  -4  -2   2  413.96   35.00
  -4  -2   2  379.36   35.10
  -4  -2   2  377.96   34.80
   3   2  -2  264.97   20.20
   3   2  -2  202.68   20.10
   3   2  -2  266.17   20.30
   3   2  -2  197.78   20.20
   3   2  -2  253.97   20.00
  -3  -2   2  232.18   20.00
  -3  -2   2  217.78   19.70
  -3  -2   2  221.08   20.20
  -3  -2   2  231.98   20.20
  -3  -2   2  233.88   20.20
  -3  -2   2  218.38   20.00
   2   2  -2 5621.94  475.75
   2   2  -2 5654.73  475.65
   1   2  -2 1297.27  104.39
   1   2  -2 1235.48  104.39
   1   2  -2 1067.19  104.29
  -1  -2   2 1111.49  104.29
  -1  -2   2 1273.67  104.39
  -1  -2   2 1213.18  104.39
  -1  -2   2 1444.86  104.39
   0   2  -2   71.19    6.20
   0   2  -2   70.79    6.20
   0  -2   2   68.59    6.20
   0  -2   2   66.89    6.20
  -1   2  -2  161.68   13.00
  -1   2  -2  143.29   12.90
  -1   2  -2  151.08   13.00
  -1   2  -2  176.38   13.00
  -1   2  -2  134.59   13.00
  -1   2  -2  178.98   13.20
   1  -2   2  170.18   13.20
   1  -2   2  167.38   12.90
   1  -2   2  136.39   12.90
   1  -2   2  127.19   12.90
   1  -2   2  148.49   13.00
   1  -2   2  133.09   12.90
   1  -2   2  132.49   12.90
  -2   2  -2  663.63   57.19
  -2   2  -2  778.72   57.39
  -2   2  -2  685.23   57.09
  -2   2  -2  628.84   57.09
   2  -2   2  666.23   57.09
   2  -2   2  596.44   56.99
   2  -2   2  739.33   57.39
   2  -2   2  656.73   57.09
   2  -2   2  644.74   57.19
   2  -2   2  685.03   57.19
  -3   2  -2   77.79    8.80
  -3   2  -2   86.49    7.90
  -3   2  -2   87.79    8.10
  -3   2  -2  102.59    7.80
   3  -2   2   73.19    7.60
   3  -2   2   87.59    7.80
   3  -2   2   81.29    7.80
   3  -2   2   86.69    8.20
  -4   2  -2   54.09    6.20
  -4   2  -2   69.59    7.70
  -4   2  -2   55.79    6.50
   4  -2   2   60.69    6.30
   4  -2   2   65.99    6.80
   4  -2   2   55.29    6.00
   4  -2   2   45.20    7.20
  -5   2  -2   85.29   10.50
  -5   2  -2  103.59    9.30
   5  -2   2  101.49   10.40
   5  -2   2   89.89    8.80
   5  -2   2   84.19    9.00
   5  -2   2   80.89   10.40
   5  -2   2  109.89    9.00
   5  -2   2   86.19    9.10
   5  -2   2   94.99    8.80
   6  -2   2   20.30    3.30
   6  -2   2   18.50    5.00
   6  -2   2   24.30    5.20
   6  -2   2   25.60    3.80
   6  -2   2   22.00    3.90
   6  -2   2   22.80    3.70
  -7   2  -2   15.90    4.30
   7  -2   2    8.20    5.70
   7  -2   2    7.50    4.10
   7  -2   2   10.50    3.30
   7  -2   2    7.00    3.40
   7  -2   2    8.10    3.60
   7  -2   2    8.40    5.20
   7  -2   2   11.40    4.10
  -8   2  -2  537.95   47.20
  -8   2  -2  511.75   46.40
   8  -2   2  486.15   46.30
   8  -2   2  517.45   47.70
   8  -2   2  532.55   46.10
   8  -2   2  574.24   47.30
   8  -2   2  543.15   46.00
   8  -2   2  574.24   47.60
  -9   2  -2  353.56   30.90
  -9   2  -2  317.37   32.00
   9  -2   2  329.17   30.70
   9  -2   2  361.16   30.40
   9  -2   2  347.27   31.90
   9  -2   2  317.57   30.70
   9  -2   2  377.46   32.20
 -10   2  -2   23.70    6.80
 -10   2  -2    6.80    8.40
  10  -2   2   24.50    6.10
  10  -2   2   21.80    6.50
  10  -2   2   24.20    5.70
  10  -2   2   22.50    8.30
  10  -2   2   25.40    8.50
  10  -2   2    9.40    6.40
 -11   2  -2   23.30    7.20
 -11   2  -2   17.10    8.80
  11  -2   2   28.00    6.50
  11  -2   2   16.20    8.80
  11  -2   2   27.60    7.00
  11  -2   2   20.00    7.00
 -12   2  -2   42.60   11.10
 -12   2  -2   63.19   10.30
  12  -2   2   96.29   14.00
  12  -2   2   63.99    9.00
  12  -2   2   70.09   10.70
 -13   2  -2   -5.60    7.60
 -13   2  -2    1.80    9.10
  13  -2   2    9.60    7.60
  13  -2   2   -4.00    9.20
  13   1  -2   22.70    8.80
  13   1  -2   29.60   10.50
  13   1  -2   10.60    7.70
 -13  -1   2   33.10    9.10
 -13  -1   2   28.90    8.40
  12   1  -2   -3.00    8.40
  12   1  -2   -4.90    6.50
  12   1  -2   -0.10    6.90
  12   1  -2   -6.70    6.50
  12   1  -2    2.30    8.20
 -12  -1   2    1.40    6.40
 -12  -1   2    2.50    7.80
 -12  -1   2    0.00    6.40
  11   1  -2   11.50    7.80
  11   1  -2    6.10    6.60
  11   1  -2    2.90    6.80
  11   1  -2   -0.40    5.90
  11   1  -2    7.50    8.00
 -11  -1   2    1.10    7.50
 -11  -1   2   16.10    6.10
 -11  -1   2    1.60    5.80
 -11  -1   2   24.60    6.40
  10   1  -2  330.77   27.40
  10   1  -2  295.77   26.70
  10   1  -2  272.57   27.80
  10   1  -2  262.77   26.80
 -10  -1   2  306.97   27.20
 -10  -1   2  267.57   26.60
 -10  -1   2  269.67   26.10
   9   1  -2   13.30    6.40
   9   1  -2   12.50    6.80
   9   1  -2   19.50    6.10
   9   1  -2   33.90    6.20
   9   1  -2   25.10    7.30
   9   1  -2   29.60    8.10
  -9  -1   2   33.30    5.90
  -9  -1   2   24.30    5.90
  -9  -1   2   18.60    6.50
  -9  -1   2   20.20    6.70
   8   1  -2  163.38   17.00
   8   1  -2  141.39   15.70
   8   1  -2  130.79   16.50
   8   1  -2  152.88   16.40
   8   1  -2  165.28   16.40
   8   1  -2  168.48   15.50
  -8  -1   2  148.29   15.70
  -8  -1   2  161.98   15.80
   7   1  -2    5.60    4.70
   7   1  -2    7.00    5.20
   7   1  -2   -0.80    4.00
   7   1  -2    3.20    4.50
   7   1  -2   12.60    3.90
   7   1  -2    2.80    4.40
  -7  -1   2    3.80    7.90
  -7  -1   2    9.30    3.10
  -7  -1   2    5.40    4.00
  -7  -1   2    7.30    5.20
  -7  -1   2    5.20    4.40
   6   1  -2  562.94   50.09
   6   1  -2  495.45   49.80
   6   1  -2  675.23   50.39
   6   1  -2  510.15   50.09
   6   1  -2  678.83   49.90
   6   1  -2  599.44   50.09
  -6  -1   2  566.14   50.39
  -6  -1   2  619.24   49.90
  -6  -1   2  518.25   49.90
  -6  -1   2  585.24   49.50
   4   1  -2 1891.51  141.79
   4   1  -2 1798.02  141.79
   4   1  -2 1483.35  141.69
   4   1  -2 1693.73  141.59
   4   1  -2 1573.94  141.59
  -4  -1   2 1550.84  141.49
  -4  -1   2 1606.24  141.69
  -4  -1   2 1697.43  141.59
  -4  -1   2 1864.01  141.49
  -4  -1   2 1583.34  141.79
   3   1  -2 2844.32  241.88
   3   1  -2 2583.14  241.68
   3   1  -2 2843.92  241.98
   3   1  -2 2919.41  241.98
   3   1  -2 3014.80  241.98
   3   1  -2 2681.73  241.88
  -3  -1   2 2833.42  241.98
  -3  -1   2 3097.49  241.68
  -3  -1   2 2641.14  241.88
  -3  -1   2 3042.30  241.78
  -3  -1   2 2928.41  241.98
  -3  -1   2 2952.10  241.88
   2   1  -2 3169.48  267.47
   1   1  -2 1188.68   89.09
   1   1  -2  950.40   89.09
   1   1  -2 1029.00   89.09
   1   1  -2 1208.48   89.09
  -1  -1   2  926.61   88.99
  -1  -1   2  950.80   88.99
  -1  -1   2 1127.89   89.09
  -1   1  -2  252.47   18.70
  -1   1  -2  208.58   18.80
  -1   1  -2  224.48   18.80
  -1   1  -2  219.98   18.70
  -1   1  -2  235.78   18.90
  -1   1  -2  240.58   19.00
  -1   1  -2  187.48   18.80
   1  -1   2  236.78   18.90
   1  -1   2  209.88   18.80
   1  -1   2  207.18   18.80
   1  -1   2  224.88   18.80
   1  -1   2  213.68   18.80
   1  -1   2  202.28   18.80
  -2   1  -2 3305.67  317.17
  -2   1  -2 3818.42  317.17
  -2   1  -2 4054.39  317.27
  -2   1  -2 3697.93  317.17
   2  -1   2 3653.03  317.07
   2  -1   2 4092.59  317.07
   2  -1   2 4126.89  317.37
   2  -1   2 3761.72  317.07
   2  -1   2 3428.26  317.17
   2  -1   2 3849.51  317.07
   2  -1   2 3562.54  317.17
  -3   1  -2  372.46   31.40
  -3   1  -2  333.67   31.40
  -3   1  -2  360.36   31.30
  -3   1  -2  405.96   31.80
  -3   1  -2  394.96   31.60
   3  -1   2  340.97   31.30
   3  -1   2  382.96   31.30
   3  -1   2  327.07   31.40
   3  -1   2  378.66   31.20
   3  -1   2  376.86   31.70
   3  -1   2  341.37   31.50
   3  -1   2  394.66   31.30
  -4   1  -2 2738.23  202.98
  -4   1  -2 2616.04  202.78
  -4   1  -2 2246.88  202.58
  -4   1  -2 2251.17  202.58
  -4   1  -2 2458.55  202.58
   4  -1   2 2360.36  203.08
   4  -1   2 2279.87  202.48
   4  -1   2 2295.57  202.38
   4  -1   2 2499.55  202.48
   4  -1   2 2558.44  202.88
   4  -1   2 2292.87  202.58
   4  -1   2 2185.68  202.58
  -5   1  -2    8.70    3.40
  -5   1  -2   18.60    3.30
  -5   1  -2   10.70    3.20
  -5   1  -2   11.70    4.50
   5  -1   2   12.90    3.40
   5  -1   2   12.80    4.00
   5  -1   2   13.70    3.90
   5  -1   2   13.90    2.80
   5  -1   2   17.30    2.80
   5  -1   2   14.70    3.20
   5  -1   2    8.30    4.00
  -6   1  -2   51.09    6.50
  -6   1  -2   49.90    6.90
  -6   1  -2   50.99    7.30
   6  -1   2   53.29    7.70
   6  -1   2   45.60    7.60
   6  -1   2   50.99    6.10
   6  -1   2   49.30    6.80
   6  -1   2   58.99    7.40
   6  -1   2   51.79    7.00
   6  -1   2   49.70    6.40
  -7   1  -2  393.66   33.80
  -7   1  -2  363.76   33.80
  -7   1  -2  393.46   34.70
  -7   1  -2  377.06   33.60
   7  -1   2  426.76   34.80
   7  -1   2  328.97   33.90
   7  -1   2  383.96   33.60
   7  -1   2  394.36   33.50
   7  -1   2  403.06   34.00
   7  -1   2  405.46   35.20
  -8   1  -2  110.49   12.30
  -8   1  -2  100.39   14.60
  -8   1  -2  108.49   11.90
  -8   1  -2   94.29   12.30
   8  -1   2   93.79   14.00
   8  -1   2   98.39   14.50
   8  -1   2  124.29   14.10
   8  -1   2  134.99   13.10
   8  -1   2   95.99   12.70
   8  -1   2  134.09   11.50
   8  -1   2  128.69   12.70
  -9   1  -2  147.69   14.10
  -9   1  -2  120.49   16.80
  -9   1  -2  153.78   14.60
  -9   1  -2  128.19   14.50
   9  -1   2  160.88   15.30
   9  -1   2  139.19   13.70
   9  -1   2  110.39   14.80
   9  -1   2  123.69   18.10
   9  -1   2  128.09   14.90
   9  -1   2  141.39   14.60
 -10   1  -2  158.68   20.40
 -10   1  -2  209.78   17.80
 -10   1  -2  175.58   17.20
 -10   1  -2  174.68   18.30
  10  -1   2  181.38   20.30
  10  -1   2  172.68   18.70
  10  -1   2  180.08   18.90
  10  -1   2  141.19   18.50
  10  -1   2  184.48   17.30
  10  -1   2  200.28   18.60
 -11   1  -2   -6.30    8.60
 -11   1  -2    6.50    6.80
  11  -1   2   -1.10    6.70
  11  -1   2   -0.40    4.90
  11  -1   2   -1.30    7.90
  11  -1   2    1.10    6.40
  11  -1   2   -5.20    6.70
  11  -1   2    2.80    7.80
 -12   1  -2    8.40    9.70
 -12   1  -2   39.00    8.80
  12  -1   2   34.20   10.80
  12  -1   2   36.30    6.90
  12  -1   2   21.40    8.20
  12  -1   2   23.40    8.70
  12  -1   2   27.90    8.80
  12  -1   2   31.80    8.90
  14   0  -2   -3.30    9.50
  14   0  -2    7.90    8.40
  14   0  -2   -0.70    7.30
 -14   0   2    6.70    8.30
 -14   0   2   -4.30    8.20
  13   0  -2   18.60   10.20
  13   0  -2    3.20    6.60
  13   0  -2   14.10    7.70
 -13   0   2   10.60    8.10
 -13   0   2   16.00    7.40
  12   0  -2  148.99   18.80
  12   0  -2  119.39   16.20
  12   0  -2  136.19   16.50
 -12   0   2  162.88   15.80
 -12   0   2  125.19   15.50
 -12   0   2  149.09   15.20
  11   0  -2    7.60    7.40
  11   0  -2    2.70   10.20
  11   0  -2   11.40    7.50
  11   0  -2   10.50    6.10
  11   0  -2    5.80    6.10
  11   0  -2    9.00    6.10
 -11   0   2    6.60    7.30
 -11   0   2   12.00    7.70
 -11   0   2   12.30    5.50
  10   0  -2  297.57   32.20
  10   0  -2  381.66   32.00
  10   0  -2  370.86   32.20
 -10   0   2  379.26   31.80
 -10   0   2  385.06   32.60
 -10   0   2  330.37   31.60
 -10   0   2  342.57   31.90
   9   0  -2    8.60    6.00
   9   0  -2    0.70    5.80
   9   0  -2   12.70    5.20
   9   0  -2    9.60    6.40
   9   0  -2   10.60    4.90
   9   0  -2    9.30    5.40
  -9   0   2   18.20    4.90
  -9   0   2    8.00    4.60
  -9   0   2    7.30    5.50
  -9   0   2   15.10    5.90
   8   0  -2  542.85   52.29
   8   0  -2  668.93   52.79
   8   0  -2  619.64   51.89
   8   0  -2  562.54   51.99
   8   0  -2  591.64   52.59
   8   0  -2  672.23   52.29
  -8   0   2  553.84   51.99
  -8   0   2  518.85   52.79
  -8   0   2  583.04   51.79
  -8   0   2  669.33   51.99
  -8   0   2  655.13   52.19
   7   0  -2  145.69   13.80
   7   0  -2  124.29   13.10
   7   0  -2  149.88   14.50
   7   0  -2  140.79   14.00
  -7   0   2  126.29   14.30
  -7   0   2  125.09   13.20
   6   0  -2 3191.18  261.07
   6   0  -2 2977.80  260.57
   6   0  -2 3289.47  260.87
   6   0  -2 3121.09  260.67
  -6   0   2 2731.73  260.67
  -6   0   2 2731.43  261.07
  -6   0   2 3384.06  260.67
  -6   0   2 2855.11  260.57
  -6   0   2 3487.25  260.77
   5   0  -2   64.69    6.60
   5   0  -2   50.69    6.60
   5   0  -2   51.89    5.60
   5   0  -2   43.50    6.00
  -5   0   2   53.49    5.80
  -5   0   2   59.09    6.70
  -5   0   2   49.60    5.50
  -5   0   2   63.09    7.30
  -5   0   2   58.59    6.30
  -5   0   2   60.29    5.50
  -5   0   2   61.79    6.50
  -5   0   2   65.09    5.80
   4   0  -2 3246.28  264.17
   4   0  -2 2739.83  264.07
   4   0  -2 2996.30  264.37
   4   0  -2 3382.26  264.07
   4   0  -2 2935.01  264.27
   4   0  -2 3224.28  264.27
  -4   0   2 3005.00  264.27
  -4   0   2 2928.41  264.07
  -4   0   2 2983.60  264.37
  -4   0   2 3318.47  264.07
  -4   0   2 3356.76  264.17
  -4   0   2 3441.06  264.17
  -4   0   2 3478.85  264.07
  -4   0   2 2777.02  264.07
   3   0  -2   53.59    5.10
   3   0  -2   44.00    4.90
   3   0  -2   65.49    5.30
  -3   0   2   47.00    4.90
  -3   0   2   57.29    5.60
  -3   0   2   50.69    5.00
  -3   0   2   51.49    5.30
  -3   0   2   53.49    5.00
  -3   0   2   49.60    5.00
  -3   0   2   60.89    5.20
   2   0  -2  260.47   22.30
   1   0  -2 1637.14  138.09
   1   0  -2 1854.11  138.09
   1   0  -2 1445.96  137.99
   1   0  -2 1852.21  137.99
   1   0  -2 1576.64  137.99
  -1   0   2 1775.62  138.09
  -1   0   2 1567.24  137.99
  -1   0   2 1571.04  137.99
  -1   0   2 1619.54  138.09
  -1   0   2 1455.25  137.99
   0   0  -2 1216.88   91.49
   0   0  -2 1170.68   91.29
   0   0  -2 1012.70   91.39
   0   0  -2 1046.30   91.39
   0   0  -2 1158.58   91.39
   0   0  -2 1049.89   91.39
   0   0   2 1084.69   91.39
   0   0   2 1039.70   91.39
   0   0   2 1118.59   91.49
   0   0   2 1004.10   91.39
   0   0   2  999.70   91.29
  -2   0  -2 5430.76  433.46
  -2   0  -2 5097.09  433.16
  -2   0  -2 4708.03  433.36
  -2   0  -2 4881.11  433.26
  -2   0  -2 5460.25  433.26
   2   0   2 4925.71  433.16
   2   0   2 5129.39  433.36
   2   0   2 4970.20  433.36
   2   0   2 5432.46  433.16
   2   0   2 4919.51  433.36
   2   0   2 5540.55  433.46
  -3   0  -2 1089.19   94.19
  -3   0  -2 1244.38   94.39
  -3   0  -2 1196.18   94.29
  -3   0  -2 1139.29   94.49
  -3   0  -2  995.80   94.39
  -3   0  -2 1123.19   94.59
   3   0   2 1095.09   94.29
   3   0   2 1037.10   94.49
   3   0   2 1053.49   94.39
   3   0   2 1059.39   94.49
   3   0   2 1106.49   94.69
   3   0   2 1234.88   94.29
  -4   0  -2 2489.05  193.88
  -4   0  -2 2513.65  193.68
  -4   0  -2 2258.07  193.68
  -4   0  -2 2158.88  193.88
  -4   0  -2 2022.20  193.88
  -4   0  -2 2457.45  194.08
   4   0   2 2258.77  193.78
   4   0   2 2239.08  193.68
   4   0   2 2457.85  194.48
   4   0   2 2059.39  193.98
   4   0   2 2317.67  193.98
   4   0   2 2296.47  193.98
  -5   0  -2  122.29   16.20
  -5   0  -2  143.89   13.30
  -5   0  -2  134.99   13.60
  -5   0  -2  140.99   13.40
   5   0   2  135.99   13.90
   5   0   2  152.48   13.80
   5   0   2  136.79   13.10
   5   0   2  147.79   13.60
   5   0   2  157.78   14.20
   5   0   2  148.99   16.00
  -6   0  -2   90.79   10.60
  -6   0  -2   79.99    8.60
  -6   0  -2   67.69    8.60
  -6   0  -2   66.49    9.10
   6   0   2   69.19    9.40
   6   0   2   62.59    9.60
   6   0   2   88.49   10.10
   6   0   2   84.49   10.70
   6   0   2   68.59    8.40
  -7   0  -2  523.55   43.80
  -7   0  -2  512.65   43.80
  -7   0  -2  485.15   43.90
  -7   0  -2  464.75   44.40
   7   0   2  455.45   44.60
   7   0   2  525.05   44.70
   7   0   2  515.35   44.10
   7   0   2  552.44   45.20
   7   0   2  476.15   44.20
   7   0   2  542.55   44.30
  -8   0  -2  186.88   19.70
  -8   0  -2  177.88   18.10
  -8   0  -2  193.58   18.10
  -8   0  -2  177.98   18.30
   8   0   2  167.98   18.70
   8   0   2  188.48   19.60
   8   0   2  171.18   18.50
   8   0   2  180.08   18.10
   8   0   2  191.08   17.40
   8   0   2  209.38   18.90
   8   0   2  232.68   20.30
  -9   0  -2   16.40    5.70
   9   0   2   23.60    6.30
   9   0   2   36.20   12.20
   9   0   2   13.50    6.80
   9   0   2   17.20    6.60
   9   0   2   16.30    4.60
   9   0   2   10.60    8.80
   9   0   2    0.10    7.40
 -10   0  -2   91.79   12.80
 -10   0  -2   90.09   13.90
 -10   0  -2  123.39   13.90
  10   0   2  101.09   14.40
  10   0   2  129.79   12.30
  10   0   2  132.49   15.30
  10   0   2   95.89   14.90
  10   0   2  136.09   14.70
  10   0   2  121.79   15.50
 -11   0  -2  100.79   17.10
 -11   0  -2  107.19   14.60
  11   0   2  131.59   16.70
  11   0   2  121.59   15.60
  11   0   2  107.99   12.80
  11   0   2  105.09   15.70
  11   0   2  160.48   18.30
  11   0   2  119.59   15.40
 -12   0  -2   11.60    8.00
 -12   0  -2    8.10    9.50
  12   0   2   -2.40    8.60
  12   0   2   -8.30    7.90
  12   0   2   -8.00    5.30
  12   0   2    6.10    7.80
  12   0   2    3.50    8.50
  14  -1  -2  161.98   18.20
  14  -1  -2  150.78   20.60
  14  -1  -2  125.69   17.00
 -14   1   2  142.79   18.00
 -14   1   2  148.59   17.30
  13  -1  -2    5.70    7.40
  13  -1  -2    1.90    6.10
  13  -1  -2    8.50    8.50
 -13   1   2   -0.60    6.40
 -13   1   2    3.20    7.40
  12  -1  -2   21.30    7.20
  12  -1  -2   35.50    7.30
  12  -1  -2   54.19   10.20
  12  -1  -2   35.10    7.50
 -12   1   2   36.70    7.10
 -12   1   2   22.30    8.30
  11  -1  -2  178.78   20.80
  11  -1  -2  208.88   22.80
  11  -1  -2  196.98   20.40
  11  -1  -2  194.78   20.80
  11  -1  -2  209.48   22.70
 -11   1   2  245.78   21.70
 -11   1   2  247.78   20.10
 -11   1   2  203.68   20.30
 -11   1   2  228.58   20.20
  10  -1  -2  126.99   15.20
  10  -1  -2  157.98   16.90
  10  -1  -2  137.99   15.10
  10  -1  -2  157.48   14.90
 -10   1   2  167.48   14.60
 -10   1   2  133.59   16.10
 -10   1   2  142.59   14.50
 -10   1   2  135.79   14.70
   9  -1  -2  311.77   27.80
   9  -1  -2  327.07   28.70
   9  -1  -2  317.07   29.10
   9  -1  -2  327.47   28.90
   9  -1  -2  293.27   27.60
   9  -1  -2  270.37   28.10
  -9   1   2  295.77   29.20
  -9   1   2  372.06   27.70
  -9   1   2  293.77   27.60
  -9   1   2  303.37   27.70
  -9   1   2  318.57   28.30
   8  -1  -2  727.43   65.69
   8  -1  -2  760.92   66.39
   8  -1  -2  761.02   65.59
   8  -1  -2  788.72   66.39
   8  -1  -2  811.02   66.29
   8  -1  -2  869.11   65.99
   8  -1  -2  683.03   65.89
  -8   1   2  698.73   66.49
  -8   1   2  857.71   65.99
  -8   1   2  682.53   65.59
  -8   1   2  828.82   65.99
  -8   1   2  760.02   65.59
   7  -1  -2  431.26   37.30
   7  -1  -2  403.66   36.40
   7  -1  -2  455.55   36.80
   7  -1  -2  360.26   36.70
   7  -1  -2  398.96   36.50
  -7   1   2  456.55   36.50
  -7   1   2  374.26   37.30
  -7   1   2  487.55   37.00
  -7   1   2  373.26   36.50
  -7   1   2  493.05   36.60
   6  -1  -2  290.07   25.70
   6  -1  -2  290.67   26.40
   6  -1  -2  268.27   26.30
   6  -1  -2  317.07   26.00
   6  -1  -2  302.47   25.60
   6  -1  -2  348.07   25.60
  -6   1   2  287.67   27.50
  -6   1   2  312.17   26.10
  -6   1   2  274.67   25.80
  -6   1   2  277.87   25.40
   5  -1  -2  232.08   24.20
   5  -1  -2  296.57   23.80
   5  -1  -2  279.07   23.70
   5  -1  -2  258.07   23.90
   5  -1  -2  313.87   24.40
  -5   1   2  284.67   23.90
  -5   1   2  303.87   24.10
  -5   1   2  308.07   23.90
  -5   1   2  235.68   23.70
  -5   1   2  257.57   24.40
   4  -1  -2 8653.63  698.63
   4  -1  -2 7797.32  698.73
  -4   1   2 9195.38  698.53
  -4   1   2 7546.54  698.53
  -4   1   2 8221.08  698.53
   3  -1  -2  214.68   16.20
   3  -1  -2  183.68   16.20
   3  -1  -2  174.38   16.10
   3  -1  -2  181.28   16.40
   3  -1  -2  192.98   16.20
   3  -1  -2  217.28   16.30
   3  -1  -2  185.78   16.30
  -3   1   2  178.58   16.40
  -3   1   2  163.18   16.10
  -3   1   2  182.68   16.20
  -3   1   2  173.58   16.00
  -3   1   2  188.58   16.10
  -3   1   2  179.38   16.20
  -3   1   2  206.18   16.40
  -3   1   2  210.18   16.20
   2  -1  -2  599.84   47.50
   2  -1  -2  584.14   47.50
   2  -1  -2  543.15   47.70
   2  -1  -2  571.54   47.50
   2  -1  -2  519.95   47.60
  -2   1   2  565.74   47.60
  -2   1   2  532.65   47.50
  -2   1   2  545.45   47.50
  -2   1   2  522.85   47.50
  -2   1   2  626.64   47.60
   1  -1  -2 1935.41  168.88
   1  -1  -2 2082.29  168.88
   1  -1  -2 1920.71  168.88
   1  -1  -2 1846.82  168.78
   1  -1  -2 2102.39  168.78
  -1   1   2 1894.31  168.78
  -1   1   2 2122.79  168.88
  -1   1   2 2177.78  168.78
  -1   1   2 1882.01  168.88
  -1   1   2 1999.30  168.88
  -1   1   2 2036.50  168.78
   0  -1  -2   41.90    3.60
   0  -1  -2   34.80    4.00
   0  -1  -2   38.70    3.80
   0  -1  -2   37.40    4.00
   0  -1  -2   43.00    3.70
   0  -1  -2   45.20    4.20
   0   1   2   46.40    3.60
   0   1   2   38.10    4.00
   0   1   2   42.10    4.30
   0   1   2   40.80    3.60
   0   1   2   31.90    3.90
   0   1   2   31.30    3.80
   0   1   2   34.60    4.00
  -2  -1  -2 2377.16  195.48
  -2  -1  -2 2445.36  195.28
  -2  -1  -2 2300.87  195.18
  -2  -1  -2 2083.09  195.38
  -2  -1  -2 2438.56  195.48
   2   1   2 2284.37  195.48
   2   1   2 2160.68  195.18
   2   1   2 2357.06  195.48
   2   1   2 2240.38  195.38
   2   1   2 2431.36  195.48
  -3  -1  -2  126.59   10.40
  -3  -1  -2   99.79   10.40
  -3  -1  -2   91.89   10.70
  -3  -1  -2  135.79   11.00
   3   1   2  116.89   11.10
   3   1   2  109.89   11.00
   3   1   2  105.39   10.20
   3   1   2   93.89   10.50
  -4  -1  -2 1171.78  101.79
  -4  -1  -2 1185.58  101.89
  -4  -1  -2 1270.77  101.49
  -4  -1  -2 1282.27  101.59
  -4  -1  -2 1043.70  101.69
   4   1   2 1108.69  101.89
   4   1   2 1190.58  101.89
   4   1   2 1185.68  101.79
   4   1   2 1305.67  102.29
   4   1   2 1237.78  102.09
   4   1   2 1201.28  101.59
  -5  -1  -2 1029.40   78.49
  -5  -1  -2  958.90   78.59
  -5  -1  -2  898.61   78.39
  -5  -1  -2  896.81   78.79
  -5  -1  -2  963.80   78.99
  -5  -1  -2  851.11   78.79
   5   1   2  928.01   78.99
   5   1   2  890.31   78.59
   5   1   2  905.21   79.19
   5   1   2  843.62   78.99
   5   1   2  939.91   79.19
   5   1   2  986.60   79.49
  -6  -1  -2  244.78   23.50
  -6  -1  -2  255.27   23.90
  -6  -1  -2  238.68   23.70
  -6  -1  -2  281.57   22.80
  -6  -1  -2  252.77   23.30
   6   1   2  266.87   23.80
   6   1   2  277.77   24.10
   6   1   2  262.27   24.30
   6   1   2  259.57   24.20
   6   1   2  262.37   24.70
  -7  -1  -2  177.58   14.90
  -7  -1  -2  135.49   15.50
  -7  -1  -2  155.88   15.30
   7   1   2  150.98   15.10
   7   1   2  149.29   17.20
   7   1   2  125.09   15.40
   7   1   2  129.79   16.10
   7   1   2  171.98   16.20
   7   1   2  138.09   16.20
  -8  -1  -2   37.80    6.70
  -8  -1  -2   31.10    8.00
  -8  -1  -2   41.90    6.70
   8   1   2   35.00    6.80
   8   1   2   30.20    7.20
   8   1   2   35.40    7.80
   8   1   2   42.30   11.00
   8   1   2   34.50    7.70
  -9  -1  -2  305.97   28.00
  -9  -1  -2  280.27   27.50
  -9  -1  -2  306.77   29.10
   9   1   2  284.07   28.20
   9   1   2  304.07   30.60
   9   1   2  290.67   29.40
   9   1   2  317.07   28.30
   9   1   2  329.57   28.60
   9   1   2  299.07   26.70
   9   1   2  266.17   28.80
 -10  -1  -2   50.59    8.60
 -10  -1  -2   28.90    9.90
 -10  -1  -2   40.20    8.30
  10   1   2   38.20    8.90
  10   1   2   43.80    9.90
  10   1   2   44.60    9.10
  10   1   2   35.70    9.00
  10   1   2   50.39    6.80
  10   1   2   23.60   10.50
 -11  -1  -2   -2.90    9.00
 -11  -1  -2    1.80    6.80
  11   1   2    3.80    7.70
  11   1   2    5.50    4.70
  11   1   2   10.90    9.40
  11   1   2   -4.70    8.10
  11   1   2    8.20    8.20
 -12  -1  -2   11.80    9.90
 -12  -1  -2   -3.30    3.50
 -12  -1  -2    4.50    7.60
  12   1   2   11.70   10.00
  12   1   2   -2.80    5.10
  12   1   2  -12.20    8.70
  12   1   2    2.80    8.50
  12   1   2   19.80    9.10
  14  -2  -2   54.09    9.70
  14  -2  -2   52.59    9.20
  14  -2  -2   32.90   11.10
 -14   2   2   30.60    9.40
 -14   2   2   40.40    9.10
  13  -2  -2   30.20    7.40
  13  -2  -2   32.20    7.70
  13  -2  -2   27.90   10.40
 -13   2   2   35.30    7.60
 -13   2   2   32.70    8.40
  12  -2  -2   85.69   12.60
  12  -2  -2  102.89   11.70
  12  -2  -2   88.09   13.30
  12  -2  -2   78.49   11.70
  12  -2  -2   69.69   10.10
 -12   2   2   90.69   11.50
 -12   2   2  101.29   13.30
  11  -2  -2   80.39   10.50
  11  -2  -2   94.79   13.40
  11  -2  -2   80.89   10.60
  11  -2  -2   64.29    9.80
 -11   2   2   93.89   10.40
 -11   2   2   73.89   12.20
  10  -2  -2   40.10    6.60
  10  -2  -2   48.00    8.80
  10  -2  -2   36.80    6.20
  10  -2  -2   42.90    6.20
 -10   2   2   37.80    8.10
 -10   2   2   45.70    6.60
 -10   2   2   47.10    7.30
   9  -2  -2    9.80    3.90
   9  -2  -2    6.50    5.90
   9  -2  -2   10.90    5.70
   9  -2  -2   21.10    6.30
   9  -2  -2    4.80    3.90
   9  -2  -2   10.40    4.40
  -9   2   2   17.40    5.40
  -9   2   2   10.90    4.10
  -9   2   2    1.10    3.80
  -9   2   2    3.80    5.60
   8  -2  -2   51.49    6.50
   8  -2  -2   50.89    7.50
   8  -2  -2   43.90    7.40
   8  -2  -2   57.29    9.20
   8  -2  -2   34.50    5.50
   8  -2  -2   48.70    7.30
  -8   2   2   33.50    7.10
  -8   2   2   47.30    6.60
  -8   2   2   62.49    6.80
   7  -2  -2  357.06   29.80
   7  -2  -2  380.86   29.80
  -7   2   2  331.67   29.90
  -7   2   2  307.57   30.80
   6  -2  -2  204.18   16.90
   6  -2  -2  204.78   17.90
   6  -2  -2  178.48   17.70
   6  -2  -2  182.28   16.80
   6  -2  -2  192.68   16.90
   6  -2  -2  178.08   17.00
   6  -2  -2  176.88   17.10
   6  -2  -2  214.68   16.80
   6  -2  -2  204.98   17.60
  -6   2   2  159.18   18.10
  -6   2   2  226.98   17.60
  -6   2   2  202.68   17.00
   5  -2  -2   75.49    7.00
   5  -2  -2   74.49    7.60
   5  -2  -2   70.29    7.80
   5  -2  -2   63.29    7.00
   5  -2  -2   71.59    7.50
  -5   2   2   66.99    7.50
  -5   2   2   74.79    8.00
  -5   2   2   74.79    6.70
   4  -2  -2  122.59   11.40
   4  -2  -2  140.89   11.40
   4  -2  -2  125.69   11.90
   4  -2  -2  123.99   11.60
   4  -2  -2  144.89   11.60
   4  -2  -2  154.28   11.70
  -4   2   2  146.69   12.10
  -4   2   2  133.29   11.50
  -4   2   2  114.09   11.60
  -4   2   2  118.89   11.60
   3  -2  -2  364.36   31.80
   3  -2  -2  356.86   32.00
   3  -2  -2  386.06   31.90
   3  -2  -2  353.66   31.70
   3  -2  -2  353.86   31.80
  -3   2   2  339.57   31.80
  -3   2   2  394.96   32.00
  -3   2   2  434.56   31.80
  -3   2   2  395.36   32.10
  -3   2   2  420.06   31.70
  -3   2   2  357.96   31.70
  -3   2   2  329.97   31.80
   0  -2  -2 1363.76  113.99
   0  -2  -2 1435.86  113.89
   0  -2  -2 1527.35  114.19
   0  -2  -2 1297.17  114.19
   0  -2  -2 1263.17  113.99
   0  -2  -2 1295.17  114.19
   0  -2  -2 1326.27  114.19
   0   2   2 1284.07  114.19
   0   2   2 1347.47  114.19
   0   2   2 1268.77  113.99
   0   2   2 1545.65  114.19
   0   2   2 1323.97  114.29
   0   2   2 1266.27  114.09
  -1  -2  -2  531.35   44.90
  -1  -2  -2  583.54   45.00
  -1  -2  -2  496.25   44.80
  -1  -2  -2  558.74   44.60
  -1  -2  -2  469.15   44.90
  -1  -2  -2  489.45   45.00
  -1  -2  -2  556.64   44.60
   1   2   2  512.35   44.80
   1   2   2  502.75   44.60
   1   2   2  512.85   45.00
   1   2   2  550.34   45.00
   1   2   2  593.94   45.10
   1   2   2  489.15   45.00
  -2  -2  -2  368.06   27.20
  -2  -2  -2  307.57   27.00
  -2  -2  -2  321.97   26.70
  -2  -2  -2  305.17   26.90
  -2  -2  -2  294.47   27.00
   2   2   2  306.37   26.80
   2   2   2  276.57   27.00
   2   2   2  297.27   27.10
   2   2   2  319.17   27.30
  -3  -2  -2 3603.54  314.97
  -3  -2  -2 3425.56  314.97
  -3  -2  -2 4114.49  314.87
  -3  -2  -2 3965.60  315.07
  -3  -2  -2 3591.04  314.67
  -3  -2  -2 3885.61  314.67
   3   2   2 3723.93  315.87
   3   2   2 3505.15  315.57
   3   2   2 3774.32  315.07
   3   2   2 3766.52  315.07
   3   2   2 3650.53  314.87
   4   2   2   64.79    8.80
   4   2   2   51.69    8.00
   4   2   2   59.69    8.30
  -5  -2  -2   63.49    7.00
  -5  -2  -2   45.70    6.90
  -5  -2  -2   49.80    6.80
  -5  -2  -2   49.40    6.40
  -5  -2  -2   49.10    6.70
  -5  -2  -2   50.99    7.80
   5   2   2   45.90    7.20
   5   2   2   49.99    8.40
   5   2   2   49.99    7.30
   5   2   2   55.29    7.10
   5   2   2   45.70    7.10
   5   2   2   57.59    7.60
  -6  -2  -2   38.50    7.20
  -6  -2  -2   63.79    8.90
  -6  -2  -2   51.29    6.80
  -6  -2  -2   49.70    6.50
  -6  -2  -2   48.50    7.70
   6   2   2   55.79    8.60
   6   2   2   59.59    9.30
   6   2   2   51.49    8.30
   6   2   2   66.19    9.90
   6   2   2   59.39    8.40
   6   2   2   53.69    8.90
  -7  -2  -2  103.29   11.80
  -7  -2  -2  108.39   13.10
  -7  -2  -2  109.19   11.00
  -7  -2  -2  115.49   12.90
   7   2   2  101.09   13.10
   7   2   2   90.89   12.30
   7   2   2  113.49   13.70
   7   2   2  120.49   12.70
   7   2   2   97.29   13.90
   7   2   2  101.99   14.70
  -8  -2  -2   50.89    8.10
  -8  -2  -2   39.40   10.90
   8   2   2   34.60    8.40
   8   2   2   40.30    8.00
   8   2   2   44.20    8.80
   8   2   2   52.09    8.90
   8   2   2   50.59    8.30
  -9  -2  -2  241.18   25.70
  -9  -2  -2  257.37   27.60
  -9  -2  -2  302.17   26.80
   9   2   2  258.07   27.50
   9   2   2  287.07   26.80
   9   2   2  259.87   27.10
   9   2   2  324.37   27.30
   9   2   2  267.87   28.10
 -10  -2  -2   15.00    7.50
 -10  -2  -2   -3.60    8.90
 -10  -2  -2    6.10    6.80
  10   2   2   19.20    8.30
  10   2   2   14.30    8.90
  10   2   2    4.80    5.00
  10   2   2    2.80    8.30
  10   2   2   19.30    9.80
 -11  -2  -2    4.60    7.20
 -11  -2  -2   -7.60    9.50
 -11  -2  -2    6.50    4.00
  11   2   2   -8.90    5.20
  11   2   2   12.40    9.10
  11   2   2   10.30   10.30
  11   2   2    7.50    8.40
  11   2   2    0.00    9.40
  15  -3  -2   12.20    8.90
  15  -3  -2   22.80    8.10
  15  -3  -2    3.00    9.60
 -15   3   2   19.70    8.50
 -15   3   2    1.10    8.30
  14  -3  -2   49.50    9.30
  14  -3  -2   55.99    9.00
  14  -3  -2   49.70   11.70
 -14   3   2   40.40    9.10
 -14   3   2   42.10    9.60
  13  -3  -2   31.00    7.20
  13  -3  -2   38.20    9.90
  13  -3  -2   44.20    7.60
 -13   3   2   36.30    8.50
 -13   3   2   25.80    7.50
  12  -3  -2  342.07   27.90
  12  -3  -2  324.17   30.20
  12  -3  -2  287.67   28.10
  12  -3  -2  248.88   27.90
 -12   3   2  368.86   29.20
 -12   3   2  272.87   28.10
  11  -3  -2   35.80    8.50
  11  -3  -2   27.00    5.80
  11  -3  -2   28.70    6.00
  11  -3  -2   32.70    6.00
 -11   3   2   33.70    7.40
 -11   3   2   32.80    6.30
  10  -3  -2   -1.20    4.40
  10  -3  -2    0.90    6.20
  10  -3  -2    7.40    4.20
  10  -3  -2   -0.50    3.60
  10  -3  -2    5.30    5.30
  10  -3  -2    0.90    3.70
 -10   3   2    7.80    4.40
 -10   3   2   -2.30    5.90
 -10   3   2   -8.50    5.20
   9  -3  -2 1109.99   96.69
   9  -3  -2 1152.98   95.79
   9  -3  -2 1034.10   96.19
   9  -3  -2 1114.69   95.69
   9  -3  -2 1198.18   96.79
   9  -3  -2 1162.88   96.69
   9  -3  -2 1294.87   95.69
  -9   3   2 1035.40   95.99
  -9   3   2 1168.78   96.29
  -9   3   2 1004.90   96.89
   8  -3  -2  812.92   69.59
   8  -3  -2  805.62   69.49
   8  -3  -2  776.32   69.29
   8  -3  -2  865.41   69.79
   8  -3  -2  790.02   68.69
   8  -3  -2  866.01   68.79
  -8   3   2  757.62   68.99
  -8   3   2  929.31   69.39
  -8   3   2  681.43   69.69
   7  -3  -2   24.20    5.90
   7  -3  -2   14.90    4.40
  -7   3   2   11.50    2.60
  -7   3   2   15.30    4.60
  -7   3   2   20.60    4.40
   6  -3  -2  246.58   20.40
   6  -3  -2  216.58   20.00
   6  -3  -2  254.37   20.70
   6  -3  -2  206.58   19.80
  -6   3   2  231.28   21.00
  -6   3   2  230.38   20.00
   5  -3  -2   66.39    6.20
   5  -3  -2   73.49    7.20
   5  -3  -2   60.69    6.70
   5  -3  -2   64.29    6.60
  -5   3   2   80.39    6.40
  -5   3   2   51.39    7.50
   4  -3  -2  346.47   30.10
   4  -3  -2  329.97   30.40
   4  -3  -2  376.86   30.00
   4  -3  -2  361.26   30.20
   4  -3  -2  351.66   29.90
   4  -3  -2  348.87   30.10
   4  -3  -2  391.96   30.00
  -4   3   2  302.77   30.10
  -4   3   2  398.66   30.40
  -4   3   2  362.46   29.90
  -4   3   2  345.87   30.40
  -4   3   2  312.17   30.00
   3  -3  -2 1430.46  118.89
   3  -3  -2 1461.65  118.99
   3  -3  -2 1444.56  119.09
   3  -3  -2 1387.86  118.79
   3  -3  -2 1375.76  118.89
   3  -3  -2 1407.86  118.89
  -3   3   2 1425.26  118.89
  -3   3   2 1608.44  118.79
  -3   3   2 1351.46  118.79
  -3   3   2 1262.47  118.89
  -3   3   2 1472.15  119.09
  -3   3   2 1252.17  118.89
   1  -3  -2 1475.65  124.59
   1  -3  -2 1536.65  124.79
   1  -3  -2 1594.34  124.69
   1  -3  -2 1370.96  124.69
   1  -3  -2 1449.35  124.59
  -1   3   2 1616.64  124.49
  -1   3   2 1319.57  124.69
  -1   3   2 1566.14  124.79
  -1   3   2 1407.76  124.59
  -1   3   2 1319.67  124.59
  -1   3   2 1557.94  124.69
   0  -3  -2  914.21   77.49
   0  -3  -2  852.21   77.09
   0  -3  -2  917.21   77.39
   0  -3  -2  851.91   77.39
   0  -3  -2  875.51   77.29
   0  -3  -2 1056.49   77.49
   0   3   2 1026.40   77.49
   0   3   2  914.61   77.49
   0   3   2  858.11   77.29
   0   3   2  855.91   77.49
  -1  -3  -2  756.42   59.99
  -1  -3  -2  660.93   60.19
  -1  -3  -2  698.83   60.49
  -1  -3  -2  758.42   60.39
  -1  -3  -2  677.73   60.39
  -1  -3  -2  694.93   59.99
  -1  -3  -2  708.63   60.39
   1   3   2  677.33   60.39
   1   3   2  705.23   60.49
   1   3   2  691.03   60.49
   1   3   2  684.13   60.19
   1   3   2  785.92   60.49
  -2  -3  -2   63.49    7.90
  -2  -3  -2   64.89    7.20
  -2  -3  -2   57.79    7.40
  -2  -3  -2   50.59    6.80
  -2  -3  -2   72.59    6.50
  -2  -3  -2   69.39    7.30
   2   3   2   60.29    8.80
   2   3   2   61.29    7.00
   2   3   2   62.09    7.50
   2   3   2   60.99    7.50
   2   3   2   69.49    7.80
  -3  -3  -2   76.19    9.20
  -3  -3  -2   84.59    9.20
  -3  -3  -2   58.09   10.30
  -3  -3  -2   99.89    9.40
  -3  -3  -2   92.89    9.00
   3   3   2   76.29    9.30
   3   3   2   79.39   10.00
   3   3   2   78.59    9.50
  -4  -3  -2   45.00    6.60
  -4  -3  -2   42.90    6.30
  -4  -3  -2   44.20    6.70
  -4  -3  -2   50.29    6.30
  -4  -3  -2   42.10    6.40
  -4  -3  -2   43.20    6.40
   4   3   2   46.90    6.60
   4   3   2   52.89    7.60
   4   3   2   46.10    6.60
   4   3   2   49.30    6.80
   4   3   2   44.00    6.60
   4   3   2   44.90    6.90
  -5  -3  -2  101.99   12.80
  -5  -3  -2  115.29   11.70
  -5  -3  -2  119.09   11.50
  -5  -3  -2  124.19   12.70
  -5  -3  -2  106.49   12.50
  -5  -3  -2  118.19   11.40
   5   3   2  105.89   12.00
   5   3   2  115.79   13.00
   5   3   2  107.69   13.40
   5   3   2  121.39   13.50
   5   3   2  117.49   12.70
   5   3   2  106.29   12.90
  -6  -3  -2   22.20    5.10
  -6  -3  -2   13.70    4.70
  -6  -3  -2    4.70    5.00
  -6  -3  -2   17.40    4.30
  -6  -3  -2    4.80    5.80
   6   3   2    5.40    5.60
   6   3   2    2.50    5.20
   6   3   2    5.70    6.20
   6   3   2    9.20    6.00
   6   3   2    3.70    5.00
   6   3   2    2.00    6.20
  -7  -3  -2   31.70    5.60
  -7  -3  -2   17.90    5.90
  -7  -3  -2   13.40    8.50
   7   3   2   32.60    7.00
   7   3   2   32.10    7.80
   7   3   2   24.40    6.80
   7   3   2   46.70    7.40
   7   3   2   28.60    8.10
  -8  -3  -2   35.80    9.00
  -8  -3  -2   41.60    6.40
  -8  -3  -2   26.40    6.80
  -8  -3  -2   37.60    8.50
   8   3   2   33.90    9.00
   8   3   2   43.70    8.50
   8   3   2   38.50    9.70
   8   3   2   33.20   12.70
   8   3   2   33.40    9.90
   8   3   2   26.40   14.30
  -9  -3  -2    7.10    6.60
  -9  -3  -2    2.40    8.70
  -9  -3  -2    0.50    7.20
   9   3   2    0.80    8.20
   9   3   2    0.80    8.20
   9   3   2    9.60    7.50
   9   3   2   -5.50    8.00
 -10  -3  -2   26.40    8.00
 -10  -3  -2   19.60    8.30
 -10  -3  -2   20.80    9.80
  10   3   2   21.40    9.40
  10   3   2   21.10   10.20
  10   3   2   19.40    8.80
  10   3   2   15.90    9.50
 -11  -3  -2   31.00   11.30
 -11  -3  -2   29.00    8.80
  11   3   2   37.20   10.60
  11   3   2   28.10   10.70
  11   3   2   24.50   10.20
  15  -4  -2   34.60    9.20
  15  -4  -2   -0.40    9.40
 -15   4   2   14.10    8.30
  14  -4  -2   75.89   13.00
  14  -4  -2   71.29   11.90
  14  -4  -2   96.09   12.30
 -14   4   2   79.59   11.20
 -14   4   2   78.29   11.70
  13  -4  -2   -1.40    5.30
  13  -4  -2    0.20    5.40
  13  -4  -2   -5.80    7.00
 -13   4   2    3.40    5.90
 -13   4   2   -4.80    7.10
  12  -4  -2   78.59   10.10
  12  -4  -2   76.09    9.60
  12  -4  -2   66.09   11.40
  12  -4  -2   70.69   15.50
 -12   4   2   84.49   10.80
 -12   4   2   70.09   10.40
  11  -4  -2  240.88   23.10
  11  -4  -2  223.88   23.70
  11  -4  -2  288.47   23.20
  11  -4  -2  268.07   25.30
  11  -4  -2  253.07   29.70
 -11   4   2  234.08   28.40
 -11   4   2  280.27   24.80
 -11   4   2  261.97   23.80
  10  -4  -2   36.60    7.80
  10  -4  -2   45.30    8.30
  10  -4  -2   44.90    6.80
  10  -4  -2   51.39    7.00
 -10   4   2   34.80    7.90
 -10   4   2   59.39    7.80
 -10   4   2   43.60    6.50
   9  -4  -2  804.82   70.89
   9  -4  -2  875.61   70.29
   9  -4  -2  757.82   71.29
   9  -4  -2  882.11   71.29
   9  -4  -2  877.51   71.29
  -9   4   2  829.12   70.59
  -9   4   2  721.63   71.39
  -9   4   2  857.71   70.99
   8  -4  -2   13.20    4.70
   8  -4  -2   12.80    4.80
   8  -4  -2    7.90    3.20
   8  -4  -2   14.50    2.90
   8  -4  -2   22.30    5.00
   8  -4  -2   18.40    3.90
  -8   4   2   10.80    4.70
  -8   4   2    2.60    3.30
   7  -4  -2  316.27   23.40
   7  -4  -2  287.77   24.20
   7  -4  -2  262.77   23.80
   7  -4  -2  284.57   24.30
   7  -4  -2  230.28   25.70
  -7   4   2  253.07   23.40
  -7   4   2  230.78   24.30
   6  -4  -2  101.59   10.50
   6  -4  -2  125.29   11.30
   6  -4  -2  106.99   11.00
   6  -4  -2  102.79   10.30
   6  -4  -2  112.59   11.00
  -6   4   2  116.39   11.50
   5  -4  -2   74.39    8.70
   5  -4  -2   97.09    8.80
   5  -4  -2   83.29    7.80
   5  -4  -2   90.39    8.00
   5  -4  -2   85.99    8.30
   5  -4  -2   87.69    8.40
   5  -4  -2   83.79    8.20
  -5   4   2   86.29    8.00
  -5   4   2  100.19    9.00
  -5   4   2   83.49    9.10
   4  -4  -2   54.89    7.50
   4  -4  -2   68.19    7.00
   4  -4  -2   81.99    6.80
   4  -4  -2   78.69    7.00
   4  -4  -2   72.29    6.80
   4  -4  -2   86.29    6.70
  -4   4   2   59.69    6.70
  -4   4   2   81.29    7.40
  -4   4   2   60.39    6.80
   3  -4  -2 2374.56  205.48
   3  -4  -2 2394.76  205.38
   3  -4  -2 2376.06  205.48
   3  -4  -2 2659.93  205.48
   3  -4  -2 2424.16  205.48
   3  -4  -2 2507.95  205.48
  -3   4   2 2119.69  205.38
  -3   4   2 2252.97  205.48
  -3   4   2 2199.18  205.28
  -3   4   2 2714.13  205.38
  -3   4   2 2788.42  205.48
  -3   4   2 2379.36  205.48
   2  -4  -2  115.79    9.70
   2  -4  -2   96.19    9.10
   2  -4  -2   85.29    9.00
   2  -4  -2   96.49    9.00
   2  -4  -2  109.09    9.10
   2  -4  -2  105.69    9.30
   2  -4  -2   94.59    9.30
  -2   4   2  107.59    9.00
  -2   4   2  118.69    9.40
  -2   4   2   79.59    9.20
  -2   4   2   99.29    9.20
  -2   4   2   84.19    9.00
   1  -4  -2 1412.06  118.89
   1  -4  -2 1470.75  118.69
   1  -4  -2 1470.85  118.79
   1  -4  -2 1419.06  118.79
   1  -4  -2 1334.97  118.99
   1  -4  -2 1307.07  118.89
  -1   4   2 1401.76  118.99
  -1   4   2 1516.65  118.79
  -1   4   2 1386.06  118.79
  -1   4   2 1240.88  118.89
  -1   4   2 1359.86  118.89
  -1   4   2 1518.95  118.69
   0  -4  -2  980.40   83.29
   0  -4  -2  931.41   83.39
   0  -4  -2  979.90   83.29
   0  -4  -2 1006.30   82.99
   0  -4  -2  943.21   83.09
   0  -4  -2 1029.20   83.19
   0   4   2  976.80   83.39
   0   4   2  925.01   83.09
   0   4   2 1066.69   83.29
   0   4   2  955.20   83.39
  -1  -4  -2  520.05   47.50
  -1  -4  -2  517.55   47.40
  -1  -4  -2  559.24   47.40
  -1  -4  -2  545.05   47.00
  -1  -4  -2  588.54   47.70
  -1  -4  -2  598.94   47.30
   1   4   2  528.25   47.40
   1   4   2  547.65   47.30
   1   4   2  585.64   47.70
   1   4   2  533.05   47.70
  -2  -4  -2  629.54   54.39
  -2  -4  -2  658.73   54.59
  -2  -4  -2  651.03   54.89
  -2  -4  -2  647.84   54.59
  -2  -4  -2  576.44   53.99
  -2  -4  -2  622.14   54.79
   2   4   2  716.33   54.99
   2   4   2  595.74   54.69
   2   4   2  671.23   54.49
   2   4   2  603.34   54.69
   2   4   2  631.54   54.99
  -3  -4  -2  297.77   30.30
  -3  -4  -2  381.96   30.30
  -3  -4  -2  331.17   30.60
  -3  -4  -2  399.26   30.40
  -3  -4  -2  355.96   29.60
  -3  -4  -2  309.07   29.80
   3   4   2  376.46   30.60
   3   4   2  334.97   30.40
   3   4   2  304.67   30.70
   3   4   2  350.36   30.60
   3   4   2  335.17   30.00
  -4  -4  -2   14.10    8.90
  -4  -4  -2   24.20    4.30
  -4  -4  -2   20.70    4.80
  -4  -4  -2   23.30    5.40
  -4  -4  -2   22.30    5.70
   4   4   2   15.30    5.90
   4   4   2   26.70    5.60
   4   4   2   13.70    5.20
   4   4   2   25.50    4.80
   4   4   2   26.30    5.80
   4   4   2   15.80    5.30
  -5  -4  -2  219.48   23.40
  -5  -4  -2  267.57   22.50
  -5  -4  -2  255.97   22.90
  -5  -4  -2  265.17   23.80
  -5  -4  -2  262.87   22.60
  -5  -4  -2  234.78   23.70
   5   4   2  245.78   23.70
   5   4   2  236.38   23.80
   5   4   2  213.98   24.10
   5   4   2  283.37   24.30
   5   4   2  277.57   23.30
   5   4   2  225.08   23.80
  -6  -4  -2   -2.90    4.50
  -6  -4  -2    3.10    4.60
  -6  -4  -2   10.70    5.90
  -6  -4  -2    3.50    4.80
   6   4   2    3.40    5.50
   6   4   2    4.10    6.00
   6   4   2    4.50    6.70
   6   4   2   -0.60    5.50
   6   4   2   -0.70    6.80
   6   4   2    2.50    6.80
  -7  -4  -2   -8.60    5.10
  -7  -4  -2   -6.40    4.60
  -7  -4  -2   -3.40    6.80
  -7  -4  -2    2.90    6.00
  -7  -4  -2    7.50    6.90
   7   4   2    0.20    6.40
   7   4   2   -8.50    6.70
   7   4   2   -1.80    7.10
   7   4   2    0.10    7.00
  -8  -4  -2    6.40    6.00
  -8  -4  -2    2.30    7.10
  -8  -4  -2    8.70    5.60
  -8  -4  -2   -1.00    5.30
   8   4   2   -0.90    7.60
   8   4   2   -3.30    6.80
   8   4   2   -1.30    8.10
   8   4   2   -7.60    7.50
  -9  -4  -2   83.29   11.00
  -9  -4  -2   80.09   10.60
  -9  -4  -2   79.59   10.90
  -9  -4  -2   91.19   14.90
   9   4   2   69.09   12.30
   9   4   2   84.79   13.00
   9   4   2   75.69   13.30
   9   4   2   79.29   13.20
 -10  -4  -2    2.00    8.10
 -10  -4  -2    5.00    7.80
 -10  -4  -2    1.10    9.90
  10   4   2    8.20    9.90
  10   4   2   13.40    9.60
  10   4   2   11.40    9.00
  10   4   2   -7.10    8.60
  15  -5  -2   29.50    7.30
  15  -5  -2    9.90    6.80
  15  -5  -2   13.40    9.50
 -15   5   2   24.10    8.50
  14  -5  -2    4.00    5.60
  14  -5  -2   -3.70    7.40
  14  -5  -2    0.20    5.90
 -14   5   2   12.00    6.80
  13  -5  -2  103.69   14.60
  13  -5  -2   99.09   11.70
 -13   5   2   89.29   12.70
  12  -5  -2   10.30    6.70
  12  -5  -2    9.30    7.00
  12  -5  -2    3.50    7.30
  12  -5  -2    3.00    5.20
 -12   5   2    2.70    5.50
  11  -5  -2  192.58   19.70
  11  -5  -2  215.68   21.60
  11  -5  -2  218.38   18.80
  11  -5  -2  187.18   20.80
 -11   5   2  205.68   19.40
 -11   5   2  199.78   21.70
  10  -5  -2   70.59    9.40
  10  -5  -2   50.19    8.20
  10  -5  -2   45.20    6.20
  10  -5  -2   52.79    7.40
  10  -5  -2   40.10    8.00
  10  -5  -2   41.70    8.40
 -10   5   2   45.00    8.30
 -10   5   2   49.10    6.70
   9  -5  -2  346.97   31.40
   9  -5  -2  356.76   31.90
   9  -5  -2  344.77   31.30
   9  -5  -2  349.07   32.00
   9  -5  -2  391.86   32.20
  -9   5   2  326.87   32.20
  -9   5   2  367.86   31.10
   8  -5  -2  151.28   15.30
   8  -5  -2  152.78   15.10
   8  -5  -2  151.18   19.40
   8  -5  -2  164.98   16.80
   8  -5  -2  156.38   14.40
  -8   5   2  149.69   14.00
  -8   5   2  133.69   15.30
   7  -5  -2  187.78   18.50
   7  -5  -2  158.38   16.80
   7  -5  -2  211.98   17.60
   7  -5  -2  193.58   17.80
  -7   5   2  205.58   18.00
  -7   5   2  168.58   17.80
   6  -5  -2   51.09    6.90
   6  -5  -2   52.79    5.60
   6  -5  -2   49.20    6.40
   6  -5  -2   68.79    7.10
   6  -5  -2   59.99    7.10
   6  -5  -2   56.19    6.40
  -6   5   2   40.80    7.30
  -6   5   2   51.99    5.80
  -6   5   2   62.09    7.50
   5  -5  -2  333.57   28.10
   5  -5  -2  355.86   27.80
   5  -5  -2  313.17   28.00
   5  -5  -2  316.37   27.60
   5  -5  -2  289.87   27.70
   5  -5  -2  316.97   28.00
   5  -5  -2  326.97   27.80
  -5   5   2  357.96   28.10
  -5   5   2  278.77   27.70
  -5   5   2  307.97   28.20
  -5   5   2  377.36   28.40
   4  -5  -2  197.78   17.40
   4  -5  -2  178.58   17.50
   4  -5  -2  187.88   17.70
   4  -5  -2  215.98   17.70
   4  -5  -2  190.98   17.50
   4  -5  -2  219.18   17.20
   4  -5  -2  186.48   17.60
  -4   5   2  184.78   17.50
  -4   5   2  222.38   18.00
  -4   5   2  212.18   17.60
  -4   5   2  211.18   17.70
   3  -5  -2  287.87   26.30
   3  -5  -2  314.27   26.00
   3  -5  -2  315.87   26.10
   3  -5  -2  317.07   26.10
   3  -5  -2  275.67   26.10
   3  -5  -2  301.97   26.10
   3  -5  -2  285.67   26.20
  -3   5   2  319.17   26.30
  -3   5   2  301.57   26.00
  -3   5   2  279.37   26.10
  -3   5   2  301.77   25.90
  -3   5   2  325.37   26.10
   2  -5  -2  293.87   26.40
   2  -5  -2  287.77   26.50
   2  -5  -2  325.87   26.10
  -2   5   2  327.47   26.10
  -2   5   2  279.67   26.00
  -2   5   2  273.97   26.50
  -2   5   2  321.27   26.40
   1  -5  -2 2490.95  210.28
   1  -5  -2 2467.95  210.18
   1  -5  -2 2387.26  210.38
   1  -5  -2 2553.14  210.28
   1  -5  -2 2472.05  210.58
   1  -5  -2 2428.36  210.48
  -1   5   2 2434.96  210.28
  -1   5   2 2378.76  210.38
  -1   5   2 2470.15  210.48
  -1   5   2 2491.35  210.58
  -1   5   2 2605.84  210.18
  -1   5   2 2671.23  210.38
   0  -5  -2  358.16   29.40
   0  -5  -2  308.27   29.00
   0  -5  -2  324.77   29.20
   0  -5  -2  318.37   28.90
   0  -5  -2  343.77   28.60
   0   5   2  330.37   29.40
   0   5   2  357.46   29.30
   0   5   2  350.56   28.90
   0   5   2  297.97   28.90
  -1  -5  -2 1391.56  114.49
  -1  -5  -2 1398.76  114.69
  -1  -5  -2 1277.87  113.99
  -1  -5  -2 1302.07  114.19
  -1  -5  -2 1499.45  114.49
   1   5   2 1406.36  114.69
   1   5   2 1280.27  114.29
   1   5   2 1247.28  114.69
   1   5   2 1319.87  114.59
  -2  -5  -2   37.10    4.90
  -2  -5  -2   43.60    6.50
  -2  -5  -2   47.60    5.60
  -2  -5  -2   36.80    5.40
  -2  -5  -2   40.00    5.80
  -2  -5  -2   30.50    5.70
   2   5   2   42.00    6.70
   2   5   2   34.20    6.20
   2   5   2   39.50    6.30
   2   5   2   39.40    6.00
   2   5   2   47.60    6.60
  -3  -5  -2  786.12   66.79
  -3  -5  -2  851.11   66.59
  -3  -5  -2  867.11   65.89
  -3  -5  -2  806.72   66.49
  -3  -5  -2  724.73   66.69
  -3  -5  -2  762.22   66.19
   3   5   2  693.23   66.89
   3   5   2  840.12   66.49
   3   5   2  751.52   66.69
   3   5   2  675.43   66.99
   3   5   2  747.73   66.69
  -4  -5  -2   -0.10    4.80
  -4  -5  -2    0.30    4.10
  -4  -5  -2    1.20    3.90
  -4  -5  -2   -0.20    4.90
  -4  -5  -2    0.30    4.50
  -4  -5  -2    8.50    5.50
   4   5   2    2.40    5.30
   4   5   2   -7.00    5.70
   4   5   2   -1.10    5.10
   4   5   2   -2.30    5.00
   4   5   2    1.70    4.50
   4   5   2   -5.30    5.00
  -5  -5  -2  101.49   13.50
  -5  -5  -2  110.79   12.00
  -5  -5  -2  122.09   12.80
  -5  -5  -2  121.59   12.50
  -5  -5  -2  116.89   14.10
   5   5   2  128.89   14.20
   5   5   2   80.79   13.20
   5   5   2  117.99   14.50
   5   5   2  106.69   13.20
   5   5   2  119.19   14.50
   5   5   2  124.79   14.10
  -6  -5  -2   79.09   11.00
  -6  -5  -2   60.69    9.00
  -6  -5  -2   77.49   12.30
  -6  -5  -2   96.39   10.80
   6   5   2   59.69   11.00
   6   5   2   76.29   11.00
   6   5   2   65.09   15.30
   6   5   2   79.39   10.90
   6   5   2   77.79   11.20
   6   5   2   85.79   13.20
  -7  -5  -2   52.89    8.80
  -7  -5  -2   66.29   10.30
  -7  -5  -2   59.59    8.70
  -7  -5  -2   67.29    8.50
   7   5   2   51.89   11.00
   7   5   2   76.89   13.40
   7   5   2   71.09   10.90
   7   5   2   52.29    9.90
   7   5   2   60.39   10.60
  -8  -5  -2   14.40    6.30
  -8  -5  -2   -1.00    6.00
  -8  -5  -2    8.60    7.90
  -8  -5  -2    4.40    6.80
   8   5   2    0.10    9.10
   8   5   2   -7.60    7.70
   8   5   2    6.30    7.90
   8   5   2   10.60    8.70
  -9  -5  -2   77.99   11.50
  -9  -5  -2  103.49   11.80
  -9  -5  -2   59.19   11.00
  -9  -5  -2   86.09   12.80
   9   5   2   82.89   13.70
   9   5   2  101.99   15.30
   9   5   2   51.19   12.40
   9   5   2   50.89   13.60
  15  -6  -2    8.60    8.20
 -15   6   2   19.80    8.30
  14  -6  -2   18.10    8.10
 -14   6   2   14.30    7.40
  13  -6  -2   57.99   10.50
 -13   6   2   70.89   10.20
  12  -6  -2   60.59   10.40
  12  -6  -2   63.09    9.30
  12  -6  -2   69.29    9.10
  12  -6  -2   69.19   12.30
  12  -6  -2   51.99   11.60
 -12   6   2   61.19    8.80
  11  -6  -2  105.49   15.70
  11  -6  -2  118.89   15.80
  11  -6  -2  120.99   14.00
  11  -6  -2  153.28   13.10
  11  -6  -2  121.89   15.10
 -11   6   2  127.49   16.10
 -11   6   2  122.89   13.40
  10  -6  -2   84.19   13.00
  10  -6  -2  118.39   13.30
  10  -6  -2   78.19   11.30
  10  -6  -2  102.19   12.50
 -10   6   2  102.09   10.80
 -10   6   2   95.99   13.30
   9  -6  -2 1239.18  108.19
   9  -6  -2 1332.27  108.29
   9  -6  -2 1349.47  107.59
   9  -6  -2 1253.87  108.39
   9  -6  -2 1264.87  108.09
  -9   6   2 1076.99  108.19
  -9   6   2 1351.76  107.69
   8  -6  -2  569.24   47.60
   8  -6  -2  509.45   46.60
   8  -6  -2  538.95   47.30
   8  -6  -2  571.34   47.00
   8  -6  -2  504.05   47.60
   8  -6  -2  583.24   47.60
  -8   6   2  571.64   46.90
  -8   6   2  489.35   47.60
  -8   6   2  584.04   47.70
   7  -6  -2  158.48   14.40
   7  -6  -2  168.48   13.70
   7  -6  -2  128.69   14.90
   7  -6  -2  141.59   14.40
   7  -6  -2  143.79   14.90
  -7   6   2  169.28   15.20
  -7   6   2  149.69   15.80
  -7   6   2  158.38   15.50
   6  -6  -2  263.87   23.00
   6  -6  -2  235.58   22.90
   6  -6  -2  233.18   22.40
   6  -6  -2  243.78   22.40
   6  -6  -2  241.18   22.70
   6  -6  -2  275.47   22.50
  -6   6   2  287.37   23.30
  -6   6   2  301.27   23.40
  -6   6   2  266.77   23.00
   5  -6  -2   28.10    4.20
   5  -6  -2   35.70    4.90
   5  -6  -2   31.70    4.40
   5  -6  -2   32.10    4.30
   5  -6  -2   34.40    4.50
  -5   6   2   28.00    4.30
  -5   6   2   24.00    4.30
  -5   6   2   31.20    5.60
  -5   6   2   39.20    5.70
   4  -6  -2  138.29   13.40
   4  -6  -2  145.29   13.60
   4  -6  -2  156.28   13.60
   4  -6  -2  145.99   13.80
   4  -6  -2  145.49   13.50
   4  -6  -2  157.68   13.40
  -4   6   2  126.69   15.80
  -4   6   2  138.89   13.70
  -4   6   2  160.78   13.60
  -4   6   2  167.58   13.20
  -4   6   2  146.89   13.50
  -4   6   2  171.68   13.80
  -4   6   2  129.49   13.10
   3  -6  -2  708.33   61.09
   3  -6  -2  694.43   60.79
   3  -6  -2  674.43   60.89
   3  -6  -2  690.53   61.09
   3  -6  -2  803.72   60.89
  -3   6   2  689.93   61.09
  -3   6   2  765.82   60.89
  -3   6   2  667.23   60.69
  -3   6   2  675.33   60.99
  -3   6   2  777.02   60.89
   2  -6  -2 3889.21  333.87
   2  -6  -2 4030.90  333.57
   2  -6  -2 4033.10  333.57
   2  -6  -2 3746.23  333.57
   2  -6  -2 3814.22  333.77
  -2   6   2 3909.11  333.77
  -2   6   2 3693.43  333.77
  -2   6   2 4309.87  333.57
  -2   6   2 3793.92  333.67
  -2   6   2 4372.96  333.57
  -2   6   2 3857.01  333.57
   1  -6  -2   72.99    8.00
   1  -6  -2   58.39    8.20
   1  -6  -2   64.39    7.10
   1  -6  -2   68.59    7.90
  -1   6   2   56.69    7.30
  -1   6   2   53.59    8.00
  -1   6   2   80.69    9.50
   0  -6  -2  933.41   87.99
   0  -6  -2  947.21   87.39
   0  -6  -2 1183.68   87.79
   0  -6  -2 1036.10   88.09
   0  -6  -2  959.60   87.69
   0   6   2 1034.40   88.29
   0   6   2 1025.50   87.99
   0   6   2 1072.49   88.09
   0   6   2 1088.59   87.79
  -1  -6  -2 1096.89   91.49
  -1  -6  -2 1022.50   91.09
  -1  -6  -2 1105.99   91.69
  -1  -6  -2 1130.09   91.99
  -1  -6  -2 1043.00   91.79
  -1  -6  -2 1131.49   91.59
   1   6   2 1105.39   91.49
   1   6   2 1017.60   91.89
   1   6   2 1079.49   91.59
   1   6   2 1006.90   91.69
  -2  -6  -2  252.37   20.10
  -2  -6  -2  200.38   19.70
  -2  -6  -2  186.18   20.20
  -2  -6  -2  220.58   20.60
  -2  -6  -2  239.08   20.00
  -2  -6  -2  196.08   18.80
   2   6   2  230.68   20.50
   2   6   2  197.88   20.80
   2   6   2  204.18   19.70
   2   6   2  204.88   20.00
   2   6   2  219.58   20.30
  -3  -6  -2    7.40    4.00
  -3  -6  -2    6.90    4.80
  -3  -6  -2    2.30    4.60
  -3  -6  -2    8.30    3.00
  -3  -6  -2    4.30    4.30
  -3  -6  -2    2.80    4.90
  -3  -6  -2    6.40    5.60
   3   6   2    5.70    5.10
   3   6   2    8.10    5.20
   3   6   2    9.30    6.10
   3   6   2    9.00    5.30
   3   6   2    6.80    5.60
   3   6   2    5.70    4.40
  -4  -6  -2   36.70    7.10
  -4  -6  -2   44.80    7.20
  -4  -6  -2   43.70    8.10
  -4  -6  -2   45.10    6.80
  -4  -6  -2   33.20    6.10
   4   6   2   33.70    7.00
   4   6   2   46.00    8.10
   4   6   2   48.10    8.30
   4   6   2   45.70    8.40
   4   6   2   47.20    7.90
   4   6   2   42.20    8.80
  -5  -6  -2  228.98   20.30
  -5  -6  -2  220.68   20.40
  -5  -6  -2  184.48   19.50
  -5  -6  -2  214.38   21.60
   5   6   2  189.98   22.10
   5   6   2  205.68   21.70
   5   6   2  227.78   26.60
   5   6   2  187.08   24.00
   5   6   2  226.18   21.80
   5   6   2  195.28   21.00
  -6  -6  -2  100.19   13.10
  -6  -6  -2  103.89   15.50
  -6  -6  -2  127.59   13.90
  -6  -6  -2  145.29   14.20
   6   6   2  110.99   15.30
   6   6   2  105.39   14.60
   6   6   2  106.69   15.30
   6   6   2  101.09   14.20
   6   6   2  118.79   16.10
   6   6   2  108.59   16.90
  -7  -6  -2   33.80    8.30
  -7  -6  -2   66.49    9.10
  -7  -6  -2   48.10   10.00
   7   6   2   39.10    9.80
   7   6   2   58.79   11.30
   7   6   2   49.99   11.20
   7   6   2   42.60   10.10
   7   6   2   37.10   10.50
  -8  -6  -2  159.18   21.00
  -8  -6  -2  168.18   18.50
   8   6   2  166.78   20.80
   8   6   2  179.68   21.10
   8   6   2  161.48   22.80
   8   6   2  186.08   23.60
  -9  -6  -2    8.00    9.30
  -9  -6  -2   10.70    8.40
   9   6   2    2.70    9.60
   9   6   2   -5.60   10.20
   9   6   2    3.80    9.40
   9   6   2    5.30   10.10
  15  -7  -2   14.50    8.10
 -15   7   2   14.10    8.00
  14  -7  -2   21.90    8.20
 -14   7   2   57.69    8.80
  13  -7  -2   87.59   10.90
  13  -7  -2   64.59   11.40
 -13   7   2  101.29   12.40
  12  -7  -2   88.39   14.80
  12  -7  -2   88.19   11.30
  12  -7  -2   96.29   12.80
  12  -7  -2   82.99   12.00
  12  -7  -2  101.89   14.30
 -12   7   2  121.19   12.20
 -12   7   2   91.19   15.00
  11  -7  -2  343.37   34.60
  11  -7  -2  355.26   34.50
  11  -7  -2  420.46   33.20
  11  -7  -2  361.46   34.10
  11  -7  -2  366.66   36.90
 -11   7   2  388.76   33.30
 -11   7   2  377.06   34.90
  10  -7  -2  339.77   29.90
  10  -7  -2  276.47   29.50
  10  -7  -2  355.06   28.60
  10  -7  -2  304.07   29.10
  10  -7  -2  311.97   29.80
 -10   7   2  344.37   28.60
 -10   7   2  316.77   30.10
   9  -7  -2   39.20    6.80
   9  -7  -2   40.60    6.10
   9  -7  -2   30.50    6.60
   9  -7  -2   40.80    6.40
   9  -7  -2   42.30    7.30
  -9   7   2   54.69    8.50
  -9   7   2   36.60    6.90
   8  -7  -2  422.06   40.60
   8  -7  -2  494.85   41.30
   8  -7  -2  435.86   41.70
   8  -7  -2  507.85   41.60
  -8   7   2  538.05   41.00
  -8   7   2  510.25   41.90
  -8   7   2  430.96   41.70
   7  -7  -2 1214.88   99.19
   7  -7  -2 1057.89   98.89
   7  -7  -2 1139.19   98.99
  -7   7   2 1334.37   99.39
  -7   7   2 1064.49  100.89
   6  -7  -2  765.32   68.19
   6  -7  -2  894.01   68.89
   6  -7  -2  709.83   68.59
   6  -7  -2  734.23   68.89
   6  -7  -2  757.92   68.29
   6  -7  -2  864.11   68.69
   6  -7  -2  820.32   68.39
  -6   7   2  899.01   68.99
  -6   7   2  775.22   68.69
  -6   7   2  831.12   68.69
   5  -7  -2  531.95   42.30
   5  -7  -2  444.76   42.70
   5  -7  -2  529.15   42.90
   5  -7  -2  478.85   42.70
   5  -7  -2  487.55   42.50
   5  -7  -2  579.14   42.60
   5  -7  -2  484.95   42.70
   5  -7  -2  472.65   42.80
  -5   7   2  528.65   43.20
  -5   7   2  449.95   42.60
  -5   7   2  491.25   42.70
  -5   7   2  523.35   42.80
  -5   7   2  465.55   42.60
   4  -7  -2  270.97   21.30
   4  -7  -2  236.98   21.40
   4  -7  -2  220.88   21.80
   4  -7  -2  231.48   21.60
   4  -7  -2  223.08   21.50
  -4   7   2  247.18   21.60
  -4   7   2  280.77   21.50
  -4   7   2  208.08   21.70
  -4   7   2  215.08   21.50
  -4   7   2  261.87   21.30
  -4   7   2  266.27   21.20
   3  -7  -2 1977.00  171.78
   3  -7  -2 1975.20  171.58
   3  -7  -2 2007.60  171.48
   3  -7  -2 2029.80  171.88
   3  -7  -2 1899.11  171.78
  -3   7   2 2043.10  171.78
  -3   7   2 1908.01  171.78
  -3   7   2 2181.48  171.48
  -3   7   2 2166.58  171.68
  -3   7   2 2098.59  171.48
  -3   7   2 2015.60  171.58
   2  -7  -2 1634.24  146.89
   2  -7  -2 1760.92  146.99
   2  -7  -2 1864.31  146.59
   2  -7  -2 1500.45  146.49
   2  -7  -2 1745.53  146.89
   2  -7  -2 1776.82  146.69
  -2   7   2 1679.33  146.99
  -2   7   2 1898.01  146.59
  -2   7   2 1656.03  146.59
  -2   7   2 1792.12  147.29
   1  -7  -2  538.55   44.00
   1  -7  -2  510.25   44.50
   1  -7  -2  494.15   44.20
   1  -7  -2  452.05   43.70
   1  -7  -2  494.45   44.00
   1  -7  -2  462.65   44.30
  -1   7   2  593.84   43.90
  -1   7   2  485.55   44.30
  -1   7   2  485.55   44.20
  -1   7   2  583.04   44.10
   0  -7  -2  613.44   49.80
   0  -7  -2  550.14   49.10
   0  -7  -2  576.14   51.29
   0  -7  -2  525.05   49.40
   0  -7  -2  531.75   49.80
   0  -7  -2  639.84   49.60
   0   7   2  536.65   49.40
   0   7   2  653.23   49.60
   0   7   2  595.44   49.90
   0   7   2  521.05   49.99
  -1  -7  -2   21.80    5.30
  -1  -7  -2   32.40    5.30
  -1  -7  -2   23.00    4.20
  -1  -7  -2   17.50    6.00
  -1  -7  -2   18.70    4.80
  -1  -7  -2   25.00    5.50
   1   7   2   28.30    5.10
   1   7   2   26.20    5.70
   1   7   2   20.30    5.20
   1   7   2   17.90    6.10
  -2  -7  -2  232.48   21.70
  -2  -7  -2  215.48   22.60
  -2  -7  -2  246.98   22.00
  -2  -7  -2  229.78   21.70
  -2  -7  -2  201.18   22.20
  -2  -7  -2  243.48   22.70
   2   7   2  230.48   21.90
   2   7   2  242.38   22.50
   2   7   2  239.98   22.40
   2   7   2  214.78   22.90
   2   7   2  251.17   21.90
   2   7   2  241.08   21.70
  -3  -7  -2   43.70    7.00
  -3  -7  -2   38.70    6.10
  -3  -7  -2   38.30    7.10
  -3  -7  -2   36.10    8.30
[truncated: 1,750,314 more chars]
