# Supplementary material for: Trimerization of 1,2‐Diaminocyclohexane Catalyzed by a Metal–Organic Cage Tandem Catalyst with Dual Biomimetic Active Sites
Source: Adv Sci (Weinh). 2025 May 8;12(27):2501872. doi: 10.1002/advs.202501872 (PMC12279243; doi:10.1002/advs.202501872)
Supplement: Supplementary file 2 — Supporting Information [file ADVS-12-2501872-s001.zip › Zn-2-MOF.cif]

data_mo_31116_0ma
_audit_creation_date               2024-07-10
_audit_creation_method
;
Olex2 1.5
(compiled 2024.02.16 svn.r378c4104 for OlexSys, GUI svn.r6928)
;
_shelx_SHELXL_version_number       '2018/3'
_audit_contact_author_address      ?
_audit_contact_author_email        ?
_audit_contact_author_name         ''
_audit_contact_author_phone        ?
_publ_contact_author_id_orcid      ?
_publ_section_references
;
Dolomanov, O.V., Bourhis, L.J., Gildea, R.J, Howard, J.A.K. & Puschmann, H.
 (2009), J. Appl. Cryst. 42, 339-341.

Sheldrick, G.M. (2015). Acta Cryst. C71, 3-8.
;
_chemical_name_common              ?
_chemical_name_systematic          ?
_chemical_formula_moiety           'C9 H12 N4 O3 Zn2, 0.5(C4 H12 O2 S2)'
_chemical_formula_sum              'C11 H18 N4 O4 S Zn2'
_chemical_formula_weight           433.09
_chemical_melting_point            ?
loop_
  _atom_type_symbol
  _atom_type_description
  _atom_type_scat_dispersion_real
  _atom_type_scat_dispersion_imag
  _atom_type_scat_source
 'C' 'C' 0.0033 0.0016 'International Tables Vol C Tables 4.2.6.8 and 6.1.1.4'
 'H' 'H' 0.0000 0.0000 'International Tables Vol C Tables 4.2.6.8 and 6.1.1.4'
 'N' 'N' 0.0061 0.0033 'International Tables Vol C Tables 4.2.6.8 and 6.1.1.4'
 'O' 'O' 0.0106 0.0060 'International Tables Vol C Tables 4.2.6.8 and 6.1.1.4'
 'S' 'S' 0.1246 0.1234 'International Tables Vol C Tables 4.2.6.8 and 6.1.1.4'
 'Zn' 'Zn' 0.2839 1.4301 'International Tables Vol C Tables 4.2.6.8 and 6.1.1.4'

_shelx_space_group_comment
;
The symmetry employed for this shelxl refinement is uniquely defined
by the following loop, which should always be used as a source of
symmetry information in preference to the above space-group names.
They are only intended as comments.
;
_space_group_crystal_system        'orthorhombic'
_space_group_IT_number             62
_space_group_name_H-M_alt          'P n m a'
_space_group_name_Hall             '-P 2ac 2n'
loop_
  _space_group_symop_operation_xyz
 'x, y, z'
 '-x+1/2, -y, z+1/2'
 '-x, y+1/2, -z'
 'x+1/2, -y+1/2, -z+1/2'
 '-x, -y, -z'
 'x-1/2, y, -z-1/2'
 'x, -y-1/2, z'
 '-x-1/2, y-1/2, z-1/2'

_cell_length_a                     13.5268(12)
_cell_length_b                     12.6661(11)
_cell_length_c                     10.1954(9)
_cell_angle_alpha                  90
_cell_angle_beta                   90
_cell_angle_gamma                  90
_cell_volume                       1746.8(3)
_cell_formula_units_Z              4
_cell_measurement_reflns_used      9938
_cell_measurement_temperature      200.00
_cell_measurement_theta_max        27.49
_cell_measurement_theta_min        2.50
_shelx_estimated_absorpt_T_max     0.802
_shelx_estimated_absorpt_T_min     0.596
_exptl_absorpt_coefficient_mu      2.885
_exptl_absorpt_correction_T_max    0.7456
_exptl_absorpt_correction_T_min    0.5504
_exptl_absorpt_correction_type     multi-scan
_exptl_absorpt_process_details
;
SADABS-2016/2 (Bruker,2016/2) was used for absorption correction.
wR2(int) was 0.1372 before and 0.0422 after correction.
The Ratio of minimum to maximum transmission is 0.7382.
The \l/2 correction factor is Not present.
;
_exptl_absorpt_special_details     ?
_exptl_crystal_colour              colourless
_exptl_crystal_colour_primary      colourless
_exptl_crystal_density_diffrn      1.647
_exptl_crystal_density_meas        ?
_exptl_crystal_density_method      ?
_exptl_crystal_description         plate
_exptl_crystal_F_000               880
_exptl_crystal_size_max            0.2
_exptl_crystal_size_mid            0.2
_exptl_crystal_size_min            0.08
_exptl_transmission_factor_max     ?
_exptl_transmission_factor_min     ?
_diffrn_reflns_av_R_equivalents    0.0264
_diffrn_reflns_av_unetI/netI       0.0315
_diffrn_reflns_Laue_measured_fraction_full  0.978
_diffrn_reflns_Laue_measured_fraction_max  0.974
_diffrn_reflns_limit_h_max         16
_diffrn_reflns_limit_h_min         -15
_diffrn_reflns_limit_k_max         13
_diffrn_reflns_limit_k_min         -16
_diffrn_reflns_limit_l_max         13
_diffrn_reflns_limit_l_min         -13
_diffrn_reflns_number              5523
_diffrn_reflns_point_group_measured_fraction_full  0.978
_diffrn_reflns_point_group_measured_fraction_max  0.974
_diffrn_reflns_theta_full          25.242
_diffrn_reflns_theta_max           27.492
_diffrn_reflns_theta_min           2.565
_diffrn_ambient_temperature        200.00
_diffrn_detector_area_resol_mean   ?
_diffrn_measured_fraction_theta_full  0.978
_diffrn_measured_fraction_theta_max  0.974
_diffrn_measurement_device_type    'Bruker APEX-II CCD'
_diffrn_measurement_method         '\f and \w scans'
_diffrn_radiation_type             MoK\a
_diffrn_radiation_wavelength       0.71073
_diffrn_source                     ?
_reflns_Friedel_coverage           0.000
_reflns_Friedel_fraction_full      .
_reflns_Friedel_fraction_max       .
_reflns_number_gt                  1745
_reflns_number_total               2041
_reflns_special_details
;
 Reflections were merged by SHELXL according to the crystal
 class for the calculation of statistics and refinement.
 
 _reflns_Friedel_fraction is defined as the number of unique
 Friedel pairs measured divided by the number that would be
 possible theoretically, ignoring centric projections and
 systematic absences.
;
_reflns_threshold_expression       'I > 2\s(I)'
_computing_cell_refinement         'SAINT V8.40A (Bruker, 2019)'
_computing_data_collection         ?
_computing_data_reduction          'SAINT V8.40A (Bruker, 2019)'
_computing_molecular_graphics      'Olex2 1.5 (Dolomanov et al., 2009)'
_computing_publication_material    'Olex2 1.5 (Dolomanov et al., 2009)'
_computing_structure_refinement    'SHELXL 2018/3 (Sheldrick, 2015)'
_computing_structure_solution      'SHELXT 2018/2 (Sheldrick, 2018)'
_refine_diff_density_max           0.602
_refine_diff_density_min           -0.381
_refine_diff_density_rms           0.073
_refine_ls_extinction_coef         .
_refine_ls_extinction_method       none
_refine_ls_goodness_of_fit_ref     1.058
_refine_ls_hydrogen_treatment      mixed
_refine_ls_matrix_type             full
_refine_ls_number_parameters       117
_refine_ls_number_reflns           2041
_refine_ls_number_restraints       4
_refine_ls_R_factor_all            0.0354
_refine_ls_R_factor_gt             0.0285
_refine_ls_restrained_S_all        1.057
_refine_ls_shift/su_max            0.002
_refine_ls_shift/su_mean           0.000
_refine_ls_structure_factor_coef   Fsqd
_refine_ls_weighting_details      
 'w=1/[\s^2^(Fo^2^)+(0.0329P)^2^+1.1086P] where P=(Fo^2^+2Fc^2^)/3'
_refine_ls_weighting_scheme        calc
_refine_ls_wR_factor_gt            0.0697
_refine_ls_wR_factor_ref           0.0736
_refine_special_details            ?
_olex2_refinement_description
;
1. Fixed Uiso
 At 1.2 times of:
  All C(H) groups
 At 1.5 times of:
  All C(H,H,H) groups, All C(H,H,H,H) groups
2. Restrained distances
 H002-O002
 0.975 with sigma of 0.02
 H002-Zn01_$1
 2.502 with sigma of 0.02
 H002-Zn01
 2.502 with sigma of 0.02
 O007-H002
 1.831 with sigma of 0.02
3. Others
 Fixed Sof: S003(0.5) H00F(0.5) H00G(0.5) H00H(0.5) H00I(0.5) H00J(0.5)
 H00K(0.5)
4.a Aromatic/amide H refined with riding coordinates:
 C008(H008), C00A(H00A), C00B(H00B)
4.b Idealised Me refined as rotating group:
 C00C(H00C,H00D,H00E), C00D(H00F,H00G,H00H), C00E(H00I,H00J,H00K)
;
_atom_sites_solution_hydrogens     mixed
_atom_sites_solution_primary       ?
_atom_sites_solution_secondary     ?
loop_
  _atom_site_label
  _atom_site_type_symbol
  _atom_site_fract_x
  _atom_site_fract_y
  _atom_site_fract_z
  _atom_site_U_iso_or_equiv
  _atom_site_adp_type
  _atom_site_occupancy
  _atom_site_site_symmetry_order
  _atom_site_calc_flag
  _atom_site_refinement_flags_posn
  _atom_site_refinement_flags_adp
  _atom_site_refinement_flags_occupancy
  _atom_site_disorder_assembly
  _atom_site_disorder_group
 Zn01 Zn 0.22462(2) 0.62187(2) 0.51592(2) 0.02081(10) Uani 1 1 d D . . . .
 O002 O 0.29206(17) 0.750000 0.4659(2) 0.0242(5) Uani 1 2 d DS T P . .
 S003 S 0.58574(11) 0.80126(11) 0.46783(15) 0.0441(3) Uani 0.5 1 d . . P A -1
 O1 O 0.08349(12) 0.66178(13) 0.55339(18) 0.0364(4) Uani 1 1 d . . . . .
 N005 N 0.20475(14) 0.52334(15) 0.36863(17) 0.0251(4) Uani 1 1 d . . . . .
 N006 N 0.22180(14) 0.43649(15) 0.18035(18) 0.0262(4) Uani 1 1 d . . . . .
 O007 O 0.4960(2) 0.750000 0.5176(3) 0.0560(8) Uani 1 2 d DS T P . .
 C008 C 0.0443(2) 0.750000 0.5631(3) 0.0295(7) Uani 1 2 d S T P . .
 H008 H -0.024779 0.750000 0.580167 0.035 Uiso 1 2 calc R U P . .
 C009 C 0.26342(16) 0.50465(17) 0.2655(2) 0.0261(5) Uani 1 1 d . . . . .
 C00A C 0.12077(18) 0.46419(18) 0.3476(2) 0.0295(5) Uani 1 1 d . . . . .
 H00A H 0.064905 0.461032 0.403949 0.035 Uiso 1 1 calc R U . . .
 C00B C 0.13135(18) 0.41125(19) 0.2329(2) 0.0310(5) Uani 1 1 d . . . . .
 H00B H 0.084220 0.364612 0.195285 0.037 Uiso 1 1 calc R U . . .
 C00C C 0.3630(2) 0.5526(2) 0.2475(3) 0.0475(7) Uani 1 1 d . . . . .
 H00C H 0.364307 0.622556 0.288574 0.071 Uiso 1 1 calc R U . . .
 H00D H 0.377113 0.559500 0.153619 0.071 Uiso 1 1 calc R U . . .
 H00E H 0.412964 0.507389 0.288469 0.071 Uiso 1 1 calc R U . . .
 C00D C 0.6118(4) 0.750000 0.3146(5) 0.0848(19) Uani 1 2 d S T P . .
 H00F H 0.609657 0.672723 0.318368 0.127 Uiso 0.5 1 calc R U P A -1
 H00G H 0.677884 0.772836 0.287133 0.127 Uiso 0.5 1 calc R U P A -1
 H00H H 0.562721 0.775380 0.251319 0.127 Uiso 0.5 1 calc R U P A -1
 C00E C 0.6859(4) 0.750000 0.5572(7) 0.0865(19) Uani 1 2 d S T P . .
 H00I H 0.680238 0.771555 0.649222 0.130 Uiso 0.5 1 calc R U P A -1
 H00J H 0.747908 0.777096 0.520653 0.130 Uiso 0.5 1 calc R U P A -1
 H00K H 0.685394 0.672761 0.551612 0.130 Uiso 0.5 1 calc R U P A -1
 H002 H 0.3627(9) 0.750000 0.484(5) 0.130 Uiso 1 2 d DS U P . .

loop_
  _atom_site_aniso_label
  _atom_site_aniso_U_11
  _atom_site_aniso_U_22
  _atom_site_aniso_U_33
  _atom_site_aniso_U_23
  _atom_site_aniso_U_13
  _atom_site_aniso_U_12
 Zn01 0.02581(18) 0.01795(14) 0.01867(14) -0.00031(8) 0.00115(9) -0.00035(9)
 O002 0.0282(12) 0.0180(10) 0.0265(10) 0.000 0.0047(9) 0.000
 S003 0.0399(8) 0.0352(7) 0.0573(8) 0.0006(6) 0.0068(6) 0.0017(6)
 O1 0.0280(9) 0.0251(9) 0.0559(10) -0.0007(8) 0.0112(8) -0.0006(7)
 N005 0.0252(10) 0.0245(9) 0.0255(8) -0.0059(8) 0.0025(7) -0.0028(8)
 N006 0.0284(11) 0.0258(9) 0.0243(8) -0.0057(7) 0.0022(7) -0.0057(8)
 O007 0.0305(16) 0.081(2) 0.0566(17) 0.000 0.0147(13) 0.000
 C008 0.0196(17) 0.0304(16) 0.0386(17) 0.000 0.0076(13) 0.000
 C009 0.0273(12) 0.0268(11) 0.0241(10) -0.0066(9) 0.0033(9) -0.0024(9)
 C00A 0.0244(12) 0.0342(12) 0.0297(10) -0.0047(10) 0.0046(9) -0.0076(9)
 C00B 0.0283(13) 0.0339(12) 0.0306(11) -0.0058(10) -0.0007(9) -0.0104(10)
 C00C 0.0356(15) 0.0569(17) 0.0501(15) -0.0276(14) 0.0134(12) -0.0172(13)
 C00D 0.079(4) 0.124(5) 0.052(3) 0.000 0.027(3) 0.000
 C00E 0.045(3) 0.109(5) 0.105(5) 0.000 -0.020(3) 0.000

_geom_special_details
;
 All esds (except the esd in the dihedral angle between two l.s. planes)
 are estimated using the full covariance matrix.  The cell esds are taken
 into account individually in the estimation of esds in distances, angles
 and torsion angles; correlations between esds in cell parameters are only
 used when they are defined by crystal symmetry.  An approximate (isotropic)
 treatment of cell esds is used for estimating esds involving l.s. planes.
;
loop_
  _geom_bond_atom_site_label_1
  _geom_bond_atom_site_label_2
  _geom_bond_distance
  _geom_bond_site_symmetry_2
  _geom_bond_publ_flag
 Zn01 O002 1.9304(12) . ?
 Zn01 O1 2.0115(17) . ?
 Zn01 N005 1.9710(17) . ?
 Zn01 N006 1.9703(18) 2_565 ?
 O002 H002 0.973(13) . ?
 S003 O007 1.468(3) . ?
 S003 C00D 1.728(5) . ?
 S003 C00E 1.757(5) . ?
 O1 C008 1.241(2) . ?
 N005 C009 1.339(3) . ?
 N005 C00A 1.378(3) . ?
 N006 C009 1.347(3) . ?
 N006 C00B 1.373(3) . ?
 C008 H008 0.9500 . ?
 C009 C00C 1.488(3) . ?
 C00A H00A 0.9500 . ?
 C00A C00B 1.356(3) . ?
 C00B H00B 0.9500 . ?
 C00C H00C 0.9800 . ?
 C00C H00D 0.9800 . ?
 C00C H00E 0.9800 . ?
 C00D H00F 0.9800 . ?
 C00D H00G 0.9800 . ?
 C00D H00H 0.9800 . ?
 C00E H00I 0.9800 . ?
 C00E H00J 0.9800 . ?
 C00E H00K 0.9800 . ?

loop_
  _geom_angle_atom_site_label_1
  _geom_angle_atom_site_label_2
  _geom_angle_atom_site_label_3
  _geom_angle
  _geom_angle_site_symmetry_1
  _geom_angle_site_symmetry_3
  _geom_angle_publ_flag
 O002 Zn01 O1 106.70(8) . . ?
 O002 Zn01 N005 113.29(8) . . ?
 O002 Zn01 N006 111.50(8) . 2_565 ?
 N005 Zn01 O1 100.05(8) . . ?
 N006 Zn01 O1 106.36(8) 2_565 . ?
 N006 Zn01 N005 117.44(8) 2_565 . ?
 Zn01 O002 Zn01 114.43(11) . 7_575 ?
 Zn01 O002 H002 114.5(10) 7_575 . ?
 Zn01 O002 H002 114.5(10) . . ?
 O007 S003 C00D 108.4(2) . . ?
 O007 S003 C00E 107.2(2) . . ?
 C00D S003 C00E 99.9(3) . . ?
 C008 O1 Zn01 130.34(17) . . ?
 C009 N005 Zn01 129.03(15) . . ?
 C009 N005 C00A 105.69(17) . . ?
 C00A N005 Zn01 125.12(14) . . ?
 C009 N006 Zn01 129.40(15) . 2_564 ?
 C009 N006 C00B 105.67(18) . . ?
 C00B N006 Zn01 124.91(15) . 2_564 ?
 O1 C008 O1 128.4(3) 7_575 . ?
 O1 C008 H008 115.8 . . ?
 O1 C008 H008 115.8 7_575 . ?
 N005 C009 N006 111.82(19) . . ?
 N005 C009 C00C 124.11(19) . . ?
 N006 C009 C00C 124.07(19) . . ?
 N005 C00A H00A 125.8 . . ?
 C00B C00A N005 108.4(2) . . ?
 C00B C00A H00A 125.8 . . ?
 N006 C00B H00B 125.8 . . ?
 C00A C00B N006 108.4(2) . . ?
 C00A C00B H00B 125.8 . . ?
 C009 C00C H00C 109.5 . . ?
 C009 C00C H00D 109.5 . . ?
 C009 C00C H00E 109.5 . . ?
 H00C C00C H00D 109.5 . . ?
 H00C C00C H00E 109.5 . . ?
 H00D C00C H00E 109.5 . . ?
 S003 C00D H00F 109.5 . . ?
 S003 C00D H00G 109.5 . . ?
 S003 C00D H00H 109.5 . . ?
 H00F C00D H00G 109.5 . . ?
 H00F C00D H00H 109.5 . . ?
 H00G C00D H00H 109.5 . . ?
 S003 C00E H00I 109.5 . . ?
 S003 C00E H00J 109.5 . . ?
 S003 C00E H00K 109.5 . . ?
 H00I C00E H00J 109.5 . . ?
 H00I C00E H00K 109.5 . . ?
 H00J C00E H00K 109.5 . . ?

loop_
  _geom_torsion_atom_site_label_1
  _geom_torsion_atom_site_label_2
  _geom_torsion_atom_site_label_3
  _geom_torsion_atom_site_label_4
  _geom_torsion
  _geom_torsion_site_symmetry_1
  _geom_torsion_site_symmetry_2
  _geom_torsion_site_symmetry_3
  _geom_torsion_site_symmetry_4
  _geom_torsion_publ_flag
 Zn01 O1 C008 O1 -1.0(6) . . . 7_575 ?
 Zn01 N005 C009 N006 -175.96(15) . . . . ?
 Zn01 N005 C009 C00C 4.5(4) . . . . ?
 Zn01 N005 C00A C00B 176.10(16) . . . . ?
 Zn01 N006 C009 N005 -178.11(15) 2_564 . . . ?
 Zn01 N006 C009 C00C 1.4(4) 2_564 . . . ?
 Zn01 N006 C00B C00A 178.39(16) 2_564 . . . ?
 N005 C00A C00B N006 -0.1(3) . . . . ?
 C009 N005 C00A C00B 0.3(3) . . . . ?
 C009 N006 C00B C00A -0.1(3) . . . . ?
 C00A N005 C009 N006 -0.4(3) . . . . ?
 C00A N005 C009 C00C -179.9(2) . . . . ?
 C00B N006 C009 N005 0.3(3) . . . . ?
 C00B N006 C009 C00C 179.8(2) . . . . ?

_shelx_res_file
;
TITL mo_31116_0ma_a.res in Pnma
    mo_31116_0ma.res
    created by SHELXL-2018/3 at 17:37:43 on 10-Jul-2024
REM Old TITL mo_31116_0ma in Pnma
REM SHELXT solution in Pnma: R1 0.085, Rweak 0.002, Alpha 0.027
REM <I/s> 0.726 for 187 systematic absences, Orientation as input
REM Formula found by SHELXT: C14 N6 O Zn2
CELL 0.71073 13.5268 12.6661 10.1954 90 90 90
ZERR 4 0.0012 0.0011 0.0009 0 0 0
LATT 1
SYMM 0.5-X,-Y,0.5+Z
SYMM -X,0.5+Y,-Z
SYMM 0.5+X,0.5-Y,0.5-Z
SFAC C H N O S Zn
UNIT 44 72 16 16 4 8
EQIV $1 +X,1.5-Y,+Z
DFIX 0.975 H002 O002
DFIX 2.502 H002 Zn01_$1
DFIX 2.502 H002 Zn01
DFIX 1.831 O007 H002

L.S. 40
PLAN  2
SIZE 0.08 0.2 0.2
TEMP -73.15
CONF
BOND
list 4
MORE -1
BOND $H
fmap 2 53
acta
REM <olex2.extras>
REM <HklSrc "%.\\mo_31116_0ma.hkl">
REM </olex2.extras>

WGHT    0.032900    1.108600
FVAR       0.55943
ZN01  6    0.224621    0.621869    0.515916    11.00000    0.02581    0.01795 =
         0.01867   -0.00031    0.00115   -0.00035
O002  4    0.292062    0.750000    0.465862    10.50000    0.02821    0.01805 =
         0.02649    0.00000    0.00472    0.00000
PART -1
S003  5    0.585742    0.801255    0.467832    10.50000    0.03987    0.03521 =
         0.05735    0.00064    0.00681    0.00167

PART 0
O1    4    0.083491    0.661784    0.553391    11.00000    0.02804    0.02512 =
         0.05594   -0.00069    0.01120   -0.00055
N005  3    0.204750    0.523338    0.368630    11.00000    0.02518    0.02451 =
         0.02549   -0.00589    0.00252   -0.00275
N006  3    0.221804    0.436492    0.180346    11.00000    0.02844    0.02583 =
         0.02427   -0.00569    0.00218   -0.00568

O007  4    0.495968    0.750000    0.517622    10.50000    0.03053    0.08083 =
         0.05661    0.00000    0.01469    0.00000
C008  1    0.044263    0.750000    0.563093    10.50000    0.01959    0.03042 =
         0.03860    0.00000    0.00757    0.00000
AFIX  43
H008  2   -0.024779    0.750000    0.580167    10.50000   -1.20000
AFIX   0
C009  1    0.263420    0.504650    0.265466    11.00000    0.02733    0.02683 =
         0.02411   -0.00657    0.00328   -0.00240
C00A  1    0.120768    0.464187    0.347612    11.00000    0.02444    0.03423 =
         0.02969   -0.00468    0.00460   -0.00762
AFIX  43
H00A  2    0.064905    0.461032    0.403949    11.00000   -1.20000
AFIX   0
C00B  1    0.131351    0.411246    0.232911    11.00000    0.02833    0.03391 =
         0.03064   -0.00585   -0.00065   -0.01041
AFIX  43
H00B  2    0.084220    0.364612    0.195285    11.00000   -1.20000
AFIX   0
C00C  1    0.362950    0.552620    0.247498    11.00000    0.03559    0.05687 =
         0.05008   -0.02762    0.01344   -0.01717
AFIX 137
H00C  2    0.364307    0.622556    0.288574    11.00000   -1.50000
H00D  2    0.377113    0.559500    0.153619    11.00000   -1.50000
H00E  2    0.412964    0.507389    0.288469    11.00000   -1.50000
AFIX   0

C00D  1    0.611825    0.750000    0.314572    10.50000    0.07874    0.12351 =
         0.05224    0.00000    0.02743    0.00000
PART -1
AFIX 137
H00F  2    0.609657    0.672723    0.318368    10.50000   -1.50000
H00G  2    0.677884    0.772836    0.287133    10.50000   -1.50000
H00H  2    0.562721    0.775380    0.251319    10.50000   -1.50000
AFIX   0
PART 0
C00E  1    0.685893    0.750000    0.557211    10.50000    0.04549    0.10867 =
         0.10531    0.00000   -0.02037    0.00000
PART -1
AFIX 137
H00I  2    0.680238    0.771555    0.649222    10.50000   -1.50000
H00J  2    0.747908    0.777096    0.520653    10.50000   -1.50000
H00K  2    0.685394    0.672761    0.551612    10.50000   -1.50000
AFIX   0
PART 0
H002  2    0.362727    0.750000    0.483756    10.50000   -1.50000
HKLF 4


REM  mo_31116_0ma_a.res in Pnma
REM wR2 = 0.0736, GooF = S = 1.058, Restrained GooF = 1.057 for all data
REM R1 = 0.0285 for 1745 Fo > 4sig(Fo) and 0.0354 for all 2041 data
REM 117 parameters refined using 4 restraints

END

WGHT      0.0329      1.1086

REM Highest difference peak  0.602,  deepest hole -0.381,  1-sigma level  0.073
Q1    1   0.1231  0.6240  0.5090  11.00000  0.05    0.60
Q2    1   0.3182  0.6213  0.5092  11.00000  0.05    0.51
;
_shelx_res_checksum                54229
_shelx_hkl_file
;
   0   0  -1    0.00    0.30
   0   0  -3   -0.20    0.80
   0   0   3   -0.20    0.80
   0   0  -5    7.30    2.00
   0   0   5   10.50    2.00
   0   0   6 5095.89  164.98
   0   0  -6 5279.37  164.58
   0   0  -7   33.80    4.30
   0   0   7   35.50    4.10
   0   0  -8 2239.28   74.99
   0   0   8 2304.47   73.99
   0   0  -9    1.10    2.70
   0   0   9    0.90    2.60
   0   0  10   62.99    6.50
   0   0  11   18.10    4.20
   0   0  12  149.88   10.30
   0   0  13   26.30    4.60
   0  -1   1  445.26   14.10
   0   1  -1  397.26   14.00
   0  -1   2   -0.30    0.70
   0   1  -2   -0.10    0.70
   0   1   3 1779.82   57.79
   0  -1   3 1894.51   58.69
   0   1  -3 1758.12   58.79
   0  -1  -3 1884.31   58.69
   0  -1  -4    0.00    1.00
   0   1  -4    2.00    1.30
   0  -1   4    2.40    1.50
   0   1  -5 1233.48   42.30
   0   1   5 1304.47   41.10
   0  -1   5 1260.27   42.00
   0  -1  -5 1263.17   41.60
   0   1  -6   16.90    2.90
   0  -1   6    8.80    2.40
   0   1   7  869.41   30.20
   0  -1   7  890.71   31.20
   0  -1  -7  934.51   31.20
   0   1  -7  869.01   31.80
   0   1  -8   -0.20    2.60
   0  -1   8    1.20    2.40
   0   1   8    3.00    2.30
   0  -1  -8    5.40    2.50
   0   1   9  416.76   16.70
   0  -1   9  434.86   17.60
   0  -1  -9  432.66   17.80
   0  -1  10   -0.80    2.70
   0   1  10    0.70    2.70
   0  -1  11  312.07   14.90
   0  -1  12   -1.70    3.60
   0  -1  13  321.47   15.90
   0   2  -1    0.10    0.70
   0  -2   1    0.90    0.70
   0   2  -3   -1.20    1.10
   0  -2   3    0.20    1.10
   0  -2   4  892.71   30.40
   0   2  -4  893.31   30.70
   0  -2   5    1.70    2.00
   0   2  -5    2.10    1.80
   0  -2   6   26.20    3.60
   0   2  -6   23.20    3.60
   0  -2   7    4.70    2.60
   0   2  -7   10.30    3.10
   0  -2   8  496.95   19.80
   0  -2   9    3.20    3.10
   0  -2  -9   -1.50    2.40
   0  -2  10   12.20    3.80
   0  -2  11    4.10    3.70
   0  -2  12   52.79    6.80
   0  -2  13   -1.70    4.00
   0  -3   0    1.20    0.80
   0  -3   1 1632.24   52.59
   0  -3   2    0.00    1.10
   0   3  -2   -0.40    0.90
   0   3  -3  160.48    7.60
   0  -3   3  159.18    7.50
   0   3  -4    0.50    1.50
   0  -3   4    1.50    1.70
   0  -3   5  875.41   29.50
   0   3  -5  785.02   29.50
   0  -3   6    0.60    2.20
   0   3  -6    0.40    2.10
   0  -3   7 3062.09  100.09
   0   3  -7 3091.09  100.89
   0  -3   8    0.00    2.80
   0   3  -8   -1.40    2.70
   0  -3   9  949.51   34.70
   0  -3  10   -2.20    3.10
   0  -3  11  845.62   32.30
   0  -3  12    3.10    3.70
   0  -3  13  582.94   25.00
   0  -4   0  816.32   27.20
   0  -4   1    0.20    1.10
   0   4  -3    4.00    1.80
   0  -4   4 6945.01  219.78
   0   4  -4 6954.60  220.08
   0  -4   5    1.90    2.10
   0   4  -5   -0.20    1.90
   0  -4   6 2986.90   97.69
   0   4  -6 3010.70   98.29
   0   4  -7    0.50    2.40
   0  -4   7   -0.70    2.40
   0  -4   8 1087.29   39.10
   0  -4   9    6.30    3.80
   0  -4  10 1030.90   38.20
   0  -4  11    1.90    3.50
   0  -4  12  198.08   12.70
   0  -5   0    0.30    1.30
   0  -5   1  140.29    6.80
   0  -5  -1  123.39    5.80
   0  -5   2    1.70    1.80
   0  -5   3  444.76   17.40
   0  -5   4    2.50    2.00
   0  -5   5 2118.79   70.39
   0  -5   6    6.80    3.00
   0  -5   7  351.26   16.00
   0  -5   8    0.10    2.90
   0  -5   9 1099.29   40.40
   0  -5  10   -0.90    3.50
   0  -5  11  507.35   22.60
   0  -5  12    1.40    4.20
   0  -6   0  432.16   16.20
   0  -6  -1   -0.10    1.30
   0  -6   1    0.60    1.50
   0  -6   2    9.10    2.40
   0  -6   3   -0.80    1.80
   0  -6   4  470.35   19.00
   0  -6   5   -0.10    2.40
   0  -6   6  229.18   12.10
   0  -6   7    2.10    3.10
   0  -6   8    3.90    3.50
   0  -6   9    3.40    3.80
   0  -6  10   43.60    6.60
   0  -6  11    0.20    4.10
   0  -6  12   12.90    5.20
   0  -7   0   -1.20    1.60
   0  -7  -1  285.37   11.90
   0  -7   1  304.47   12.80
   0  -7   2   -1.20    1.80
   0  -7   4   -0.70    2.30
   0  -7   5 1552.94   53.79
   0  -7   6    0.20    2.80
   0  -7   7  267.47   16.60
   0  -7   8   -2.30    3.10
   0  -7   9 1243.18   45.90
   0  -7  10   -0.70    3.60
   0  -7  11  583.64   26.00
   0  -8   0 6570.24  208.18
   0  -8   1    1.40    2.20
   0  -8  -1    1.20    2.00
   0  -8   2 6515.05  207.38
   0  -8   3    0.50    2.50
   0  -8   4 4001.30  130.09
   0  -8   5   -0.20    2.70
   0  -8   6 1548.25   59.29
   0  -8   7    0.90    3.30
   0  -8   8 1385.86   50.39
   0  -8   9   -0.60    4.00
   0  -8  10  332.67   17.90
   0  -8  11    0.70    4.20
   0  -9   0   -0.80    2.10
   0  -9   1   61.69    6.20
   0  -9  -1   94.49    6.20
   0  -9   2   -0.70    2.40
   0  -9   3  866.01   32.50
   0  -9   4   -1.80    2.70
   0  -9   5  562.44   24.10
   0  -9   6    2.70    3.50
   0  -9   7  853.81   33.80
   0  -9   8   -0.70    3.70
   0  -9   9  235.28   15.00
   0  -9  10    1.10    4.10
   0  -9  11  145.89   12.30
   0 -10   0    7.20    2.90
   0 -10  -1   -0.90    2.10
   0 -10   1    0.60    2.60
   0 -10   2   37.30    5.60
   0 -10  -2   37.80    4.50
   0 -10   3    0.80    3.10
   0 -10   4  360.66   17.40
   0 -10   5    2.30    3.60
   0 -10   6   15.60    4.80
   0 -10   7    1.90    3.90
   0 -10   8  205.98   13.90
   0 -10   9    0.50    4.60
   0 -10  10   26.80    6.40
   0 -11   0    2.40    2.90
   0 -11   1   90.99    7.90
   0 -11  -1   88.09    7.10
   0 -11   2   -1.70    2.90
   0 -11   3    9.40    4.40
   0 -11   4   -8.20    3.00
   0 -11   5  181.68   12.50
   0 -11   6    0.50    3.90
   0 -11   7  299.67   17.20
   0 -11   8    3.60    4.30
   0 -11   9  386.46   21.10
   0 -12   0 1631.04   56.49
   0 -12  -1   -0.90    2.60
   0 -12   1   -4.00    3.20
   0 -12   2 2216.68   76.49
   0 -12   3   -0.40    3.50
   0 -12   4 1001.90   38.80
   0 -12   5   -1.80    3.70
   0 -12   6 1760.42   63.39
   0 -12   7    4.40    4.70
   0 -12   8  731.33   31.90
   0 -12   9    1.60    4.80
   0 -13   0    1.80    3.50
   0 -13  -1   11.00    3.90
   0 -13   2   -1.20    3.50
   0 -13   3   38.90    6.60
   0 -13   4   -0.10    3.90
   0 -13   5   19.50    5.90
   0 -13   6    2.10    4.50
   0 -13   7  120.49   11.90
   0 -13   8   -2.90    4.50
   0 -14  -1    2.20    3.40
   0 -14   1   -6.20    3.30
   0 -14   2  353.46   18.40
   0 -14   3   12.70    5.00
   0 -14   4   24.30    6.10
   0 -14   5   -4.60    4.00
   0 -14   6   83.09   10.50
   0 -15   0    3.10    4.00
   0 -15  -1   18.50    5.50
   0 -15   1   17.50    5.50
   0 -15   2   -1.30    4.10
   0 -15   3  161.78   13.30
   0 -15   4   -2.00    4.40
   0 -15   5   28.80    7.10
   0 -16   0 1076.99   41.00
   0 -16  -1   -0.30    3.90
   0 -16   1    1.20    4.40
   0 -16   2  821.62   34.20
   0 -16   3    0.10    4.70
   1   0   2  172.38    6.10
   1   0  -2  152.08    6.40
  -1   0   3   10.70    1.60
   1   0  -3   12.00    1.70
   1   0   3    9.50    1.50
  -1   0   5  529.15   18.60
   1   0   5  532.05   18.70
   1   0  -5  521.15   19.00
  -1   0   6 5363.56  168.18
   1   0   6 5249.47  168.28
   1   0  -6 5363.36  168.98
  -1   0   7   65.89    5.20
   1   0   7   65.99    5.30
   1   0  -7   75.29    5.70
   1   0  -8 1873.61   62.99
   1   0   8 1932.61   61.99
  -1   0   8 1834.42   61.79
  -1   0   9   14.90    3.50
   1   0   9   10.50    3.30
   1   0 -10  778.02   30.00
  -1   0  10  787.32   28.60
   1   0  10  772.12   28.40
  -1   0  11    5.80    3.50
   1   0  11    2.10    3.20
   1   0  12 1367.36   50.89
  -1   0  12 1505.35   50.09
  -1   0  13   16.00    4.70
   1   1   0    0.20    0.20
  -1  -1   0    0.10    0.30
  -1  -1   2 1208.08   38.60
   1  -1  -2 1184.08   38.10
  -1   1   2 1214.38   38.20
   1   1  -2 1190.08   38.60
   1  -1   2 1191.38   38.80
  -1  -1   3 5471.75  168.28
   1  -1  -3 5371.56  167.68
  -1   1   3 5303.17  167.58
   1  -1   3 5345.56  168.48
   1   1  -3 5282.47  168.38
   1  -1  -4 1074.79   35.20
  -1  -1   4 1105.99   35.70
   1  -1   4 1072.99   35.80
   1   1  -4 1089.29   36.00
  -1   1   4 1038.00   34.90
   1  -1  -5 3453.25  106.29
  -1  -1   5 3156.18  110.29
   1   1   5 3384.46  105.69
   1  -1   5 3324.17  106.69
  -1   1   5 3497.35  105.89
   1   1  -5 3285.87  106.99
  -1  -1  -5 3287.57  106.09
   1  -1  -6  575.74   19.90
  -1  -1   6  528.95   19.80
   1  -1   6  530.95   20.00
  -1   1   6  542.95   19.20
   1   1  -6  540.95   20.50
   1  -1  -7 1140.39   39.90
  -1  -1   7 1189.28   39.90
  -1   1   7 1167.88   39.10
   1   1  -7 1218.08   40.90
   1  -1   7 1148.09   40.00
   1  -1  -8  233.18   11.40
  -1  -1   8  248.38   11.40
   1   1   8  238.28   10.50
   1  -1   8  244.78   11.50
  -1   1   8  243.28   10.70
   1   1  -8  241.68   12.10
  -1  -1   9  501.85   20.00
   1  -1  -9  520.55   20.60
   1   1   9  491.15   19.00
   1   1  -9  513.55   21.30
  -1   1   9  500.75   19.30
   1  -1   9  518.55   20.20
  -1  -1  10   11.20    3.70
   1  -1 -10   13.90    4.10
   1  -1  10   14.50    3.80
   1   1 -10    9.20    4.20
  -1   1  10   10.60    3.40
  -1  -1  11  118.89   10.40
   1  -1  11  131.39    9.10
  -1  -1  12   23.30    5.00
  -1   1  12    9.10    4.30
   1  -1  12   16.70    4.50
  -1  -1  13   13.90    4.80
   1  -1  13   20.60    4.90
  -1  -2   0   -0.10    0.50
   1   2   0    0.00    0.50
  -1  -2   1 1726.53   54.39
   1   2  -1 1690.63   54.49
  -1  -2   2  647.94   21.70
   1  -2   2  653.73   22.00
   1   2  -2  624.24   21.70
  -1  -2   3   17.10    2.20
   1  -2  -3   17.30    1.80
   1  -2   3   16.20    2.40
   1   2  -3   18.30    2.40
   1  -2  -4   45.80    2.90
  -1  -2   4   42.10    3.70
   1  -2   4   40.30    3.60
   1   2  -4   38.60    3.60
  -1  -2   5  209.78    9.30
   1   2  -5  203.38    9.60
   1  -2   5  194.38    9.30
  -1  -2   6  245.18   10.90
   1   2  -6  233.58   11.30
   1  -2   6  240.68   11.00
  -1   2   6  241.78    9.60
  -1  -2   7  326.97   13.80
   1  -2   7  312.67   13.80
   1   2  -7  319.47   14.40
   1  -2  -8    1.50    2.30
  -1  -2   8    5.90    2.90
   1  -2   8    5.30    2.90
   1   2  -8   10.20    3.40
  -1  -2   9    2.80    3.00
   1  -2  -9    0.80    2.60
   1  -2   9   -1.40    2.90
   1   2  -9   -1.00    3.10
  -1  -2  10   50.39    6.10
   1   2 -10   52.69    7.10
   1  -2  10   51.19    6.20
  -1  -2  11    4.10    3.80
   1  -2  11   -1.10    3.30
  -1  -2  12   80.89    8.50
   1  -2  12   78.79    8.20
  -1  -2  13    6.50    4.50
   1  -2  13   10.90    4.70
   1   3   0    0.40    0.90
  -1  -3   0    0.20    0.80
  -1  -3   2  107.89    5.20
   1   3  -2  100.59    5.20
   1  -3   2   97.89    5.30
  -1  -3   3 2009.70   65.09
   1  -3   3 2047.70   65.49
   1   3  -3 1978.50   65.39
  -1  -3   4   31.80    3.60
   1   3  -4   33.00    3.70
   1  -3   4   34.00    3.70
  -1  -3   5 4707.53  147.69
   1  -3   5 4702.93  147.99
   1   3  -5 4495.45  148.09
  -1  -3   6   73.39    5.80
   1  -3   6   63.39    5.80
   1   3  -6   78.49    6.10
  -1  -3   7 1297.07   43.50
   1  -3   7 1240.38   43.50
   1   3  -7 1222.28   46.20
  -1  -3   8   52.99    6.00
   1   3  -8   60.49    6.50
   1  -3   8   49.20    6.00
  -1  -3   9  641.54   24.80
   1  -3   9  620.54   24.80
   1   3  -9  630.54   26.00
  -1  -3  10    1.10    3.50
   1   3 -10    8.10    4.40
   1  -3  10    6.00    5.00
  -1  -3  11  251.67   13.80
   1  -3  11  251.37   13.80
  -1  -3  12   16.70    4.90
   1  -3  12   13.70    4.60
   1  -3  13   15.80    5.10
  -1  -4   0    0.40    0.90
   1   4   0   -1.70    0.80
  -1  -4   1 1478.95   47.90
   1   4  -1 1463.05   48.00
  -1  -4   2 3396.16  108.09
   1   4  -2 3315.67  108.29
   1  -4   2 3470.25  108.59
  -1  -4   3 1836.72   59.29
   1   4  -3 1760.22   58.89
   1  -4   3 1773.92   59.39
  -1  -4   4 1433.86   48.40
   1  -4   4 1456.65   48.80
   1   4  -4 1445.16   48.80
  -1  -4   5  592.84   21.60
   1  -4   5  552.64   21.60
   1   4  -5  551.44   21.80
  -1  -4   6 2229.08   74.29
   1  -4   6 2297.47   74.69
   1   4  -6 2221.08   74.99
  -1  -4   7   46.30    5.70
   1   4  -7   42.50    5.90
   1  -4   7   49.00    5.90
  -1  -4   8 1908.51   63.69
   1   4  -8 1874.11   64.89
   1  -4   8 1855.11   63.89
   1   4  -9   22.90    5.10
   1  -4   9   21.30    4.80
  -1  -4  10 2329.67   77.39
   1  -4  10 2252.27   77.49
  -1  -4  11   14.30    4.70
   1  -4  11   23.30    5.30
  -1  -4  12  506.05   22.50
   1  -4  12  498.35   22.40
  -1  -5   0    0.80    1.30
  -1  -5   1 3157.48  100.69
  -1  -5  -1 3181.38   99.79
   1   5  -1 3128.59  100.89
  -1  -5   2   18.80    3.40
   1   5  -2   11.60    2.50
   1  -5   2   13.20    3.20
  -1  -5   3 4186.68  132.99
   1   5  -3 4088.59  133.29
   1  -5   3 4216.88  133.39
  -1  -5   4  229.88   10.80
   1   5  -4  234.58   11.10
   1  -5   4  225.38   11.00
  -1  -5   5 1225.98   42.40
   1   5  -5 1211.58   42.90
   1  -5   5 1235.98   42.80
  -1  -5   6  146.49    8.90
   1   5  -6  139.49    9.10
   1  -5   6  137.19    8.90
  -1  -5   7  742.73   28.20
   1   5  -7  715.23   28.80
   1  -5   7  762.92   28.60
  -1  -5   8   16.10    4.10
   1  -5   8   17.50    4.50
   1   5  -8   15.40    4.40
  -1  -5   9  362.16   16.90
   1  -5   9  338.57   16.90
  -1  -5  10   50.09    6.80
   1  -5  10   49.40    7.10
  -1  -5  11  116.09   10.00
   1  -5  11  111.79   10.00
  -1  -5  12   15.00    5.20
   1  -5  12   15.40    5.10
  -1  -6   0    0.60    1.40
  -1  -6   1  408.56   15.60
  -1  -6  -1  402.06   14.70
   1  -6   1  411.16   16.30
  -1  -6   2  236.68   10.70
   1   6  -2  236.98   10.80
   1  -6   2  238.98   11.00
  -1  -6   3    1.20    2.10
   1  -6   3    1.90    2.10
   1   6  -3   -0.90    1.80
  -1  -6   4  938.21   33.10
   1  -6   4  919.01   33.40
   1   6  -4  911.11   33.40
  -1  -6   5   25.90    4.30
   1  -6   5   27.50    4.60
   1   6  -5   23.00    5.10
  -1  -6   6    1.00    2.60
   1  -6   6    6.90    3.20
   1   6  -6   -0.70    2.20
  -1  -6   7    1.50    3.00
   1   6  -7    4.00    3.30
   1  -6   7   -2.30    2.70
  -1  -6   8   41.70    6.10
   1  -6   8   39.80    6.00
  -1  -6   9    2.70    3.60
   1  -6   9    0.70    3.60
  -1  -6  10   52.39    7.00
   1  -6  10   48.80    7.10
  -1  -6  11   10.70    4.90
   1  -6  11    3.40    4.40
  -1  -6  12   -2.70    3.90
   1  -6  12    0.00    4.30
  -1  -7   0    1.60    1.70
   1  -7   0   -0.90    1.70
  -1  -7   1 4992.10  158.58
   1  -7   1 4898.51  159.08
  -1  -7  -1 5066.79  157.58
  -1  -7   2   69.39    5.50
   1  -7   2   64.59    5.70
  -1  -7   3 5500.65  177.08
   1  -7   3 5604.54  177.68
  -1  -7   4   18.60    3.80
   1  -7   4   16.60    3.80
   1   7  -4   11.30    5.50
  -1  -7   5 2924.91   94.59
   1   7  -5 2806.62   94.99
   1  -7   5 2868.11   94.99
  -1  -7   6   19.90    4.30
   1  -7   6   15.50    4.20
  -1  -7   7 1146.89   39.90
   1  -7   7  958.00   41.60
  -1  -7   8    1.10    3.50
   1  -7   8    1.40    3.60
  -1  -7   9  471.95   21.10
   1  -7   9  436.66   21.00
  -1  -7  10   -0.60    3.50
   1  -7  10    0.60    4.00
  -1  -7  11  104.49   10.50
   1  -7  11  106.59   10.50
  -1  -8   0    3.60    2.20
  -1  -8   1  266.77   12.10
   1  -8  -1  290.17   12.00
  -1  -8  -1  252.97   11.10
   1  -8   1  255.57   12.30
  -1  -8   2   28.80    4.40
  -1  -8   3  182.68   10.30
   1  -8   3  189.48   10.60
  -1  -8   4  825.72   31.00
   1  -8   4  824.72   31.30
  -1  -8   5   64.99    7.00
   1  -8   5   62.99    6.90
  -1  -8   7   33.20    5.80
   1  -8   7   30.90    5.80
  -1  -8   8  913.31   34.90
   1  -8   8  863.61   34.80
  -1  -8   9    6.20    4.00
   1  -8   9    3.60    4.20
  -1  -8  10  552.44   24.70
   1  -8  10  530.05   24.80
  -1  -8  11    6.20    4.60
   1  -8  11    6.10    4.80
  -1  -9   0    2.00    2.30
   1  -9   0    0.50    2.40
   1  -9  -1 3418.76  104.19
  -1  -9   1 3180.38  104.19
   1  -9   1 3095.29  104.69
  -1  -9  -1 3137.39  103.09
  -1  -9   2   26.50    4.40
   1  -9  -2   33.40    4.30
   1  -9   2   31.80    5.00
  -1  -9   3 2302.57   77.59
   1  -9   3 2345.17   78.29
  -1  -9   4   26.20    5.00
   1  -9   4   33.90    5.50
  -1  -9   5  719.33   28.70
   1  -9   5  711.43   31.20
  -1  -9   6    4.70    3.70
   1  -9   6    6.60    3.90
  -1  -9   7  608.64   26.40
   1  -9   7  646.74   27.00
  -1  -9   8   12.90    5.00
   1  -9   8    6.40    4.40
  -1  -9   9  217.98   14.00
   1  -9   9  214.08   14.20
  -1  -9  10   -0.10    4.00
   1  -9  10   -4.20    3.90
  -1  -9  11   11.90    5.10
   1  -9  11    6.00    4.70
  -1 -10   0    1.30    2.60
   1 -10   0   -0.40    2.40
   1 -10  -1  169.38    9.70
  -1 -10   1  182.78   10.20
  -1 -10  -1  179.68    9.30
   1 -10   1  181.18   10.50
   1 -10  -2    0.40    2.30
  -1 -10   2    1.70    2.90
   1 -10   2   -1.00    2.70
  -1 -10   3   23.90    4.90
   1 -10   3   23.10    5.00
  -1 -10   4  189.58   11.40
   1 -10   4  152.78   12.40
  -1 -10   5    2.50    3.50
   1 -10   5   -2.20    3.00
  -1 -10   6   37.50    6.30
   1 -10   6   52.99    7.50
  -1 -10   7   21.50    5.40
   1 -10   7   16.30    5.20
  -1 -10   8  141.39   11.80
   1 -10   8  135.39   11.60
  -1 -10   9    4.50    4.40
   1 -10   9    9.00    5.20
  -1 -10  10   62.69    8.80
   1 -10  10   93.49   10.90
  -1 -11   0   -1.10    2.60
   1 -11   0    3.70    2.80
  -1 -11   1 1290.37   45.80
   1 -11  -1 1401.26   46.00
   1 -11   1 1259.57   46.40
  -1 -11  -1 1264.17   44.60
  -1 -11   2    0.30    3.00
   1 -11   2    0.20    3.20
  -1 -11   3 1295.57   45.30
   1 -11   3 1177.28   54.19
  -1 -11   4    6.40    4.10
   1 -11   4    4.40    4.00
  -1 -11   5  663.33   28.00
   1 -11   5  681.83   28.60
  -1 -11   6   25.20    5.80
   1 -11   6   34.00    6.50
  -1 -11   7  733.83   32.20
   1 -11   7  831.72   33.20
  -1 -11   8   26.30    6.50
   1 -11   8   50.89    8.30
  -1 -11   9  563.54   26.60
   1 -11   9  603.44   27.60
  -1 -12   0   -1.20    3.10
   1 -12   0    5.30    3.30
   1 -12  -1    3.20    3.10
  -1 -12   1   -0.50    3.20
   1 -12   1   -0.70    3.20
  -1 -12  -1    4.70    3.10
  -1 -12   2   67.59    7.90
  -1 -12   3    7.20    4.20
   1 -12   3    4.30    4.10
  -1 -12   4  454.95   21.40
   1 -12   4  462.05   21.90
  -1 -12   5   59.99    8.10
   1 -12   5   47.90    7.50
  -1 -12   6  591.24   28.00
   1 -12   6  726.13   29.70
  -1 -12   7   62.09    8.70
   1 -12   7   63.39    8.70
  -1 -12   8  569.14   26.60
   1 -12   8  562.94   26.80
  -1 -12   9   19.50    6.10
   1 -12   9   37.30    7.40
  -1 -13   0   -0.60    3.20
   1 -13   0   -2.10    3.20
   1 -13  -1  219.08   12.40
  -1 -13   1  230.18   13.30
   1 -13   1  215.48   13.40
  -1 -13  -1  208.78   11.80
  -1 -13   2   -1.30    3.50
   1 -13  -2    3.10    3.10
   1 -13   2    1.80    3.70
  -1 -13   3  249.97   14.50
   1 -13   3  221.08   14.30
  -1 -13   4   -0.90    3.90
   1 -13   4   -2.10    3.60
  -1 -13   5  335.17   18.80
   1 -13   5  389.46   20.00
  -1 -13   6   -0.50    4.10
   1 -13   6    3.30    4.90
  -1 -13   7  153.48   13.00
   1 -13   7  145.79   13.00
  -1 -13   8    5.70    4.80
   1 -13   8    0.50    4.80
   1 -14   0    2.30    3.80
  -1 -14   0    0.40    3.50
   1 -14  -1   29.20    5.50
  -1 -14   1   26.90    5.50
   1 -14   1   18.00    5.40
  -1 -14  -1   28.50    5.10
  -1 -14   2   27.70    6.00
   1 -14   2   29.00    6.30
  -1 -14   3    4.50    4.30
   1 -14   3   -3.90    3.70
  -1 -14   4   36.70    6.90
   1 -14   4   39.40    7.20
  -1 -14   5   -2.20    4.10
   1 -14   5    1.50    4.50
  -1 -14   6    9.40    5.40
   1 -14   6   13.50    5.80
   1 -15   0    2.80    4.00
  -1 -15   0   -2.50    3.50
  -1 -15   1  921.41   35.80
   1 -15  -1  951.50   35.50
  -1 -15  -1  828.52   34.40
   1 -15   1  966.80   36.80
   1 -15  -2    3.80    3.90
  -1 -15   2    5.30    4.80
   1 -15   2    4.30    4.60
  -1 -15   3  971.80   38.70
   1 -15   3  976.20   39.30
  -1 -15   4    3.70    4.70
   1 -15   4    2.30    4.80
  -1 -15   5  641.14   29.00
   1 -15   5  616.64   28.90
   1 -16   0    3.50    4.50
  -1 -16   0   -1.20    4.10
   1 -16  -1    3.30    4.50
  -1 -16   1   -0.60    4.10
   1 -16   1   -2.20    4.30
  -1 -16   2   94.49   10.50
   1 -16   2   82.29   10.70
  -2   0   1  761.52   24.60
   2   0  -1  742.63   25.10
   2   0  -2 2041.40   64.89
  -2   0   2 2049.40   64.89
  -2   0   3  310.97   11.30
   2   0  -3  317.57   11.40
   2   0   4 5648.33  175.58
   2   0  -4 5507.35  175.58
  -2   0   4 5573.24  175.28
  -2   0   5 2424.16   78.79
   2   0  -5 2481.05   79.29
   2   0   5 2473.75   78.99
   2   0   6 4331.57  135.59
   2   0  -6 4270.67  136.09
  -2   0   6 4198.58  135.39
   2   0  -7   44.60    4.90
  -2   0   7   51.59    4.80
   2   0   7   49.00    4.70
   2   0  -8 2456.15   80.19
  -2   0   8 2325.97   78.79
   2   0   8 2486.45   78.99
  -2   0   9   43.40    5.50
   2   0   9   45.90    5.60
   2   0  -9   47.80    6.00
  -2   0  10  505.95   20.30
   2   0 -10  509.15   21.70
   2   0 -11   65.19    7.80
  -2   0  11   66.99    7.20
   2   0 -12  174.88   12.40
   2   0  12  153.28   10.20
  -2   0  12  179.28   11.30
  -2   0  13   62.59    8.10
  -2  -1   1   45.40    2.40
   2  -1  -1   35.80    3.30
   2   1  -1   41.80    2.40
  -2   1   1   38.70    3.60
   2  -1  -2 6083.69  192.48
  -2   1   2 6218.18  193.08
  -2  -1   3    1.20    1.20
   2  -1  -3    3.10    1.30
  -2   1   3    4.10    1.30
   2   1  -3    3.80    1.40
   2  -1  -4  407.96   14.60
  -2  -1   4  406.66   14.90
   2   1   4  418.76   14.30
   2  -1   4  396.86   15.20
   2   1  -4  399.36   15.20
  -2   1   4  419.36   14.50
  -2  -1   5  182.28    8.60
   2  -1  -5  208.78    8.60
   2  -1   5  185.08    8.80
  -2   1   5  195.98    8.20
   2   1  -5  206.58    9.20
   2  -1  -6  253.97   10.90
  -2  -1   6  264.27   11.00
   2  -1   6  268.27   11.30
  -2   1   6  248.08   10.40
   2   1  -6  238.28   11.40
   2  -1  -7  829.22   29.00
  -2  -1   7  804.72   28.60
  -2   1   7  796.42   28.10
   2   1  -7  807.52   29.60
   2  -1   7  818.12   29.00
  -2  -1   8    6.40    2.90
   2  -1  -8    1.40    2.60
  -2   1   8    5.90    2.80
   2  -1   8   -0.40    2.50
  -2  -1   9  533.95   21.40
   2  -1  -9  558.64   22.10
   2   1  -9  552.04   22.80
  -2   1   9  565.34   21.00
   2  -1   9  548.05   21.60
   2  -1 -10   16.00    4.20
  -2  -1  10   13.60    4.00
  -2   1  10   18.70    4.10
   2  -1  10   23.10    4.50
   2   1 -10   13.60    4.30
  -2  -1  11  553.04   23.00
   2  -1 -11  586.24   24.20
   2   1 -11  579.24   25.00
  -2   1  11  586.14   22.70
   2  -1  11  560.04   22.80
   2  -1 -12    2.00    4.30
  -2  -1  12    3.60    4.00
   2  -1  12   -1.30    3.40
  -2   1  12    5.90    4.10
   2   1 -12    9.70    5.10
  -2  -1  13  400.96   18.90
   2  -1  13  408.36   18.20
  -2  -2   1  152.88    6.00
   2   2  -1  149.39    6.00
  -2  -2   2  150.38    6.20
  -2   2   2  137.59    7.70
   2   2  -2  149.29    6.40
   2  -2  -3 1239.08   39.70
  -2  -2   3 1207.08   40.30
  -2   2   3 1267.77   40.90
   2   2  -3 1202.78   40.60
   2  -2  -4   89.89    4.60
   2  -2   4   94.79    5.60
   2   2  -4   95.79    5.60
  -2   2   4   87.59    5.10
   2  -2  -5  243.58    9.80
  -2  -2   5  246.88   10.50
   2   2  -5  234.98   10.90
  -2   2   5  256.87   10.00
   2  -2   5  240.58   10.80
  -2  -2   6   13.30    3.00
   2  -2  -6   15.00    2.70
  -2   2   6   14.20    2.80
   2  -2   6   15.70    3.30
   2   2  -6   13.20    3.20
  -2  -2   7    4.20    2.60
  -2   2   7   10.10    2.70
   2   2  -7    4.50    2.80
   2  -2   7    3.50    2.80
  -2  -2   8   46.60    5.60
   2  -2  -8   49.10    5.20
   2   2  -8   61.19    6.30
   2  -2   8   51.19    5.80
  -2   2   8   50.59    5.10
  -2  -2   9    2.40    3.10
   2  -2  -9    2.30    2.80
   2  -2   9    1.80    3.00
  -2   2   9    2.80    3.00
   2   2  -9    2.20    3.20
   2  -2 -10    6.00    3.30
   2  -2  10    4.30    3.40
  -2   2  10   14.30    3.90
   2   2 -10    7.60    4.00
   2  -2 -11   11.90    4.40
  -2  -2  11   17.30    4.90
   2  -2  11   21.80    4.80
   2   2 -11   14.10    5.00
  -2   2  11   20.10    4.90
  -2  -2  12    2.10    3.90
  -2   2  12   12.90    4.20
   2  -2  12    1.70    3.50
  -2  -2  13   13.50    5.30
   2  -2  13   18.00    4.90
  -2  -3   0 2771.62   88.49
   2   3   0 2843.22   88.59
  -2  -3   1  339.27   12.10
   2   3  -1  334.07   12.20
   2  -3  -2 3719.03  125.49
  -2  -3   2 4125.69  124.29
   2   3  -2 3934.91  124.39
   2  -3  -3  530.75   18.40
  -2  -3   3  538.95   19.10
   2  -3   3  541.25   19.60
   2   3  -3  526.75   19.30
  -2  -3   4   10.10    2.30
   2   3  -4    9.20    2.30
  -2   3   4   13.80    3.40
   2  -3   4    4.90    2.10
   2  -3  -5 1086.79   34.60
  -2  -3   5 1035.50   35.90
   2  -3   5 1052.49   36.50
   2   3  -5 1018.50   36.50
  -2  -3   6  387.26   15.50
   2   3  -6  372.66   16.10
   2  -3   6  366.56   15.80
  -2  -3   7 2056.59   68.69
   2  -3   7 2101.39   69.29
   2   3  -7 2063.69   69.89
   2  -3  -8   84.49    6.40
  -2  -3   8   97.49    7.40
   2  -3   8   92.19    7.60
   2   3  -8   97.59    7.90
  -2  -3   9  609.74   24.40
   2   3  -9  644.74   26.20
   2  -3   9  619.34   24.80
  -2  -3  10  131.69    9.60
   2   3 -10  142.29   10.70
   2  -3  10  111.49   12.60
  -2  -3  11  643.64   26.00
   2   3 -11  652.73   28.20
   2  -3  11  636.14   26.20
  -2  -3  12   -3.90    3.70
   2  -3  12    1.60    3.80
   2   4   0 5516.45  170.88
  -2  -4   0 5358.36  170.58
  -2  -4   1   67.99    4.10
   2   4  -1   73.79    4.30
  -2  -4   3  876.01   30.00
   2  -4   3  877.21   30.60
   2   4  -3  859.71   30.30
  -2  -4   4 6202.78  196.98
   2   4  -4 6278.47  197.58
   2  -4   4 6198.58  197.68
  -2  -4   5   29.50    4.00
   2   4  -5   29.90    4.20
   2  -4   5   24.20    3.90
  -2  -4   6 3947.30  127.29
   2   4  -6 3954.30  128.59
   2  -4   6 3969.60  127.99
  -2  -4   7  434.86   17.90
   2   4  -7  431.56   18.70
   2  -4   7  410.66   18.10
  -2  -4   8  929.01   35.00
   2  -4   8  994.40   35.80
   2   4  -8  981.40   36.60
  -2  -4   9  166.18   10.50
   2   4  -9  171.28   11.40
   2  -4   9  165.88   10.80
  -2  -4  10  750.92   29.90
   2  -4  10  796.82   30.70
   2   4 -10  775.62   31.90
  -2  -4  11  119.69    9.70
   2   4 -11  106.69   10.40
   2  -4  11  110.89    9.90
  -2  -4  12  196.18   12.90
   2  -4  12  183.98   12.80
  -2  -5   0 4368.86  137.89
   2   5   0 4378.56  138.29
  -2  -5   1   16.90    2.40
   2   5  -1   18.80    2.80
  -2  -5   2  290.97   13.20
   2   5  -2  307.57   12.50
   2  -5  -3  674.43   25.80
  -2  -5   3  695.03   24.90
   2  -5   3  704.13   25.50
   2   5  -3  697.93   25.30
  -2  -5   4  856.01   30.00
   2   5  -4  846.92   30.50
   2  -5   4  823.12   30.50
  -2  -5   5  848.12   31.00
   2   5  -5  855.01   31.60
   2  -5   5  886.51   31.70
  -2  -5   6   88.39    7.00
   2   5  -6  101.89    7.60
   2  -5   6   94.99    7.40
  -2  -5   7  302.07   14.40
   2  -5   7  305.77   14.90
   2   5  -7  308.77   15.30
  -2  -5   8   77.49    8.50
   2   5  -8   86.29    8.00
   2  -5   8   72.49    7.60
  -2  -5   9 1122.39   40.40
   2  -5   9 1092.09   40.80
   2   5  -9 1102.29   42.00
  -2  -5  10    5.80    4.00
   2  -5  10   11.50    4.60
   2   5 -10   16.70    8.60
  -2  -5  11  424.76   20.00
   2  -5  11  436.86   20.60
  -2  -5  12   18.50    5.60
   2  -5  12   18.90    5.60
   2   6   0  221.78    9.50
  -2  -6   0  223.18    9.20
  -2  -6   1   94.09    6.50
   2   6  -1  110.69    6.20
  -2  -6   2  419.76   16.50
   2   6  -2  436.66   17.00
  -2  -6   3  150.38    8.10
   2  -6   3  143.79    8.50
   2   6  -3  149.88    8.40
  -2  -6   4   92.29    6.70
   2  -6   4   91.89    7.00
   2   6  -4   95.99    6.90
  -2  -6   5   56.29    6.00
   2  -6   5   53.59    5.90
   2   6  -5   57.09    5.90
  -2  -6   6  184.38   10.30
   2   6  -6  145.99    9.70
   2  -6   6  195.68   10.80
  -2  -6   7    4.60    3.20
   2   6  -7   11.70    3.70
   2  -6   7    9.80    3.90
  -2  -6   8   69.39    7.50
   2   6  -8   72.09    7.80
   2  -6   8   72.79    7.90
  -2  -6   9   34.90    5.90
   2   6  -9   38.50    6.90
   2  -6   9   34.70    6.30
  -2  -6  10   10.40    4.40
   2  -6  10   12.00    4.80
   2   6 -10   10.60    4.60
  -2  -6  11    7.30    4.70
   2  -6  11    5.10    4.60
  -2  -6  12   -1.50    4.10
   2  -6  12   -2.10    4.20
  -2  -7   0   78.59    5.10
  -2  -7   1  135.39    7.30
   2   7  -1  132.09    7.50
  -2  -7  -1  135.59    6.40
  -2  -7   2    5.40    2.40
   2   7  -2    5.20    2.40
   2  -7   2    5.20    2.70
  -2  -7   3  204.38   10.40
   2   7  -3  205.38   10.70
   2  -7   3  208.48   11.00
  -2  -7   4   35.10    4.90
   2  -7   4   34.90    5.40
  -2  -7   5  266.67   13.40
   2   7  -5  265.47   13.60
   2  -7   5  290.57   14.10
  -2  -7   6  209.78   11.80
   2  -7   6  216.28   12.20
  -2  -7   7  235.88   13.00
   2  -7   7  239.78   13.60
  -2  -7   8   57.59    7.30
   2   7  -8   51.99    7.50
   2  -7   8   44.20    6.80
  -2  -7   9  686.43   28.70
   2  -7   9  713.13   29.40
   2   7  -9  726.93   30.50
  -2  -7  10   17.90    5.20
   2  -7  10   32.20    6.30
  -2  -7  11  382.06   19.30
   2  -7  11  378.36   20.00
  -2  -8   0 6571.64  207.58
  -2  -8   1   30.30    4.00
   2  -8   1   43.60    5.10
  -2  -8  -1   22.00    3.10
  -2  -8   2 5767.82  181.88
   2   8  -2 5637.04  182.28
   2  -8   2 5726.03  182.88
  -2  -8   3  217.08   11.30
   2   8  -3  234.48   13.30
   2  -8   3  219.38   11.90
  -2  -8   4 4340.97  140.09
   2   8  -4 4327.67  140.89
   2  -8   4 4344.97  140.99
  -2  -8   5  227.28   12.20
   2  -8   5  202.88   12.20
   2   8  -5  216.08   12.20
  -2  -8   6 1157.38   45.40
   2  -8   6 1080.39   44.50
  -2  -8   7  407.96   18.90
   2  -8   7  408.86   19.50
  -2  -8   8 1395.16   50.99
   2  -8   8 1442.26   51.89
  -2  -8   9  108.69   10.10
   2  -8   9  140.89   11.30
  -2  -8  10  163.68   12.30
   2  -8  10  161.88   12.80
  -2  -8  11   90.39   10.10
   2  -8  11  106.59   11.30
   2  -9   0   80.09    6.60
  -2  -9   0   70.79    5.70
  -2  -9   1  146.59    8.60
  -2  -9  -1  160.98    8.00
   2  -9   1  154.28    9.50
  -2  -9   2    3.50    2.80
   2  -9   2   -0.80    2.50
  -2  -9   3    3.50    2.90
   2  -9   3    3.30    3.20
  -2  -9   4   44.50    5.90
   2  -9   4   36.10    5.90
  -2  -9   5   75.79   10.20
   2  -9   5   69.59   12.40
  -2  -9   6    0.90    3.40
   2  -9   6    0.50    3.50
  -2  -9   7   91.19    8.90
   2  -9   7  101.19    9.60
  -2  -9   8   30.00    5.90
   2  -9   8   28.00    6.10
  -2  -9   9   72.79    9.00
   2  -9   9   74.79    9.60
  -2  -9  10   34.30    6.70
   2  -9  10   29.60    7.00
  -2 -10   0  129.59    8.10
   2 -10   0  166.68    9.70
   2 -10  -1   34.60    5.30
   2 -10   1   52.89    6.50
  -2 -10  -1   49.40    4.90
  -2 -10   2   39.50    5.50
   2 -10   2   32.70    5.50
  -2 -10   3   27.80    5.00
   2 -10   3   27.00    5.40
  -2 -10   4  120.09    9.30
   2 -10   4  103.59   10.90
  -2 -10   5  437.86   20.10
   2 -10   5  443.96   20.70
  -2 -10   6    1.20    3.70
   2 -10   6    6.30    4.30
  -2 -10   7   -0.20    3.50
   2 -10   7   -1.80    3.60
  -2 -10   8   68.69    8.50
   2 -10   8   78.39    9.70
  -2 -10   9   30.60    6.50
   2 -10   9   25.70    6.50
  -2 -10  10    0.50    4.30
   2 -10  10    2.50    4.80
   2 -11   0  425.66   18.70
  -2 -11   0  411.76   17.40
  -2 -11   1    8.80    3.50
   2 -11  -1    8.00    3.60
  -2 -11  -1    4.70    3.00
   2 -11   1    5.90    3.60
   2 -11  -2  252.37   12.40
  -2 -11   2  228.68   12.60
   2 -11   2  228.78   13.40
  -2 -11   3  459.75   20.10
   2 -11   3  439.26   20.90
  -2 -11   4  287.57   15.30
   2 -11   4  289.27   15.90
  -2 -11   5 1125.19   42.10
   2 -11   5 1126.09   43.10
  -2 -11   6  167.88   12.30
   2 -11   6  176.58   12.80
  -2 -11   7  636.44   28.30
   2 -11   7  699.63   29.70
  -2 -11   8  107.19   10.40
   2 -11   8  108.29   11.10
  -2 -11   9  462.45   22.80
   2 -11   9  459.65   23.60
  -2 -12   0 1761.72   60.89
   2 -12   0 1845.92   62.69
  -2 -12   1    2.30    3.30
   2 -12  -1    3.80    3.60
   2 -12   1    0.80    3.50
  -2 -12  -1    0.60    2.80
  -2 -12   2 2375.36   79.69
   2 -12  -2 2460.15   79.19
   2 -12   2 2247.68   80.59
  -2 -12   3  138.69   10.40
   2 -12   3  132.29   10.80
  -2 -12   4  992.20   37.60
   2 -12   4  956.70   38.30
  -2 -12   5   15.60    5.30
   2 -12   5   10.80    4.90
  -2 -12   6  887.51   36.80
   2 -12   6  973.80   38.10
  -2 -12   7    6.50    4.50
   2 -12   7   13.20    5.60
  -2 -12   8  303.67   17.80
   2 -12   8  316.47   18.90
   2 -13   0   32.50    5.70
  -2 -13   0   26.60    5.10
   2 -13  -1  154.88   10.50
  -2 -13   1  136.39   10.00
  -2 -13  -1  135.09    9.00
   2 -13   1  127.19   10.50
  -2 -13   2   63.29    8.10
   2 -13   2   71.59    8.60
  -2 -13   3  149.69   11.40
   2 -13   3  153.58   11.80
  -2 -13   4  126.99   11.00
   2 -13   4  127.19   11.30
  -2 -13   5  110.89   10.80
   2 -13   5  106.29   11.10
  -2 -13   6   28.00    6.20
   2 -13   6   26.90    6.70
  -2 -13   7  179.48   13.70
   2 -13   7  219.48   15.30
   2 -14   0   40.20    6.50
  -2 -14   0   36.90    5.70
  -2 -14   1   -1.70    3.60
  -2 -14  -1    4.20    3.50
   2 -14   1    7.70    4.40
  -2 -14   2  273.77   14.90
   2 -14  -2  246.68   13.80
   2 -14   2  241.68   15.30
  -2 -14   3    5.80    4.50
   2 -14   3    3.90    4.40
  -2 -14   4   42.90    7.20
   2 -14   4   28.20    6.50
  -2 -14   5   51.59    7.90
   2 -14   5   34.50    7.40
  -2 -14   6   58.99    8.40
   2 -14   6   63.49    9.20
  -2 -15   0   37.90    6.00
   2 -15   0   39.80    6.90
   2 -15  -1   29.20    6.10
  -2 -15   1   32.20    5.90
   2 -15   1   34.40    6.70
   2 -15  -2   41.20    7.30
  -2 -15   2   54.39    7.60
   2 -15   2   49.50    7.90
  -2 -15   3   38.70    6.80
   2 -15   3   41.20    7.90
  -2 -15   4   93.59   10.40
   2 -15   4  103.29   11.70
  -2 -15   5   50.49    8.00
   2 -15   5   64.29    9.50
   2 -16   0 1081.39   41.00
  -2 -16   0 1011.00   38.90
  -2 -16   1   20.30    5.50
   2 -16  -1   24.40    6.00
   2 -16   1   25.70    6.50
  -2 -16  -1   16.50    4.80
  -2 -16   2  515.35   24.10
   2 -16   2  539.55   25.60
   3   0   0    1.00    1.70
   3   0  -1 2143.39   70.69
  -3   0   1 2296.67   71.39
  -3   0   2  256.17    9.60
   3   0  -2  246.38    9.40
   3   0  -3 1561.64   49.99
  -3   0   3 1523.95   49.90
  -3   0   4  212.38    8.90
   3   0  -4  221.38    9.10
   3   0   5  457.25   16.60
   3   0  -5  444.56   16.80
  -3   0   5  439.56   16.40
   3   0  -6   71.29    5.50
  -3   0   6   59.89    4.90
   3   0   6   60.99    4.90
  -3   0   7 1995.10   67.49
   3   0  -7 2113.09   68.49
   3   0   7 2093.49   67.69
   3   0  -8 1305.47   46.80
   3   0   8 1290.77   43.70
  -3   0   8 1259.87   43.70
  -3   0   9  335.87   14.70
   3   0  -9  323.37   15.60
   3   0   9  344.87   14.60
   3   0 -10  281.17   14.70
  -3   0  10  275.77   13.50
   3   0 -11   35.80    6.20
  -3   0  11   43.90    5.90
  -3   0  12 1121.79   40.90
   3   0  12 1120.99   39.80
   3   0 -12 1141.59   43.10
  -3   0  13   23.00    5.70
   3   0 -13   12.70    5.60
  -3  -1   0   -1.40    1.20
   3   1   0   -0.10    0.90
   3  -1  -1 5830.02  174.48
   3   1   1 5623.94  174.18
  -3   1   1 5073.99  174.78
  -3  -1   2    2.50    1.20
   3  -1  -2    1.80    1.20
   3   1  -2    2.70    1.20
  -3   1   2    1.50    1.80
   3  -1  -3 3075.99   95.79
  -3  -1   3 2974.60   95.89
   3   1  -3 3037.20   96.09
  -3   1   3 2992.00   96.29
   3  -1  -4  181.28    7.80
   3   1  -4  178.38    8.20
  -3   1   4  185.88    8.00
  -3  -1   5 3926.61  124.49
   3  -1  -5 4030.10  124.49
   3   1  -5 3961.90  125.09
  -3   1   5 3910.11  125.49
   3  -1   5 3749.62  125.09
   3  -1  -6  257.37   11.20
  -3  -1   6  260.37   11.20
  -3   1   6  257.87   10.90
   3  -1   6  254.17   11.40
   3   1  -6  262.07   11.80
   3  -1  -7 1876.21   63.09
   3   1   7 1931.41   62.19
  -3  -1   7 1888.71   62.89
   3   1  -7 1896.31   63.89
  -3   1   7 1910.51   62.49
   3  -1   7 1940.11   63.39
  -3  -1   8  456.05   18.90
   3  -1  -8  487.25   19.50
   3   1   8  517.55   18.40
   3   1  -8  479.55   20.10
   3  -1   8  481.75   19.30
  -3   1   8  473.75   18.70
   3  -1  -9  374.86   16.80
  -3  -1   9  357.26   16.10
  -3   1   9  368.66   15.90
   3   1  -9  394.36   17.60
   3  -1   9  392.56   16.40
  -3  -1  10  216.58   11.80
   3  -1 -10  207.78   12.00
   3  -1  10  220.68   11.60
   3   1 -10  204.68   12.60
  -3   1  10  200.38   11.20
  -3  -1  11  124.79    9.60
   3  -1 -11  120.19    9.90
  -3   1  11  139.29    9.80
   3   1 -11  134.89   10.90
   3  -1  11  139.09    9.60
   3  -1 -12  175.18   12.50
  -3  -1  12  185.38   11.70
   3  -1  12  183.58   11.20
  -3   1  12  187.48   11.80
  -3  -1  13   11.80    5.00
   3   1 -13    0.80    4.50
  -3   1  13   11.30    4.70
   3  -1  13   -5.90    2.20
   3   2   0    0.00    0.90
  -3  -2   0    0.90    0.90
  -3  -2   1  989.10   31.20
   3  -2  -1  849.12   33.40
   3   2  -1  982.40   31.30
  -3  -2  -1  987.80   31.70
  -3  -2   2 1262.67   40.30
   3  -2  -2 1196.68   41.20
   3   2  -2 1245.98   40.40
  -3  -2   3   98.29    5.30
   3  -2  -3  105.39    5.20
   3   2  -3  100.99    5.50
  -3   2   3   96.09    6.80
   3  -2  -4  354.46   13.10
  -3  -2   4  348.47   13.50
  -3   2   4  378.66   14.50
   3   2  -4  330.17   13.80
  -3  -2   5  153.48    7.70
   3  -2  -5  147.29    7.00
   3   2  -5  146.39    7.90
  -3   2   5  155.48    7.90
   3  -2   5  136.19    7.70
   3  -2  -6  705.93   24.40
  -3  -2   6  717.43   25.00
   3   2  -6  679.53   25.60
  -3   2   6  654.63   24.50
   3  -2   6  681.33   25.40
   3  -2  -7   70.99    5.80
  -3  -2   7   67.69    6.00
   3  -2   7   77.49    6.40
  -3   2   7   74.19    6.10
   3  -2  -8  442.06   18.20
  -3  -2   8  438.46   18.40
   3   2  -8  448.76   19.60
  -3   2   8  475.45   18.20
   3  -2   8  472.65   19.00
  -3  -2   9   28.20    4.90
   3  -2  -9   27.50    4.60
  -3   2   9   23.30    4.50
   3  -2   9   23.50    4.70
   3   2  -9   26.80    5.30
   3  -2 -10   37.00    5.60
  -3  -2  10   40.90    5.70
   3   2 -10   28.20    5.60
   3  -2  10   40.20    5.80
  -3   2  10   40.80    5.70
   3  -2 -11   23.60    5.50
  -3  -2  11   28.70    5.40
   3   2 -11   28.20    6.00
   3  -2  11   29.60    5.40
   3  -2 -12   46.00    7.30
  -3  -2  12   52.79    6.90
   3  -2  12   51.39    6.70
   3   2 -12   48.20    7.80
   3   3   0   -0.20    0.90
  -3  -3   0    0.50    0.90
  -3  -3   1 4994.70  156.78
   3   3   1 4951.10  156.08
  -3  -3  -1 5014.40  156.18
   3  -3  -2   21.70    4.10
  -3  -3   2   22.30    2.70
   3   3  -2   29.30    2.90
  -3  -3   3 1102.59   37.20
   3  -3  -3 1083.49   37.00
   3   3  -3 1137.59   37.40
   3  -3  -4  550.74   19.00
  -3  -3   4  537.75   19.70
   3   3  -4  548.55   20.20
  -3   3   4  519.85   21.70
  -3  -3   5 1631.24   54.59
   3  -3  -5 1669.03   53.59
   3  -3   5 1684.23   55.49
   3   3  -5 1593.74   55.19
  -3   3   5 1669.03   56.19
   3  -3  -6   14.10    2.80
  -3  -3   6   15.10    3.30
  -3   3   6   16.10    4.40
   3  -3   6    9.40    3.10
   3   3  -6   13.30    3.30
   3  -3  -7 1467.85   48.40
  -3  -3   7 1430.06   49.30
   3   3  -7 1478.55   50.69
   3  -3   7 1428.36   49.99
   3  -3  -8  166.88    9.00
  -3  -3   8  157.78    9.50
   3   3  -8  162.48   10.40
   3  -3   8  157.78    9.90
  -3   3   8  163.58   10.40
  -3  -3   9  254.77   18.70
   3   3  -9  290.97   15.00
  -3   3   9  255.57   14.00
   3  -3   9  273.47   13.90
  -3  -3  10   36.30    5.80
   3  -3  10   39.10    7.10
   3   3 -10   39.50    6.60
  -3  -3  11  252.17   14.30
   3   3 -11  280.47   20.20
   3  -3  11  272.57   14.70
  -3  -3  12   63.29    7.70
   3   3 -12   52.79    8.40
   3  -3  12   68.69    8.50
  -3  -4   1 2152.18   68.99
   3   4  -1 2155.38   69.29
  -3  -4   2  624.04   22.00
   3   4  -2  635.64   22.40
   3  -4  -3 2473.75   82.69
  -3  -4   3 2572.24   81.89
   3   4  -3 2570.84   82.29
   3  -4  -4  972.80   31.70
  -3  -4   4  944.81   32.60
   3   4  -4  939.81   33.20
   3  -4   4  907.81   33.30
  -3  -4   5 1049.79   36.50
   3  -4  -5 1044.20   35.10
   3  -4   5 1046.50   37.30
   3   4  -5 1082.39   37.40
  -3  -4   6 1538.05   51.09
   3  -4  -6 1573.44   49.40
   3  -4   6 1550.84   51.99
  -3   4   6 1305.27   54.39
   3   4  -6 1535.75   52.19
  -3  -4   7  121.19    8.10
   3   4  -7  114.59    8.50
   3  -4   7  115.09    8.40
  -3  -4   8 1236.18   44.10
   3  -4   8 1246.28   44.90
   3   4  -8 1291.27   45.90
  -3  -4   9   92.09    8.00
   3   4  -9   87.59    8.50
   3  -4   9  102.69    9.90
  -3  -4  10 1397.56   50.39
   3   4 -10 1456.25   52.89
   3  -4  10 1435.06   51.09
  -3  -4  11   86.99    8.90
   3  -4  11   96.39    9.60
   3   4 -11  101.89   10.40
  -3  -4  12  704.23   29.00
   3  -4  12  699.73   29.10
  -3  -5   0    0.20    1.30
   3   5   0   -1.30    1.20
  -3  -5   1  287.97   11.00
   3   5  -1  268.17   11.20
  -3  -5   2  226.98    9.70
   3   5  -2  213.28    9.80
  -3  -5   3 3966.50  123.29
   3  -5  -3 3671.03  124.99
   3   5  -3 3931.11  123.89
  -3  -5   4   20.40    3.60
   3  -5  -4   18.00    3.20
   3  -5   4   21.00    4.10
   3   5  -4   22.70    3.80
  -3  -5   5  909.61   31.70
   3  -5   5  847.22   32.30
   3   5  -5  897.11   32.70
  -3  -5   6   59.99    6.00
   3   5  -6   60.89    6.40
   3  -5   6   67.19    6.60
  -3  -5   7  530.35   21.50
   3   5  -7  533.65   22.70
   3  -5   7  540.15   22.40
  -3  -5   8   14.50    4.20
   3  -5   8   12.50    4.20
   3   5  -8   10.60    4.10
  -3  -5   9  597.34   24.70
   3  -5   9  617.14   25.50
   3   5  -9  604.84   26.40
  -3  -5  10   56.99    7.10
   3   5 -10   46.60    7.40
   3  -5  10   55.99    7.50
  -3  -5  11  100.29    9.60
   3  -5  11  110.59   10.20
   3   5 -11  101.39   10.60
  -3  -5  12   36.50    6.70
   3  -5  12   49.20    7.70
  -3  -6   0   -0.90    1.30
   3   6   0   -0.70    1.40
  -3  -6   1   99.79    5.70
   3   6  -1   87.59    5.70
  -3  -6   2  341.77   13.70
   3   6  -2  337.57   14.10
   3  -6  -3  194.08   12.60
  -3  -6   3  204.98    9.90
   3   6  -3  215.48   10.40
  -3  -6   4   38.50    4.60
   3  -6   4   32.90    4.80
   3   6  -4   38.60    4.80
  -3  -6   5   26.50    4.30
   3  -6   5   19.10    4.20
   3   6  -5   23.00    4.50
  -3  -6   6   71.99    6.80
   3  -6   6   78.19    7.30
  -3  -6   7   20.60    4.40
   3  -6   7   18.50    4.70
  -3  -6   8   41.40    5.90
   3  -6   8   40.20    6.20
   3   6  -8   33.50    6.20
  -3  -6   9   23.30    5.10
   3   6  -9   21.40    5.70
   3  -6   9   17.60    5.30
  -3  -6  10   22.20    5.10
   3   6 -10   12.40    5.00
   3  -6  10   19.20    5.40
  -3  -6  11    4.40    4.50
   3  -6  11    5.80    4.60
  -3  -6  12   12.70    5.20
   3  -6  12   10.60    5.70
  -3  -7   0   -0.20    1.90
   3   7   0   -1.10    1.50
  -3  -7   1 2443.36   78.19
   3   7   1 2435.76   77.79
   3   7  -1 2427.56   78.89
  -3  -7  -1 2354.26   77.09
  -3  -7   2   81.49    5.80
   3   7  -2   79.89    6.10
  -3  -7   3 4180.78  133.79
   3  -7   3 4140.89  134.99
   3   7  -3 4192.38  134.59
  -3  -7   4  127.19    8.10
   3  -7  -4  113.99    9.30
   3  -7   4  123.19    8.60
   3   7  -4  126.29    8.40
  -3  -7   5 1490.25   50.59
   3   7  -5 1460.85   51.49
   3  -7   5 1440.46   51.49
  -3  -7   6  130.49    9.10
   3  -7   6  130.89    9.60
  -3  -7   7  417.26   18.60
   3  -7   7  412.96   19.40
  -3  -7   8  299.27   15.60
   3  -7   8  315.27   16.60
   3   7  -8  316.87   17.00
  -3  -7   9  277.87   15.30
   3  -7   9  292.87   16.40
   3   7  -9  312.87   17.20
  -3  -7  10  177.98   12.20
   3  -7  10  182.78   13.00
  -3  -7  11  150.08   11.80
   3  -7  11  144.69   12.30
  -3  -8   0    4.10    2.10
   3   8   0    2.20    2.20
  -3  -8   1 1002.70   34.60
   3   8  -1 1019.30   35.30
  -3  -8  -1  975.60   33.50
  -3  -8   2   12.10    3.20
   3   8  -2    3.60    2.80
  -3  -8   3  631.44   23.90
   3   8  -3  603.74   26.50
   3  -8   3  639.24   25.20
  -3  -8   4 1261.97   43.90
   3  -8  -4 1175.58   45.20
   3   8  -4 1291.27   45.00
   3  -8   4 1273.47   45.20
  -3  -8   5  658.33   26.10
   3   8  -5  687.23   27.20
   3  -8   5  662.73   27.20
  -3  -8   6  762.62   29.70
   3  -8   6  774.52   30.80
  -3  -8   7  455.65   20.60
   3  -8   7  479.25   21.70
  -3  -8   8  949.21   36.00
   3  -8   8  929.41   37.00
  -3  -8   9  137.59   10.90
   3  -8   9  146.99   11.80
   3   8  -9  130.19   11.50
  -3  -8  10  713.53   29.80
   3  -8  10  718.23   30.70
  -3  -8  11   99.09   10.10
   3  -8  11   88.89   10.70
  -3  -9   0    0.30    2.10
  -3  -9   1  719.53   26.30
  -3  -9  -1  719.23   25.20
  -3  -9   2   11.70    3.40
   3  -9   2   16.20    4.20
   3   9  -2    9.60    3.80
  -3  -9   3  291.97   13.70
   3   9  -3  285.17   14.10
   3  -9   3  265.57   14.30
  -3  -9   4   -0.70    2.80
   3  -9  -4    4.40    5.10
   3  -9   4    2.00    3.40
   3   9  -4   -0.50    2.80
  -3  -9   5  327.17   18.20
   3  -9   5  357.06   17.50
  -3  -9   6  237.78   13.50
   3   9  -6  238.78   14.50
   3  -9   6  271.07   14.80
  -3  -9   7  515.25   22.80
   3  -9   7  535.45   24.10
  -3  -9   8   59.59    7.60
   3  -9   8   53.89    7.90
   3   9  -8   64.59    8.60
  -3  -9   9  228.28   14.20
   3  -9   9  225.98   15.10
  -3  -9  10   82.79    9.60
   3  -9  10   75.99    9.60
  -3 -10   0   -0.40    2.20
  -3 -10   1   78.69    6.60
   3 -10   1   82.69    7.60
  -3 -10   2    9.90    3.60
   3 -10   2    6.50    3.70
  -3 -10   3   58.69    6.60
   3 -10   3   57.39    7.40
  -3 -10   4  161.98   15.90
   3 -10   4  169.38   11.50
  -3 -10   5    2.50    3.30
   3 -10   5    4.40    4.00
  -3 -10   6    6.10    4.00
   3 -10   6    8.50    4.60
  -3 -10   7   -0.30    3.60
   3 -10   7   -0.30    4.00
  -3 -10   8   17.30    5.10
   3 -10   8    6.60    4.90
  -3 -10   9    6.80    4.60
   3 -10   9    1.90    4.80
  -3 -10  10   -1.20    4.00
   3 -10  10   -4.70    3.90
  -3 -11   0   -0.60    2.70
   3 -11   0    0.70    3.20
  -3 -11   1 3335.07  107.69
  -3 -11  -1 3257.17  106.29
   3 -11   1 3331.97  109.59
  -3 -11   2   14.10    4.00
   3 -11   2   14.90    4.80
  -3 -11   3 1881.31   67.39
   3 -11   3 1999.30   68.09
  -3 -11   4    0.70    3.20
   3 -11   4    6.20    4.50
  -3 -11   5  633.74   26.40
   3 -11   5  630.44   27.60
  -3 -11   6  156.98   11.70
   3 -11   6  168.98   12.50
  -3 -11   7  486.75   22.90
   3 -11   7  504.35   24.20
  -3 -11   8   36.60    6.80
   3 -11   8   53.19    8.30
  -3 -11   9  163.28   12.60
   3 -11   9  130.19   12.80
   3 -12   0   -0.10    3.20
  -3 -12   0    0.10    2.90
   3 -12  -1  753.12   29.20
  -3 -12   1  735.23   28.00
  -3 -12  -1  721.13   26.80
   3 -12  -2  278.97   14.00
  -3 -12   2  235.38   13.50
   3 -12   2  254.57   14.90
  -3 -12   3  292.67   15.20
   3 -12  -3  304.57   14.70
   3 -12   3  300.47   16.60
  -3 -12   4  226.28   13.40
   3 -12   4  220.98   14.50
  -3 -12   5  291.57   16.10
   3 -12   5  301.77   17.40
  -3 -12   6  511.65   23.70
   3 -12   6  530.35   25.20
  -3 -12   7  116.79   10.70
   3 -12   7  107.69   11.40
  -3 -12   8  259.77   16.00
   3 -12   8  250.67   17.20
  -3 -13   0   -1.30    3.00
   3 -13   0   -0.70    3.30
  -3 -13   1  583.14   24.00
   3 -13  -1  595.54   25.10
   3 -13   1  603.84   25.90
  -3 -13   2   17.80    4.70
   3 -13  -2    7.80    4.10
   3 -13   2   15.90    5.30
   3 -13  -3  393.56   17.90
  -3 -13   3  389.36   18.70
   3 -13   3  394.76   20.10
  -3 -13   4   20.30    5.40
   3 -13   4   18.00    5.70
  -3 -13   5  318.67   17.20
   3 -13   5  307.17   18.10
  -3 -13   6    1.50    4.10
   3 -13   6    0.20    4.30
  -3 -13   7   33.80    6.80
   3 -13   7   30.30    7.50
  -3 -14   0   -2.10    3.00
   3 -14   0    0.80    3.70
  -3 -14   1   12.60    4.30
   3 -14  -1   23.00    5.40
   3 -14   1   17.40    5.30
  -3 -14   2   -2.50    3.30
   3 -14  -2    1.60    3.70
   3 -14   2    3.60    4.00
  -3 -14   3    6.10    4.30
   3 -14  -3    0.50    3.70
   3 -14   3    1.60    4.60
  -3 -14   4    1.50    4.20
   3 -14   4    1.60    4.00
  -3 -14   5   19.10    5.60
   3 -14   5   19.40    6.00
  -3 -14   6    2.10    4.40
   3 -14   6    9.50    5.40
  -3 -15   0   -1.10    3.50
   3 -15   0    0.50    3.90
  -3 -15   1  819.82   32.30
   3 -15  -1  837.92   33.50
   3 -15   1  840.22   34.50
  -3 -15   2   29.60    6.00
   3 -15   2   21.80    6.20
  -3 -15   3  651.63   28.00
   3 -15   3  662.93   29.80
  -3 -15   4   12.60    5.40
   3 -15   4   15.00    6.30
  -3 -16   0   -0.30    3.70
   3 -16   0    2.30    4.90
   3 -16  -1   61.89    7.90
  -3 -16   1   60.49    7.50
   3 -16   1   51.99    8.30
  -3 -16   2   38.80    6.70
   3 -16  -2   22.10    5.80
   3 -16   2   37.20    7.40
   4   0   0 3258.07  104.79
   4   0  -1   49.00    3.70
  -4   0   1   39.00    4.50
   4   0  -3   26.40    3.00
  -4   0   3   28.50    3.20
   4   0  -4 3599.34  114.99
  -4   0   4 3624.34  114.99
  -4   0   5 2158.48   70.49
   4   0  -5 2188.08   70.79
   4   0  -6 3319.27  105.79
  -4   0   6 3304.17  105.19
   4   0   6 3211.08  105.49
  -4   0   7  838.22   30.10
   4   0   7  861.81   30.10
   4   0  -7  849.02   30.80
   4   0  -8  935.01   34.80
   4   0   8  975.50   34.00
  -4   0   8  973.00   34.10
   4   0  -9  924.41   34.30
   4   0   9  911.91   32.70
  -4   0   9  910.71   33.10
   4   0 -10  690.73   28.40
  -4   0  10  725.83   27.80
   4   0  10  710.03   26.60
  -4   0  11  589.14   23.80
   4   0 -11  563.14   24.90
  -4   0  12   57.69    7.40
   4   1   0   95.89    5.00
  -4  -1   0   86.59    5.80
   4   1   1  163.18    8.20
   4  -1  -1  155.08    8.60
  -4  -1   1  175.38    7.50
   4   1  -1  173.78    7.20
   4  -1  -2  133.69    6.70
  -4  -1   2  149.09    6.60
  -4   1   2  136.99    8.30
   4   1  -2  145.39    6.50
  -4  -1   3  226.88    9.70
   4  -1  -3  234.08    9.70
   4   1  -3  236.28    9.70
  -4   1   3  246.78   10.80
   4  -1  -4  169.48    7.70
  -4  -1   4  165.78    7.70
  -4   1   4  152.48    9.00
   4   1  -4  161.88    7.80
  -4  -1   5  454.85   17.50
   4  -1  -5  465.35   17.50
  -4   1   5  488.95   17.80
   4   1  -5  464.65   18.00
  -4  -1   6  625.64   23.40
   4  -1  -6  646.54   23.60
   4   1   6  658.23   23.00
  -4   1   6  673.63   23.70
   4   1  -6  641.64   24.20
   4  -1   6  646.34   23.90
  -4  -1   7 1097.99   38.70
   4  -1  -7 1127.29   39.10
   4  -1   7 1133.89   39.20
  -4   1   7 1141.79   38.80
  -4  -1   8  645.94   24.70
   4  -1   8  657.83   25.00
  -4   1   8  673.43   24.70
   4   1  -8  653.33   25.80
   4  -1  -9  500.75   20.80
  -4  -1   9  469.05   20.00
   4   1  -9  512.35   21.60
   4  -1   9  491.05   20.20
  -4   1   9  509.65   20.20
  -4  -1  10  250.37   13.20
   4  -1 -10  260.77   13.90
  -4   1  10  259.27   13.30
   4   1 -10  258.17   14.40
   4  -1  10  249.58   12.90
   4  -1 -11  481.45   21.50
  -4  -1  11  465.25   20.50
  -4   1  11  497.85   21.00
   4   1 -11  488.15   22.30
   4  -1  11  444.06   20.00
  -4  -1  12   86.89    8.80
   4  -1 -12   71.29    9.00
   4  -1  12   72.59    7.80
   4   1 -12   63.69    8.70
  -4   1  12   53.49    7.80
  -4  -2   0    7.80    1.80
   4   2   0   11.30    1.70
  -4  -2   1  402.96   14.00
   4  -2  -1  368.46   16.80
   4   2   1  394.86   13.80
  -4  -2  -1  368.56   15.10
   4   2  -1  399.36   14.10
   4  -2  -2   22.00    3.60
  -4  -2   2   33.20    3.00
   4   2  -2   28.60    2.90
   4  -2  -3  288.27   11.40
  -4  -2   3  287.37   11.30
  -4   2   3  277.27   13.60
   4   2  -3  282.57   11.40
   4  -2  -4   17.70    2.60
  -4  -2   4   18.70    2.80
   4   2  -4   17.90    3.00
  -4  -2   5   76.09    5.50
   4  -2  -5   83.29    5.50
  -4   2   5   81.29    6.80
   4   2  -5   71.29    5.70
  -4  -2   6    4.40    2.50
   4  -2  -6    5.90    2.50
   4   2  -6    5.30    2.80
  -4   2   6   15.50    3.70
   4  -2   6    5.70    2.70
  -4  -2   7  140.59    8.50
   4  -2  -7  153.08    8.50
  -4   2   7  155.48    9.20
   4   2  -7  142.69    9.10
   4  -2   7  139.29    8.80
  -4  -2   8   15.90    3.80
   4  -2  -8   20.40    4.00
   4  -2   8   14.10    3.90
  -4   2   8   16.40    4.20
   4   2  -8   15.20    4.20
   4  -2  -9   56.79    6.50
  -4  -2   9   48.40    6.00
   4  -2   9   46.40    6.10
   4   2  -9   50.39    7.00
  -4   2   9   53.19    6.50
   4  -2 -10   27.60    5.20
  -4  -2  10   21.50    4.80
  -4   2  10   27.90    5.50
   4  -2  10   26.50    5.20
   4   2 -10   18.60    5.10
   4  -2 -11   51.59    6.80
  -4  -2  11   41.10    6.30
   4   2 -11   27.10    9.70
   4  -2  11   39.50    6.10
  -4   2  11   29.70    7.40
   4  -2 -12    7.60    4.30
  -4  -2  12   -5.30    3.70
   4  -2  12   -6.00    3.30
   4   2 -12    2.50    4.60
  -4  -3   0 3404.66  107.29
   4   3   0 3389.36  107.39
   4   3   1    5.00    1.40
  -4  -3   1    4.10    1.50
  -4  -3  -1    3.40    1.70
   4   3  -1    4.90    1.60
  -4  -3   2 4620.24  143.79
   4  -3  -2 4409.66  146.49
   4   3  -2 4609.04  143.99
   4  -3  -3   52.69    5.00
  -4  -3   3   54.89    4.30
   4   3  -3   63.29    4.60
   4  -3  -4 1291.17   41.70
  -4  -3   4 1214.08   41.90
   4   3  -4 1254.47   42.60
  -4  -3   5  333.77   13.50
   4  -3  -5  344.37   12.90
  -4   3   5  302.77   15.70
   4  -3   5  313.77   14.10
   4   3  -5  308.67   13.90
   4  -3  -6  762.02   26.90
  -4  -3   6  759.72   27.70
   4  -3   6  778.32   28.60
  -4   3   6  766.52   29.90
   4  -3  -7  626.44   23.00
  -4  -3   7  617.44   23.80
   4   3  -7  618.14   24.90
  -4   3   7  647.74   25.70
   4  -3   7  628.24   24.60
   4  -3  -8  366.66   15.60
  -4  -3   8  346.07   16.00
  -4   3   8  386.36   18.10
   4   3  -8  376.26   17.50
   4  -3   8  375.66   16.90
  -4  -3   9  274.57   13.60
   4  -3  -9  251.27   13.10
   4   3  -9  265.07   14.60
   4  -3   9  268.77   14.00
  -4   3   9  286.87   15.60
   4  -3 -10   50.59    6.40
  -4  -3  10   55.29    7.10
   4   3 -10   51.99    7.40
   4  -3  10   43.70    6.70
  -4  -3  11  397.86   18.70
   4  -3 -11  408.66   18.50
   4  -3  11  394.76   18.80
   4   3 -11  393.36   20.40
  -4   3  11  390.76   20.70
  -4  -3  12    2.40    4.20
  -4   3  12   20.20    6.20
   4  -3  12    0.00    4.10
  -4  -4   0 1938.91   60.89
   4   4   0 1858.81   60.99
   4   4   1    6.70    1.50
   4   4  -1    8.10    2.00
   4  -4  -2 4161.88  139.49
  -4  -4   2 4381.56  135.89
   4   4  -2 4308.17  136.19
  -4  -4   3  135.29    7.10
   4  -4  -3  135.89    8.90
   4   4  -3  142.29    7.50
  -4  -4   4 1753.02   57.19
   4  -4  -4 1720.63   56.89
   4   4  -4 1717.63   57.79
   4  -4  -5    9.30    2.70
  -4  -4   5   10.00    2.90
   4  -4   5   11.10    3.30
   4   4  -5    6.40    2.80
   4  -4  -6 3331.77  100.29
  -4  -4   6 3137.19  101.39
   4   4  -6 3177.38  102.59
   4  -4   6 3172.18  102.49
  -4   4   6 2783.72  103.99
  -4  -4   7  191.78   10.40
   4  -4  -7  182.28    9.10
   4   4  -7  184.18   11.00
  -4   4   7  172.78   13.10
   4  -4   7  181.48   10.80
   4  -4  -8  563.74   21.40
  -4  -4   8  561.84   26.50
   4  -4   8  573.14   23.40
  -4   4   8  533.45   25.20
   4   4  -8  557.94   23.80
  -4  -4   9  364.06   16.50
   4  -4  -9  351.76   15.30
  -4   4   9  342.47   19.10
   4  -4   9  306.77   19.20
   4   4  -9  355.06   17.70
  -4  -4  10  426.56   19.00
  -4   4  10  380.36   21.30
   4  -4  10  401.56   19.20
   4   4 -10  415.16   28.10
  -4  -4  11  316.77   16.30
   4  -4  11  326.77   16.80
   4   4 -11  304.07   17.80
  -4   4  11  295.47   18.90
  -4  -4  12   82.99    9.80
   4  -4  12  123.39   10.80
   4   5   0  867.11   30.20
  -4  -5   0  925.51   30.00
  -4  -5   1   33.90    5.50
   4   5   1   34.60    3.00
   4   5  -1   33.80    3.60
  -4  -5   2  364.56   14.20
   4   5  -2  371.36   14.70
  -4  -5   3  256.87   11.00
   4  -5  -3  231.28   13.50
   4   5  -3  250.07   11.40
   4  -5  -4 1240.18   44.40
  -4  -5   4 1309.47   44.40
   4   5  -4 1378.06   45.40
  -4  -5   5   47.10    5.10
   4  -5  -5   29.70    3.90
   4  -5   5   23.90    4.60
   4   5  -5   41.20    5.10
  -4  -5   6  551.94   22.00
   4  -5  -6  585.74   20.60
   4   5  -6  553.74   22.90
   4  -5   6  561.54   23.10
   4  -5  -7  182.58    8.90
  -4  -5   7  172.58   10.20
   4  -5   7  175.68   11.00
   4   5  -7  168.18   10.90
  -4  -5   8   85.19    7.90
   4   5  -8   97.39    8.70
   4  -5   8  111.19   13.40
  -4  -5   9  578.74   24.00
   4   5  -9  584.24   25.70
   4  -5   9  577.04   24.80
  -4  -5  10  111.69    9.50
   4   5 -10  124.69   10.80
   4  -5  10  112.49   10.20
  -4  -5  11  249.97   14.70
   4  -5  11  248.58   15.10
  -4  -5  12   37.20    6.70
   4  -5  12   45.40    7.80
   4   6   0  208.58    9.40
  -4  -6   0  223.68    9.10
  -4  -6   1    7.50    2.20
  -4  -6  -1    6.60    1.90
   4   6  -1    8.10    2.40
  -4  -6   2 1858.71   61.79
   4   6  -2 1919.41   62.69
  -4  -6   3  358.86   14.80
   4  -6  -3  353.26   18.30
   4   6  -3  376.36   15.60
   4  -6  -4   -1.40    3.30
  -4  -6   4   -1.30    2.10
   4   6  -4   -1.30    2.30
  -4  -6   5   44.20    5.50
   4  -6  -5   59.29    5.20
   4  -6   5   62.09    6.50
   4   6  -5   56.09    5.80
   4  -6  -6  357.96   14.40
  -4  -6   6  355.96   16.00
   4  -6   6  381.36   17.40
  -4  -6   7   10.40    3.80
   4  -6   7    6.70    3.90
  -4  -6   8  100.49    8.50
   4  -6   8  109.09    9.30
   4   6  -8  111.49    9.50
  -4  -6   9   52.79    6.90
   4  -6   9   62.49    8.20
   4   6  -9   69.19   10.40
  -4  -6  10    9.70    4.40
   4  -6  10   13.90    5.20
   4   6 -10   14.30    5.40
  -4  -6  11   19.90    5.70
   4  -6  11   27.70    6.90
  -4  -7   0 1484.85   48.90
   4   7   0 1497.45   49.70
  -4  -7   1   51.39    4.60
   4   7   1   43.10    4.00
   4   7  -1   46.80    4.60
  -4  -7  -1   52.29    4.00
  -4  -7   2 1771.22   58.19
   4   7  -2 1749.12   59.09
  -4  -7   3  809.82   29.10
   4   7  -3  810.62   30.00
   4  -7  -4 1565.44   54.79
  -4  -7   4 1588.74   52.89
   4  -7   4 1504.45   54.09
   4   7  -4 1569.24   53.99
   4  -7  -5   44.60    5.90
  -4  -7   5   60.49    6.30
   4   7  -5   68.99    6.50
   4  -7   5   63.69    7.00
  -4  -7   6  446.46   20.10
   4  -7   6  498.65   21.40
  -4  -7   7  596.14   23.80
   4  -7   7  555.64   24.60
  -4  -7   8   87.39    8.40
   4  -7   8  100.99    9.50
   4   7  -8   78.89    8.80
  -4  -7   9  390.56   18.80
   4   7  -9  389.86   20.40
   4  -7   9  402.66   19.90
  -4  -7  10   78.29    9.10
   4  -7  10   99.69   10.50
  -4  -7  11  234.28   14.60
   4  -7  11  236.08   15.50
  -4  -8   0 6795.62  213.78
   4   8   0 6768.02  214.68
  -4  -8   1   71.19    5.60
   4   8   1   69.79    5.20
   4   8  -1   70.39    5.90
  -4  -8  -1   72.39    5.40
  -4  -8   2 3651.43  117.59
   4   8  -2 3665.93  118.69
  -4  -8   3   42.60    5.30
   4   8  -3   40.40    5.50
   4  -8  -4 3579.04  121.39
  -4  -8   4 3700.23  118.89
   4   8  -4 3718.13  120.19
   4  -8   4 3662.83  120.59
  -4  -8   5  188.48   10.70
   4  -8   5  162.58   11.20
   4   8  -5  182.48   11.20
  -4  -8   6  637.44   24.80
   4  -8   6  578.74   25.70
  -4  -8   7  437.26   20.10
   4  -8   7  485.65   21.90
  -4  -8   8 1061.79   40.10
   4  -8   8 1094.29   41.70
  -4  -8   9  172.38   11.90
   4   8  -9  138.39   13.80
   4  -8   9  182.38   13.00
  -4  -8  10   44.60    7.20
   4  -8  10   41.20    7.50
  -4  -8  11  213.98   14.10
   4  -8  11  206.68   14.90
  -4  -9   0 1202.98   41.30
   4   9   0 1247.68   42.40
  -4  -9   1    4.20    2.60
   4   9  -1    4.80    2.90
  -4  -9   2  404.66   16.70
   4   9  -2  400.56   17.80
  -4  -9   3   12.70    3.40
   4  -9   3    5.10    3.50
   4   9  -3   12.80    3.70
  -4  -9   4  194.28   11.20
   4  -9   4  205.48   12.70
   4   9  -4  213.98   12.30
  -4  -9   5  355.56   16.10
   4  -9   5  306.67   16.80
  -4  -9   6  345.97   16.50
   4  -9   6  326.77   17.50
  -4  -9   7   36.70    6.00
   4  -9   7   30.90    6.20
  -4  -9   8  181.78   12.20
   4  -9   8  190.58   13.50
   4   9  -8  180.58   13.30
  -4  -9   9   64.69    8.20
   4  -9   9   67.19    9.10
  -4  -9  10   26.20    5.90
   4  -9  10   26.90    6.90
  -4 -10   0   59.39    5.40
  -4 -10   1   32.30    4.60
  -4 -10  -1   30.80    3.80
  -4 -10   2    4.40    3.10
   4 -10   2    9.40    4.20
   4  10  -2   14.40    4.00
  -4 -10   3   72.19    7.10
   4  10  -3   66.39    7.20
  -4 -10   4   21.30    4.70
   4 -10  -4   10.20    6.70
   4 -10   4    9.60    4.50
  -4 -10   5   64.99    7.50
   4  10  -5   59.99    8.20
   4 -10   5   82.59    8.70
  -4 -10   6   -1.50    3.20
   4 -10   6   -2.10    3.20
   4  10  -6    1.30    6.40
  -4 -10   7   98.69    9.50
   4  10  -7   95.99   10.00
   4 -10   7  119.89   10.90
  -4 -10   8   60.99    7.90
   4 -10   8   51.69    8.40
  -4 -10   9    9.10    4.80
   4 -10   9    9.90    5.40
  -4 -10  10    4.40    4.50
   4 -10  10   -2.40    4.20
  -4 -11   0 1653.63   55.39
  -4 -11   1   29.50    4.60
   4 -11   1   25.30    5.60
  -4 -11  -1   32.80    4.10
  -4 -11   2  557.04   22.50
   4 -11   2  574.14   24.70
  -4 -11   3  219.88   16.40
   4 -11   3  246.38   14.40
  -4 -11   4  223.28   12.90
   4 -11  -4  227.28   17.20
   4 -11   4  217.18   14.20
   4  11  -4  256.07   14.10
  -4 -11   5  509.35   22.60
   4  11  -5  542.25   24.90
   4 -11   5  519.25   24.40
  -4 -11   6  290.17   15.90
   4 -11   6  317.37   17.70
  -4 -11   7  352.86   18.10
   4 -11   7  337.27   19.30
  -4 -11   8   90.19    9.80
   4 -11   8   93.49   11.10
  -4 -11   9  223.28   15.00
   4 -11   9  264.47   17.10
  -4 -12   0  685.83   26.10
   4 -12   0  718.03   29.80
  -4 -12   1   14.70    4.00
   4 -12   1   13.90    4.70
   4 -12   2 1144.99   43.30
  -4 -12   3  184.98   11.40
   4 -12   3  172.08   12.70
   4 -12  -4  632.54   31.70
  -4 -12   4  720.73   28.30
   4 -12   4  717.13   30.10
  -4 -12   5  259.97   14.90
   4 -12   5  271.57   16.40
  -4 -12   6  418.36   20.40
   4 -12   6  419.86   22.00
  -4 -12   7  222.38   14.40
   4 -12   7  230.38   15.80
  -4 -12   8  187.18   13.40
   4 -12   8  174.18   14.40
   4 -13   0  100.19    9.50
  -4 -13   0   91.49    7.70
   4 -13  -1  150.08   11.30
  -4 -13   1  161.88   11.90
   4 -13   1  156.18   11.80
  -4 -13   2  247.98   13.70
   4 -13  -2  274.57   14.60
   4 -13   2  262.27   15.70
  -4 -13   3    1.40    3.70
   4 -13   3    3.60    4.50
  -4 -13   4  225.98   13.70
   4 -13   4  237.08   15.30
  -4 -13   5  101.79    9.80
   4 -13   5   85.39   10.40
  -4 -13   6   10.20    4.90
   4 -13   6   16.10    5.80
  -4 -13   7   47.90    7.70
   4 -13   7   38.00    7.80
  -4 -14   0   16.40    4.20
   4 -14   0   12.50    5.10
   4 -14  -1    0.70    3.70
  -4 -14   1   -5.40    2.80
   4 -14   1    2.10    4.10
  -4 -14   2  260.67   13.90
   4 -14  -2  222.38   13.70
   4 -14   2  241.38   15.50
  -4 -14   3   -1.00    3.60
   4 -14  -3    6.90    5.10
   4 -14   3    1.30    4.40
  -4 -14   4   52.79    7.50
   4 -14   4   47.50    8.10
  -4 -14   5    2.30    4.20
   4 -14   5    2.30    4.50
  -4 -14   6   13.50    5.30
   4 -14   6   19.70    6.50
   4 -15   0  117.99   11.40
  -4 -15   0  132.79    9.60
   4 -15  -1   73.39    9.50
  -4 -15   1   79.79    8.40
   4 -15   1   87.79   10.50
   4 -15  -2  220.88   13.90
  -4 -15   2  223.68   13.30
   4 -15   2  204.58   14.80
   4 -15  -3    6.90    4.80
  -4 -15   3   13.90    5.10
   4 -15   3   13.10    6.20
  -4 -15   4  239.68   14.90
   4 -15   4  228.98   16.10
  -4 -16   0  903.21   34.60
   4 -16   0  948.31   37.80
   5   0   0   13.10    3.50
  -5   0   1 2097.29   69.29
   5   0  -1 2105.89   67.49
   5   0   1 1998.10   69.09
   5   0  -2 1204.48   40.80
  -5   0   2 1249.07   42.50
   5   0  -3 2730.43   87.49
  -5   0   3 2711.93   88.09
  -5   0   4 1400.06   46.90
  -5   0   5 1702.53   55.49
   5   0  -5 1641.34   55.39
  -5   0   6 1094.69   38.60
   5   0  -6 1120.59   38.90
   5   0   6 1147.79   38.60
  -5   0   7 1628.44   54.39
   5   0   7 1602.24   54.09
   5   0  -7 1611.24   54.89
  -5   0   8 1974.10   65.89
   5   0  -8 1956.50   66.59
   5   0   8 1980.30   65.59
   5   0  -9 1125.99   40.80
  -5   0   9 1104.69   39.70
   5   0 -10  267.77   14.70
  -5   0  10  264.27   13.90
  -5   0  11   52.49    7.40
   5   0 -11   48.70    7.40
  -5   0  12  658.33   27.30
   5   0 -12  624.04   28.00
   5   1   0    1.40    1.60
  -5  -1   0    4.90    2.70
   5  -1   0   -0.60    3.00
   5   1   1 4478.75  142.29
   5  -1  -1 4232.08  142.79
  -5  -1   1 4686.43  142.29
   5   1  -1 4434.26  141.09
   5  -1  -2  414.86   15.60
  -5  -1   2  373.16   18.50
   5   1   2  359.46   16.40
   5   1  -2  434.96   15.00
  -5   1   2  378.36   17.90
  -5  -1   3 1545.25   49.70
   5  -1  -3 1476.15   49.60
   5   1  -3 1505.85   49.70
  -5   1   3 1489.45   51.49
  -5  -1   4   10.30    2.50
   5  -1  -4   11.10    2.70
  -5   1   4   11.50    3.40
   5   1  -4   10.60    2.70
   5  -1  -5 1040.20   35.30
  -5  -1   5 1037.90   35.40
   5   1  -5 1044.00   35.70
  -5   1   5  990.90   36.10
  -5  -1   6   40.00    4.70
   5  -1  -6   35.10    4.40
   5   1  -6   33.00    4.70
  -5   1   6   38.30    4.90
   5  -1   6   32.60    4.40
   5  -1  -7  450.05   18.50
  -5  -1   7  443.36   18.10
   5   1  -7  447.56   18.90
  -5   1   7  453.05   18.60
   5  -1   7  445.86   18.30
   5  -1  -8   86.79    7.50
  -5  -1   8   91.39    7.50
   5  -1   8   80.69    7.10
   5   1  -8  104.19    8.20
  -5   1   8   96.09    7.90
   5  -1  -9   60.79    7.20
  -5  -1   9   74.79    8.60
   5   1  -9   70.29    7.70
  -5   1   9   78.19    7.90
   5  -1   9   68.09    6.90
  -5  -1  10  318.37   15.40
   5  -1 -10  304.57   15.80
   5  -1  10  311.47   15.00
   5   1 -10  327.07   16.70
   5  -1 -11   79.59    8.80
  -5  -1  11   83.89    9.00
  -5   1  11   82.49    9.40
   5   1 -11   87.19   14.00
   5  -1  11   84.79    8.10
  -5  -1  12  138.49   11.30
   5  -1 -12  130.09   13.00
   5  -1  12  143.09   10.10
   5   1 -12  123.99   11.60
  -5   1  12  160.78   12.50
  -5  -2   0   -0.60    2.00
   5   2   0   -1.80    1.40
   5  -2  -1  460.75   19.80
  -5  -2   1  469.35   16.60
   5   2   1  442.26   16.20
   5   2  -1  454.95   16.30
  -5  -2  -1  405.86   18.00
  -5  -2   2   14.10    2.50
   5  -2  -2   11.80    3.50
   5   2   2   16.20    3.00
   5   2  -2   11.90    2.40
   5  -2  -3  465.95   17.70
  -5  -2   3  487.85   17.40
  -5   2   3  457.75   20.60
   5   2  -3  456.35   17.50
   5  -2  -4  269.47   11.60
  -5  -2   4  272.57   11.60
  -5   2   4  275.87   14.40
   5   2  -4  281.17   11.90
  -5  -2   5  107.89    6.70
   5  -2  -5  112.79    6.70
   5   2  -5  102.09    7.00
  -5   2   5  117.69    9.00
  -5  -2   6  115.59    7.20
   5  -2  -6  100.09    6.80
   5   2  -6  102.59    8.50
  -5   2   6  100.19    8.60
   5  -2   6   92.19    7.10
   5  -2  -7   22.30    4.00
  -5  -2   7   19.20    4.00
  -5   2   7   16.70    4.70
   5  -2   7   16.60    4.00
   5   2  -7   21.20    4.30
   5  -2  -8   67.99    6.70
  -5  -2   8   67.49    6.80
   5   2  -8   66.99    7.20
  -5   2   8   64.99    8.00
   5  -2   8   68.89    6.80
   5  -2  -9   45.10    6.00
  -5  -2   9   59.29    7.10
  -5   2   9   53.69    7.30
   5  -2   9   53.89    6.70
   5   2  -9   53.59    7.00
   5  -2 -10   37.80    5.90
  -5  -2  10   40.70    6.10
   5   2 -10   35.30    6.40
  -5   2  10   37.80    7.20
   5  -2  10   39.30    6.40
   5  -2 -11   23.10    5.50
  -5  -2  11   29.50    5.80
   5  -2  11   21.30    5.30
   5   2 -11   23.70    5.80
  -5   2  11   24.70    6.80
  -5  -2  12   34.20    6.70
   5  -2 -12   27.40    6.00
  -5   2  12   26.00    7.50
   5  -2  12   30.30    5.80
   5   3   0    0.00    1.50
  -5  -3   0   -1.40    1.50
  -5  -3   1 2694.63   86.99
   5   3   1 2840.02   86.69
   5   3  -1 2695.73   87.09
  -5  -3  -1 2658.93   87.99
  -5  -3   2   22.10    2.90
   5   3   2   28.50    2.90
   5   3  -2   27.70    3.50
  -5  -3   3 1021.80   34.80
   5  -3  -3  989.40   35.90
   5   3  -3 1063.29   35.30
  -5  -3   4  726.63   25.40
   5  -3  -4  741.63   25.50
  -5   3   4  626.54   28.60
   5   3  -4  731.43   26.00
  -5  -3   5 1472.05   49.10
   5  -3  -5 1499.65   48.70
  -5   3   5 1359.46   52.39
   5   3  -5 1498.35   49.90
  -5  -3   6  851.21   29.80
   5  -3  -6  844.02   29.20
   5   3  -6  797.32   30.40
   5  -3   6  789.32   30.40
  -5   3   6  830.52   33.10
  -5  -3   7  928.91   33.80
   5  -3  -7  952.60   33.20
   5   3  -7  924.81   34.80
   5  -3   7  943.81   34.70
  -5   3   7  957.70   36.90
   5  -3  -8  244.08   12.50
  -5  -3   8  244.88   13.10
   5  -3   8  245.68   13.10
  -5   3   8  250.57   15.40
   5   3  -8  241.98   13.50
   5  -3  -9  125.59    9.00
  -5  -3   9  135.69    9.40
  -5   3   9  151.38   12.80
   5   3  -9  133.59   10.20
   5  -3   9  116.89    9.50
   5  -3 -10  483.65   20.50
  -5  -3  10  467.05   20.70
   5   3 -10  473.35   23.20
  -5   3  10  496.45   24.00
   5  -3  10  461.85   21.10
   5  -3 -11  106.09    9.50
  -5  -3  11  116.39   10.10
   5   3 -11  107.09   10.70
  -5   3  11  125.79   13.30
   5  -3  11  102.39    9.70
  -5  -3  12  235.88   14.30
   5  -3 -12  202.78   13.10
   5  -3  12  229.38   13.90
   5   4   0   -0.10    1.50
  -5  -4   0    0.00    1.60
   5   4   1 4489.05  140.09
  -5  -4   1 4155.58  141.69
  -5  -4  -1 4751.42  140.79
   5   4  -1 4365.36  140.79
  -5  -4   2  155.08    7.60
   5  -4  -2  171.58   12.00
   5   4  -2  156.38    8.00
  -5  -4   3 4248.88  136.29
   5  -4  -3 4334.67  138.69
   5   4  -3 4268.27  136.89
  -5  -4   4  390.56   16.00
   5  -4  -4  411.86   16.40
   5   4  -4  408.96   16.70
  -5  -4   5 3207.78  104.89
   5  -4  -5 3233.78  104.29
   5   4  -5 3299.37  106.19
   5  -4  -6  769.82   26.70
  -5  -4   6  771.62   27.60
  -5   4   6  647.84   30.70
   5   4  -6  765.02   28.60
   5  -4   6  737.33   28.50
   5  -4  -7 1013.80   34.60
  -5  -4   7  995.20   35.60
  -5   4   7  961.30   39.50
   5  -4   7  981.30   36.60
   5   4  -7  977.40   36.80
   5  -4  -8  624.84   25.10
  -5  -4   8  628.74   24.70
   5  -4   8  630.24   25.60
  -5   4   8  624.44   28.60
   5   4  -8  600.74   25.90
   5  -4  -9  451.25   18.70
  -5  -4   9  444.76   19.40
   5  -4   9  419.36   20.00
   5   4  -9  445.56   21.00
  -5   4   9  448.56   23.50
   5  -4 -10  630.94   24.90
  -5  -4  10  626.74   25.70
  -5   4  10  602.34   29.50
   5  -4  10  622.54   26.30
   5   4 -10  632.14   27.60
  -5  -4  11  116.69   10.50
   5  -4 -11  142.29   10.20
   5   4 -11  109.29   17.10
  -5   4  11  110.39   13.70
   5  -4  11  126.49   10.80
  -5  -4  12  397.26   19.80
   5  -4  12  392.96   19.80
   5   5   0   12.20    2.40
  -5  -5   1  914.71   31.10
   5   5   1  905.41   30.60
   5   5  -1  913.71   31.50
  -5  -5  -1  927.11   30.60
  -5  -5   2  561.44   20.30
   5   5  -2  546.05   20.70
  -5  -5   3 2150.58   69.29
   5  -5  -3 2039.50   72.49
   5   5  -3 2159.18   70.09
  -5  -5   4  180.58    9.00
   5  -5  -4  145.79    9.60
   5   5  -4  162.48    9.40
  -5  -5   5  520.15   20.40
   5  -5  -5  520.85   19.80
   5   5  -5  518.15   21.20
   5  -5  -6   16.60    3.50
  -5  -5   6   17.00    3.80
   5  -5   6   15.70    4.30
   5  -5  -7  238.78   11.10
  -5  -5   7  251.97   18.50
   5   5  -7  198.28   12.30
   5  -5   7  255.97   13.50
   5  -5  -8  366.86   15.30
  -5  -5   8  343.27   16.40
   5   5  -8  356.96   17.80
   5  -5   8  349.77   17.40
   5  -5  -9  240.48   12.20
  -5  -5   9  235.98   13.40
   5   5  -9  236.88   16.80
   5  -5   9  242.18   14.20
  -5  -5  10  142.79   10.60
   5   5 -10  134.99   11.50
   5  -5  10  134.69   11.10
  -5  -5  11   17.30    5.40
   5  -5  11   18.60    5.70
  -5  -5  12  171.88   12.60
   5  -5  12  156.08   12.70
  -5  -6   0    0.60    1.70
   5   6   0   -1.30    1.60
  -5  -6   1   30.90    3.90
   5   6   1   30.60    3.40
   5   6  -1   29.00    3.80
  -5  -6  -1   26.00    3.30
  -5  -6   2    7.80    2.60
   5   6  -2    9.60    2.80
   5  -6  -3   -1.50    5.10
  -5  -6   3    9.10    2.80
   5   6  -3    8.30    3.00
   5  -6  -4   10.50    4.60
  -5  -6   4   12.20    3.30
   5   6  -4   10.30    3.30
  -5  -6   5    1.10    2.60
   5  -6  -5   -0.70    2.50
   5   6  -5   -1.40    1.70
   5  -6  -6    1.40    2.70
  -5  -6   6    2.40    3.10
   5   6  -6   -1.10    1.00
   5  -6   6    2.40    3.50
   5  -6  -7   64.59    6.10
  -5  -6   7   65.79    7.10
   5  -6   7   70.99    8.10
   5  -6  -8    1.20    2.90
  -5  -6   8   -0.10    3.30
   5   6  -8    0.80    3.40
   5  -6   8   -2.80    3.30
  -5  -6   9    8.30    4.10
   5  -6   9    6.80    4.50
   5   6  -9   -0.50    3.70
  -5  -6  10    8.70    4.60
   5  -6  10    8.10    4.60
  -5  -6  11   -0.30    4.00
   5  -6  11    4.00    4.80
   5   7   0    1.40    2.00
  -5  -7   0   -0.20    1.90
   5   7   1 1784.62   58.69
  -5  -7   1 1805.02   58.89
   5   7  -1 1785.82   59.69
  -5  -7   2 1097.59   37.80
   5   7  -2 1104.99   38.70
  -5  -7   3 2098.89   67.39
   5  -7  -3 1951.70   72.19
   5   7  -3 2049.79   72.59
  -5  -7   4  366.76   16.20
   5  -7  -4  392.26   19.40
   5   7  -4  400.56   17.50
   5  -7  -5  642.54   26.60
  -5  -7   5  743.63   27.20
   5  -7   5  741.63   28.80
   5   7  -5  735.73   28.40
  -5  -7   6  439.56   18.80
   5  -7  -6  440.56   17.50
   5  -7   6  419.76   21.80
  -5  -7   7  306.87   15.20
   5  -7   7  315.27   16.60
  -5  -7   8  764.42   30.10
   5  -7   8  760.72   31.50
   5   7  -8  765.82   36.90
  -5  -7   9  149.49   10.80
   5  -7   9  146.69   11.70
   5   7  -9  130.99   11.50
  -5  -7  10  431.56   20.70
   5  -7  10  437.26   21.90
  -5  -7  11   79.79    9.60
   5  -7  11   79.89   10.00
  -5  -8   0    0.30    2.30
  -5  -8   1 1450.75   48.50
  -5  -8  -1 1480.75   47.60
   5   8  -1 1412.26   49.40
  -5  -8   2   10.40    3.10
   5   8  -2    2.70    2.80
  -5  -8   3  421.16   17.20
   5   8  -3  404.26   18.00
  -5  -8   4  388.26   17.00
   5  -8  -4  407.56   21.00
   5   8  -4  404.26   18.30
   5  -8   5  733.03   30.00
  -5  -8   6  237.88   12.90
   5  -8   6  245.68   14.30
   5   8  -6  232.98   13.80
  -5  -8   7  602.64   25.30
   5  -8   7  636.34   27.10
  -5  -8   8  264.37   14.60
   5  -8   8  268.97   16.00
   5   8  -8  268.77   16.30
  -5  -8   9  185.48   12.30
   5  -8   9  159.28   13.00
  -5  -8  10  303.17   16.90
   5  -8  10  308.77   18.20
   5   9   0   -0.80    2.20
  -5  -9   0   -3.30    2.10
  -5  -9   1 1280.47   43.90
  -5  -9  -1 1340.87   43.10
   5   9  -1 1249.97   45.00
  -5  -9   2    5.10    2.90
   5   9  -2    8.40    3.30
  -5  -9   3  620.14   24.00
   5   9  -3  625.54   25.20
  -5  -9   4  298.57   14.70
   5  -9  -4  313.47   18.90
   5  -9   4  307.27   16.20
   5   9  -4  336.57   15.90
  -5  -9   5  315.87   14.90
   5   9  -5  266.27   15.10
   5  -9   5  323.97   16.60
  -5  -9   6  461.15   20.50
   5  -9   6  477.45   22.30
  -5  -9   7  133.69   10.30
   5   9  -7  134.99   11.40
   5  -9   7  148.59   11.80
  -5  -9   8  225.08   13.40
   5  -9   8  200.68   14.20
   5   9  -8  181.08   16.60
  -5  -9   9   52.09    7.50
   5  -9   9   32.40    7.10
  -5  -9  10   77.29    9.30
   5  -9  10   68.19    9.70
  -5 -10   0    3.60    2.70
   5  10   0   -2.10    2.40
  -5 -10   1  928.01   33.00
  -5 -10  -1  932.81   32.10
   5  10  -1  933.41   34.40
  -5 -10   2   29.50    4.60
   5  10  -2   32.60    5.50
  -5 -10   3  250.67   12.70
   5 -10   3  243.98   14.30
   5  10  -3  256.07   13.80
  -5 -10   4   51.99    6.70
   5 -10   4   41.60    6.90
  -5 -10   5  128.39    9.50
   5 -10   5  112.19   10.30
  -5 -10   6    3.20    3.60
   5 -10   6    4.80    4.20
   5  10  -6   -0.30    3.30
  -5 -10   7   38.80    6.30
   5  10  -7   32.40    6.70
   5 -10   7   37.70    7.20
  -5 -10   8   49.10    7.40
   5 -10   8   34.70    7.30
  -5 -10   9    6.70    4.70
   5 -10   9   -3.20    4.50
  -5 -11   0   -2.20    2.60
  -5 -11   1  357.36   15.80
   5  11  -1  382.76   17.20
  -5 -11  -1  366.36   15.00
  -5 -11   2    0.90    3.00
   5  11  -2   -2.30    3.00
  -5 -11   3  465.45   19.80
   5 -11   3  460.85   21.90
   5 -11  -4   57.99   10.70
  -5 -11   4   66.39    7.40
   5 -11   4   70.09    8.70
  -5 -11   5  307.67   15.70
   5 -11   5  316.97   17.80
   5  11  -5  277.87   23.70
  -5 -11   6  238.68   14.00
   5  11  -6  239.98   15.30
   5 -11   6  250.17   15.90
  -5 -11   7  378.66   19.10
   5 -11   7  387.76   20.90
  -5 -11   8   64.19    8.50
   5 -11   8   60.79    9.20
  -5 -11   9  161.98   12.60
   5 -11   9  167.28   14.30
  -5 -12   0   -2.20    2.80
  -5 -12   1 1851.11   63.29
  -5 -12  -1 1911.71   62.29
  -5 -12   2   68.59    7.20
   5 -12   2   48.00    7.60
  -5 -12   3 1481.35   51.69
   5 -12   3 1462.95   54.29
   5 -12  -4   16.20    9.00
  -5 -12   4   24.80    5.30
   5 -12   4   29.40    6.60
  -5 -12   5  660.13   27.00
   5 -12  -5  627.64   28.80
   5 -12   5  637.04   28.90
  -5 -12   6  220.48   13.80
   5 -12   6  216.88   15.40
  -5 -12   7  186.68   13.30
   5 -12   7  204.08   15.10
  -5 -12   8  141.29   11.90
   5 -12   8  137.09   13.30
   5 -13   0    3.00    4.10
  -5 -13   0   -0.90    3.00
  -5 -13   1   75.79    8.90
   5 -13   1   70.49    9.00
  -5 -13   2   23.30    5.00
   5 -13   2   18.60    5.60
  -5 -13   3   57.09    7.00
   5 -13   3   49.99    8.00
  -5 -13   4   25.30    5.50
   5 -13  -4   27.90   10.40
   5 -13   4   22.60    6.40
  -5 -13   5  174.38   12.10
   5 -13   5  155.98   13.30
  -5 -13   6   -0.20    3.90
   5 -13   6    0.30    4.60
  -5 -13   7   34.90    6.70
   5 -13   7   51.29    8.60
   5 -14   0   -3.40    4.00
  -5 -14   0    4.80    4.10
  -5 -14   1   14.10    4.40
   5 -14  -1   12.50    5.10
   5 -14   1   10.00    5.10
  -5 -14   2    8.50    4.30
   5 -14  -2    8.40    4.50
   5 -14   2    5.40    5.00
  -5 -14   3   -0.30    3.60
   5 -14   3    2.00    4.60
   5 -14  -4    2.50    8.60
  -5 -14   4    2.90    4.20
   5 -14   4    1.60    4.60
  -5 -14   5   16.60    5.50
   5 -14   5   16.50    6.30
  -5 -15   0   -0.30    3.50
   5 -15   0   -3.20    4.30
  -5 -15   1  408.56   18.50
   5 -15  -1  382.66   20.20
   5 -15   1  400.86   21.20
   5 -15  -2   34.20    6.50
  -5 -15   2   45.10    6.50
   5 -15   2   40.10    7.90
  -5 -15   3  251.27   14.80
   5 -15  -3  270.37   15.30
   5 -15   3  243.88   16.60
   6   0   0 9999.00  315.67
  -6   0   1   38.00    6.00
   6   0  -1   26.80    3.70
   6   0   1   37.80    5.80
   6   0  -2 3412.26  109.19
  -6   0   2 3400.26  111.39
   6   0  -3  508.85   19.00
  -6   0   3  497.95   20.20
  -6   0   4 2593.64   85.39
   6   0  -4 2613.14   84.59
  -6   0   5 2414.96   80.59
   6   0  -5 2488.25   80.19
   6   0  -6 1007.10   37.30
  -6   0   6  968.90   35.20
   6   0  -7 1460.15   51.49
   6   0   7 1481.35   50.79
  -6   0   7 1549.54   51.59
   6   0   8   93.49    7.40
  -6   0   8  109.29    8.60
   6   0  -8   94.09    8.20
   6   0  -9 1180.68   43.20
  -6   0   9 1186.18   43.60
   6   0 -10   53.49    7.40
   6   0  10   50.59    6.50
  -6   0  10   56.69    7.50
  -6   0  11  456.15   21.60
   6   0 -11  472.25   25.50
  -6   0  12   23.70    6.60
   6   0 -12   23.60    5.90
   6   1   0 3138.99   97.39
  -6  -1   0 2832.92   99.49
   6  -1   0 3079.19  100.19
  -6  -1   1   36.30    5.20
   6  -1  -1   25.60    4.50
   6   1   1   35.70    5.00
   6   1  -1   31.30    3.80
  -6  -1   2 1561.04   50.29
   6  -1  -2 1369.46   49.60
   6   1   2 1489.85   51.09
  -6   1   2 1452.25   52.59
   6   1  -2 1513.55   49.10
   6  -1  -3   58.09    5.10
  -6  -1   3   54.49    5.10
   6   1  -3   58.49    4.90
  -6   1   3   49.20    6.50
  -6  -1   4 1664.13   56.09
   6  -1  -4 1699.53   55.99
  -6   1   4 1711.83   58.19
   6   1  -4 1669.93   56.09
   6  -1  -5   66.19    5.90
  -6   1   5   72.39    7.50
  -6  -1   6  360.36   15.50
   6  -1  -6  360.06   15.60
   6   1  -6  370.96   15.90
  -6   1   6  358.26   16.70
  -6  -1   7  117.99    8.20
   6  -1  -7   98.99    7.70
   6   1  -7  118.69    8.50
  -6   1   7  112.29    8.90
   6  -1   7   95.09    7.60
   6   1   8  642.24   23.60
  -6  -1   8  652.73   24.80
   6  -1  -8  631.54   24.90
  -6   1   8  610.94   25.50
   6   1  -8  617.24   25.40
   6  -1   8  624.54   24.60
   6  -1  -9   68.79    7.60
  -6  -1   9   70.19    7.90
  -6   1   9   68.49    8.50
   6  -1   9   65.09    7.10
   6   1  -9   77.59    8.20
  -6  -1  10   66.29    8.10
   6  -1 -10   55.89    7.30
   6  -1  10   55.19    7.10
   6   1 -10   51.09    7.30
  -6   1  10   54.19    7.80
   6  -1 -11   64.49    8.20
  -6  -1  11   62.59    7.80
   6   1 -11   49.80    7.90
  -6   1  11   57.99    8.60
  -6  -1  12   42.60    7.40
   6  -1 -12   42.40    7.30
  -6   1  12   29.90    8.00
   6  -1  12   38.10    5.60
  -6  -2   0   29.80    4.90
   6   2   0   45.50    4.10
   6   2   1  343.27   14.10
   6  -2  -1  360.36   17.50
  -6  -2   1  386.56   15.20
   6   2  -1  366.26   14.20
   6  -2  -2  231.08   12.00
  -6  -2   2  224.68   10.40
   6   2   2  231.88   10.80
   6   2  -2  241.18   10.40
   6   2   3  298.47   13.80
  -6  -2   3  302.87   12.70
   6  -2  -3  287.37   13.10
  -6   2   3  290.97   16.20
   6   2  -3  330.87   13.00
   6  -2  -4    3.80    2.70
  -6   2   4   14.10    4.70
  -6  -2   5    5.10    2.80
   6  -2  -5    4.40    2.80
   6   2  -5    2.30    2.90
  -6   2   5    3.30    4.30
  -6  -2   6    7.70    3.20
   6   2  -6    1.10    2.80
   6  -2  -7   47.40    6.00
  -6  -2   7   54.69    6.40
  -6   2   7   62.99    8.20
   6   2  -7   61.39    6.80
   6  -2   7   48.20    6.30
   6  -2  -8   14.10    4.30
   6   2  -8   23.10    4.80
   6  -2   8   18.70    4.50
  -6   2   8   13.70    5.80
   6  -2  -9   -2.50    3.20
  -6  -2   9   -1.10    3.50
   6   2  -9    0.70    3.30
   6  -2   9    1.90    3.70
  -6   2   9   -2.60    5.00
  -6  -2  10   21.90    5.20
   6  -2 -10    6.20    4.20
   6   2 -10    2.90    5.30
  -6   2  10    4.10    5.90
   6  -2  10    9.70    7.50
  -6  -2  11    3.20    4.60
   6  -2 -11    7.00    4.40
   6   2 -11    7.30    4.70
  -6   2  11    7.60    6.40
   6  -2  11    1.60    3.90
   6  -2 -12   16.60    5.60
  -6  -2  12   14.20    5.90
   6  -2  12   18.10    5.20
  -6   2  12   35.30    8.50
   6   3   0 7443.16  233.78
  -6  -3   0 7423.16  235.38
  -6  -3   1  458.65   16.90
   6  -3  -1  388.46   20.40
   6   3   1  455.25   16.30
   6   3  -1  468.75   16.80
  -6  -3  -1  421.46   18.20
  -6  -3   2 1556.04   51.89
   6   3   2 1492.85   51.09
   6  -3  -2 1630.04   55.49
   6   3  -2 1610.54   52.19
  -6  -3   3  370.76   15.00
   6   3  -3  391.56   15.40
   6  -3  -4 2729.93   90.39
  -6  -3   4 2749.52   90.09
   6   3  -4 2870.71   90.79
   6  -3  -5  528.15   20.00
  -6  -3   5  518.45   20.10
   6   3  -5  499.55   20.60
  -6   3   5  524.35   24.50
   6  -3  -6  887.61   32.00
  -6  -3   6  897.61   32.40
   6   3  -6  893.41   33.20
  -6   3   6  922.51   36.80
  -6  -3   7  715.53   27.50
   6  -3  -7  759.82   27.30
  -6   3   7  693.83   31.30
   6   3  -7  744.23   28.80
   6  -3   7  747.23   28.60
  -6  -3   8 1317.27   45.70
   6  -3  -8 1353.86   45.40
   6   3  -8 1244.08   46.80
   6  -3   8 1269.77   46.40
  -6   3   8 1295.67   49.50
  -6  -3   9  340.27   16.00
   6  -3  -9  312.77   15.40
   6   3  -9  331.67   17.10
   6  -3   9  316.87   17.90
  -6   3   9  307.47   19.60
  -6  -3  10   36.90    6.20
   6  -3 -10   38.10    6.00
   6   3 -10   32.10    6.50
  -6   3  10   33.30    9.30
   6  -3  10   41.00    6.50
  -6  -3  11  220.48   13.90
   6  -3 -11  230.48   13.60
  -6   3  11  226.18   17.80
   6   3 -11  223.28   21.20
   6  -3  11  223.58   13.70
  -6  -3  12   23.90    6.20
   6  -3  12   22.50    5.90
  -6   3  12   15.90    7.90
  -6  -4   0 2707.33   90.09
   6   4   0 2805.12   88.49
  -6  -4   1   35.70    4.10
   6   4   1   31.70    3.80
   6   4  -1   41.30    4.30
  -6  -4  -1   42.80    5.20
   6   4   2 5135.79  152.58
   6  -4  -2 4680.63  157.98
  -6  -4   2 4615.44  153.28
   6   4  -2 4889.81  153.78
  -6  -4   3  167.38    8.60
   6  -4  -3  187.88   11.50
   6   4  -3  156.28    8.90
   6  -4  -4 1107.89   39.60
  -6  -4   4 1148.99   39.00
   6   4  -4 1134.19   40.00
   6  -4  -5  309.27   13.50
  -6  -4   5  283.17   13.30
   6   4  -5  308.37   14.20
  -6  -4   6 1083.29   38.40
   6  -4  -6 1090.79   37.90
   6  -4  -7  268.07   12.50
  -6  -4   7  253.77   17.50
   6   4  -7  250.27   13.60
   6  -4   7  258.27   13.70
  -6   4   7  205.28   16.30
  -6  -4   8  209.18   11.90
   6  -4  -8  218.38   11.50
  -6   4   8  197.08   16.20
   6   4  -8  212.98   13.00
   6  -4   8  216.68   12.90
  -6  -4   9  842.02   31.80
   6  -4  -9  865.61   31.20
   6  -4   9  815.12   32.60
  -6   4   9  791.22   36.40
   6   4  -9  805.82   33.80
   6  -4 -10  157.38   10.50
  -6  -4  10  166.18   11.50
   6  -4  10  149.79   11.60
  -6   4  10  143.99   15.90
   6   4 -10  139.39   11.80
  -6  -4  11  606.04   26.10
   6  -4  11  634.54   26.70
  -6   4  11  573.84   30.50
  -6  -4  12    2.50    5.10
  -6   4  12   -3.80    6.00
   6  -4  12   15.80    5.70
  -6  -5   0  824.72   28.20
   6   5   0  810.92   28.30
   6   5   1    7.80    2.30
  -6  -5   1    4.90    2.40
  -6  -5  -1    7.80    2.80
   6   5  -1    8.30    2.70
  -6  -5   2 2377.36   76.09
   6  -5  -2 2230.08   81.39
   6   5  -2 2408.26   76.79
  -6  -5   3  474.25   18.60
   6  -5  -3  507.45   22.60
   6   5  -3  481.05   19.30
  -6  -5   4 1585.24   53.79
   6  -5  -4 1568.74   55.19
   6   5  -4 1648.04   54.89
  -6  -5   5  537.65   21.40
   6  -5  -5  559.84   21.50
  -6  -5   6 1187.18   42.10
   6  -5  -6 1212.78   41.50
   6  -5  -7  279.47   13.60
  -6  -5   7  294.27   14.20
   6  -5   7  286.67   15.10
  -6  -5   8   47.80    6.40
   6  -5  -8   47.80    5.90
   6   5  -8   56.09    7.60
   6  -5   8   50.39    7.20
   6  -5  -9  160.28   10.10
  -6  -5   9  176.88   11.50
   6  -5   9  152.08   11.70
   6   5  -9  159.38   12.00
  -6  -5  10  318.67   16.60
   6  -5  10  324.87   17.30
   6   5 -10  292.77   18.60
   6  -5 -11  134.29    9.90
  -6  -5  11  120.79   11.10
   6  -5  11  113.59   11.20
   6   6   0  853.71   29.60
  -6  -6   0  835.92   29.10
   6   6   1   15.90    2.90
  -6  -6   1   20.40    3.30
   6   6  -1   24.20    3.70
  -6  -6  -1   23.20    3.90
  -6  -6   2   52.99    5.10
   6   6  -2   49.80    5.30
   6  -6  -3  181.88   14.10
  -6  -6   3  191.88    9.70
  -6  -6   4  183.58   10.00
   6  -6  -4  195.98   12.60
   6   6  -4  184.58   10.60
   6  -6  -5  109.69    8.00
  -6  -6   5   91.19    7.40
   6  -6  -6  118.99    8.20
  -6  -6   6  105.19    9.90
   6  -6   6  124.69    9.60
   6  -6  -7    0.70    3.20
  -6  -6   7    0.50    3.10
   6  -6   7    1.00    3.70
  -6  -6   8    1.70    3.60
   6  -6  -8    2.80    3.40
   6   6  -8   -2.10    3.70
   6  -6   8    2.20    4.10
  -6  -6   9   62.99    7.80
   6  -6  -9   56.79    6.80
   6  -6   9   52.09    7.80
   6   6  -9   59.19    8.30
  -6  -6  10   53.99    7.50
   6  -6  10   52.29    8.20
  -6  -6  11   20.10    5.70
   6  -6  11   14.40    5.80
   6   7   0 1043.90   36.60
  -6  -7   0 1080.19   36.10
  -6  -7   1   18.80    3.40
   6   7   1   17.70    3.10
   6   7  -1   16.80    3.50
  -6  -7   2 1804.12   58.79
   6   7  -2 1728.83   59.59
   6  -7  -3   50.39    8.90
  -6  -7   3   34.30    4.70
   6   7  -3   33.80    5.00
  -6  -7   4 1743.63   61.79
   6  -7  -4 1924.41   65.49
   6   7  -4 1874.61   63.39
   6  -7  -5  114.59    9.30
  -6  -7   5  126.29    8.60
   6   7  -5  127.59    9.00
   6  -7  -6  370.56   17.20
  -6  -7   6  350.46   16.30
   6  -7   6  342.77   17.80
  -6  -7   7  181.68   11.50
   6  -7  -7  197.28   10.70
   6  -7   7  203.38   13.00
  -6  -7   8  142.99   10.40
   6  -7   8  130.49   11.30
   6   7  -8  145.59   11.60
  -6  -7   9  190.38   12.70
   6  -7   9  212.88   14.10
  -6  -7  10  230.68   14.20
   6  -7  10  217.38   15.30
  -6  -7  11  176.68   12.90
   6  -7  11  156.28   13.60
  -6  -8   0  603.54   22.10
   6   8   0  612.44   23.00
  -6  -8   1  261.67   11.80
  -6  -8  -1  273.87   11.30
   6   8  -1  263.17   12.70
  -6  -8   2  205.18   10.30
   6   8  -2  189.28   10.70
   6  -8  -3  105.19   15.70
  -6  -8   3  123.79    8.20
   6   8  -3  126.89    8.80
  -6  -8   4  779.22   28.90
   6  -8  -4  737.03   34.90
   6   8  -4  790.82   30.40
   6  -8  -6  161.18   10.50
  -6  -8   6  158.48   10.50
   6  -8   6  179.48   12.30
   6  -8  -7  787.62   28.60
  -6  -8   7  768.22   30.40
   6  -8   7  771.62   32.20
  -6  -8   8  403.66   18.90
   6   8  -8  379.16   20.20
   6  -8   8  384.66   20.20
  -6  -8   9  393.46   19.50
   6  -8   9  406.06   21.10
  -6  -8  10   60.39    8.30
   6  -8  10   38.50    7.70
   6   9   0 1312.77   45.90
  -6  -9   0 1343.97   44.80
  -6  -9   1   12.40    3.40
  -6  -9   2  667.73   25.20
   6   9  -2  676.83   26.50
  -6  -9   3  153.68    9.50
   6  -9  -3  171.28   16.30
   6   9  -3  158.68   10.40
   6  -9  -4   65.59   10.40
  -6  -9   4   66.49    7.20
  -6  -9   5  160.98   10.30
   6   9  -5  159.68   11.30
   6  -9   5  139.79   11.30
   6  -9  -6  523.85   20.80
  -6  -9   6  489.45   21.50
   6  -9   6  496.15   23.40
   6   9  -6  473.75   25.60
  -6  -9   7  163.88   11.30
   6   9  -7  169.18   12.60
   6  -9   7  156.58   12.50
  -6  -9   8  136.59   10.90
   6  -9   8  140.99   12.40
  -6  -9   9  148.99   11.70
   6  -9   9  137.99   12.50
  -6  -9  10   22.60    6.30
   6  -9  10   15.60    6.00
  -6 -10   0  230.48   10.80
   6  10   0  214.38   11.70
  -6 -10   1   53.39    6.10
   6  10   1   59.99    5.80
  -6 -10  -1   70.29    5.70
   6  10  -1   67.69    6.80
  -6 -10   2   85.29    7.10
   6  10  -2   89.49    7.90
  -6 -10   3  135.19   13.60
   6  10  -3  134.89    9.40
  -6 -10   4  212.28   11.90
   6 -10  -4  180.68   16.80
   6 -10   4  204.78   13.60
   6  10  -4  222.58   12.90
  -6 -10   5   38.30    5.90
   6 -10   5   38.30    7.10
  -6 -10   6   11.90    4.50
   6 -10  -6    7.30    4.60
   6 -10   6    6.80    5.20
   6  10  -6   21.00    5.90
  -6 -10   7    0.70    3.80
   6 -10   7    0.60    4.70
  -6 -10   8   65.79    8.50
   6 -10   8   59.99    9.20
  -6 -10   9   10.50    5.20
   6 -10   9   17.50    6.00
   6  11   0 1881.81   63.79
  -6 -11   0 1860.71   62.19
  -6 -11   1   20.80    4.40
   6  11  -1   18.80    4.40
  -6 -11   2  828.52   31.00
   6  11  -2  852.61   32.80
  -6 -11   3    5.00    3.60
   6  11  -3   -4.70    1.80
   6 -11  -4  387.16   23.50
  -6 -11   4  367.96   17.30
   6 -11   4  355.86   19.40
  -6 -11   5    2.40    3.70
   6 -11   5   -0.30    4.50
   6  11  -5    4.70    3.90
  -6 -11   6  806.62   31.90
   6 -11   6  812.22   34.30
   6  11  -6  769.82   33.70
  -6 -11   7   27.80    6.00
   6 -11   7   32.10    7.00
  -6 -11   8  173.48   12.70
   6 -11   8  193.98   15.00
  -6 -12   0  451.95   18.50
  -6 -12   1   10.30    3.90
  -6 -12   3  137.29   10.00
   6 -12   3  146.89   12.20
  -6 -12   4  365.76   17.40
   6 -12  -4  349.87   23.60
   6  12  -4  355.56   18.70
   6 -12   4  346.17   19.30
   6 -12  -5   -3.60    6.60
  -6 -12   5    7.50    4.40
   6  12  -5    1.30    4.00
   6 -12   5   12.60    5.80
  -6 -12   6  384.86   19.40
   6 -12   6  402.46   21.60
  -6 -12   7  266.37   15.70
   6 -12   7  257.67   17.50
  -6 -13   0   63.79    6.90
  -6 -13   1   24.20    5.00
   6 -13   1   15.60    5.40
  -6 -13   2  348.07   16.40
   6 -13   2  336.27   18.80
  -6 -13   3   13.80    4.40
   6 -13   3   23.40    6.20
   6 -13  -4  271.57   22.10
  -6 -13   4  315.87   16.30
   6 -13   4  332.77   18.90
  -6 -13   5   10.10    5.00
   6 -13   5    5.60    5.10
  -6 -13   6   47.50    7.40
   6 -13   6   58.99    9.50
   6 -14   0   -3.20    3.80
  -6 -14   0    4.60    3.50
  -6 -14   1   11.00    4.20
   6 -14   1   10.70    5.50
  -6 -14   2   52.49    6.90
   6 -14   2   56.09    8.60
  -6 -14   3   27.80    5.80
   6 -14   3   32.30    7.90
  -6 -14   4    3.30    4.30
   6 -14  -4   -4.00    8.40
   6 -14   4    4.20    5.10
   6 -14  -5   10.90    7.80
  -6 -14   5    8.50    5.00
   6 -14   5    6.30    5.10
   6 -15   0  288.37   17.70
  -6 -15   0  305.97   14.80
  -6 -15   1    6.10    4.10
   6 -15  -1    0.80    4.60
   6 -15   1    2.90    5.40
   6 -15  -2  375.96   19.60
  -6 -15   2  380.56   18.20
   6 -15   2  364.36   20.80
   6 -15  -3    2.10    4.30
   6 -15   3   -0.80    4.90
   7   0   0   14.60    4.00
  -7   0   1 5201.18  186.48
   7   0  -1 6181.58  184.38
   7   0   1 5952.50  186.18
   7   0   2  419.16   20.00
  -7   0   2  421.56   20.00
   7   0  -2  473.35   17.70
  -7   0   3 5339.87  172.28
   7   0  -3 5337.27  169.88
  -7   0   4  623.34   25.00
   7   0  -4  621.84   23.40
  -7   0   5 1402.86   49.20
   7   0  -5 1402.56   49.00
   7   0  -6  628.44   24.40
  -7   0   6  636.14   25.40
   7   0  -7 1490.85   50.99
  -7   0   7 1438.46   51.49
   7   0   8  439.86   18.50
  -7   0   8  416.76   26.10
   7   0  -8  444.26   19.60
   7   0   9  989.80   35.70
   7   0  -9  964.20   37.10
  -7   0   9  980.40   37.50
   7   0 -10  239.78   14.30
  -7   0  10  238.28   14.90
  -7   0  11  104.29   11.40
   7   0 -11  104.29   10.40
  -7   0  12  297.37   19.10
   7  -1   0    1.40    3.90
   7   1   0    3.00    2.60
  -7  -1   1  322.97   16.30
   7   1   1  396.16   15.70
   7  -1  -1  338.77   15.80
   7  -1   1  312.67   17.30
   7   1  -1  310.97   13.80
   7  -1  -2  472.95   18.30
  -7  -1   2  443.66   19.00
   7   1   2  433.56   19.20
   7   1  -2  435.66   17.20
  -7   1   2  406.06   20.60
  -7  -1   3  304.77   14.00
   7   1   3  278.27   15.00
   7  -1  -3  285.57   12.90
   7   1  -3  298.87   12.80
  -7   1   3  271.37   15.70
   7  -1  -4 2063.99   68.29
  -7  -1   4 2111.99   69.19
   7   1  -4 2070.49   68.39
  -7   1   4 2011.70   71.29
  -7  -1   5  126.69    8.60
  -7   1   5  133.09   10.60
   7   1  -5  135.69    8.60
  -7  -1   6 1908.01   63.69
   7  -1  -6 1865.41   63.29
  -7   1   6 1911.01   65.59
   7   1  -6 1861.01   63.59
   7  -1  -7   50.19    6.00
  -7  -1   7   43.20    5.80
  -7   1   7   45.80    7.00
   7   1  -7   39.90    5.90
  -7  -1   8  827.82   31.60
   7  -1  -8  841.32   31.70
   7  -1   8  859.41   31.50
  -7   1   8  822.42   33.10
   7   1  -8  799.52   31.90
   7  -1  -9   71.09    8.10
  -7  -1   9   71.39    8.40
  -7   1   9   71.89    9.20
   7  -1   9   85.59    7.80
   7   1  -9   82.09    8.70
  -7  -1  10  816.42   31.40
   7  -1 -10  778.42   31.30
   7  -1  10  762.62   30.00
   7   1 -10  757.92   35.20
  -7   1  10  756.82   32.70
   7  -1 -11   15.10    5.60
  -7  -1  11   19.10    5.90
   7   1 -11    6.70    4.80
  -7   1  11    2.20    6.20
   7  -1  11   15.40    4.90
  -7  -1  12  229.98   15.90
  -7   1  12  240.08   18.40
   7  -2   0   -2.80    3.90
   7   2   0   -0.60    2.20
  -7  -2   0    2.60    3.50
   7   2   1   69.89    5.60
  -7  -2   1   69.19    6.80
   7  -2  -1   73.79    8.70
   7   2  -1   74.19    5.50
   7   2   2   88.49    7.00
   7  -2  -2   99.49    8.30
  -7  -2   2   95.99    7.20
   7   2  -2   87.19    6.20
   7   2   3  133.09    9.20
   7  -2  -3  142.89    8.50
  -7  -2   3  126.09    8.10
   7   2  -3  125.89    7.80
  -7  -2   4    0.70    2.70
   7  -2  -4    3.20    2.90
   7   2   4   -6.40    3.50
   7   2  -4    2.50    2.50
  -7   2   4   -1.30    4.10
   7  -2  -5   44.50    6.00
  -7  -2   5   40.00    5.10
  -7   2   5   38.40    7.30
   7   2  -5   45.40    5.40
   7  -2  -6   93.59    7.50
  -7  -2   6   92.69    7.50
   7   2  -6   89.09    7.70
  -7   2   6   82.29   10.30
  -7  -2   7   26.30    4.90
   7  -2  -7   24.50    4.70
  -7   2   7   28.90    7.20
   7   2  -7   33.40    5.40
  -7  -2   8   10.00    4.20
   7  -2  -8   11.10    4.20
  -7   2   8   18.70    6.80
   7  -2   8   11.80    4.40
   7   2  -8   10.80    4.50
   7  -2  -9   20.00    4.90
  -7  -2   9   16.30    5.00
  -7   2   9   15.00    6.80
   7  -2   9   20.40    5.10
   7   2  -9   21.30    5.10
  -7  -2  10   11.10    4.90
   7  -2 -10    3.60    4.20
   7  -2  10    4.70    3.90
  -7   2  10   14.90    7.20
   7   2 -10    4.20    4.40
   7  -2 -11   32.80    7.60
  -7  -2  11   28.50    6.50
  -7   2  11   35.80    9.20
   7  -2  11   28.80    5.80
   7  -2 -12   -1.90    4.50
  -7  -2  12   -0.90    5.00
  -7   2  12   12.70    8.00
   7  -2  12    4.10    4.20
   7   3   0   -0.20    2.00
  -7  -3   0   -1.00    3.00
  -7  -3   1 1286.77   43.30
   7   3   1 1252.57   41.90
   7  -3  -1 1235.68   47.10
  -7  -3  -1 1131.99   44.40
   7   3  -1 1338.17   42.50
   7  -3  -2   97.09    9.90
   7   3   2  100.09    6.20
  -7  -3   2   97.59    6.80
   7   3  -2  106.49    6.70
   7   3   3  869.11   30.00
   7  -3  -3  849.91   32.10
  -7  -3   3  853.81   30.60
   7   3  -3  863.11   30.80
   7  -3  -4  230.68   11.80
   7   3   4  233.48   11.10
  -7  -3   4  231.68   11.30
   7   3  -4  237.98   11.70
  -7  -3   5  859.01   30.30
   7  -3  -5  861.61   32.20
   7   3  -5  853.91   30.90
  -7   3   5  737.03   34.50
   7  -3  -6  271.07   12.80
  -7  -3   6  255.87   12.80
   7   3  -6  275.57   13.50
  -7   3   6  229.88   16.60
   7  -3  -7   44.00    5.70
  -7  -3   7   47.20    6.70
   7  -3   7   42.40    6.10
  -7   3   7   38.50    8.40
   7   3  -7   43.20    6.20
  -7  -3   8   72.39    7.80
   7  -3  -8   83.69    7.80
   7   3  -8   67.59    7.90
   7  -3   8   74.69    7.90
  -7   3   8   70.89   10.60
   7  -3  -9  112.29    9.40
  -7  -3   9   80.89    8.70
   7   3  -9   89.39   13.80
  -7   3   9  134.79   16.00
   7  -3   9   85.49    8.80
  -7  -3  10  442.06   20.50
   7  -3 -10  456.95   20.30
   7   3 -10  441.76   21.80
  -7   3  10  415.96   24.50
   7  -3  10  443.86   20.70
  -7  -3  11   13.20    5.70
   7  -3 -11   14.20    5.50
  -7   3  11    9.10    7.70
   7  -3  11   10.00    4.80
   7   4   0    1.10    2.30
  -7  -4   0   -2.90    2.60
   7  -4  -1 5193.38  182.98
  -7  -4   1 5636.64  177.88
   7   4   1 5964.90  177.18
  -7  -4  -1 5350.06  179.18
   7   4  -1 5830.92  177.78
   7   4   2   98.69    6.00
   7  -4  -2   94.49   10.90
  -7  -4   2   99.89    6.70
   7   4  -2  101.89    6.90
   7   4   3 4846.31  156.88
  -7  -4   3 5043.90  158.48
   7  -4  -3 5063.99  161.28
   7   4  -3 4928.21  158.88
  -7  -4   4  105.19    7.20
   7  -4  -4   96.39    8.20
   7   4  -4   98.69    7.50
  -7  -4   5 3070.39   99.99
   7  -4  -6  372.46   15.90
  -7  -4   6  339.17   15.80
   7  -4  -7  722.23   27.00
  -7  -4   7  694.23   27.30
   7  -4   7  723.33   28.70
   7   4  -7  700.23   28.60
   7  -4  -8  148.29    9.80
  -7  -4   8  137.89    9.80
   7  -4   8  128.39   10.20
   7   4  -8  119.69   10.20
  -7   4   8  136.69   14.30
   7  -4  -9  370.16   17.40
  -7  -4   9  372.76   18.00
   7  -4   9  378.36   18.80
   7   4  -9  376.36   19.40
  -7  -4  10  170.58   12.10
   7  -4 -10  153.48   11.10
  -7   4  10  170.28   16.60
   7   4 -10  155.28   13.00
   7  -4  10  170.98   12.20
  -7  -4  11   53.69    7.90
   7  -4 -11   68.79    8.60
  -7   4  11   44.40    9.90
   7  -4  11   61.59    8.40
  -7  -5   0   -1.80    2.40
   7   5   0   -0.10    2.00
   7   5   1 1243.18   40.70
  -7  -5   1 1193.08   41.00
   7   5  -1 1227.48   41.40
  -7  -5  -1 1168.58   41.90
  -7  -5   2  652.63   23.60
   7  -5  -2  633.24   29.20
   7   5   2  696.63   22.70
   7   5  -2  653.03   24.10
  -7  -5  -2  545.15   24.70
   7  -5  -3  328.57   17.40
  -7  -5   3  285.77   12.90
   7   5  -3  261.87   13.40
  -7  -5   4   44.00    5.20
   7  -5  -4   32.10    5.80
   7   5  -4   38.20    5.20
  -7  -5   5  136.39    9.00
   7  -5  -5  160.08   10.10
  -7  -5   6  151.98   10.70
   7  -5  -6  159.78    9.70
  -7  -5   7  192.28   11.20
   7  -5  -7  194.28   10.80
   7  -5   7  160.68   11.60
  -7  -5   8  512.65   22.10
   7  -5  -8  524.85   21.30
   7  -5   8  529.75   23.50
   7   5  -8  503.25   27.00
   7  -5  -9    1.40    3.70
  -7  -5   9    0.50    4.00
   7  -5   9    2.70    4.30
   7   5  -9    4.40    4.30
   7  -5 -10  114.39    9.60
  -7  -5  10  123.49   10.70
   7  -5  10  121.49   10.80
  -7  -5  11   -2.50    4.60
   7  -5 -11    4.80    4.20
   7  -5  11    3.80    5.00
  -7  -6   0   -2.40    2.30
   7   6   0   -2.30    2.20
  -7  -6   1   33.00    4.20
   7   6   1   32.90    4.00
   7   6  -1   32.90    4.40
  -7  -6  -1   34.00    4.70
   7   6   2    1.90    2.20
  -7  -6   2    0.80    2.50
   7   6  -2   -2.10    2.40
  -7  -6   3   98.69    7.10
   7  -6  -3   93.69   12.50
   7   6  -3  101.29    7.70
  -7  -6   4  142.09    8.80
   7  -6  -4  128.59   13.90
   7   6  -4  139.59    9.40
   7  -6  -5   71.39    7.70
  -7  -6   5   67.89    6.70
   7  -6  -6   18.60    4.70
  -7  -6   6   15.80    4.30
  -7  -6   7    3.10    3.50
   7  -6  -7    6.00    3.90
   7  -6   7    2.60    3.80
  -7  -6   8    6.10    4.10
   7  -6  -8    6.50    3.70
   7  -6   8    1.60    4.20
   7   6  -8    5.10    4.20
   7  -6  -9   63.19    7.60
  -7  -6   9   77.59    8.80
   7  -6   9   74.49    9.50
   7   6  -9   70.79   10.70
   7  -6 -10    9.20    4.60
  -7  -6  10   21.80    5.70
   7  -6  10   17.40    6.10
  -7  -6  11   -9.30    4.00
   7  -6 -11    3.90    4.30
   7  -6  11    3.00    5.10
  -7  -7   0   11.00    3.00
   7   7   0   13.30    3.40
   7   7   1  605.24   22.50
  -7  -7   1  591.94   22.60
  -7  -7  -1  633.64   22.80
   7   7  -1  617.64   23.50
  -7  -7   2  324.47   14.10
   7   7  -2  328.17   14.90
   7  -7  -3  172.88   17.00
  -7  -7   3  173.48    9.80
   7   7  -3  183.38   10.60
  -7  -7   4   31.50    4.90
   7  -7  -4   26.70    7.30
   7   7  -4   33.40    5.40
   7  -7  -5  249.68   14.30
  -7  -7   5  250.57   12.80
  -7  -7   6  188.48   11.40
   7  -7  -6  214.28   12.00
  -7  -7   7  348.77   17.00
   7  -7  -7  364.96   16.40
   7  -7   7  352.66   18.70
   7  -7  -8  462.25   19.10
  -7  -7   8  433.06   20.10
   7   7  -8  417.16   21.60
   7  -7   8  445.96   21.90
  -7  -7   9   47.30    7.30
   7  -7  -9   50.59    6.30
   7  -7   9   42.90    7.90
   7  -7 -10  457.25   20.20
  -7  -7  10  465.05   22.30
   7  -7  10  492.35   24.00
   7   8   0    1.00    2.60
  -7  -8   0    0.40    2.60
   7   8   1 3822.12  119.19
  -7  -8   1 3756.92  119.09
   7   8  -1 3396.96  122.29
  -7  -8  -1 3824.52  118.59
  -7  -8   2    0.00    2.60
  -7  -8  -2    8.90    3.50
   7   8  -2    2.60    2.90
   7  -8  -3 1734.63   66.19
  -7  -8   3 1773.02   59.39
   7   8  -3 1762.82   60.79
   7  -8  -4   68.39   10.20
  -7  -8   5 1593.14   56.29
   7   8  -5 1680.63   58.49
   7  -8  -6   11.80    4.80
  -7  -8   6   15.10    4.50
   7  -8   6    6.90    4.60
   7  -8  -7  992.60   35.70
  -7  -8   7  977.10   36.90
   7  -8   7  981.90   39.10
   7   8  -7  963.30   39.00
   7  -8  -8  146.19    9.90
  -7  -8   8  151.08   11.10
   7  -8   8  146.29   12.40
  -7  -8   9  231.68   14.50
   7  -8   9  244.48   16.10
  -7  -8  10   77.79    9.80
   7  -8  10  102.99   11.30
  -7  -9   0    1.10    2.70
   7   9   0   -2.70    2.30
  -7  -9   1  137.29    8.50
   7   9   1  154.38    8.80
   7   9  -1  149.49    9.60
  -7  -9   2    2.40    2.90
   7   9  -2    0.70    3.00
  -7  -9   3  470.35   19.80
   7  -9  -3  476.25   27.00
   7   9  -3  502.25   21.50
   7  -9  -4  176.78   15.90
  -7  -9   4  167.18   10.50
   7  -9  -5  104.09   11.50
  -7  -9   5  100.49    8.60
   7  -9  -6  227.98   12.90
  -7  -9   6  206.68   12.50
   7   9  -6  222.68   14.10
   7  -9   6  198.48   14.10
  -7  -9   7   21.80    5.50
   7  -9  -7   22.10    5.00
   7   9  -7   23.30    6.10
   7  -9   7   22.20    6.20
  -7  -9   8  141.89   11.20
   7  -9   8  165.08   13.40
  -7  -9   9   22.40    5.80
   7  -9   9   22.20    6.80
  -7 -10   0   -1.30    2.60
   7  10   0   -0.70    2.80
  -7 -10   1    2.90    3.20
   7  10  -1    4.40    3.50
  -7 -10  -1    5.90    3.10
  -7 -10   2    3.20    3.10
   7  10  -2    7.90    4.00
   7 -10  -3   21.20    9.70
  -7 -10   3   14.10    4.10
  -7 -10   4   18.70    4.60
   7 -10  -4   32.00   10.20
   7 -10  -5   28.50    7.60
  -7 -10   5   43.70    6.50
   7 -10   5   35.70    6.90
   7  10  -5   47.30    9.60
   7 -10  -6   17.50    5.30
  -7 -10   6    3.10    4.20
   7 -10   6   -0.70    4.20
   7  10  -6    8.10    4.40
   7 -10  -7   44.60    6.30
  -7 -10   7   51.09    7.30
   7 -10   7   43.80    8.10
  -7 -10   8   40.40    6.90
   7 -10   8   25.00    7.00
  -7 -10   9    8.80    4.90
   7 -10   9   10.30    5.70
   7  11   0   -0.20    3.10
  -7 -11   0    1.60    3.10
  -7 -11   1   77.89    7.00
  -7 -11  -1   81.69    6.60
   7  11  -1   75.19    7.80
  -7 -11   2    3.00    3.20
  -7 -11   3  277.67   13.80
   7 -11  -3  236.08   21.80
   7  11  -3  263.17   16.60
  -7 -11   4   49.50    6.50
   7 -11  -4   57.69   11.60
   7  11  -4   35.20    8.20
   7 -11   4   36.40    7.30
  -7 -11   5   92.49    9.10
   7 -11   5  108.29   11.20
   7  11  -5   93.49    9.90
   7 -11  -6  241.38   14.80
  -7 -11   6  231.88   14.20
   7 -11   6  257.47   16.70
  -7 -11   7   25.70    6.30
   7 -11   7   29.00    7.30
  -7 -11   8  202.48   13.70
   7 -11   8  198.78   15.60
   7  12   0   -0.10    3.00
  -7 -12   0    2.10    3.30
   7  12  -1  756.52   29.70
  -7 -12  -1  720.13   26.90
  -7 -12   2   -0.60    3.20
   7  12  -2    5.80    3.70
  -7 -12   3  799.72   29.60
   7 -12  -3  708.03   37.20
   7  12  -3  737.93   35.40
  -7 -12   4   57.29    7.20
   7 -12  -4   41.30   10.50
   7 -12   4   52.49    8.60
   7  12  -4   66.49    8.90
  -7 -12   5  644.04   26.70
   7 -12   5  613.94   29.10
  -7 -12   6   81.29    9.20
   7 -12   6   71.69   10.10
  -7 -12   7  328.97   18.10
   7 -12   7  343.07   20.50
  -7 -13   0    5.20    3.60
  -7 -13   1   62.19    7.10
  -7 -13   2    2.70    3.60
  -7 -13   3   15.80    4.70
   7 -13  -3    5.30    9.40
   7 -13   3   18.60    6.30
   7  13  -3   13.10    4.80
  -7 -13   4   29.00    6.00
   7 -13  -4   31.30   10.60
   7 -13   4   20.50    6.40
  -7 -13   5   22.80    5.90
   7 -13   5   20.20    6.70
  -7 -13   6    4.90    4.60
   7 -13   6    0.20    5.30
  -7 -14   0   -0.60    3.40
  -7 -14   1   65.99    7.50
   7 -14   1   64.39    9.50
  -7 -14   2    7.60    4.00
   7 -14   2    3.70    5.30
   7 -14  -3   24.70   10.80
  -7 -14   3   23.70    5.40
   7 -14   3   19.40    6.30
  -7 -14   4    3.20    4.60
   7 -14   4   -3.90    4.50
  -7 -15   0    2.70    3.60
   7 -15   0    8.90    5.60
   7 -15  -1   60.69    8.90
  -7 -15   1   62.59    7.70
   7 -15   1   48.20    8.90
   8   0   0 1418.56   49.70
   8   0   1  100.49    9.40
   8   0  -1   78.19    7.20
  -8   0   2  317.07   17.50
   8   0  -2  329.77   14.40
   8   0   2  313.57   17.20
  -8   0   3  294.37   16.50
   8   0  -3  294.07   13.50
   8   0  -4 1062.19   38.40
  -8   0   4 1120.29   41.30
  -8   0   5 1845.32   64.59
   8   0  -5 1857.21   62.59
   8   0  -6  147.59    9.60
  -8   0   6  139.19   11.10
  -8   0   7  537.05   25.60
   8   0  -7  580.24   23.30
   8   0  -8  338.77   16.70
   8   0   8  338.87   15.80
  -8   0   8  336.37   18.00
   8   0   9  917.41   33.70
  -8   0   9  893.71   36.20
   8   0  -9  882.91   35.00
  -8   0  10   10.40    6.00
   8   0 -10    8.20    4.70
  -8   0  11  536.45   26.70
   8  -1   0 4854.71  159.18
   8   1   0 4928.21  156.58
   8   1   1    9.10    4.00
  -8  -1   1    7.90    4.70
   8  -1  -1    3.50    3.80
   8   1  -1    8.40    3.10
   8  -1   1    8.50    5.20
   8   1   2 3717.33  119.89
   8  -1  -2 3835.22  119.09
  -8  -1   2 3551.04  120.89
   8   1  -2 3538.95  117.89
   8  -1  -3    0.70    2.90
  -8  -1   3    2.70    3.90
   8   1   3   -1.30    4.30
  -8   1   3    3.70    4.70
   8   1  -3    5.60    2.80
   8  -1  -4 2478.05   83.49
  -8  -1   4 2627.84   85.29
  -8   1   4 2434.46   87.39
   8   1  -4 2607.34   83.79
   8  -1  -5   51.79    6.20
  -8  -1   5   59.69    7.60
  -8   1   5   54.49    8.50
   8   1  -5   57.29    6.50
   8  -1  -6  910.91   33.30
  -8  -1   6  904.41   34.20
  -8   1   6  894.41   36.30
   8   1  -6  892.21   33.40
   8  -1  -7   84.09    7.90
  -8  -1   7   82.99    9.10
   8   1  -7   73.79    8.00
  -8   1   7   95.39   10.90
   8  -1  -8  588.14   24.30
  -8  -1   8  593.04   25.10
   8   1  -8  594.14   24.90
  -8   1   8  575.54   26.90
   8  -1   8  573.54   24.00
   8  -1  -9  169.28   11.70
  -8  -1   9  166.78   12.40
  -8   1   9  166.88   14.30
   8   1  -9  151.48   11.60
   8  -1   9  164.78   10.90
  -8  -1  10  130.09   11.90
   8  -1 -10  126.09   10.70
   8   1 -10  124.09   11.00
  -8   1  10  113.39   13.50
  -8  -1  11   71.29   10.10
   8  -1 -11   60.39    8.30
   8  -1  11   73.09    8.20
  -8   1  11   90.49   12.30
   8  -2   0  794.72   32.40
  -8  -2   0  728.93   30.90
   8   2   0  769.92   27.60
  -8  -2   1   66.29    8.30
   8  -2  -1   81.59    9.40
   8   2   1   74.39    6.20
   8   2  -1   68.29    6.00
  -8  -2   2   93.59    8.50
   8   2   2  105.89    7.90
   8  -2  -2  105.49    9.10
   8   2  -2   87.79    6.80
   8  -2  -3   31.90    4.90
  -8  -2   3   30.60    5.40
  -8  -2   4  234.98   12.50
   8   2   4  222.08   13.20
   8  -2  -4  226.08   12.00
  -8   2   4  219.78   15.70
   8   2  -4  247.58   12.00
   8  -2  -5  171.98   10.00
  -8  -2   5  161.98   10.20
   8   2  -5  156.78    9.50
  -8   2   5  163.28   13.80
  -8  -2   6   80.29    7.80
   8  -2  -6   87.59    7.70
   8   2  -6   78.19    7.60
  -8   2   6   66.59    9.90
  -8  -2   7    0.20    3.50
   8  -2  -7    1.20    3.30
  -8   2   7    5.50    5.70
   8   2  -7    2.30    3.50
   8  -2  -8   -0.10    3.70
  -8  -2   8    1.40    4.00
   8   2  -8    1.30    3.80
  -8   2   8    1.50    5.50
   8  -2   8   -3.80    3.50
   8  -2  -9   -1.70    4.00
  -8  -2   9   -0.90    4.10
   8   2  -9    3.30    4.00
  -8   2   9   -1.90    6.00
  -8  -2  10   89.79   10.10
   8  -2  10   84.19    8.90
   8   2 -10   62.29    8.40
  -8   2  10   85.29   12.20
  -8  -2  11   -2.50    4.90
   8  -2 -11    2.10    4.60
  -8   2  11    6.70    7.20
   8  -2  11   -0.90    3.70
   8   3   0 2605.94   81.49
   8  -3   0 2468.65   87.19
  -8  -3   0 2408.86   84.09
   8  -3  -1  136.19   12.50
  -8  -3   1  153.68   10.20
   8   3   1  141.99    8.10
   8   3  -1  151.98    8.50
   8   3   2 2548.95   87.79
  -8  -3   2 2781.52   89.89
   8  -3  -2 2789.12   92.09
   8   3  -2 2769.12   88.89
   8   3   3   12.60    3.50
  -8  -3   3   15.10    3.90
   8  -3  -3   13.20    8.50
   8   3  -3   11.00    3.50
  -8  -3   4 1921.81   63.29
   8  -3  -4 1787.92   63.39
   8   3  -4 1918.61   63.39
   8  -3  -5   10.00    4.00
  -8  -3   5    5.30    3.40
   8   3  -5    1.40    1.10
   8  -3  -6  367.16   16.60
  -8  -3   6  376.46   18.90
  -8   3   6  353.46   21.40
   8  -3  -7   22.20    4.90
  -8  -3   7   19.40    4.80
   8   3  -7   30.00    5.70
  -8   3   7   14.40    7.00
  -8  -3   8  783.52   30.50
   8  -3  -8  809.32   30.30
  -8   3   8  729.93   35.70
   8   3  -8  775.82   31.50
   8  -3  -9   22.10    5.40
  -8  -3   9   26.00    5.80
   8  -3   9   21.80    5.90
  -8   3   9   19.20    8.20
   8   3  -9   26.00    6.10
  -8  -3  10   59.09    8.00
   8  -3 -10   61.99    7.80
  -8   3  10   74.99   12.00
   8  -3  10   68.49    8.60
  -8  -3  11   -0.80    4.60
   8  -3 -11    5.70    5.20
   8  -3  11    6.40    4.50
  -8   3  11    1.50    7.30
  -8  -4   0  319.07   15.90
   8   4   0  351.76   14.30
   8  -4  -1  131.29   13.50
  -8  -4   1  165.18    9.90
   8   4   1  166.58    8.50
   8   4  -1  148.59    8.70
  -8  -4  -1  186.38   11.80
   8   4   2  568.74   21.20
   8  -4  -2  541.45   35.30
  -8  -4   2  592.24   22.70
   8   4  -2  590.04   22.50
   8   4   3  941.71   33.50
  -8  -4   3  981.70   35.10
   8   4  -3 1026.90   35.50
  -8  -4   4   96.79    7.70
   8   4   4   89.09    6.30
   8  -4  -4  107.39    8.90
   8   4  -4  119.09    8.20
  -8  -4   5  551.54   22.40
   8  -4  -5  569.74   22.80
   8  -4  -6   74.39    7.30
  -8  -4   6   63.89    7.20
   8  -4  -7  882.21   33.50
  -8  -4   7  929.81   34.00
   8   4  -7  899.61   35.20
  -8  -4   8   50.19    6.90
   8  -4  -8   46.40    6.50
   8  -4   8   52.09    7.40
   8  -4  -9  765.72   29.90
  -8  -4   9  745.73   30.40
   8   4  -9  771.12   32.20
   8  -4   9  753.72   31.40
  -8  -4  10   31.30    6.60
   8  -4 -10   38.80    6.60
   8  -4  10   34.00    7.00
   8  -4 -11  506.05   23.10
  -8  -4  11  491.75   23.80
   8  -4  11  522.35   24.20
  -8  -5   0 3612.14  118.09
   8   5   0 3660.23  116.99
   8  -5  -1   17.40    8.00
  -8  -5   1   22.90    4.40
   8   5   1   15.80    3.40
  -8  -5  -1   22.80    5.30
   8   5  -1   20.60    4.00
  -8  -5   2 2560.94   84.39
   8   5   2 2642.54   83.39
   8  -5  -2 2495.05   90.09
   8   5  -2 2600.04   86.69
   8  -5  -3   25.30    7.00
  -8  -5   3   29.30    4.70
   8   5  -3   29.70    4.90
  -8  -5   4 1255.97   44.00
   8  -5  -4 1240.48   45.90
   8   5  -4 1286.47   45.00
  -8  -5   5  115.09    9.20
   8  -5  -5  109.69    9.10
   8  -5  -6  735.63   29.30
  -8  -5   6  810.12   29.80
   8  -5  -7    9.40    4.20
  -8  -5   7    0.30    3.80
  -8  -5   8   23.70    5.40
   8  -5  -8   21.30    4.90
   8  -5   8   31.70    6.80
   8   5  -8   31.80    6.50
  -8  -5   9   -1.10    4.10
   8  -5  -9   -1.00    3.70
   8   5  -9    0.60    4.70
   8  -5   9    2.60    4.10
  -8  -5  10   51.69    7.70
   8  -5 -10   55.69    7.50
   8  -5  10   54.39    8.30
   8  -5 -11   10.60    4.80
  -8  -5  11    2.40    5.00
   8  -5  11    5.50    5.10
   8   6   0  194.48   10.30
  -8  -6   0  206.58   10.90
  -8  -6   1   65.29    6.30
   8   6   1   75.49    5.90
   8   6  -1   68.39    6.40
  -8  -6  -1   63.19    7.40
   8   6   2   12.30    3.10
  -8  -6   2    8.70    3.50
   8  -6  -2    6.20    7.30
   8   6  -2    8.00    3.40
  -8  -6   3   30.10    4.80
   8  -6  -3   38.30    8.50
   8   6  -3   36.30    5.50
  -8  -6   4   19.30    4.30
   8  -6  -4   11.50    5.90
   8   6  -4   16.50    4.40
  -8  -6   5   10.80    3.80
   8  -6  -5    8.20    4.50
   8  -6  -6   10.00    4.70
  -8  -6   6   11.10    4.10
  -8  -6   7    3.10    3.70
   8  -6  -7    5.40    4.30
   8  -6   7    5.30    4.40
   8  -6  -8   16.10    5.00
  -8  -6   8    3.90    4.30
   8  -6   8   15.10    5.50
   8   6  -8    6.20    4.50
   8  -6  -9  100.49    9.00
  -8  -6   9  100.09   10.00
   8  -6   9   87.49   10.30
   8  -6 -10    1.80    4.30
  -8  -6  10   -3.10    4.60
   8  -6  10   -1.30    4.90
   8   7   0  836.02   30.80
  -8  -7   0  863.21   30.80
  -8  -7   1   -0.20    2.80
   8   7   1   -1.00    2.50
   8   7  -1    1.20    3.10
  -8  -7  -1    1.20    3.60
   8  -7  -2  575.14   31.10
  -8  -7   2  667.53   24.60
   8   7  -2  672.23   25.60
   8  -7  -3   38.10    9.20
  -8  -7   3   29.00    4.70
   8   7  -3   37.00    5.60
   8  -7  -4 1228.38   47.10
   8  -7  -5  421.16   20.20
  -8  -7   5  413.16   18.60
   8   7  -5  442.26   20.00
  -8  -7   6  919.81   34.50
   8  -7  -6  914.41   34.60
   8  -7  -7   10.90    4.80
  -8  -7   7   10.70    4.50
   8  -7   7    5.10    4.50
   8   7  -7    4.00    4.70
  -8  -7   8  371.36   18.40
   8  -7  -8  352.56   17.20
   8  -7   8  394.16   20.20
   8  -7  -9   55.09    6.80
  -8  -7   9   72.19    9.20
   8  -7   9   64.79    9.40
  -8  -7  10  238.58   15.10
   8  -7 -10  237.48   13.40
   8  -7  10  204.68   15.60
  -8  -8   0  205.68   10.70
   8   8   0  208.88   11.10
  -8  -8   1  229.48   11.80
   8   8   1  257.67   11.90
   8   8  -1  247.78   12.70
  -8  -8  -1  238.48   12.20
  -8  -8   2  308.67   14.00
   8  -8  -2  282.17   21.00
   8   8  -2  303.07   14.80
  -8  -8   3   76.99    7.30
   8  -8  -3   78.19   12.40
   8   8  -3   77.59    7.50
   8  -8  -4  312.87   19.50
  -8  -8   4  277.27   14.10
  -8  -8   5  762.72   29.70
   8  -8  -5  779.52   32.00
   8  -8  -6   91.59    9.60
  -8  -8   6  106.09    9.10
   8   8  -6  104.89   10.00
  -8  -8   7  864.01   33.00
   8  -8  -7  813.82   31.90
   8  -8   7  847.62   35.30
   8   8  -7  834.02   35.00
  -8  -8   8   33.10    6.30
   8  -8  -8   37.40    6.20
   8  -8   8   37.40    7.80
  -8  -8   9  641.54   28.30
   8  -8  -9  663.13   26.50
   8  -8   9  687.73   30.70
  -8  -9   0  402.96   17.10
   8   9   0  424.86   18.10
   8   9   1    3.50    3.10
  -8  -9   1    4.40    3.30
   8   9  -1    0.50    3.30
  -8  -9  -1    3.80    3.60
  -8  -9   2  305.27   14.20
   8   9  -2  297.47   15.30
   8  -9  -3   61.79   11.90
  -8  -9   3   64.19    7.00
  -8  -9   4  142.99    9.70
   8  -9  -4  132.39   15.40
   8   9  -4  123.49   13.00
   8  -9  -5   98.09   11.60
  -8  -9   5   83.49    8.40
   8   9  -5   96.19   14.80
   8  -9  -6  340.07   17.00
  -8  -9   6  345.77   16.70
   8   9  -6  300.77   17.70
   8  -9   6  314.37   18.50
   8  -9  -7   37.40    6.30
  -8  -9   7   36.80    6.50
   8  -9   7   36.80    7.50
  -8  -9   8  160.78   12.20
   8  -9  -8  175.08   11.30
   8  -9   8  172.28   13.90
  -8  -9   9   44.20    7.30
   8  -9   9   41.10    8.30
  -8 -10   0   23.90    4.50
   8  10   0   23.20    4.80
  -8 -10   1   51.79    6.30
   8  10  -1   47.40    7.00
   8  10  -2    5.60    3.00
  -8 -10  -2   -3.90    3.30
   8 -10  -3  134.29   17.30
  -8 -10   3  131.19    9.30
   8  10  -3  135.79   10.00
  -8 -10   4   43.10    6.00
   8 -10  -4   12.20    9.80
   8  10  -4   37.90   11.50
   8 -10  -5   -1.50    6.20
  -8 -10   5    2.70    3.80
   8  10  -5    1.20    3.80
   8 -10  -6    6.70    6.10
  -8 -10   6   15.40    5.00
   8 -10   6    7.50    5.50
  -8 -10   7    7.20    4.50
   8 -10  -7   19.10    5.30
   8 -10   7    2.90    4.80
  -8 -10   8   -6.40    3.90
   8 -10   8    4.90    5.60
   8  11   0 1893.81   64.09
  -8 -11   0 1824.22   62.29
  -8 -11   1   15.90    4.30
   8  11  -1   28.00    5.50
  -8 -11  -1   14.70    4.10
  -8 -11   2 1244.98   40.50
   8  11  -2  974.80   40.90
  -8 -11   3   96.19    8.40
   8 -11  -3   88.69   15.30
   8 -11  -4  720.63   34.50
  -8 -11   4  637.84   27.00
   8  11  -4  693.83   29.50
  -8 -11   5    7.50    4.20
   8 -11  -5    0.00    7.50
   8  11  -5   11.20    4.80
   8 -11   5    8.80    5.40
   8 -11  -6  708.33   29.60
  -8 -11   6  697.43   28.90
   8 -11   6  689.53   31.70
  -8 -11   7   38.70    6.90
   8 -11  -7   31.90    6.40
   8 -11   7   42.30    8.40
  -8 -12   0  109.09    8.40
   8  12   0  102.49    9.00
  -8 -12   1    4.10    3.60
  -8 -12   2  226.98   12.60
  -8 -12   3   40.00    6.10
   8 -12  -3   49.80   12.80
   8  12  -3   36.90    7.00
   8 -12  -4   -1.60    9.10
  -8 -12   4   13.20    4.70
   8  12  -4   20.70    5.70
   8 -12   4   10.90    5.90
  -8 -12   5   42.80    6.80
   8 -12  -5   52.69   10.50
   8 -12   5   28.50    7.40
  -8 -12   6   55.39    7.80
   8 -12  -6   68.99    9.10
   8 -12   6   63.99    9.80
  -8 -13   0  178.38   10.80
  -8 -13   1   10.90    4.10
  -8 -13   2  384.86   18.00
   8  13  -2  384.96   27.40
   8 -13  -3   -0.10    9.80
  -8 -13   3    9.00    4.60
   8  13  -3    8.30    4.30
   8 -13   3   12.20    6.00
   8 -13  -4  320.27   25.30
  -8 -13   4  331.97   17.00
   8 -13   4  328.07   20.00
  -8 -13   5    8.20    4.90
   8 -13   5    6.50    5.90
  -8 -14   0    0.90    3.70
  -8 -14   1    0.60    3.70
  -8 -14   2   11.90    4.70
   8 -14   2    8.60    6.00
   8 -14  -3   20.10   11.50
  -8 -14   3    1.80    4.00
   8 -14   3    7.80    5.60
   9   0   0   -1.60    3.80
   9   0   1 3321.67  111.39
   9   0  -1 3403.96  109.89
   9   0   2    2.70    4.70
   9   0  -2   -0.30    3.00
  -9   0   2    3.50    4.60
   9   0   3 2691.23   95.19
   9   0  -3 2902.61   92.29
  -9   0   3 2798.32   96.49
   9   0  -4   37.90    5.30
  -9   0   4   33.50    7.30
   9   0  -5  867.41   33.00
  -9   0   5  907.01   36.40
   9   0  -6   69.99    7.40
  -9   0   6   63.89   13.90
   9   0  -7 1987.30   69.69
  -9   0   7 2091.69   72.59
  -9   0   8    2.00    5.60
   9   0  -8    6.30    4.20
   9   0  -9  465.05   21.90
   9   0   9  466.15   20.40
  -9   0   9  449.16   24.00
   9   0 -10   40.70    7.30
  -9   0  10   48.80    9.70
   9   0  10   39.90    6.20
  -9   0  11  150.38   16.10
   9   1   0    0.10    3.20
   9  -1   0   12.30    5.10
   9   1   1  117.79    8.80
   9  -1  -1   86.29    9.60
  -9  -1   1   92.69   10.40
   9   1  -1   90.49    7.50
   9  -1   1   72.89    9.40
   9   1   2   68.09    8.60
   9  -1  -2   93.29    7.80
  -9  -1   2   86.19    9.90
   9   1  -2   75.69    6.90
   9  -1   2   75.69   10.00
  -9  -1   3  147.99   12.00
   9   1   3  132.09   11.30
   9  -1  -3  144.49    9.60
  -9   1   3  129.29   12.50
   9   1  -3  147.99    9.30
   9   1   4  267.17   16.00
   9  -1  -4  273.37   13.60
  -9  -1   4  282.57   16.00
  -9   1   4  268.77   17.60
   9  -1  -5  101.69    8.40
  -9  -1   5  100.09   10.10
  -9   1   5  109.19   12.00
   9   1  -5   83.89    7.30
  -9  -1   6  358.16   20.30
   9  -1  -6  381.86   17.20
  -9   1   6  351.16   20.90
   9   1  -6  360.06   17.10
  -9  -1   7    0.70    4.80
   9  -1  -7    4.90    3.90
  -9   1   7   15.60    6.50
   9   1  -7    7.80    4.20
   9  -1  -8  483.75   21.20
  -9  -1   8  470.25   22.70
   9   1  -8  440.96   21.30
  -9   1   8  464.85   24.90
   9  -1  -9    5.70    6.00
  -9  -1   9   11.20    6.30
  -9   1   9   29.00    8.40
   9  -1   9   20.50    5.40
   9   1  -9   20.00    5.50
   9  -1 -10  351.86   18.70
  -9  -1  10  348.87   20.60
   9  -1  10  367.16   17.90
  -9   1  10  366.36   23.00
  -9  -1  11    6.50    7.00
  -9   1  11    4.00    7.50
   9  -1  11   17.70    4.30
   9   2   0   -2.20    2.70
   9  -2   0    8.00    9.50
   9  -2  -1  390.36   19.80
   9   2   1  365.36   15.40
  -9  -2   1  338.87   18.40
   9  -2   1  311.37   23.00
   9   2  -1  336.57   15.20
   9   2   2   60.89    6.80
  -9  -2   2   51.99    7.60
   9  -2  -2   48.70    7.00
   9   2  -2   49.99    6.00
  -9  -2   3   91.29    9.20
   9  -2  -3  108.19    8.40
   9   2   3   97.39    8.80
   9   2  -3   83.69    7.50
  -9  -2   4   32.50    5.90
   9  -2  -4   31.30    5.30
   9   2   4   36.70    6.50
  -9  -2   5    1.60    4.20
   9  -2  -5   -2.80    3.10
   9   2   5    6.40    4.50
   9   2  -5   -1.30    1.10
  -9   2   5   15.10    6.70
  -9  -2   6    2.30    4.10
   9  -2  -6   -0.50    3.40
   9   2   6   -3.90    4.80
   9   2  -6    9.80    3.50
  -9   2   6    5.20    5.80
  -9  -2   7  127.29   10.80
   9  -2  -7  130.89    9.80
  -9   2   7  133.09   14.30
   9   2  -7  148.39   10.70
  -9  -2   8    1.40    4.80
   9  -2  -8    7.30    4.30
  -9   2   8   14.20    7.40
   9  -2  -9    4.00    5.40
  -9  -2   9    3.60    4.90
   9   2  -9   11.00    4.60
  -9   2   9   12.30    7.20
   9  -2   9    8.70    4.80
  -9  -2  10    5.20    5.80
   9  -2 -10   18.00    5.80
  -9   2  10   18.10    8.50
   9  -2  10   11.20    4.90
  -9  -2  11    4.50    6.10
  -9   2  11   10.10    8.20
   9  -2  11    7.30    4.60
   9   3   0   -1.20    2.50
  -9  -3   0   -0.60    3.90
   9  -3   0   -6.70    4.70
   9   3   1   29.40    4.40
  -9  -3   1   37.70    6.80
   9  -3  -1   24.70    7.10
   9   3  -1   32.30    4.70
  -9  -3   2    6.50    4.40
   9  -3  -2    5.20    5.30
   9   3   2   10.00    3.50
   9   3  -2   11.50    3.70
   9   3   3   32.20    4.70
  -9  -3   3   34.80    5.90
   9  -3  -3   23.10    5.70
   9   3  -3   25.20    4.60
  -9  -3   4  565.64   24.50
   9   3   4  644.94   23.40
   9  -3  -4  593.24   24.50
   9   3   5   36.70    5.60
   9  -3  -5   36.70    5.80
  -9  -3   5   31.10    6.10
  -9  -3   6  247.68   14.00
   9  -3  -6  262.57   13.80
   9  -3  -7    2.20    3.80
  -9  -3   7    4.50    4.40
  -9   3   7    6.70    6.20
   9   3  -7    8.50    4.20
  -9  -3   8  453.55   20.70
   9  -3  -8  451.75   20.10
  -9   3   8  373.26   24.80
   9  -3   8  443.06   20.80
   9   3  -8  435.46   21.00
   9  -3  -9   30.00    6.00
  -9  -3   9   32.30    6.70
   9  -3   9   24.30    6.10
  -9   3   9   18.90    8.00
   9   3  -9   29.10    6.40
   9  -3 -10  400.46   20.10
  -9  -3  10  429.16   21.30
  -9   3  10  370.86   25.20
   9  -3  10  425.96   20.70
  -9  -3  11    1.20    5.40
   9  -3  11   -3.00    4.50
  -9   3  11    2.20    8.00
   9  -4   0    5.80    6.40
  -9  -4   0    5.90    4.20
   9   4   0    5.00    2.80
  -9  -4   1 4783.62  152.78
   9  -4  -1 4695.53  156.78
   9   4   1 4618.14  149.99
  -9  -4   2   58.09    7.10
   9   4   2   35.70    4.70
   9   4  -2   40.60    5.50
   9  -4  -3 4937.91  151.38
  -9  -4   3 4396.86  148.79
   9   4   3 4375.96  146.59
   9   4  -3 4732.03  148.89
   9  -4  -4   70.99    8.10
   9   4   4   58.59    5.80
  -9  -4   4   60.19    7.20
   9   4  -4   63.59    6.60
  -9  -4   5 2607.04   86.39
   9  -4  -5 2562.84   86.29
  -9  -4   6   38.40    6.00
   9  -4  -6   31.30    5.60
   9  -4  -7  743.13   29.40
  -9  -4   7  748.43   29.70
  -9  -4   8    2.70    4.20
   9  -4  -8   -1.50    3.90
   9  -4   8    1.70    4.20
   9   4  -8    1.40    4.20
  -9  -4   9  524.45   23.40
   9  -4  -9  494.85   22.40
   9  -4   9  491.85   23.60
  -9  -4  10   27.60    6.50
   9  -4 -10   31.10    6.50
   9  -4  10   18.80    6.00
  -9  -5   0   -1.80    4.00
   9   5   0   -1.70    2.60
   9  -5  -1    5.40    6.50
   9   5   1   -0.50    2.70
  -9  -5   1    0.80    3.80
  -9  -5  -1    1.30    4.50
   9   5  -1    2.40    2.90
   9   5   2  135.09    8.30
   9  -5  -2  152.98   14.60
  -9  -5   2  146.39    9.90
   9   5  -2  141.69    9.30
   9   5   3   23.00    3.80
   9  -5  -3   19.20    7.10
  -9  -5   3   30.60    5.20
   9   5  -3   25.40    5.10
   9  -5  -4  140.69   11.70
  -9  -5   4  158.98   10.10
   9   5  -4  160.68   10.30
  -9  -5   5    6.20    3.90
   9  -5  -5   17.20    5.10
   9   5  -5    2.10    2.30
   9  -5  -6  276.77   15.10
  -9  -5   6  311.17   15.40
  -9  -5   7  166.48   11.60
   9  -5  -7  163.78   11.30
  -9  -5   8  236.28   14.00
   9  -5  -8  218.08   13.10
   9  -5   8  222.18   14.60
   9   5  -8  208.18   14.20
   9  -5  -9   -1.30    4.00
  -9  -5   9    9.20    5.30
   9  -5   9    0.90    4.70
   9  -5 -10  153.78   12.00
  -9  -5  10  175.38   13.20
   9  -5  10  161.78   13.40
  -9  -6   0    0.30    3.80
   9   6   0   -1.00    2.70
  -9  -6   1   37.80    5.70
   9   6   1   38.00    4.80
   9  -6  -1   52.79   11.70
  -9  -6  -1   33.40    6.60
   9   6  -1   38.10    5.40
  -9  -6   2   77.99    7.60
   9  -6  -2  100.19   13.40
   9   6   2   85.29    6.60
   9   6  -2   81.29    7.60
  -9  -6   3   88.09    7.90
   9   6  -3   94.19    8.40
  -9  -6   4   81.39    8.00
   9  -6  -4  112.69   11.50
   9  -6  -5    1.90    4.30
  -9  -6   5    3.00    3.70
   9   6  -5    2.40    3.60
   9  -6  -6  332.77   16.70
  -9  -6   6  315.47   16.10
  -9  -6   7    7.30    4.40
   9  -6  -7    4.30    4.40
   9   6  -7    0.00    4.50
  -9  -6   8   -3.50    4.10
   9  -6  -8    0.30    4.20
   9  -6   8    2.10    4.70
   9  -6  -9   32.10    6.00
  -9  -6   9   37.60    6.90
   9  -6   9   35.20    7.70
  -9  -6  10   15.20    6.00
   9  -6 -10    7.90    5.10
   9  -6  10   19.20    6.40
  -9  -7   0    1.90    4.00
   9   7   0    2.90    3.40
  -9  -7   1  117.19    8.80
   9   7   1  127.79    8.30
  -9  -7  -1  122.19   10.10
   9   7  -1  118.99    8.80
   9  -7  -2   68.99   12.10
  -9  -7   2   73.29    7.20
  -9  -7  -2   73.09    8.90
   9   7  -2   81.99    7.70
   9  -7  -3    5.50    7.20
  -9  -7   3    9.10    4.10
   9   7  -3   22.30    4.30
  -9  -7   4  168.18   10.50
   9  -7  -4  203.48   15.00
   9   7  -4  118.09    9.50
   9  -7  -5    1.80    5.20
  -9  -7   5   -3.80    3.30
  -9  -7   6  339.27   16.50
   9  -7  -6  328.07   17.10
   9   7  -6  312.07   17.50
  -9  -7   7   13.50    4.80
   9  -7  -7    5.70    4.70
   9   7  -7   10.50    4.80
   9  -7  -8  366.46   17.80
  -9  -7   8  385.46   18.90
   9  -7   8  347.27   20.10
  -9  -7   9    0.70    4.60
   9  -7  -9   -1.00    4.40
   9  -7   9   -1.10    4.80
   9   8   0    6.80    3.20
  -9  -8   0    1.70    3.70
   9   8   1 2287.67   73.89
  -9  -8   1 2148.19   73.79
  -9  -8  -1 2146.29   74.79
   9   8  -1 2282.97   74.99
  -9  -8   2   85.29    7.90
   9  -8  -2   78.69   13.40
   9   8  -2   92.09    8.40
  -9  -8   3 1341.17   46.10
   9  -8  -3 1257.77   52.79
  -9  -8   4  190.88   11.70
   9  -8  -4  216.28   17.00
   9  -8  -5 1358.96   50.09
  -9  -8   5 1368.66   47.90
   9   8  -5 1262.17   58.59
   9  -8  -6   48.00    7.70
  -9  -8   6   61.29    7.90
   9   8  -6   51.69    7.80
  -9  -8   7  795.32   31.90
   9  -8  -7  765.52   31.30
   9  -8   7  835.32   34.70
  -9  -8   8  165.68   12.20
   9  -8  -8  159.48   11.70
   9  -8   8  166.88   13.80
  -9  -8   9  269.87   16.20
   9  -8   9  253.97   17.60
  -9  -9   0   -4.90    3.20
   9   9   0    0.30    3.20
  -9  -9   1   98.69    8.30
   9   9  -1  112.69    9.00
  -9  -9  -1  106.39    9.30
  -9  -9   2   33.90    8.20
   9  -9  -2   58.09   12.80
   9   9  -2   22.50    4.50
   9  -9  -3   -3.20    7.80
  -9  -9   3    7.80    4.10
   9   9  -3    7.90    3.50
  -9  -9   4    9.60    4.30
   9  -9  -4    8.10    8.10
  -9  -9   5   -2.30    3.50
   9  -9  -5   -7.70    6.00
   9   9  -5    0.80    3.60
  -9  -9   6  176.18   12.00
   9  -9  -6  190.18   13.40
   9   9  -6  170.68   13.80
  -9  -9   7    7.00    4.60
   9  -9  -7   15.90    5.70
   9  -9   7    4.50    5.50
   9  -9  -8  130.99   10.90
  -9  -9   8  148.49   12.00
   9  -9   8  141.59   13.20
   9  10   0    3.20    3.40
  -9 -10   0    0.10    3.60
  -9 -10   1  165.18   10.40
   9  10  -1  145.69   10.60
  -9 -10  -1  158.88   10.90
   9 -10  -2   10.20    8.50
  -9 -10   2   -8.00    2.90
   9  10  -2    1.60    2.90
   9 -10  -3   84.69   14.30
  -9 -10   3   79.89    8.00
  -9 -10   4   17.50    4.70
   9 -10  -4   15.40    9.30
   9  10  -4   14.20    5.20
  -9 -10   5   49.50    6.90
   9 -10  -5   55.39    9.40
   9  10  -5   43.60    7.50
   9 -10  -6   21.60    6.80
  -9 -10   6   23.30    5.80
   9 -10   6   18.60    6.70
  -9 -10   7   11.30    5.20
   9 -10  -7   14.40    5.60
   9 -10   7   10.70    6.10
  -9 -10   8    2.80    4.80
   9 -10   8    6.90    6.00
   9  11   0   -5.40    3.20
  -9 -11   0   -3.50    3.40
  -9 -11   1  144.39   10.20
  -9 -11   2   80.89    8.10
   9 -11  -3  188.88   20.70
  -9 -11   3  194.38   12.10
   9  11  -3  219.18   20.50
   9 -11  -4   50.39   11.60
  -9 -11   4   47.00    6.80
   9  11  -4   47.80    7.80
  -9 -11   5   58.69    7.60
   9 -11  -5   47.40    9.80
  -9 -11   6  281.27   15.90
   9 -11   6  268.97   18.40
  -9 -11   7    8.80    4.70
   9 -11  -7    3.30    5.20
   9 -11   7    3.40    5.60
  -9 -12   1 1431.56   50.89
   9  12  -1 1479.35   53.19
  -9 -12   2    5.20    4.10
   9  12  -2   -5.90    3.60
  -9 -12   3  768.82   30.20
   9 -12  -3  707.13   39.00
   9  12  -3  803.22   32.80
  -9 -12   4    2.70    4.20
   9 -12  -4    2.60    9.90
  -9 -12   5  739.23   30.60
   9 -12   5  760.82   34.30
   9 -12   6   -0.30    5.10
  -9 -13   1   64.59    7.40
  -9 -13   2   -0.20    3.90
   9  13  -2    6.70    4.40
   9 -13  -3   32.50   12.10
  -9 -13   3   27.20    5.80
   9 -13  -4   54.89   13.10
  -9 -13   4   78.29    9.10
   9 -13   4   68.89   10.10
  -9 -14   1   47.80    6.70
  10   0   0  648.04   26.50
  10   0   1   29.40    6.40
  10   0  -2  700.73   26.80
  10   0   2  669.03   30.00
 -10   0   4   19.50    6.70
  10   0   4   22.10    7.00
 -10   0   5 1574.34   60.89
  10   0  -5 1555.34   54.79
 -10   0   6  314.67   19.70
  10   0  -6  312.87   15.90
 -10   0   7  524.25   26.40
  10   0  -7  489.05   22.40
  10   0  -8    2.40    4.00
 -10   0   8    8.30    6.30
 -10   0   9 1012.20   42.90
  10   0   9 1008.20   37.50
  10   0  -9  954.70   38.90
 -10   0  10    2.30    7.20
  10   1   0  197.78   11.30
  10  -1   0  209.38   14.00
  10  -1  -1    1.20    4.20
  10   1  -1    1.60    3.40
  10  -1   1    5.00    5.70
  10   1   2  946.01   34.20
 -10  -1   2  804.82   36.30
  10   1  -2  877.61   32.30
  10  -1   2  833.42   36.20
  10  -1  -3    1.80    1.50
 -10  -1   3   11.20    6.10
  10   1   3    3.00    5.10
  10   1  -3    0.30    1.20
  10  -1   3    9.90    6.90
 -10  -1   4  526.65   25.20
  10   1   4  482.75   23.60
  10  -1  -4  516.55   21.60
 -10   1   4  511.65   26.60
  10  -1  -5    6.40    4.10
  10   1   5    8.40    6.90
 -10  -1   5    5.80    5.60
 -10   1   5    2.50    7.20
  10   1   6  590.74   30.30
  10  -1  -6  673.83   27.80
 -10  -1   6  740.83   31.10
  10   1  -6  744.13   28.50
 -10   1   6  706.43   33.00
 -10  -1   7   17.40    6.70
  10  -1  -7   18.00    5.30
  10   1  -7   18.20    5.00
 -10   1   7   19.20    7.60
  10  -1  -8  390.76   24.30
 -10  -1   8  390.26   21.60
  10   1  -8  371.36   19.40
 -10   1   8  395.36   23.90
 -10  -1   9    7.20    6.70
  10  -1  -9    3.50    4.90
  10   1  -9    7.60    4.60
  10  -1   9    3.70    4.40
 -10   1   9   -0.90    6.80
 -10  -1  10  224.08   18.10
 -10   1  10  231.58   19.90
  10  -1  10  232.98   14.10
  10   2   0  213.68   11.50
  10  -2   0  219.78   15.60
  10  -2  -1   29.60    6.10
 -10  -2   1   33.00    7.10
  10   2   1   24.40    4.60
  10  -2   1   25.20    7.70
  10   2  -1   25.40    4.70
  10   2   2   54.89    7.10
 -10  -2   2   56.49    8.80
  10   2  -2   44.90    5.90
  10  -2   2   50.99   10.30
  10   2   3   62.39    7.20
 -10  -2   3   45.00    8.00
  10  -2  -3   49.70    6.60
  10   2  -3   54.79    6.20
  10  -2  -4  578.04   23.70
 -10  -2   4  568.04   25.80
  10   2   4  548.75   23.70
  10  -2  -5   66.69    7.90
 -10  -2   5   69.99    9.20
  10   2   5   74.39    8.80
 -10  -2   6   11.80    5.70
  10   2   6    4.00    5.60
  10  -2  -6   11.10    4.60
  10   2  -6   11.90    4.40
 -10   2   6    0.10    5.60
  10  -2  -7   85.59    8.70
 -10  -2   7  101.99   11.20
 -10   2   7   86.29   12.70
  10   2  -7   91.39   10.50
 -10  -2   8    5.20    5.80
 -10   2   8   -0.60    6.70
  10   2  -8   -2.40    3.80
  10  -2  -9    4.70    4.50
 -10  -2   9    5.60    5.90
 -10   2   9    9.70    7.20
  10  -2   9    3.30    4.40
 -10  -2  10   -3.10    6.20
 -10   2  10    3.50    7.60
  10  -2  10    4.10    4.60
  10   3   0 1067.09   38.00
 -10  -3   1   26.80    6.40
  10   3   1   17.10    4.50
  10  -3   1   14.90    7.60
  10   3  -1   17.50    4.20
 -10  -3   2 4081.89  139.39
  10  -3  -2 4207.18  138.99
  10   3   2 4361.16  135.59
  10   3  -2 4205.08  136.49
  10   3   3   -1.80    3.30
  10  -3  -3   -5.60    4.20
 -10  -3   3    0.30    4.60
  10   3  -3   -0.50    2.90
  10   3   4 1426.26   48.10
  10  -3  -4 1364.66   49.70
  10   3   5   51.09    6.40
  10  -3  -5   43.50    6.60
 -10  -3   5   58.39    8.00
 -10  -3   6  706.53   30.10
  10  -3  -6  725.73   29.10
  10   3   6  749.62   27.90
  10  -3  -7   29.30    5.90
 -10  -3   7   21.70    6.10
  10   3  -7   24.00    5.80
 -10  -3   8  364.66   19.90
  10  -3  -8  373.86   24.00
  10   3  -8  396.26   19.90
 -10  -3   9   -8.80    4.40
  10  -3  -9   -2.90    4.30
 -10   3   9   16.20    7.60
  10  -3   9   -2.30    4.50
 -10  -3  10  205.58   15.60
 -10   3  10  174.28   18.70
  10  -3  10  194.58   13.80
  10   4   0   93.19    7.60
 -10  -4   0   79.79   10.40
  10   4   1    3.70    3.30
 -10  -4   1    1.60    4.70
  10   4  -1   -0.80    3.20
  10   4   2   15.50    4.00
 -10  -4   2   23.00    6.50
  10  -4  -2   19.60    7.20
  10   4  -2   25.00    4.80
  10   4   3  381.36   16.10
 -10  -4   3  381.56   18.90
  10  -4  -3  389.16   20.00
  10   4  -3  391.16   17.90
  10   4   4    5.70    3.60
 -10  -4   4    4.30    4.30
  10  -4  -4   11.80    5.20
  10  -4  -5   28.60    6.00
 -10  -4   5   23.30    5.60
 -10  -4   6   95.19    9.50
  10  -4  -6   73.69    8.70
 -10  -4   7  720.23   29.30
  10  -4  -7  666.23   28.20
  10   4  -7  692.03   29.60
  10  -4  -8    2.30    6.00
 -10  -4   8    7.40    5.40
  10   4  -8   12.00    5.20
  10  -4  -9  452.65   21.10
 -10  -4   9  435.06   22.30
  10  -4   9  438.66   22.10
 -10  -4  10   -6.30    4.80
  10  -4  10    0.90    5.00
 -10  -5   0 2099.39   75.49
  10   5   0 2221.18   72.29
  10   5   1    2.00    3.30
 -10  -5  -1   -3.10    4.10
 -10  -5   2  386.56   18.90
  10  -5  -2  420.26   23.10
  10   5   2  366.96   16.20
  10   5  -2  400.96   17.80
  10  -5  -3  132.99   12.80
 -10  -5   3  113.39    9.90
  10   5   3  104.09    7.60
  10   5  -3  143.39    9.40
 -10  -5   4  893.71   34.80
  10  -5  -4  928.71   36.30
  10  -5  -5   -4.50    4.00
 -10  -5   5   -1.90    3.80
  10  -5  -6  665.73   28.00
 -10  -5   6  695.23   28.20
 -10  -5   7    1.70    4.30
  10  -5  -7   13.50    5.20
  10   5  -7    2.70    4.30
 -10  -5   8  317.57   17.40
  10  -5   8  314.67   18.20
  10  -5  -9    7.70    4.60
 -10  -5   9   -1.70    4.70
  10  -5   9    0.20    4.80
  10  -5 -10   38.90   11.20
 -10  -5  10   50.69    8.40
  10  -5  10   55.79    8.90
 -10  -6   0   37.20    7.20
  10   6   0   28.30    4.90
  10  -6  -1   63.89   12.20
 -10  -6   1   91.69    9.30
  10   6  -1   78.89    7.60
 -10  -6  -1   62.39    9.20
  10  -6  -2   -4.70    6.50
 -10  -6   2   -4.70    3.70
  10   6   2   -0.80    2.70
  10   6  -2    5.00    3.70
  10  -6  -3  272.27   18.50
  10   6   3  256.37   12.10
 -10  -6   3  254.47   14.40
  10  -6  -4   43.50    8.20
 -10  -6   4   35.50    6.00
  10   6  -4   45.80    6.80
  10  -6  -5    8.70    5.20
 -10  -6   5   11.60    4.60
  10  -6  -6    8.80    5.40
 -10  -6   6    8.60    4.80
  10   6  -6   11.20    5.00
  10  -6  -7   39.30    6.60
 -10  -6   7   31.90    6.20
  10   6  -7   36.80    6.80
 -10  -6   8   -3.50    4.20
  10  -6  -8    6.20    5.60
  10  -6   8   -0.30    4.80
  10  -6  -9   18.70    5.80
 -10  -6   9   10.70    5.70
  10  -6   9   22.70    7.00
  10   7   0 2732.43   88.29
 -10  -7   0 2584.04   89.79
  10   7   1   11.90    4.10
 -10  -7  -1   21.20    6.30
  10   7   2 1606.94   53.49
 -10  -7   2 1582.54   55.69
  10  -7  -2 1515.55   61.89
  10   7  -2 1583.64   55.39
 -10  -7   3   14.60    4.80
  10   7   3   16.70    3.80
  10  -7  -3    2.60    7.90
  10  -7  -4 1089.39   42.90
 -10  -7   4 1040.70   39.30
  10  -7  -5   55.99    8.50
 -10  -7   5   55.19    7.30
  10   7  -5   55.09   10.40
  10  -7  -6  747.33   31.30
 -10  -7   6  802.72   31.20
  10   7  -6  753.12   32.30
 -10  -7   7    8.30    5.00
  10  -7  -7   14.60    5.60
  10  -7  -8  173.18   12.90
 -10  -7   8  218.28   14.20
  10  -7   8  186.08   15.00
  10  -7  -9    5.20    4.70
 -10  -7   9   -0.90    4.90
  10  -7   9    7.90    5.50
  10   8   0    6.00    3.90
 -10  -8   0   15.80    5.50
 -10  -8   1  124.89   10.20
  10  -8  -1  115.09   16.00
  10   8   1  138.79    9.40
  10   8  -1  144.79   10.10
 -10  -8  -1  104.69   11.10
  10   8   2    2.10    3.10
  10  -8  -2   -0.20    8.30
 -10  -8   2   -1.40    3.50
 -10  -8  -2   -7.60    4.40
  10  -8  -3   70.19   12.50
 -10  -8   3   69.69    8.20
  10   8  -3   64.29    8.30
 -10  -8   4    3.40    4.20
  10  -8  -4    2.00    7.20
  10   8  -4    3.40    4.10
  10  -8  -5  266.67   17.20
 -10  -8   5  260.87   14.80
  10   8  -5  263.17   16.00
  10  -8  -6   12.50    6.00
 -10  -8   6   24.90    5.70
  10   8  -6    9.10    6.40
 -10  -8   7  479.35   22.40
  10  -8  -8    9.70    5.40
 -10  -8   8    6.60    5.20
  10  -8   8   16.50    6.40
 -10  -9   0  887.61   34.30
  10   9   0  879.31   33.50
  10   9   1    3.60    3.50
 -10  -9  -1   11.80    5.50
  10  -9  -2  528.65   30.70
 -10  -9   2  551.94   22.30
  10   9  -2  457.75   21.80
 -10  -9   3   10.10    4.60
  10  -9  -3   23.90   10.00
  10  -9  -4  613.54   30.30
 -10  -9   4  544.65   24.50
  10   9  -4  616.94   26.70
  10  -9  -5   24.20    8.10
 -10  -9   5   13.40    5.00
  10   9  -5   16.10    5.60
 -10  -9   6  199.48   13.30
 -10  -9   7    4.80    4.70
  10  -9  -7    8.60    5.60
  10  -9   7   -3.90    4.40
  10  -9  -8   81.19    9.70
 -10  -9   8   83.89   10.50
  10  -9   8   80.79   10.90
 -10 -10   0   11.00    5.50
  10  10   0   22.10    5.30
 -10 -10   1   27.50    5.70
  10  10   1   23.40    5.10
 -10 -10   2   14.70    4.90
  10 -10  -2   -0.60   12.70
 -10 -10   3   60.09    7.40
  10 -10  -3   52.59   18.70
  10 -10  -4  -16.10    9.30
 -10 -10   4   -2.80    3.80
  10  10  -4   -1.50    3.60
  10 -10  -5    0.30    7.00
 -10 -10   5   12.70    5.00
 -10 -10   6   -0.80    4.40
  10 -10  -6    4.80    5.90
  10 -10  -7  135.19   11.80
 -10 -10   7  109.59   10.90
  10 -10   7   97.09   12.60
  10  11   0 1167.18   39.30
 -10 -11   0  860.71   40.30
  10  11   1   16.30    4.50
 -10 -11   1   15.90    5.20
  10  11  -1   19.50    5.30
 -10 -11   2  736.33   28.60
  10 -11  -2  693.23   38.40
  10  11  -2  680.83   30.60
 -10 -11   3    0.40    4.10
  10 -11  -3    1.20    9.70
  10  11  -3    6.90    4.70
 -10 -11   4  522.55   23.60
  10 -11  -4  567.94   30.60
  10 -11  -5   -1.80    7.40
 -10 -11   5    4.70    4.60
 -10 -11   6  330.07   18.00
  10 -11  -6  352.66   19.70
  10 -11   6  342.07   21.20
 -10 -12   0    8.20    5.00
 -10 -12   1   15.60    5.30
 -10 -12  -1   25.30    6.40
 -10 -12   2    2.70    4.40
  10 -12  -2   29.30   16.30
  10  12  -2    9.30    4.70
  10 -12  -3   40.10   13.90
 -10 -12   3   85.39    9.30
  10  12  -3   79.09   10.10
 -10 -12   4    1.00    4.50
  10 -12  -4    9.80    9.70
 -10 -12   5  344.47   18.60
  10 -12  -5  412.36   30.60
  10 -12   5  360.46   22.00
 -10 -13   0  202.78   13.20
 -10 -13   1   21.50    5.60
  10  13  -1    8.30    5.00
 -10 -13   2  195.88   13.10
  10  13  -2  204.68   14.40
  11   0   1 4295.07  140.69
  11   0  -1 4285.07  139.49
  11   0   2  154.08   13.00
 -11   0   4   32.00    8.10
  11   0   4   21.90    8.20
  11   0   5 1288.87   50.59
 -11   0   5 1296.77   52.59
  11   0  -5 1321.47   47.50
  11   0  -6   27.00    5.50
 -11   0   6   26.60    8.00
 -11   0   7 1327.27   54.59
  11   0  -7 1383.46   50.09
  11   0  -8   44.50    7.30
 -11   0   8   41.20    9.90
  11   0   9  314.77   16.30
 -11   0   9  277.27   22.00
 -11   0  10    1.60    7.50
  11  -1   0    2.30    5.30
  11  -1  -1  140.19   11.00
  11   1   1  172.38   11.20
  11  -1   1  151.88   13.60
  11   1  -1  157.28   10.60
  11   1   2    9.70    5.40
  11   1  -2   15.00    4.80
  11   1   3  107.89   11.10
  11  -1   3  112.99   14.10
  11   1   4  144.99   12.60
 -11  -1   4  144.19   14.00
  11  -1   4  131.49   15.00
  11  -1  -5   54.19    7.30
  11   1   5   56.49    8.90
 -11  -1   5   73.39   11.00
 -11   1   5   48.20    9.70
 -11  -1   6  103.19   12.60
  11  -1  -6   85.39    9.20
  11   1   6   81.59   11.10
  11   1  -6   94.49    9.40
 -11   1   6   76.89   12.30
  11  -1  -7   34.60    6.30
  11   1   7   17.40    8.10
 -11  -1   7   20.60    8.10
  11   1  -7   26.80    6.10
 -11   1   7   28.30    8.50
 -11  -1   8  224.28   18.30
  11   1   8  225.78   17.40
  11  -1  -8  245.58   14.90
 -11   1   8  254.37   20.10
  11   1  -8  249.68   15.80
 -11  -1   9   16.80    8.20
 -11   1   9   24.90    9.50
  11  -1   9   14.70    5.30
 -11  -1  10  184.28   18.20
 -11   1  10  158.48   18.40
  11  -1  10  186.48   12.90
  11  -2   0   -1.10    5.30
  11   2   0    0.00    3.40
  11   2   1  124.59    9.20
  11   2  -1  126.09    9.30
  11   2   2   33.50    5.60
 -11  -2   2   29.00    7.50
  11  -2   2   28.50    8.70
  11   2  -2   25.60    5.10
 -11  -2   3    7.40    9.70
  11   2   3   11.70    4.80
  11  -2   3   11.70    7.90
  11   2   4  127.59   10.70
 -11  -2   4   79.19   11.00
  11  -2  -4  104.09    9.80
  11  -2  -5   64.19    8.10
 -11  -2   5   91.59   11.40
  11   2   5   82.59   10.20
  11  -2  -6  182.08   12.40
 -11  -2   6  171.98   14.70
  11   2   6  158.28   13.10
 -11  -2   7   29.90    8.30
  11  -2  -7   33.40    6.50
 -11   2   7   22.30    8.40
  11   2  -7   28.10    6.40
  11  -2  -8   -0.20    4.60
 -11  -2   8   -0.50    6.10
 -11   2   8   -2.40    6.90
 -11  -2   9    0.10    6.40
 -11   2   9    0.30    7.20
  11  -2   9   -1.60    4.30
 -11  -2  10    2.40    7.10
  11  -2  10    1.60    4.90
 -11   2  10    2.80    7.60
  11   3   0    0.50    3.40
  11  -3   0   -5.10    2.30
  11   3   1    6.00    3.90
 -11  -3   1    9.40    6.20
  11  -3   1   20.80    7.50
  11   3  -1   11.50    4.10
 -11  -3   2   11.90    5.50
  11   3   2    0.60    3.60
  11  -3   2    8.60    7.20
 -11  -3   3   -5.00    4.90
  11   3   3    4.90    4.00
  11  -3  -3    8.90    4.80
 -11  -3   4  208.78   15.70
  11  -3  -4  267.67   14.90
  11   3  -4  260.77   13.80
 -11  -3   5   11.70    6.20
  11  -3  -5   24.00    6.00
 -11  -3   6  101.59   11.60
  11  -3  -6  104.19   10.20
 -11  -3   7   13.30    6.60
  11  -3  -7    6.70    4.80
  11   3  -7   16.10    5.40
 -11  -3   8  402.66   22.50
  11  -3  -8  408.26   20.30
 -11  -3   9   23.50    8.10
  11  -3   9   35.90    7.20
 -11  -3  10  328.67   21.50
  11  -3  10  357.26   19.80
 -11  -4   0   28.60    6.70
  11  -4   0    3.20    3.20
  11  -4  -2   88.79   10.70
  11   4   2   83.39    7.70
 -11  -4   2   90.49   11.20
  11   4  -2   83.09    7.70
 -11  -4   3 1409.96   54.69
  11   4   3 1438.66   57.29
  11  -4  -3 1603.14   55.09
 -11  -4   4   17.60    6.20
  11  -4  -4   11.00    5.20
  11   4   4   13.60    4.20
  11   4  -4   14.20    4.90
  11   4   5 1350.66   46.80
  11  -4  -5 1426.76   50.49
 -11  -4   5 1362.36   51.39
 -11  -4   6    3.70    5.30
  11  -4  -6   -4.10    4.20
 -11  -4   7  760.52   32.00
  11  -4  -7  710.43   30.20
  11   4  -7  731.33   31.40
 -11  -4   8   70.59   10.10
  11  -4  -8   58.49    7.80
 -11  -4   9  411.66   23.00
  11  -4   9  432.86   22.40
 -11  -5   0    5.00    5.60
  11   5   0    3.00    3.40
  11  -5  -1   -5.40    4.70
  11   5   1    8.20    3.90
 -11  -5   1    4.00    5.50
  11   5  -1   11.40    4.20
  11  -5  -2   -3.10    6.70
  11   5   2    0.80    3.20
  11   5  -2    0.40    2.30
  11  -5  -3    4.40    6.20
  11   5   3   -2.60    3.10
 -11  -5   3   -2.90    4.80
  11   5  -3    0.70    2.60
 -11  -5   4   18.40    6.10
  11  -5  -4   13.90    6.30
  11   5   4   18.80    4.20
 -11  -5   5    9.20    5.50
  11  -5  -5    5.50    5.30
  11  -5  -6  118.99   11.30
 -11  -5   6  106.69   10.90
  11   5  -6  121.59   11.10
  11  -5  -7   19.70    5.80
 -11  -5   7   25.70    6.50
  11  -5  -8   97.29   10.40
 -11  -5   8   98.79   11.40
 -11  -5   9   -5.90    4.80
  11  -5   9   -3.00    5.10
 -11  -6   0    9.10    6.00
  11   6   0    8.80    3.90
  11  -6   0    1.80    8.60
  11   6   1  131.39    9.20
  11  -6  -1  132.49   16.70
 -11  -6   1  123.99   12.20
  11   6  -1  115.59    9.60
 -11  -6   2   31.60    7.10
  11  -6  -2   35.30   10.20
  11   6   2   30.40    5.00
  11   6   3  116.79    8.20
 -11  -6   3  120.69   11.30
  11  -6  -3  117.69   14.50
  11   6  -3  120.49   10.10
 -11  -6   4    2.00    4.70
  11  -6  -4    7.50    6.30
  11  -6  -5    5.50    5.50
 -11  -6   5   -1.70    4.20
  11   6  -5    4.40    4.20
 -11  -6   6   13.30    5.70
  11   6  -6    3.10    4.60
  11  -6  -7   -4.90    4.70
 -11  -6   7    0.30    5.10
  11  -6  -8    3.60    5.00
 -11  -6   8    4.00    5.30
 -11  -6   9    7.90    6.20
  11  -6   9    2.30    5.30
  11   7   0    1.80    3.80
 -11  -7   0   -1.00    5.40
  11  -7   0    5.30    8.40
 -11  -7   1   93.89   12.70
  11   7   1   67.09    7.60
  11  -7  -1   66.59   12.30
 -11  -7  -1   66.69   10.30
  11   7  -1   92.89    8.10
  11  -7  -2  170.98   18.20
  11   7   2  184.28   10.60
 -11  -7   2  164.28   12.80
 -11  -7   3  120.89   10.90
  11  -7  -3   95.99   13.30
  11   7   3  156.98    9.20
  11  -7  -4  561.34   27.10
 -11  -7   4  529.85   24.30
 -11  -7   5   63.29    8.30
  11   7  -5   76.79    9.50
 -11  -7   6  528.05   23.80
  11  -7  -6  492.25   24.00
 -11  -7   7   14.50    5.70
  11  -7  -7   24.00    6.60
 -11  -7   8  434.06   21.70
  11  -7  -8  381.86   20.60
  11  -7   8  421.96   23.10
 -11  -8   0   33.90    7.10
  11  -8  -1 1481.85   65.89
 -11  -8   1 1632.44   57.29
  11   8   1 1660.33   55.09
 -11  -8  -1 1502.75   58.19
  11   8   2   -3.10    3.30
 -11  -8   2    4.70    5.10
  11  -8  -2   27.30   10.50
  11   8  -2    0.10    3.70
 -11  -8   3  973.70   38.30
  11  -8  -3 1011.90   52.99
  11   8  -3 1009.40   49.10
 -11  -8   4    6.50    5.00
  11  -8  -4   11.00   10.10
  11   8  -4   -3.30    3.70
 -11  -8   5  757.02   31.80
  11  -8  -5  855.31   34.50
  11   8  -5  747.93   33.20
 -11  -8   6    9.60    5.50
  11  -8  -6   19.70    7.00
  11  -8  -7  353.56   19.50
 -11  -8   7  389.56   19.90
 -11  -8   8    2.90    5.00
  11  -8   8   -8.50    5.00
 -11  -9   0   -2.10    6.10
  11   9   0   10.30    3.60
 -11  -9   1   28.10    6.70
  11  -9  -1   17.90   11.00
  11   9   1   32.90    5.60
  11   9  -1   33.30    5.40
 -11  -9  -1   28.20    7.20
 -11  -9   2  139.09   11.60
  11  -9  -2  138.09   17.70
  11   9   2  136.29    9.80
 -11  -9   3   35.90    6.70
  11  -9  -3   21.20   11.20
  11   9  -3   27.50    6.10
 -11  -9   4   82.89    9.60
  11  -9  -4   63.19   11.60
  11   9  -4   78.59    9.40
  11  -9  -5   14.80    7.00
 -11  -9   5    2.00    4.60
  11  -9  -6  297.47   18.00
 -11  -9   6  272.17   16.40
 -11  -9   7   31.00    7.00
  11  -9  -7   12.80    8.70
 -11 -10   0    0.10    5.20
 -11 -10   1  144.19   12.30
  11  10   1  175.48   11.40
  11 -10  -1  162.98   20.80
 -11 -10  -1  132.29   13.10
 -11 -10   2   -0.90    4.40
  11 -10  -2  -11.70    9.40
  11  10  -2    3.30    6.60
 -11 -10   3  122.79   10.80
  11 -10  -3   98.79   15.90
  11  10  -3  119.99   11.00
  11 -10  -4   15.30    9.20
 -11 -10   4   -0.80    4.60
 -11 -10   5   31.70    6.60
  11 -10  -5   13.00    8.50
 -11 -10   6    6.00    5.20
  11  11   0    2.40    3.50
 -11 -11   0   -4.40    4.80
  11  11   1   55.89    6.80
 -11 -11   1   43.90    7.90
 -11 -11  -1   48.70    9.50
 -11 -11   2   54.69    7.70
  11  11  -2   39.20    7.30
 -11 -11   3   25.30    6.40
  11  11  -3   17.70    6.00
 -11 -11   4    8.10    5.00
 -11 -11   5    2.40    5.20
 -11 -12   0   10.10    6.00
 -11 -12   1 1093.79   42.40
  11  12  -1 1125.79   43.20
 -11 -12   2    1.80    4.70
  11  12  -2    8.30    4.60
 -11 -12   3  622.44   27.20
  12   0   0  564.24   24.10
  12   0   2   15.90    6.60
  12   0   3  102.89   12.50
  12   0   4    7.20    7.20
 -12   0   5  438.66   26.70
  12   0  -5  480.35   23.30
  12   0   5  485.85   25.40
 -12   0   6  190.48   17.60
  12   0  -6  147.29   11.80
 -12   0   7  239.78   19.90
  12   0  -7  234.78   15.00
 -12   0   8  141.59   17.00
 -12   0   9  670.73   35.80
  12   1   0  651.83   26.30
  12   1   1    8.90    4.80
  12  -1   1   13.50    5.70
  12   1   2 1241.18   44.50
  12  -1   2 1165.08   46.70
  12   1   3   -4.10    4.90
 -12  -1   3   -0.70    5.10
  12   1  -3    8.30    3.70
  12  -1   3   17.20    6.40
 -12  -1   4  506.25   27.90
  12   1   4  593.64   24.80
  12  -1   4  426.26   24.70
  12  -1  -5   21.60    6.00
  12   1   5   11.50    6.70
 -12  -1   5   13.50    7.10
  12   1   6  403.86   22.40
  12  -1  -6  418.56   20.50
 -12  -1   6  417.86   25.20
 -12   1   6  408.56   25.80
  12   1  -6  425.76   20.70
  12   1   7   16.80    7.80
  12  -1  -7   13.10    5.30
 -12  -1   7   23.80    8.70
 -12   1   7   15.40    8.30
  12   1  -7   12.80    5.20
 -12  -1   8  216.78   19.40
 -12   1   8  195.28   19.50
 -12  -1   9    6.70    8.90
 -12   1   9   10.10    8.70
  12   2   1   22.70    5.40
  12   2  -1   11.00    3.30
  12   2   2    2.80    4.20
 -12  -2   2    2.70    5.80
  12   2  -2   -0.20    1.30
  12   2   3    2.90    4.50
 -12  -2   3    7.70    6.60
  12   2  -3    0.30    3.70
  12  -2   3   -5.40    3.50
  12   2   4    0.40    4.80
 -12  -2   4    2.50    5.90
  12  -2  -4    5.70    5.00
  12  -2   4   -4.10    3.90
  12   2   5   22.40    6.40
  12  -2  -5   22.80    6.40
 -12  -2   5   17.90    7.80
  12  -2  -6   43.00    7.30
  12   2   6   40.90    7.60
 -12  -2   6   27.80    8.60
  12   2  -6   41.10    7.00
  12  -2  -7   32.80    6.70
 -12  -2   7   36.50    9.80
  12   2   7   33.30    7.60
 -12  -2   8   13.80    8.20
 -12  -2   9   42.20   10.50
  12   3   1   28.10    5.50
  12   3   2 1603.14   51.79
 -12  -3   2 1349.16   57.19
  12  -3  -3    5.80    5.10
  12   3   3   23.20    5.10
 -12  -3   3   -0.20    6.20
  12  -3   3    8.20    6.20
  12   3  -3    3.90    4.60
 -12  -3   4  550.94   28.90
  12  -3  -4  632.04   26.40
  12   3   4  589.14   23.60
 -12  -3   5   -2.30    5.90
  12   3   5   -4.50    4.00
  12  -3  -6  448.26   22.20
  12   3   6  489.95   20.40
 -12  -3   6  469.55   25.40
  12   3  -6  466.95   22.60
 -12  -3   7   65.09   10.90
  12  -3  -7   43.90    7.60
 -12  -3   8  147.79   15.50
 -12  -3   9   27.30    9.50
  12  -3   9   17.20    6.90
  12   4   0   34.30    5.80
  12   4   1   10.50    4.60
 -12  -4   1   15.10    7.40
  12  -4   1   12.00    8.20
  12  -4  -2   89.39   12.30
  12   4   2   79.49    8.10
 -12  -4   2   92.19   12.40
  12  -4   2   80.69   15.50
  12  -4  -3  289.47   17.60
 -12  -4   3  267.07   18.60
  12   4   3  292.77   14.10
 -12  -4   4  472.45   25.50
  12   4   4  492.25   20.30
  12  -4  -4  563.44   24.30
  12   4  -4  472.55   23.10
 -12  -4   5  220.88   16.90
  12  -4  -5  263.67   17.00
  12   4   5  255.27   12.50
  12   4  -5  233.88   15.00
 -12  -4   6   55.49   10.00
  12  -4  -6   48.50    7.90
  12   4  -6   63.29    8.60
  12  -4  -7  486.05   23.40
 -12  -4   7  493.35   25.80
 -12  -4   8   88.79   12.20
 -12  -4   9  285.17   20.50
  12  -4   9  317.27   19.00
  12   5   0 1064.69   39.10
  12   5   1   15.30    4.60
 -12  -5   1    7.00    6.10
  12   5  -1    1.70    1.50
 -12  -5   2  345.37   21.10
  12  -5  -2  412.56   22.90
  12   5   2  344.77   16.50
  12   5  -2  361.86   17.50
  12   5   3    0.70    3.60
 -12  -5   3    6.40    6.20
  12  -5  -3   -1.90    6.20
 -12  -5   4  581.04   27.10
  12   5   4  529.05   21.70
  12   5  -4  551.84   26.80
  12  -5  -5    6.10    5.60
 -12  -5   5   11.20    6.40
  12   5  -5    9.30    5.30
  12  -5  -6  271.77   16.90
 -12  -5   6  288.37   18.40
  12  -5  -7    6.80    5.30
 -12  -5   7    1.70    6.20
 -12  -5   8  115.49   13.70
 -12  -6   0  265.17   23.90
  12   6   0  337.77   15.90
 -12  -6   1   27.30    7.80
  12   6   1   38.20    6.00
  12  -6  -1   43.50   11.30
  12  -6  -2   16.00    8.90
 -12  -6   2   13.70    7.10
  12   6  -2   16.20    8.30
  12   6   3   26.10    4.60
 -12  -6   3   21.60    7.10
  12   6  -3   16.00    6.70
  12  -6  -4  167.18   14.30
 -12  -6   4  170.48   14.10
  12   6  -4  151.08   12.30
 -12  -6   5    5.10    5.80
  12  -6  -5   -1.80    5.90
  12   6  -5    2.20    4.30
  12  -6  -6   26.30    7.20
 -12  -6   6   18.70    7.00
 -12  -6   7   -1.60    5.40
 -12  -6   8   20.90    7.40
  12  -7   0  952.40   44.80
 -12  -7   0  865.01   40.80
  12  -7  -1   33.80   10.70
 -12  -7   1   59.59    9.30
  12  -7  -2  921.71   40.60
 -12  -7   2  805.72   35.60
  12   7   2  823.82   31.80
 -12  -7   3   10.00    6.30
  12  -7  -3   -2.10    8.00
  12   7  -3    4.70    5.40
 -12  -7   4  594.74   27.90
  12  -7  -4  596.64   29.40
  12   7  -4  635.84   27.60
 -12  -7   5   61.89    9.20
  12  -7  -5   37.40    8.10
  12  -7  -6  349.07   19.70
 -12  -7   6  336.37   19.50
 -12  -7   7    8.90    6.10
 -12  -8   0  256.77   17.80
  12  -8   0  245.68   24.10
 -12  -8   1   66.59   10.10
  12  -8  -1   64.69   13.80
  12   8   1   71.79    8.30
 -12  -8  -1   48.10    9.40
  12   8  -1   55.19   10.20
  12  -8  -2  682.23   36.20
 -12  -8   2  715.23   31.10
  12   8  -2  689.83   31.40
  12  -8  -3   63.69   12.00
 -12  -8   3   63.69    9.30
  12   8  -3   51.19    7.90
 -12  -8   4   99.29   11.30
  12  -8  -4  100.09   12.90
  12   8  -4   97.29   10.50
 -12  -8   5  137.79   12.60
  12  -8  -5  106.79   13.40
 -12  -8   6   88.39   11.10
 -12  -8   7  260.87   17.30
 -12  -9   0  470.95   24.10
  12   9   0  432.96   20.10
  12  -9   0  392.36   32.80
 -12  -9   1   15.30    7.10
  12  -9  -1   41.90   12.70
 -12  -9   2  285.27   17.70
  12  -9  -2  239.68   22.90
  12   9  -2  270.17   16.10
  12  -9  -3  -20.90    8.00
 -12  -9   3    0.40    5.50
  12   9  -3    1.50    4.10
 -12  -9   4  296.17   17.90
 -12  -9   5   14.50    6.10
 -12  -9   6  205.38   15.00
 -12 -10   0  153.98   14.40
 -12 -10   1    2.50    5.90
  12  10  -1   -1.40    6.30
 -12 -10   2   -4.50    5.20
  12  10  -2   -0.90    3.80
 -12 -10   3    7.80    5.70
 -12 -10   4    1.80    4.90
 -12 -10   5    8.70    5.90
 -12 -11   0  622.34   29.50
 -12 -11   1    5.80    6.20
  12  11  -1   -4.60    3.70
 -12 -11   2  331.37   19.10
  12  11  -2  293.67   17.90
 -12 -11   3   26.20    7.20
 -12 -12   0  106.69   13.20
  13   0   0   24.10    5.10
  13   0  -1  852.41   34.50
  13   0   2   -1.00    1.90
  13   0   4   -2.50    2.80
  13   0   5  307.77   18.40
  13   0  -6   76.39   10.20
  13   0   6  118.99   13.40
 -13   0   6   68.09   13.00
 -13   0   7  197.18   19.70
 -13   0   8    6.40    7.90
  13  -1   0    2.70    5.50
  13   1   0   -3.70    2.80
  13   1  -1  512.05   22.60
  13  -1   1  505.05   24.20
  13  -1   2   42.70    7.80
  13  -1   3  276.97   17.30
  13   1  -3  237.88   19.10
 -13  -1   4  240.78   19.90
  13  -1   4  283.47   18.30
 -13  -1   5  179.58   18.20
  13  -1  -5  244.28   15.10
  13   1  -5  201.98   14.00
  13  -1  -6  195.68   14.50
 -13  -1   6  201.28   19.00
 -13  -1   7   36.70   10.60
  13  -1   7   43.40   12.40
 -13  -1   8  175.08   18.70
 -13   1   8  152.08   18.40
  13   2   0    1.60    1.90
  13   2   1    3.90    1.80
  13   2  -1    7.10    4.20
  13   2   2    9.40    3.20
  13   2   3  242.48   13.10
 -13  -2   3  189.98   17.70
  13   2  -3  190.58   14.10
 -13  -2   4    0.10    6.80
  13   2   4   12.70    5.10
  13  -2  -4    1.80    5.00
  13   2  -4   -1.60    4.50
  13   2   5    4.60    5.00
 -13  -2   5   -4.40    5.70
  13  -2  -5    2.60    4.90
  13   2  -5   -0.40    3.90
  13  -2  -6  105.09   12.50
 -13  -2   6  114.09   15.00
 -13  -2   7   12.80    8.20
 -13  -2   8    0.30    7.40
  13   2   8   -3.60    3.30
  13   3   0    0.20    1.60
  13   3  -1   95.29    9.90
 -13  -3   2    4.70    6.70
  13   3   2   21.70    4.70
  13  -3  -3   33.30    7.70
 -13  -3   3   28.70    9.40
  13   3  -3   36.60   10.10
  13  -3  -4  221.58   14.70
  13   3   4  203.48   12.20
 -13  -3   4  202.58   18.00
  13  -3   4  191.28   20.60
  13   3  -4  171.08   13.10
 -13  -3   5  170.78   17.00
  13   3   5  150.88   10.70
  13  -3  -5  162.08   13.00
  13   3  -5  142.19   12.10
 -13  -3   6  110.39   14.80
  13   3   6  142.79   10.30
 -13  -3   7   66.19   12.10
 -13  -3   8  109.59   15.30
  13   4  -1 1866.41   69.89
  13  -4   1 2161.68   78.39
 -13  -4   2   45.90   10.30
  13  -4   2   28.30   15.10
  13   4   3 1018.90   34.20
 -13  -4   3  902.51   40.90
  13  -4   3  845.42   49.40
  13   4  -3  819.82   40.20
 -13  -4   4   21.20    8.70
  13   4   4   23.70    5.20
  13  -4  -4    7.80    6.40
  13   4  -4   17.50    5.60
  13   4   5  691.83   26.30
 -13  -4   5  711.93   34.10
  13  -4  -5  733.43   30.50
  13   4  -5  612.04   30.30
 -13  -4   6   45.30   10.10
 -13  -4   7  332.97   22.70
 -13  -4   8   99.39   14.10
 -13  -5   1   14.10    7.30
  13  -5   1   18.00   12.30
  13   5   2  157.78   10.40
  13  -5  -2  152.48   15.30
 -13  -5   2  120.19   14.50
  13  -5   2  132.19   18.10
  13   5  -2  100.69   13.20
  13  -5  -3  173.68   14.80
 -13  -5   3  149.69   15.90
  13   5   3  158.48   10.60
  13   5  -3  121.99   11.10
 -13  -5   4   59.79   10.90
  13  -5  -4   74.39    9.90
  13   5   4   66.39    7.90
  13   5  -4   67.09    8.80
  13   5   5   38.30    5.20
  13  -5  -5   62.89    9.40
 -13  -5   5   76.69   11.50
 -13  -5   6  248.28   19.00
 -13  -5   7   95.79   13.20
  13   6   0    6.30    3.70
  13  -6   0   -4.60    7.70
  13  -6  -1   17.90    9.40
 -13  -6   1   -5.20    6.00
  13  -6   1  -11.60    8.20
 -13  -6   2   54.09   10.30
  13  -6  -2   47.40   10.60
  13   6   2   44.40    6.10
  13  -6   2   43.50   13.30
  13  -6  -3    0.20    7.10
 -13  -6   3    2.20    6.30
  13   6   3   -2.20    3.40
  13   6  -3   -1.30    4.00
  13   6   4    1.00    3.10
 -13  -6   4    2.90    6.70
  13  -6  -4   -5.10    5.90
  13   6  -4   -0.20    4.30
 -13  -6   5   13.60    7.40
 -13  -6   6   -1.40    6.60
 -13  -6   7   16.70    7.60
  13  -7   0    5.00    9.70
 -13  -7   0   -2.10    5.50
  13   7   0    4.10    4.90
 -13  -7   1  178.88   16.70
  13  -7  -1  200.28   20.40
  13  -7   1  158.68   20.10
  13  -7  -2    4.90    9.00
 -13  -7   2   -1.30    6.20
  13   7   2   16.50    4.30
  13   7  -2    4.70    4.40
 -13  -7   3  177.58   15.90
  13  -7  -3  149.39   16.90
  13   7   3  169.28   11.00
  13   7  -3  180.58   13.30
 -13  -7   4   -1.90    6.00
 -13  -7   5   72.89   10.90
 -13  -7   6   26.30    8.20
 -13  -8   0    3.20    6.90
 -13  -8   1  837.52   38.00
 -13  -8   2   -3.90    6.10
  13   8   2    7.80    3.60
  13   8  -2   -1.00    4.00
 -13  -8   3  601.34   28.90
  13   8  -3  544.65   27.00
 -13  -8   4   74.39   11.20
 -13  -8   5  475.15   25.20
 -13  -8   6   33.80    8.60
 -13  -9   0   -8.50    6.10
  13   9   1   62.79    7.80
 -13  -9   1   74.89   11.60
  13   9  -1   51.89    7.70
 -13  -9   2    1.10    6.30
  13   9   2   -3.00    2.50
  13   9  -2    0.20    4.10
 -13  -9   3   33.70    8.80
 -13  -9   4    7.40    6.80
 -13  -9   5    3.10    6.10
 -13 -10   0    5.90    7.20
 -13 -10   1    3.10    6.70
  13  10  -1    8.20    4.70
 -13 -10   2   10.50    7.30
 -13 -10   3    8.80    6.60
 -13 -11   0    2.30    7.20
  13  11   0    2.50    4.30
  13  11  -1  167.08   13.40
  14   0   0 1400.26   56.49
  14   0  -2  647.14   27.90
  14   0  -3   30.70    7.00
  14   0  -4  610.64   27.30
  14   0   6  255.47   21.20
  14   0   7   51.69   10.20
  14  -1   0  911.71   44.20
  14  -1  -1    4.30    5.60
  14   1  -1    9.90    6.30
  14  -1   1    5.30    6.50
  14  -1  -2  682.23   28.70
  14  -1   2  641.84   35.80
  14   1  -2  660.13   28.20
  14  -1  -3    0.80    5.10
  14   1  -3   -1.40    4.70
  14  -1   3   -4.00    7.50
  14  -1  -4  541.75   25.20
  14  -1   4  533.95   32.40
  14   1  -4  547.35   25.20
  14  -1   5    8.90   10.00
 -14  -1   6  114.29   16.20
  14  -1   6  134.69   16.40
 -14  -1   7   54.99   12.50
  14  -1   7   50.69   11.60
  14  -2   0    7.30    6.70
  14  -2  -1  111.49   12.00
  14   2  -1   74.49    9.70
  14  -2   1   65.39   12.50
  14   2   2   40.30    8.60
  14  -2  -2   33.60    7.60
  14   2  -2   38.20    7.10
  14  -2   2   49.70   14.30
  14   2   3   10.80    4.90
  14  -2  -3    9.60    5.70
  14   2  -3   12.70    5.70
  14  -2   3   25.40    9.70
  14   2   4   39.60    6.00
 -14  -2   4   17.20    8.60
  14  -2  -4   18.00    6.30
  14   2  -4   15.70    5.80
  14  -2   4   20.30    9.10
  14   2   5   24.00    5.30
 -14  -2   5   14.80    8.40
  14  -2   5   -3.20    8.40
 -14  -2   6   -3.70    7.30
  14   2   6    8.80    4.40
  14  -2   6    9.40    9.80
 -14  -2   7   -2.50    6.90
  14  -2   7   27.10   10.30
  14  -3   0  596.24   29.50
  14  -3  -1   13.60    7.50
  14  -3   1   21.70    9.10
  14   3  -1    7.00    6.20
  14   3   2  260.57   14.50
  14  -3  -2  293.77   17.50
  14   3  -2  270.07   15.70
  14  -3   2  219.58   20.30
 -14  -3   3   53.99   11.60
  14  -3  -3   63.29    9.20
  14   3   3   68.09    6.60
  14  -3   3   51.19   11.70
  14   3  -3   42.20    7.50
 -14  -3   4  301.97   23.20
  14   3  -4  270.87   20.90
  14  -3   4  347.37   24.90
 -14  -3   5   86.69   14.00
  14  -3   5  106.49   15.80
 -14  -3   6   70.49   13.20
  14  -3   6   49.80   16.60
 -14  -3   7  153.98   18.50
  14  -4   0  548.15   29.30
  14  -4  -1    6.50    7.30
  14  -4   1   -4.90    8.70
  14   4   2  280.47   14.20
  14  -4  -2  277.17   18.40
  14   4  -2  236.78   15.10
  14  -4   2  252.77   22.00
 -14  -4   3  121.29   16.10
  14  -4  -3  177.38   14.30
  14  -4   3  157.58   19.50
  14   4  -3  131.99   11.70
 -14  -4   4  336.17   23.90
  14  -4   4  340.27   26.20
  14   4   5  451.65   17.90
 -14  -4   5  338.27   25.10
 -14  -4   6   96.39   14.50
 -14  -4   7  283.37   23.00
  14  -5   0  508.45   29.50
  14  -5  -1   13.00    8.50
  14   5  -1    4.90    4.80
  14  -5   1   19.70   10.90
  14   5   2  498.65   20.50
 -14  -5   2  402.16   26.90
  14  -5  -2  505.05   29.50
  14   5  -2  450.25   22.10
  14  -5   2  486.15   31.40
 -14  -5   3   54.89   11.40
  14   5  -3   48.10    7.90
 -14  -5   4  139.99   17.00
  14   5   4  143.49    9.70
 -14  -5   5  103.19   14.40
 -14  -5   6  103.39   14.70
  14   6   0   37.30    7.10
 -14  -6   1   20.90    8.60
  14   6  -1   19.00    5.40
  14   6   2   21.50    4.50
 -14  -6   2   16.00    8.10
  14   6  -2   18.50    5.60
 -14  -6   3    2.50    7.50
 -14  -6   4   45.40   11.00
 -14  -6   5    4.40    7.70
 -14  -6   6   11.30    7.80
 -14  -7   1   14.70    8.70
  14   7  -1   12.30    5.20
 -14  -7   2  136.99   16.40
  14   7   2  161.38   10.60
  14   7  -2  161.68   12.80
 -14  -7   3   -0.20    7.40
 -14  -7   4  199.98   18.50
 -14  -7   5    7.30    7.60
  14   8   0  135.59   11.20
 -14  -8   1   35.80   10.50
  14   8  -1   25.30    6.00
 -14  -8   2  461.85   26.70
  14   8   2  392.86   19.90
 -14  -8   3   21.30    9.20
 -14  -8   4  151.18   16.60
  14   9   0   39.00    7.00
 -14  -9   0   38.60    9.50
 -14  -9   1    3.50    7.50
  14   9   1    5.40    5.20
  14   9  -1    3.90    4.90
 -14  -9   2   60.09   11.90
 -14  -9   3    5.80    7.80
  15   0   0    1.50    5.40
  15   0   1  507.25   23.80
  15   0  -1  515.65   23.90
  15   0   2  151.78   12.80
  15   0  -2  136.59   12.70
  15   0   3  859.31   35.80
  15   0   4   66.69    9.90
  15   0   5  264.27   18.40
  15   0   6  290.27   19.60
  15  -1   0   -6.50    5.10
  15   1   0   -2.00    4.80
  15  -1  -1  370.36   19.90
  15   1   1  349.17   18.50
  15   1  -1  367.86   19.10
  15  -1   1  365.16   20.40
  15   1   2   11.90    5.70
  15  -1  -2   15.70    7.70
  15  -1   2   11.30    7.30
  15   1  -2    6.80    5.50
  15   1   3  169.88   13.00
  15  -1   3  196.68   16.20
  15   1   4   44.80    8.10
  15  -1   4   32.90    9.60
  15   1   5  177.78   13.90
  15  -1   5  164.08   17.60
  15   1   6   69.19    9.50
  15  -1   6   62.49   12.30
  15   2   0   -0.10    4.80
  15  -2   0   -5.20    5.70
  15  -2  -1   27.20    7.90
  15   2   1   46.90    7.20
  15   2  -1   54.69    8.10
  15  -2   1   40.30    9.30
  15   2   2    5.10    5.60
  15  -2   2   -4.80    7.10
  15   2  -2    5.10    5.20
  15  -2   3    6.60    8.10
  15   2   4   48.90    9.10
  15  -2   4   26.80   10.80
  15   2   5    3.90    6.00
 -15  -2   6   11.00    9.30
  15   2   6   11.90    9.50
  15  -3   0    1.40   10.80
  15   3   0   -4.40    4.40
  15   3   1  480.95   21.50
  15   3  -1  464.35   22.00
  15  -3   1  407.96   27.70
  15   3  -2    1.40    5.00
  15  -3   2    8.40   10.30
  15   3   3  149.79   13.10
 -15  -3   4   36.30   10.30
 -15  -3   5  156.58   18.90
 -15  -3   6   38.60   11.40
  15   4   0   -3.50    4.40
  15   4   1  357.76   17.90
  15   4  -1  336.87   18.40
  15   4   2   35.30    8.30
 -15  -4   4  105.49   16.10
 -15  -4   5  162.48   19.20
 -15  -4   6  124.59   17.60
  15   5   0    0.80    4.30
  15   5   1  145.39   11.40
  15   5  -1  138.39   11.90
  15   5   2    4.40    4.80
 -15  -5   3  293.57   23.20
 -15  -5   4   16.30    9.00
 -15  -5   5   56.69   13.00
  15   6   0    4.10    4.30
  15   6   1   74.79    8.90
  15   6  -1   45.40    7.80
 -15  -6   2   -0.10    7.20
  15   6   2    2.00    5.00
 -15  -6   3    8.10    8.60
 -15  -6   4   21.00    9.70
  15   7   0    0.30    4.50
  15   7   1  154.48   12.10
  15   7   2   21.00    9.10
 -15  -7   2    1.70    8.00
 -15  -7   3  390.96   26.40
  15   8   0   -4.90    4.30
 -15  -8   1  385.46   26.10
  15   8   1  356.16   18.80
 -15  -8   2    0.40    8.10
  15   8   2    7.20    6.10
  16   1   2   53.09    8.80
  16   1   3   15.70    6.00
  16   1   4  105.99   11.20
  16   1   5   -0.50    6.50
  16   2   1    8.50    5.40
  16   2   2   -1.60    4.80
  16   2   3   -5.90    4.50
  16   2   4   17.60    5.70
  16   2   5    6.60    5.10
  16   3   1    7.30    5.10
  16   3   2   43.50    7.10
  16   3   3   57.29    7.60
  16   3   4  200.58   13.00
  16   4   1    4.10    4.90
  16   4   2  450.05   21.00
  16   4   3    2.10    5.10
  16   4   4  306.97   16.20
  16   5   1    6.90    4.80
  16   5   2   21.40    5.80
  16   5   3   54.29    7.40
  16   6   1   12.40    6.30
  16   6   2    9.10    4.80
   0   0   0    0.00    0.00

_computing_structure_solution     'SHELXT 2018/2 (Sheldrick, 2018)'
;
_shelx_hkl_checksum                78662
_olex2_submission_special_instructions  'No special instructions were received'
