# Supplementary material for: Trimerization of 1,2‐Diaminocyclohexane Catalyzed by a Metal–Organic Cage Tandem Catalyst with Dual Biomimetic Active Sites
Source: Adv Sci (Weinh). 2025 May 8;12(27):2501872. doi: 10.1002/advs.202501872 (PMC12279243; doi:10.1002/advs.202501872)
Supplement: Supplementary file 2 — Supporting Information [file ADVS-12-2501872-s001.zip › Zn-6.cif]

data_mo_c10106_0m
_audit_creation_date               2024-07-10
_audit_creation_method
;
Olex2 1.5
(compiled 2024.02.16 svn.r378c4104 for OlexSys, GUI svn.r6928)
;
_shelx_SHELXL_version_number       '2018/3'
_audit_contact_author_address      ?
_audit_contact_author_email        ?
_audit_contact_author_name         ''
_audit_contact_author_phone        ?
_publ_contact_author_id_orcid      ?
_publ_section_references
;
Dolomanov, O.V., Bourhis, L.J., Gildea, R.J, Howard, J.A.K. & Puschmann, H.
 (2009), J. Appl. Cryst. 42, 339-341.

Sheldrick, G.M. (2015). Acta Cryst. A71, 3-8.

Sheldrick, G.M. (2015). Acta Cryst. C71, 3-8.
;
_chemical_name_common              ?
_chemical_name_systematic          ?
_chemical_formula_moiety           'C120 H128 N36 Zn6, 7.75(C2 O S), 10.675(O)'
_chemical_formula_sum              'C136.50 H200 N36 O19.50 S8.25 Zn6'
_chemical_formula_weight           3314.03
_chemical_absolute_configuration   ?
_chemical_melting_point            ?
loop_
  _atom_type_symbol
  _atom_type_description
  _atom_type_scat_dispersion_real
  _atom_type_scat_dispersion_imag
  _atom_type_scat_source
 'C' 'C' 0.0033 0.0016 'International Tables Vol C Tables 4.2.6.8 and 6.1.1.4'
 'H' 'H' 0.0000 0.0000 'International Tables Vol C Tables 4.2.6.8 and 6.1.1.4'
 'N' 'N' 0.0061 0.0033 'International Tables Vol C Tables 4.2.6.8 and 6.1.1.4'
 'O' 'O' 0.0106 0.0060 'International Tables Vol C Tables 4.2.6.8 and 6.1.1.4'
 'S' 'S' 0.1246 0.1234 'International Tables Vol C Tables 4.2.6.8 and 6.1.1.4'
 'Zn' 'Zn' 0.2839 1.4301 'International Tables Vol C Tables 4.2.6.8 and 6.1.1.4'

_shelx_space_group_comment
;
The symmetry employed for this shelxl refinement is uniquely defined
by the following loop, which should always be used as a source of
symmetry information in preference to the above space-group names.
They are only intended as comments.
;
_space_group_crystal_system        'monoclinic'
_space_group_IT_number             4
_space_group_name_H-M_alt          'P 1 21 1'
_space_group_name_Hall             'P 2yb'
loop_
  _space_group_symop_operation_xyz
 'x, y, z'
 '-x, y+1/2, -z'

_cell_length_a                     20.628(4)
_cell_length_b                     27.589(6)
_cell_length_c                     28.685(6)
_cell_angle_alpha                  90
_cell_angle_beta                   94.32(3)
_cell_angle_gamma                  90
_cell_volume                       16279(6)
_cell_formula_units_Z              4
_cell_measurement_reflns_used      9397
_cell_measurement_temperature      200.00
_cell_measurement_theta_max        26.445
_cell_measurement_theta_min        2.260
_shelx_estimated_absorpt_T_max     0.885
_shelx_estimated_absorpt_T_min     0.867
_exptl_absorpt_coefficient_mu      1.046
_exptl_absorpt_correction_T_max    0.7456
_exptl_absorpt_correction_T_min    0.6961
_exptl_absorpt_correction_type     multi-scan
_exptl_absorpt_process_details
;
SADABS-2016/2 (Bruker,2016/2) was used for absorption correction.
wR2(int) was 0.1210 before and 0.0779 after correction.
The Ratio of minimum to maximum transmission is 0.9336.
The \l/2 correction factor is Not present.
;
_exptl_absorpt_special_details     ?
_exptl_crystal_colour              colourless
_exptl_crystal_colour_primary      colourless
_exptl_crystal_density_diffrn      1.352
_exptl_crystal_density_meas        ?
_exptl_crystal_density_method      ?
_exptl_crystal_description         block
_exptl_crystal_F_000               6956
_exptl_crystal_size_max            0.14
_exptl_crystal_size_mid            0.12
_exptl_crystal_size_min            0.12
_exptl_transmission_factor_max     ?
_exptl_transmission_factor_min     ?
_diffrn_reflns_av_R_equivalents    0.1182
_diffrn_reflns_av_unetI/netI       0.1026
_diffrn_reflns_Laue_measured_fraction_full  0.999
_diffrn_reflns_Laue_measured_fraction_max  0.992
_diffrn_reflns_limit_h_max         26
_diffrn_reflns_limit_h_min         -26
_diffrn_reflns_limit_k_max         35
_diffrn_reflns_limit_k_min         -34
_diffrn_reflns_limit_l_max         37
_diffrn_reflns_limit_l_min         -37
_diffrn_reflns_number              331276
_diffrn_reflns_point_group_measured_fraction_full  0.974
_diffrn_reflns_point_group_measured_fraction_max  0.945
_diffrn_reflns_theta_full          25.242
_diffrn_reflns_theta_max           27.555
_diffrn_reflns_theta_min           1.887
_diffrn_ambient_temperature        200.00
_diffrn_detector_area_resol_mean   ?
_diffrn_measured_fraction_theta_full  0.999
_diffrn_measured_fraction_theta_max  0.992
_diffrn_measurement_device_type    'Bruker APEX-II CCD'
_diffrn_measurement_method         ?
_diffrn_radiation_type             MoK\a
_diffrn_radiation_wavelength       0.71073
_diffrn_source                     ?
_diffrn_source_current             1.4
_diffrn_source_power               0.07
_diffrn_source_voltage             50.0
_reflns_Friedel_coverage           0.866
_reflns_Friedel_fraction_full      0.947
_reflns_Friedel_fraction_max       0.896
_reflns_number_gt                  42709
_reflns_number_total               71104
_reflns_special_details
;
 Reflections were merged by SHELXL according to the crystal
 class for the calculation of statistics and refinement.
 
 _reflns_Friedel_fraction is defined as the number of unique
 Friedel pairs measured divided by the number that would be
 possible theoretically, ignoring centric projections and
 systematic absences.
;
_reflns_threshold_expression       'I > 2\s(I)'
_computing_cell_refinement         'SAINT V8.38A (Bruker, 2018)'
_computing_data_collection         ?
_computing_data_reduction          'SAINT V8.38A (Bruker, 2018)'
_computing_molecular_graphics      'Olex2 1.5 (Dolomanov et al., 2009)'
_computing_publication_material    'Olex2 1.5 (Dolomanov et al., 2009)'
_computing_structure_refinement    'SHELXL 2018/3 (Sheldrick, 2015)'
_computing_structure_solution      'SHELXT 2018/2 (Sheldrick, 2018)'
_refine_diff_density_max           1.215
_refine_diff_density_min           -0.766
_refine_diff_density_rms           0.103
_refine_ls_abs_structure_details
;
 Flack x determined using 13576 quotients [(I+)-(I-)]/[(I+)+(I-)]
 (Parsons, Flack and Wagner, Acta Cryst. B69 (2013) 249-259).
;
_refine_ls_abs_structure_Flack     0.024(4)
_refine_ls_extinction_coef         .
_refine_ls_extinction_method       none
_refine_ls_goodness_of_fit_ref     1.029
_refine_ls_hydrogen_treatment      constr
_refine_ls_matrix_type             full
_refine_ls_number_parameters       4028
_refine_ls_number_reflns           71104
_refine_ls_number_restraints       677
_refine_ls_R_factor_all            0.1440
_refine_ls_R_factor_gt             0.0777
_refine_ls_restrained_S_all        1.039
_refine_ls_shift/su_max            0.001
_refine_ls_shift/su_mean           0.000
_refine_ls_structure_factor_coef   Fsqd
_refine_ls_weighting_details      
 'w=1/[\s^2^(Fo^2^)+(0.1178P)^2^+20.6281P] where P=(Fo^2^+2Fc^2^)/3'
_refine_ls_weighting_scheme        calc
_refine_ls_wR_factor_gt            0.1874
_refine_ls_wR_factor_ref           0.2398
_refine_special_details            ?
_olex2_refinement_description
;
1. Fixed Uiso
 At 1.2 times of:
  All C(H) groups, All C(H,H) groups, All N(H,H) groups, All N(H,H,H,H) groups
2. Restrained distances
 O2-S8
 1.69 with sigma of 0.02
 S1A-C1S
 1.89 with sigma of 0.02
 S1A-O1R
 1.69 with sigma of 0.02
 O13-S19
 1.69 with sigma of 0.02
 S1A-C14
 1.89 with sigma of 0.02
 O13-C1P = O13-C1Q
 2.79 with sigma of 0.02
 O1R-C1S
 2.79 with sigma of 0.02
 S4-O0AF
 1.69 with sigma of 0.02
 C14-C1S
 2.85 with sigma of 0.02
 S19-C1P = S19-C1Q
 1.89 with sigma of 0.02
 O11-S17
 1.69 with sigma of 0.02
 S4-C0AI
 1.89 with sigma of 0.02
 S4-C5
 1.89 with sigma of 0.02
 O10-S16
 1.69 with sigma of 0.02
 O11-C19 = O11-C1M
 2.79 with sigma of 0.02
 O0AF-C5
 2.79 with sigma of 0.02
 O10-C2 = O10-C7
 2.79 with sigma of 0.02
 O0AF-C0AI
 2.79 with sigma of 0.02
 S17-C19 = S17-C1M
 1.89 with sigma of 0.02
 C0AI-C5
 2.85 with sigma of 0.02
 O12-S18
 1.69 with sigma of 0.02
 O7-S14
 1.69 with sigma of 0.02
 O7-C1I = O7-C1J
 2.79 with sigma of 0.02
 O12-C1N = O12-C1O
 2.79 with sigma of 0.02
 S16-C2 = S16-C7
 1.89 with sigma of 0.02
 S18-C1N = S18-C1O
 1.89 with sigma of 0.02
 O6-S5
 1.69 with sigma of 0.02
 O6-C1G = O6-C1H
 2.79 with sigma of 0.02
 S14-C1I = S14-C1J
 1.89 with sigma of 0.02
 O9-S15
 1.69 with sigma of 0.02
 O4-S12
 1.69 with sigma of 0.02
 O3-S11
 1.69 with sigma of 0.02
 O9-C1K = O9-C1L
 2.79 with sigma of 0.02
 S15-C1K = S15-C1L
 1.89 with sigma of 0.02
 S5-C1G = S5-C1H
 1.89 with sigma of 0.02
 O4-C1C = O4-C1D
 2.79 with sigma of 0.02
 O3-C1A = O3-C1B
 2.79 with sigma of 0.02
 S12-C1C = S12-C1D
 1.89 with sigma of 0.02
 O5-S13
 1.69 with sigma of 0.02
 O1-S10
 1.69 with sigma of 0.02
 S11-C1A = S11-C1B
 1.89 with sigma of 0.02
 O5-C1E = O5-C1F
 2.79 with sigma of 0.02
 C1B-C1A
 2.85 with sigma of 0.02
 S13-C1E = S13-C1F
 1.89 with sigma of 0.02
 S21-C1A
 1.89 with sigma of 0.02
 O1-C16 = O1-C17
 2.79 with sigma of 0.02
 S21-C1B
 1.89 with sigma of 0.02
 S21-O3
 1.69 with sigma of 0.02
 S10-C16 = S10-C17
 1.89 with sigma of 0.02
 S09R-C45
 1.89 with sigma of 0.02
 O2-C9 = O2-C12
 2.79 with sigma of 0.02
 S08U-C45
 1.89 with sigma of 0.02
 C45-C6
 2.85 with sigma of 0.02
 O0AB-C45
 2.79 with sigma of 0.02
 S8-C9 = S8-C12
 1.89 with sigma of 0.02
 C9-C12
 2.85 with sigma of 0.02
 O0AB-C6
 2.79 with sigma of 0.02
 S01Y-O0A6
 1.69 with sigma of 0.02
 S01Y-C8
 1.89 with sigma of 0.02
 S01Y-C10
 1.89 with sigma of 0.02
 O0A6-C8
 2.79 with sigma of 0.02
 O0A6-C10
 2.79 with sigma of 0.02
 C10-C8
 2.85 with sigma of 0.02
 S3-O08H
 1.69 with sigma of 0.02
 S3-C86
 1.89 with sigma of 0.02
 S3-C18
 1.89 with sigma of 0.02
 O08H-C18
 2.79 with sigma of 0.02
 O08H-C86
 2.79 with sigma of 0.02
 C18-C86
 2.85 with sigma of 0.02
 C16-C17
 2.85 with sigma of 0.02
 C1F-C1E
 2.85 with sigma of 0.02
 C1D-C1C
 2.85 with sigma of 0.02
 S89-O6
 1.69 with sigma of 0.02
 S89-C1G
 1.89 with sigma of 0.02
 S89-C1H
 1.89 with sigma of 0.02
 C1H-C1G
 2.85 with sigma of 0.02
 C1I-C1J
 2.85 with sigma of 0.02
 C1L-C1K
 2.85 with sigma of 0.02
 C7-C2
 2.85 with sigma of 0.02
 C1M-C19
 2.85 with sigma of 0.02
 C1O-C1N
 2.85 with sigma of 0.02
 O1R-C14
 2.79 with sigma of 0.02
3. Uiso/Uaniso restraints and constraints
S1A \\sim C14 \\sim O1R \\sim C1S: within 2A with sigma of 0.01 and sigma for
terminal atoms of 0.02 within 2A
O13 \\sim S19 \\sim C1P \\sim C1Q: within 2A with sigma of 0.01 and sigma for
terminal atoms of 0.02 within 2A
S09R \\sim S08U \\sim O0AB \\sim C6 \\sim C45: within 2A with sigma of 0.005
and sigma for terminal atoms of 0.01 within 2A
C3 \\sim N8 \\sim C15 \\sim C31 \\sim C38 \\sim C43 \\sim C110: within 2A with
sigma of 0.01 and sigma for terminal atoms of 0.02 within 2A
N0 \\sim C0AC \\sim C0AN \\sim C11 \\sim C20 \\sim C4 \\sim C40: within 2A with
sigma of 0.01 and sigma for terminal atoms of 0.02 within 2A
S02F \\sim C13 \\sim O25 \\sim C96: within 2A with sigma of 0.01 and sigma for
terminal atoms of 0.02 within 2A
S8 \\sim O2 \\sim C9 \\sim C12: within 2A with sigma of 0.01 and sigma for
terminal atoms of 0.02 within 2A
S01Y \\sim O0A6 \\sim C10 \\sim C8: within 2A with sigma of 0.01 and sigma for
terminal atoms of 0.02 within 2A
S3 \\sim O08H \\sim C18 \\sim C86: within 2A with sigma of 0.01 and sigma for
terminal atoms of 0.02 within 2A
C16 \\sim O1 \\sim S10 \\sim C17: within 2A with sigma of 0.01 and sigma for
terminal atoms of 0.02 within 2A
S21 \\sim O3 \\sim S11 \\sim C1A \\sim C1B: within 2A with sigma of 0.01 and
sigma for terminal atoms of 0.02 within 2A
S13 \\sim O5 \\sim C1E \\sim C1F: within 2A with sigma of 0.01 and sigma for
terminal atoms of 0.02 within 2A
C1C \\sim O4 \\sim S12 \\sim C1D: within 2A with sigma of 0.01 and sigma for
terminal atoms of 0.02 within 2A
S89 \\sim O6 \\sim C1G \\sim C1H \\sim S5: within 2A with sigma of 0.01 and
sigma for terminal atoms of 0.02 within 2A
C1L \\sim S15 \\sim C1K \\sim O9: within 2A with sigma of 0.01 and sigma for
terminal atoms of 0.02 within 2A
C1J \\sim O7 \\sim S14 \\sim C1I: within 2A with sigma of 0.01 and sigma for
terminal atoms of 0.02 within 2A
S16 \\sim O10 \\sim C2 \\sim C7: within 2A with sigma of 0.01 and sigma for
terminal atoms of 0.02 within 2A
S18 \\sim O12 \\sim C1N \\sim C1O: within 2A with sigma of 0.01 and sigma for
terminal atoms of 0.02 within 2A
S17 \\sim O11 \\sim C19 \\sim C1M: within 2A with sigma of 0.01 and sigma for
terminal atoms of 0.02 within 2A
S4 \\sim O0AF \\sim C0AI \\sim C5: within 2A with sigma of 0.01 and sigma for
terminal atoms of 0.02 within 2A
Uanis(C45) \\sim Ueq: with sigma of 0.01 and sigma for terminal atoms of 0.02
Uanis(S12) \\sim Ueq: with sigma of 0.01 and sigma for terminal atoms of 0.02
Uanis(S13) \\sim Ueq, Uanis(O5) \\sim Ueq, Uanis(C1E) \\sim Ueq, Uanis(C1F)
\\sim Ueq: with sigma of 0.01 and sigma for terminal atoms of 0.02
Uanis(S21) \\sim Ueq: with sigma of 0.01 and sigma for terminal atoms of 0.02
Uanis(S17) \\sim Ueq: with sigma of 0.01 and sigma for terminal atoms of 0.02
Uanis(S18) \\sim Ueq: with sigma of 0.01 and sigma for terminal atoms of 0.02
Uanis(S1A) \\sim Ueq: with sigma of 0.01 and sigma for terminal atoms of 0.02
Uanis(S19) \\sim Ueq: with sigma of 0.01 and sigma for terminal atoms of 0.02
Uanis(C14) \\sim Ueq: with sigma of 0.01 and sigma for terminal atoms of 0.02
Uanis(C1K) \\sim Ueq: with sigma of 0.01 and sigma for terminal atoms of 0.02
Uanis(O095) \\sim Ueq: with sigma of 0.01 and sigma for terminal atoms of 0.02
Uanis(O0A7) \\sim Ueq: with sigma of 0.01 and sigma for terminal atoms of 0.02
4. Others
 Sof(H05B)=Sof(H05C)=Sof(C3)=Sof(H3)=Sof(N8)=Sof(H8A)=Sof(H8B)=Sof(C15)=
 Sof(H15A)=Sof(H15B)=Sof(C31)=Sof(H31A)=Sof(H31B)=Sof(C38)=Sof(H38)=Sof(C43)=
 Sof(H43A)=Sof(H43B)=Sof(C110)=Sof(H11A)=Sof(H11B)=1-FVAR(1)
 Sof(H05D)=Sof(H05E)=Sof(N0)=Sof(H0A)=Sof(H0B)=Sof(C0AC)=Sof(H0AA)=Sof(H0AB)=
 Sof(C0AN)=Sof(H0AC)=Sof(H0AD)=Sof(C11)=Sof(H11)=Sof(C20)=Sof(H20A)=Sof(H20B)=
 Sof(C4)=Sof(H4A)=Sof(H4B)=Sof(C40)=Sof(H40)=FVAR(1)
 Sof(S7)=1-FVAR(2)
 Sof(S00)=FVAR(2)
 Sof(S6)=1-FVAR(3)
 Sof(S2)=FVAR(3)
 Sof(S09R)=1-FVAR(4)
 Sof(S08U)=FVAR(4)
 Fixed Sof: S4(0.5) S02F(0.5) O0A5(0.5) O0AF(0.5) C0AI(0.5) C5(0.5) C13(0.5)
 O25(0.5) C96(0.5) O8(0.5) S89(0.5) O2(0.5) S8(0.5) C9(0.5) C12(0.5) O1(0.5)
 S10(0.5) C16(0.5) C17(0.5) S11(0.5) S21(0.5) O4(0.5) S12(0.5) C1C(0.5)
 C1D(0.5) O5(0.5) S13(0.5) C1E(0.5) C1F(0.5) S5(0.5) O7(0.7) S14(0.7) C1I(0.7)
 C1J(0.7) O9(0.3) S15(0.3) C1K(0.3) C1L(0.3) O10(0.5) S16(0.5) C2(0.5) C7(0.5)
 O11(0.65) S17(0.65) C19(0.65) C1M(0.65) O12(0.35) S18(0.35) C1N(0.35)
 C1O(0.35) O13(0.5) S19(0.5) C1P(0.5) C1Q(0.5) C14(0.5) S1A(0.5) O1R(0.5)
 C1S(0.5) O14(0.35)
5.a Ternary CH refined with riding coordinates:
 C05R(H05R), C061(H061), C063(H063), C06K(H7), C06Z(H06Z), C070(H070),
 C07D(H07N), C07I(H07O), C07J(H07P), C07X(H07X), C090(H090), C09G(H09K),
 C09H(H09H), C11(H11), C1(H1), C3(H3), C38(H38), C40(H40)
5.b Secondary CH2 refined with riding coordinates:
 N011(H01A,H01B), N020(H02O,H02P), C023(H02A,H02B), C02A(H02C,H02D), C02C(H02E,
 H02F), N02I(H02I,H02J), N02L(H02K,H02L), C02R(H02Q,H02R), C02S(H02S,H02T),
 C02Z(H02M,H02N), C030(H03A,H03B), N03A(H03C,H03D), C03C(H03G,H03H), C03G(H03J,
 H03K), C03K(H03L,H03M), N03V(H03P,H03Q), C03W(H03E,H03F), N040(H04A,H04B),
 N044(H04L,H04M), C045(H04N,H04O), N048(H04C,H04D), C04B(H04F,H04G), N04C(H04Q,
 H04R), N04I(H04U,H04V), C04L(H04W,H04X), N04N(H04I,H04K), C04W(H04Z,H),
 N05D(H05B,H05C), N05D(H05D,H05E), C05G(H05F,H05G), N05H(H05P,H05Q), C05M(H05T,
 H05V), C05N(H05W,H05Y), C05Q(H05,HA), C05T(H05H,H05I), C05W(H05K,H05M),
 C05Y(H5,HB), C064(H06R,H06S), C065(H06T,H06U), C066(H06A,H06B), C067(H06C,
 H06D), C068(H06E,H06F), C06C(H06G,H06H), C06L(H06I,H06J), C06R(H10,HC),
 C06S(H06K,H06L), C06T(H06M,H06O), C06V(H06P,H06Q), C06W(H12,HD), C073(H07A,
 H07B), C075(H07H,H07I), C076(H07J,H07M), N0(H0A,H0B), C07R(H07E,H07G),
 C07T(H07V,H07W), C08A(H08A,H08B), C08E(H08G,H08H), C08I(H08D,H08E), C08M(H08K,
 H08L), C08P(H08M,H08N), C08X(H08P,H08Q), C098(H09A,H09B), C09B(H09F,H09G),
 C09F(H09I,H09J), C09J(H09C,H09D), C09K(H09M,H09N), C09N(H09O,H09P), N09V(H09S,
 H09T), C0A2(H0AE,H0AF), C0AC(H0AA,H0AB), C0AN(H0AC,H0AD), C20(H20A,H20B),
 C4(H4A,H4B), N8(H8A,H8B), C15(H15A,H15B), C31(H31A,H31B), C43(H43A,H43B),
 C110(H11A,H11B)
5.c Aromatic/amide H refined with riding coordinates:
 C026(H026), C029(H029), C02D(H02G), C02G(H02H), C02W(H02W), C03D(H03I),
 C03L(H03N), C03O(H03O), C03S(H03S), C03U(H03U), C04A(H04E), C04D(H04T),
 C04F(H04H), C04J(H04J), C04P(H04P), C04S(H04S), C04V(H04Y), C04Y(H04),
 C04Z(H2), C050(H050), C054(H054), C055(H055), C058(H058), C059(H059),
 C05A(H05A), C05B(H05N), C05F(H05O), C05J(H05J), C05K(H05S), C05L(H05L),
 C05O(H05Z), C05S(H4), C05U(H05U), C05X(H05X), C069(H069), C06B(H06V),
 C06E(H06W), C06H(H06), C06I(H6), C06M(H8), C06N(H06N), C06P(H9), C06X(H06X),
 C06Y(H06Y), C072(H072), C077(H077), C078(H078), C07A(H07C), C07B(H07D),
 C07F(H07F), C07K(H07K), C07L(H07L), C07N(H07Q), C07O(H07R), C07P(H07S),
 C07Q(H07T), C07U(H07U), C07Y(H07Y), C07Z(H07Z), C080(H080), C082(H082),
 C083(H083), C084(H084), C085(H085), C086(H086), C087(H087), C088(H088),
 C089(H089), C08B(H08C), C08D(H08F), C08F(H08I), C08J(H08J), C08O(H08O),
 C08S(H08S), C08T(H08T), C08V(H08V), C08W(H08W), C08Y(H08Y), C08Z(H08Z),
 C092(H092), C093(H093), C094(H094), C096(H096), C097(H097), C099(H099),
 C09A(H09E), C09L(H09L), C09O(H09R), C09Q(H09Q), C09U(H09U), C09Y(H09Y),
 C0A1(H0A1), C0A3(H0A3), C0A9(H0A9), C0AA(H0AG), C0AK(H0AK)
;
_atom_sites_solution_hydrogens     geom
_atom_sites_solution_primary       dual
_atom_sites_solution_secondary     ?
loop_
  _atom_site_label
  _atom_site_type_symbol
  _atom_site_fract_x
  _atom_site_fract_y
  _atom_site_fract_z
  _atom_site_U_iso_or_equiv
  _atom_site_adp_type
  _atom_site_occupancy
  _atom_site_site_symmetry_order
  _atom_site_calc_flag
  _atom_site_refinement_flags_posn
  _atom_site_refinement_flags_adp
  _atom_site_refinement_flags_occupancy
  _atom_site_disorder_assembly
  _atom_site_disorder_group
 Zn01 Zn 0.71401(6) 0.76871(5) 0.16419(5) 0.0379(3) Uani 1 1 d . . . . .
 Zn02 Zn 0.51447(6) 0.30567(4) 0.29685(5) 0.0386(3) Uani 1 1 d . . . . .
 Zn03 Zn 0.51215(6) 0.44752(5) 0.45409(5) 0.0398(3) Uani 1 1 d . . . . .
 Zn04 Zn 0.78908(6) 0.24819(5) 0.35877(5) 0.0391(3) Uani 1 1 d . . . . .
 Zn05 Zn 0.66644(6) 0.61533(5) 0.01926(4) 0.0385(3) Uani 1 1 d . . . . .
 Zn06 Zn 0.79178(6) 0.39604(5) 0.50960(4) 0.0401(3) Uani 1 1 d . . . . .
 Zn07 Zn 0.42175(6) 0.59968(5) 0.12207(5) 0.0441(3) Uani 1 1 d . . . . .
 Zn08 Zn 0.93991(6) 0.54669(5) 0.06815(5) 0.0436(3) Uani 1 1 d . . . . .
 Zn09 Zn 1.04637(6) 0.34804(5) 0.33690(5) 0.0474(3) Uani 1 1 d . . . . .
 Zn0A Zn 0.98411(6) 0.69405(5) 0.21942(5) 0.0431(3) Uani 1 1 d . . . . .
 Zn0B Zn 0.50106(7) 0.08619(5) 0.27116(5) 0.0465(3) Uani 1 1 d . . . . .
 Zn0C Zn 1.03417(7) 0.91131(6) 0.20215(6) 0.0543(4) Uani 1 1 d . . . . .
 S9 S 0.3627(2) 0.78294(15) 0.34336(15) 0.0733(11) Uani 1 1 d . . . . .
 S00 S 0.5861(3) 0.92900(19) 0.2218(2) 0.076(2) Uani 0.756(13) 1 d . . P A 1
 S1 S 0.4113(3) 0.6427(3) -0.0373(2) 0.1122(18) Uani 1 1 d . . . . .
 S2 S 0.7516(3) 0.9694(3) -0.0327(3) 0.075(3) Uani 0.618(14) 1 d . . P B 1
 N00I N 0.7839(4) 0.2725(3) 0.4241(3) 0.039(2) Uani 1 1 d . . . . .
 S3 S 0.8724(4) 0.8876(4) 0.3648(3) 0.169(3) Uani 1 1 d D U . . .
 N00K N 0.7371(4) 0.5731(3) 0.0492(3) 0.038(2) Uani 1 1 d . . . . .
 N00L N 0.4807(4) 0.5900(3) 0.0684(3) 0.041(2) Uani 1 1 d . . . . .
 S4 S 0.7040(6) 0.6041(4) 0.5965(5) 0.092(3) Uani 0.5 1 d D U P C 1
 N00N N 0.4773(4) 0.3491(4) 0.2476(3) 0.042(2) Uani 1 1 d . . . . .
 N00O N 0.5667(4) 0.6816(3) 0.1178(3) 0.038(2) Uani 1 1 d . . . . .
 O00P O 0.3975(4) 0.7378(4) 0.1802(3) 0.069(3) Uani 1 1 d . . . . .
 N00Q N 0.9664(4) 0.5430(4) 0.0024(3) 0.046(2) Uani 1 1 d . . . . .
 N00R N 0.9758(5) 0.2963(4) 0.3268(3) 0.046(2) Uani 1 1 d . . . . .
 N00S N 0.6859(4) 0.6819(3) 0.0444(3) 0.037(2) Uani 1 1 d . . . . .
 N00T N 0.5800(4) 0.5935(3) 0.0390(3) 0.039(2) Uani 1 1 d . . . . .
 N00U N 0.4953(4) 0.3840(3) 0.4202(3) 0.038(2) Uani 1 1 d . . . . .
 N00V N 0.4803(4) 0.2380(3) 0.2846(3) 0.040(2) Uani 1 1 d . . . . .
 N00W N 0.8867(4) 0.7041(3) 0.2217(3) 0.039(2) Uani 1 1 d . . . . .
 N00X N 0.7156(4) 0.4328(3) 0.4788(3) 0.039(2) Uani 1 1 d . . . . .
 N00Y N 0.6277(4) 0.1839(3) 0.3016(3) 0.039(2) Uani 1 1 d . . . . .
 N00Z N 0.7172(4) 0.2830(3) 0.3208(3) 0.037(2) Uani 1 1 d . . . . .
 N010 N 0.7850(4) 0.7315(3) 0.1996(3) 0.037(2) Uani 1 1 d . . . . .
 N011 N 0.3695(4) 0.6631(4) 0.0957(4) 0.048(2) Uani 1 1 d . . . . .
 H01A H 0.374585 0.687262 0.116248 0.057 Uiso 1 1 calc R U . . .
 H01B H 0.384740 0.672735 0.068988 0.057 Uiso 1 1 calc R U . . .
 N012 N 0.9924(4) 0.6649(4) 0.1562(3) 0.041(2) Uani 1 1 d . . . . .
 N013 N 0.9631(5) 0.5358(4) -0.0771(4) 0.056(3) Uani 1 1 d . . . . .
 N014 N 0.9712(4) 0.6098(4) 0.0979(3) 0.043(2) Uani 1 1 d . . . . .
 N015 N 0.5292(4) 0.7382(4) 0.2115(3) 0.045(2) Uani 1 1 d . . . . .
 O016 O 0.3283(5) 0.9346(3) 0.2871(3) 0.061(2) Uani 1 1 d . . . . .
 N017 N 0.6667(5) 0.6142(4) -0.0497(3) 0.045(2) Uani 1 1 d . . . . .
 N018 N 0.4402(4) 0.4380(3) 0.3197(3) 0.040(2) Uani 1 1 d . . . . .
 N019 N 0.4687(5) 0.5020(4) 0.4178(4) 0.051(3) Uani 1 1 d . . . . .
 C01A C 0.9961(5) 0.6888(4) 0.1133(4) 0.039(2) Uani 1 1 d . . . . .
 N01B N 0.4945(4) 0.3305(3) 0.3600(3) 0.039(2) Uani 1 1 d . . . . .
 N01C N 0.6113(4) 0.4538(3) 0.4588(3) 0.039(2) Uani 1 1 d . . . . .
 N01D N 0.8772(5) 0.4243(4) 0.4966(3) 0.043(2) Uani 1 1 d . . . . .
 N01E N 1.0475(5) 0.8386(4) 0.2102(3) 0.048(2) Uani 1 1 d . . . . .
 N01F N 0.4753(4) 0.1571(3) 0.2753(3) 0.039(2) Uani 1 1 d . . . . .
 N01G N 0.8414(4) 0.5487(4) 0.0680(3) 0.041(2) Uani 1 1 d . . . . .
 N01H N 0.6322(4) 0.7600(3) 0.1965(3) 0.043(2) Uani 1 1 d . . . . .
 N01I N 0.7070(4) 0.7398(3) 0.1001(3) 0.041(2) Uani 1 1 d . . . . .
 N01J N 0.7753(4) 0.1772(4) 0.3520(4) 0.046(2) Uani 1 1 d . . . . .
 N01K N 0.8756(4) 0.2634(4) 0.3350(3) 0.046(2) Uani 1 1 d . . . . .
 C01L C 0.4880(5) 0.3044(4) 0.4008(4) 0.037(2) Uani 1 1 d . . . . .
 N01M N 0.8169(4) 0.5652(4) -0.0480(3) 0.044(2) Uani 1 1 d . . . . .
 N01N N 0.6285(4) 0.4275(3) 0.5714(3) 0.039(2) Uani 1 1 d . . . . .
 N01O N 0.6996(5) 0.6030(4) -0.1227(4) 0.054(3) Uani 1 1 d . . . . .
 N01P N 1.0287(4) 0.7584(4) 0.2230(3) 0.044(2) Uani 1 1 d . . . . .
 N01Q N 0.6124(4) 0.3041(3) 0.2992(3) 0.039(2) Uani 1 1 d . . . . .
 N01R N 0.9829(5) 0.4338(4) 0.4825(4) 0.054(3) Uani 1 1 d . . . . .
 N01S N 0.9158(4) 0.3434(4) 0.4211(3) 0.042(2) Uani 1 1 d . . . . .
 N01T N 0.4085(5) 0.5454(4) 0.3630(4) 0.054(3) Uani 1 1 d . . . . .
 C01U C 0.8008(5) 0.5734(4) 0.0379(4) 0.040(2) Uani 1 1 d . . . . .
 N01V N 0.4793(4) 0.4424(4) 0.5177(3) 0.044(2) Uani 1 1 d . . . . .
 C01W C 0.5123(5) 0.1970(4) 0.2757(4) 0.039(2) Uani 1 1 d . . . . .
 N01X N 0.7372(5) 0.8382(3) 0.1615(4) 0.045(2) Uani 1 1 d . . . . .
 S01Y S 1.2072(4) 0.6486(5) 0.3105(4) 0.196(4) Uani 1 1 d D U . . .
 C01Z C 0.7177(6) 0.3271(4) 0.2988(4) 0.041(3) Uani 1 1 d . . . . .
 N020 N 0.4639(5) 0.5326(4) 0.1567(4) 0.046(2) Uani 1 1 d . . . . .
 H02O H 0.432852 0.515283 0.168803 0.055 Uiso 1 1 calc R U . . .
 H02P H 0.482963 0.514339 0.136173 0.055 Uiso 1 1 calc R U . . .
 N021 N 0.8901(4) 0.8225(3) 0.2017(3) 0.039(2) Uani 1 1 d . . . . .
 N022 N 0.4215(5) 0.4111(4) 0.2086(4) 0.050(2) Uani 1 1 d . . . . .
 C023 C 0.5809(5) 0.1955(5) 0.2618(4) 0.041(2) Uani 1 1 d . . . . .
 H02A H 0.584215 0.171253 0.237536 0.049 Uiso 1 1 calc R U . . .
 H02B H 0.591908 0.226658 0.248898 0.049 Uiso 1 1 calc R U . . .
 C024 C 0.4339(5) 0.3876(4) 0.2486(4) 0.041(3) Uani 1 1 d . . . . .
 C025 C 0.7506(5) 0.2875(4) 0.4960(4) 0.043(3) Uani 1 1 d . . . . .
 C026 C 0.4573(6) 0.5024(4) 0.0460(4) 0.045(3) Uani 1 1 d . . . . .
 H026 H 0.415388 0.501139 0.055822 0.054 Uiso 1 1 calc R U . . .
 C027 C 0.7502(5) 0.2538(4) 0.4596(4) 0.043(3) Uani 1 1 d . . . . .
 N028 N 0.7853(5) 0.3913(4) 0.5785(3) 0.044(2) Uani 1 1 d . . . . .
 C029 C 0.4855(7) 0.4627(5) 0.0270(4) 0.054(3) Uani 1 1 d . . . . .
 H029 H 0.461792 0.434090 0.023985 0.064 Uiso 1 1 calc R U . . .
 C02A C 0.6316(5) 0.3992(4) 0.5278(4) 0.040(2) Uani 1 1 d . . . . .
 H02C H 0.589102 0.385448 0.519323 0.048 Uiso 1 1 calc R U . . .
 H02D H 0.661899 0.372634 0.533530 0.048 Uiso 1 1 calc R U . . .
 C02B C 0.4135(6) 0.1732(4) 0.2840(4) 0.044(3) Uani 1 1 d . . . . .
 C02C C 0.4032(5) 0.4019(4) 0.2915(4) 0.044(3) Uani 1 1 d . . . . .
 H02E H 0.360216 0.414741 0.282807 0.052 Uiso 1 1 calc R U . . .
 H02F H 0.397876 0.373198 0.310452 0.052 Uiso 1 1 calc R U . . .
 C02D C 0.7709(6) 0.3567(5) 0.2894(4) 0.051(3) Uani 1 1 d . . . . .
 H02G H 0.813607 0.346802 0.296445 0.061 Uiso 1 1 calc R U . . .
 N02E N 0.7848(4) 0.3281(3) 0.4818(3) 0.041(2) Uani 1 1 d . . . . .
 S02F S 1.1832(5) 0.6792(4) -0.0614(4) 0.090(3) Uani 0.5 1 d . U P D 1
 C02G C 0.4821(6) 0.2541(4) 0.4070(5) 0.052(3) Uani 1 1 d . . . . .
 H02H H 0.480724 0.232845 0.381819 0.062 Uiso 1 1 calc R U . . .
 C02H C 0.8421(5) 0.6737(4) 0.2419(4) 0.041(3) Uani 1 1 d . . . . .
 N02I N 0.5308(5) 0.0927(4) 0.1995(4) 0.053(3) Uani 1 1 d . . . . .
 H02I H 0.512190 0.118455 0.185329 0.064 Uiso 1 1 calc R U . . .
 H02J H 0.573781 0.095918 0.199664 0.064 Uiso 1 1 calc R U . . .
 O02J O 0.3931(5) 0.7336(3) 0.3376(4) 0.073(3) Uani 1 1 d . . . . .
 C02K C 0.8027(5) 0.5319(4) 0.1026(4) 0.042(3) Uani 1 1 d . . . . .
 N02L N 1.1018(5) 0.3146(4) 0.3963(4) 0.054(3) Uani 1 1 d . . . . .
 H02K H 1.100402 0.333215 0.421570 0.065 Uiso 1 1 calc R U . . .
 H02L H 1.084964 0.285800 0.402531 0.065 Uiso 1 1 calc R U . . .
 C02M C 0.9832(5) 0.6539(4) 0.0769(4) 0.042(3) Uani 1 1 d . . . . .
 O02N O 0.7091(6) 1.0104(5) -0.0494(6) 0.106(5) Uani 1 1 d . . . . .
 C02O C 0.9304(5) 0.5350(4) -0.0391(4) 0.047(3) Uani 1 1 d . . . . .
 C02P C 0.5331(5) 0.6177(4) 0.0594(4) 0.036(2) Uani 1 1 d . . . . .
 C02Q C 0.5565(6) 0.5462(4) 0.0324(4) 0.043(3) Uani 1 1 d . . . . .
 C02R C 0.5557(6) 0.7327(4) 0.1293(4) 0.044(3) Uani 1 1 d . . . . .
 H02Q H 0.510345 0.740501 0.121592 0.052 Uiso 1 1 calc R U . . .
 H02R H 0.581556 0.752947 0.110150 0.052 Uiso 1 1 calc R U . . .
 C02S C 0.8304(5) 0.8421(4) 0.2206(4) 0.043(3) Uani 1 1 d . . . . .
 H02S H 0.808568 0.815969 0.235732 0.051 Uiso 1 1 calc R U . . .
 H02T H 0.843027 0.866080 0.244268 0.051 Uiso 1 1 calc R U . . .
 O02T O 0.5449(6) 0.9558(4) 0.2538(4) 0.085(3) Uani 1 1 d . . . . .
 N02U N 1.0222(5) 0.6501(5) 0.2686(4) 0.056(3) Uani 1 1 d . . . . .
 C02V C 0.4984(5) 0.3770(3) 0.3743(4) 0.034(2) Uani 1 1 d . . . . .
 C02W C 1.0117(6) 0.7357(4) 0.1026(4) 0.047(3) Uani 1 1 d . . . . .
 H02W H 1.023489 0.757939 0.126128 0.056 Uiso 1 1 calc R U . . .
 O02X O 0.3385(6) 0.4911(5) 0.2011(5) 0.099(4) Uani 1 1 d . . . . .
 C02Y C 0.6326(6) 0.6457(4) -0.0798(4) 0.047(3) Uani 1 1 d . . . . .
 C02Z C 0.9357(5) 0.2940(4) 0.4076(4) 0.043(3) Uani 1 1 d . . . . .
 H02M H 0.909783 0.270417 0.423044 0.051 Uiso 1 1 calc R U . . .
 H02N H 0.980848 0.288966 0.418607 0.051 Uiso 1 1 calc R U . . .
 C030 C 0.9374(5) 0.3527(5) 0.4711(4) 0.049(3) Uani 1 1 d . . . . .
 H03A H 0.910877 0.333660 0.490734 0.059 Uiso 1 1 calc R U . . .
 H03B H 0.982097 0.341990 0.476906 0.059 Uiso 1 1 calc R U . . .
 N031 N 0.4803(5) 0.4315(4) 0.5961(3) 0.049(2) Uani 1 1 d . . . . .
 C032 C 0.6774(5) 0.6968(4) 0.0884(4) 0.039(2) Uani 1 1 d . . . . .
 C033 C 0.8030(5) 0.3176(4) 0.4387(4) 0.037(2) Uani 1 1 d . . . . .
 N034 N 0.9764(5) 0.4908(4) 0.1055(4) 0.056(3) Uani 1 1 d . . . . .
 S6 S 0.7225(6) 0.9549(5) -0.0728(6) 0.097(6) Uani 0.382(14) 1 d . . P B 2
 O036 O 0.7123(6) 1.0365(5) 0.2530(5) 0.094(4) Uani 1 1 d . . . . .
 C037 C 0.7400(5) 0.4084(4) 0.6053(4) 0.040(2) Uani 1 1 d . . . . .
 C038 C 0.5726(5) 0.7441(4) 0.1792(4) 0.038(2) Uani 1 1 d . . . . .
 N039 N 0.7585(5) 0.1051(4) 0.3141(4) 0.059(3) Uani 1 1 d . . . . .
 N03A N 1.0146(5) 0.4081(4) 0.3713(4) 0.052(3) Uani 1 1 d . . . . .
 H03C H 0.982534 0.399446 0.388715 0.062 Uiso 1 1 calc R U . . .
 H03D H 1.046998 0.419630 0.390356 0.062 Uiso 1 1 calc R U . . .
 N03B N 1.0323(4) 0.5557(4) 0.1967(4) 0.051(3) Uani 1 1 d . . . . .
 C03C C 0.8776(5) 0.7787(4) 0.1723(4) 0.038(2) Uani 1 1 d . . . . .
 H03G H 0.918055 0.768585 0.160066 0.046 Uiso 1 1 calc R U . . .
 H03H H 0.847605 0.787152 0.145827 0.046 Uiso 1 1 calc R U . . .
 C03D C 0.9940(7) 0.7146(5) 0.0200(5) 0.056(3) Uani 1 1 d . . . . .
 H03I H 0.991917 0.724716 -0.010974 0.067 Uiso 1 1 calc R U . . .
 C03E C 0.8225(6) 0.3601(4) 0.6061(4) 0.044(3) Uani 1 1 d . . . . .
 C03F C 0.6269(6) 0.7657(4) 0.2442(4) 0.042(3) Uani 1 1 d . . . . .
 C03G C 0.8210(5) 0.5979(4) -0.0058(4) 0.041(3) Uani 1 1 d . . . . .
 H03J H 0.793371 0.625909 -0.012426 0.050 Uiso 1 1 calc R U . . .
 H03K H 0.865336 0.609412 -0.000232 0.050 Uiso 1 1 calc R U . . .
 C03H C 0.7385(6) 0.5474(4) 0.0905(4) 0.045(3) Uani 1 1 d . . . . .
 C03I C 0.9330(5) 0.4042(5) 0.4842(4) 0.043(3) Uani 1 1 d . . . . .
 O03J O 0.3627(6) 0.6808(5) 0.2543(5) 0.094(4) Uani 1 1 d . . . . .
 C03K C 0.5362(5) 0.6703(4) 0.0710(4) 0.040(3) Uani 1 1 d . . . . .
 H03L H 0.560255 0.686676 0.047843 0.048 Uiso 1 1 calc R U . . .
 H03M H 0.492376 0.683206 0.068584 0.048 Uiso 1 1 calc R U . . .
 C03L C 1.1438(6) 0.7295(6) 0.2091(5) 0.056(3) Uani 1 1 d . . . . .
 H03N H 1.137312 0.696820 0.215017 0.067 Uiso 1 1 calc R U . . .
 C03M C 1.0943(5) 0.7637(5) 0.2105(4) 0.047(3) Uani 1 1 d . . . . .
 C03N C 0.7796(5) 0.6907(4) 0.2277(4) 0.037(2) Uani 1 1 d . . . . .
 C03O C 0.7490(6) 0.7228(4) -0.0187(4) 0.046(3) Uani 1 1 d . . . . .
 H03O H 0.740009 0.700083 -0.042254 0.055 Uiso 1 1 calc R U . . .
 C03P C 0.6534(5) 0.2713(4) 0.3200(4) 0.036(2) Uani 1 1 d . . . . .
 C03Q C 0.7164(5) 0.4636(4) 0.4409(4) 0.037(2) Uani 1 1 d . . . . .
 C03R C 0.4949(5) 0.5452(4) 0.0499(4) 0.040(2) Uani 1 1 d . . . . .
 C03S C 0.6350(7) 0.5110(5) 0.3922(4) 0.053(3) Uani 1 1 d . . . . .
 H03S H 0.592514 0.520768 0.383956 0.064 Uiso 1 1 calc R U . . .
 C03T C 0.4259(5) 0.5016(4) 0.3788(4) 0.043(3) Uani 1 1 d . . . . .
 C03U C 0.7675(7) 0.4813(5) 0.4167(5) 0.056(3) Uani 1 1 d . . . . .
 H03U H 0.810376 0.472231 0.424354 0.067 Uiso 1 1 calc R U . . .
 N03V N 1.1203(5) 0.9392(5) 0.2385(4) 0.064(3) Uani 1 1 d . . . . .
 H03P H 1.142812 0.915231 0.252734 0.077 Uiso 1 1 calc R U . . .
 H03Q H 1.145194 0.953373 0.218465 0.077 Uiso 1 1 calc R U . . .
 C03W C 0.6922(6) 0.4469(4) 0.5891(4) 0.043(3) Uani 1 1 d . . . . .
 H03E H 0.686061 0.468685 0.614912 0.051 Uiso 1 1 calc R U . . .
 H03F H 0.710228 0.465541 0.564514 0.051 Uiso 1 1 calc R U . . .
 N03X N 0.7429(5) 0.3900(4) 0.6480(4) 0.052(3) Uani 1 1 d . . . . .
 C03Y C 0.4167(5) 0.2236(5) 0.2889(4) 0.047(3) Uani 1 1 d . . . . .
 C03Z C 0.9283(5) 0.2853(4) 0.3563(4) 0.043(3) Uani 1 1 d . . . . .
 N040 N 0.4408(5) 0.0345(4) 0.2392(4) 0.059(3) Uani 1 1 d . . . . .
 H04A H 0.454416 0.005196 0.248410 0.071 Uiso 1 1 calc R U . . .
 H04B H 0.400680 0.038517 0.248048 0.071 Uiso 1 1 calc R U . . .
 C041 C 0.8501(5) 0.7370(4) 0.1974(4) 0.040(2) Uani 1 1 d . . . . .
 C042 C 0.6523(5) 0.4287(4) 0.4874(4) 0.037(2) Uani 1 1 d . . . . .
 C043 C 0.4932(6) 0.3480(5) 0.2002(4) 0.047(3) Uani 1 1 d . . . . .
 N044 N 0.3289(5) 0.5744(4) 0.1286(4) 0.055(3) Uani 1 1 d . . . . .
 H04L H 0.317824 0.553903 0.105430 0.066 Uiso 1 1 calc R U . . .
 H04M H 0.327637 0.558436 0.155511 0.066 Uiso 1 1 calc R U . . .
 C045 C 0.6394(5) 0.6690(4) 0.1211(4) 0.037(2) Uani 1 1 d . . . . .
 H04N H 0.657392 0.675096 0.152805 0.044 Uiso 1 1 calc R U . . .
 H04O H 0.644245 0.634691 0.114915 0.044 Uiso 1 1 calc R U . . .
 C046 C 0.7360(5) 0.7539(4) 0.0601(4) 0.040(2) Uani 1 1 d . . . . .
 C047 C 0.4804(7) 0.5510(4) 0.4271(5) 0.054(3) Uani 1 1 d . . . . .
 N048 N 1.1397(5) 0.3564(5) 0.3157(4) 0.062(3) Uani 1 1 d . . . . .
 H04C H 1.147764 0.333171 0.295371 0.074 Uiso 1 1 calc R U . . .
 H04D H 1.142928 0.384859 0.301468 0.074 Uiso 1 1 calc R U . . .
 C049 C 0.5635(5) 0.7515(4) 0.2536(4) 0.043(3) Uani 1 1 d . . . . .
 C04A C 0.7564(7) 0.4010(5) 0.2693(5) 0.062(4) Uani 1 1 d . . . . .
 H04E H 0.790013 0.422165 0.263700 0.074 Uiso 1 1 calc R U . . .
 C04B C 0.6928(5) 0.1746(5) 0.2829(4) 0.045(3) Uani 1 1 d . . . . .
 H04F H 0.686563 0.153330 0.255937 0.053 Uiso 1 1 calc R U . . .
 H04G H 0.709879 0.205036 0.272212 0.053 Uiso 1 1 calc R U . . .
 N04C N 0.9418(5) 0.9175(5) 0.1623(4) 0.061(3) Uani 1 1 d . . . . .
 H04Q H 0.918837 0.890598 0.165745 0.073 Uiso 1 1 calc R U . . .
 H04R H 0.919704 0.942244 0.173070 0.073 Uiso 1 1 calc R U . . .
 C04D C 0.7252(6) 0.6671(4) 0.2425(4) 0.046(3) Uani 1 1 d . . . . .
 H04T H 0.683634 0.677952 0.233041 0.055 Uiso 1 1 calc R U . . .
 O04E O 0.6903(6) 0.5325(4) -0.2770(6) 0.113(5) Uani 1 1 d . . . . .
 C04F C 0.4841(6) 0.3199(4) 0.4844(4) 0.050(3) Uani 1 1 d . . . . .
 H04H H 0.483482 0.341202 0.509486 0.061 Uiso 1 1 calc R U . . .
 C04G C 1.0281(6) 0.4887(5) 0.1408(5) 0.056(3) Uani 1 1 d . . . . .
 C04H C 0.8930(6) 0.4738(5) 0.5035(4) 0.048(3) Uani 1 1 d . . . . .
 N04I N 0.4644(5) 0.6302(4) 0.1827(4) 0.051(2) Uani 1 1 d . . . . .
 H04U H 0.499389 0.646977 0.176038 0.061 Uiso 1 1 calc R U . . .
 H04V H 0.436583 0.650609 0.194517 0.061 Uiso 1 1 calc R U . . .
 C04J C 0.3553(6) 0.1490(5) 0.2864(5) 0.054(3) Uani 1 1 d . . . . .
 H04J H 0.353775 0.115352 0.284570 0.064 Uiso 1 1 calc R U . . .
 O04K O 0.4571(5) 0.9403(5) 0.3171(4) 0.088(4) Uani 1 1 d . . . . .
 C04L C 0.5336(6) 0.5097(5) 0.2295(4) 0.052(3) Uani 1 1 d . . . . .
 H04W H 0.495354 0.496020 0.242148 0.062 Uiso 1 1 calc R U . . .
 H04X H 0.555230 0.484130 0.213429 0.062 Uiso 1 1 calc R U . . .
 C04M C 0.6524(6) 0.6394(5) -0.1242(4) 0.051(3) Uani 1 1 d . . . . .
 N04N N 1.0032(5) 0.3901(4) 0.2749(4) 0.051(2) Uani 1 1 d . . . . .
 H04I H 1.034081 0.405411 0.260617 0.061 Uiso 1 1 calc R U . . .
 H04K H 0.981853 0.370420 0.254432 0.061 Uiso 1 1 calc R U . . .
 C04O C 0.7410(5) 0.1527(4) 0.3166(4) 0.043(3) Uani 1 1 d . . . . .
 C04P C 0.7201(6) 0.2781(4) 0.5368(5) 0.050(3) Uani 1 1 d . . . . .
 H04P H 0.721569 0.300446 0.561161 0.060 Uiso 1 1 calc R U . . .
 C04Q C 0.8895(5) 0.2586(4) 0.2880(4) 0.041(3) Uani 1 1 d . . . . .
 C04R C 1.0276(6) 0.5455(5) -0.0589(5) 0.055(3) Uani 1 1 d . . . . .
 C04S C 0.7188(6) 0.2099(4) 0.4625(4) 0.049(3) Uani 1 1 d . . . . .
 H04S H 0.718416 0.187258 0.438512 0.058 Uiso 1 1 calc R U . . .
 O04T O 0.3988(8) 0.6801(5) -0.0017(4) 0.109(5) Uani 1 1 d . . . . .
 C04U C 0.7035(6) 0.8736(4) 0.1339(5) 0.050(3) Uani 1 1 d . . . . .
 C04V C 0.5481(7) 0.4635(5) 0.0122(5) 0.055(3) Uani 1 1 d . . . . .
 H04Y H 0.565510 0.435386 0.000439 0.066 Uiso 1 1 calc R U . . .
 C04W C 0.7510(6) 0.5499(4) -0.0608(4) 0.046(3) Uani 1 1 d . . . . .
 H04Z H 0.733541 0.534856 -0.033906 0.056 Uiso 1 1 calc R U . . .
 H H 0.751768 0.525518 -0.085131 0.056 Uiso 1 1 calc R U . . .
 C04X C 0.9773(5) 0.6186(4) 0.1447(4) 0.042(3) Uani 1 1 d . . . . .
 C04Y C 0.6720(6) 0.7810(5) 0.2793(5) 0.054(3) Uani 1 1 d . . . . .
 H04 H 0.714101 0.789654 0.273180 0.064 Uiso 1 1 calc R U . . .
 C04Z C 1.0095(7) 0.7489(5) 0.0562(5) 0.061(3) Uani 1 1 d . . . . .
 H2 H 1.018298 0.780824 0.048399 0.073 Uiso 1 1 calc R U . . .
 C050 C 0.6887(6) 0.5367(5) 0.1193(5) 0.052(3) Uani 1 1 d . . . . .
 H050 H 0.646095 0.546019 0.110990 0.063 Uiso 1 1 calc R U . . .
 C051 C 1.1048(5) 0.8136(5) 0.2021(4) 0.047(3) Uani 1 1 d . . . . .
 N052 N 0.7835(5) 0.9117(4) 0.1775(4) 0.055(3) Uani 1 1 d . . . . .
 O053 O 0.3093(7) 0.8977(5) 0.1972(5) 0.108(4) Uani 1 1 d . . . . .
 C054 C 0.8522(6) 0.6330(5) 0.2702(5) 0.056(3) Uani 1 1 d . . . . .
 H054 H 0.893737 0.621864 0.279309 0.067 Uiso 1 1 calc R U . . .
 C055 C 0.6868(7) 0.5279(6) 0.3698(5) 0.064(4) Uani 1 1 d . . . . .
 H055 H 0.678767 0.550437 0.345935 0.077 Uiso 1 1 calc R U . . .
 C056 C 0.4887(5) 0.3372(4) 0.4382(4) 0.044(3) Uani 1 1 d . . . . .
 N057 N 1.0438(6) 0.4437(5) 0.1536(5) 0.073(3) Uani 1 1 d . . . . .
 C058 C 0.5381(8) 0.3249(6) 0.1318(5) 0.068(4) Uani 1 1 d . . . . .
 H058 H 0.562900 0.303673 0.115346 0.082 Uiso 1 1 calc R U . . .
 C059 C 0.6483(7) 0.8689(5) 0.1015(5) 0.068(4) Uani 1 1 d . . . . .
 H059 H 0.628937 0.839077 0.094711 0.081 Uiso 1 1 calc R U . . .
 C05A C 0.5336(7) 0.3165(5) 0.1789(5) 0.058(3) Uani 1 1 d . . . . .
 H05A H 0.556019 0.291547 0.194936 0.069 Uiso 1 1 calc R U . . .
 C05B C 0.9820(7) 0.6668(5) 0.0300(4) 0.054(3) Uani 1 1 d . . . . .
 H05N H 0.973577 0.644119 0.006387 0.064 Uiso 1 1 calc R U . . .
 C05C C 1.0286(5) 0.5498(4) -0.0106(4) 0.045(3) Uani 1 1 d . . . . .
 N05D N 0.5888(5) 0.0649(5) 0.3041(4) 0.070(3) Uani 1 1 d . . . . .
 H05B H 0.594957 0.034142 0.296072 0.083 Uiso 0.428(18) 1 calc R U P E 1
 H05C H 0.619558 0.082181 0.291631 0.083 Uiso 0.428(18) 1 calc R U P E 1
 H05D H 0.608069 0.044399 0.285519 0.083 Uiso 0.572(18) 1 calc R U P E 2
 H05E H 0.614313 0.090748 0.308317 0.083 Uiso 0.572(18) 1 calc R U P E 2
 C05E C 0.4220(7) 0.4167(5) 0.5765(4) 0.059(3) Uani 1 1 d . . . . .
 C05F C 0.5854(7) 0.5060(5) 0.0146(5) 0.057(3) Uani 1 1 d . . . . .
 H05O H 0.627270 0.506938 0.004785 0.069 Uiso 1 1 calc R U . . .
 C05G C 0.9493(7) 0.4842(5) 0.3598(5) 0.064(4) Uani 1 1 d . . . . .
 H05F H 0.973910 0.498881 0.386311 0.077 Uiso 1 1 calc R U . . .
 H05G H 0.911705 0.468315 0.371306 0.077 Uiso 1 1 calc R U . . .
 N05H N 1.0655(5) 0.9188(5) 0.1324(4) 0.071(4) Uani 1 1 d . . . . .
 H05P H 1.072616 0.949808 0.126066 0.085 Uiso 1 1 calc R U . . .
 H05Q H 1.102283 0.902409 0.129799 0.085 Uiso 1 1 calc R U . . .
 C05I C 0.9519(5) 0.2790(4) 0.2836(4) 0.043(3) Uani 1 1 d . . . . .
 C05J C 0.8559(7) 0.5121(5) 0.5151(5) 0.060(3) Uani 1 1 d . . . . .
 H05J H 0.812747 0.507995 0.521585 0.072 Uiso 1 1 calc R U . . .
 C05K C 0.6511(7) 0.7828(6) 0.3235(5) 0.065(4) Uani 1 1 d . . . . .
 H05S H 0.679817 0.793609 0.347841 0.078 Uiso 1 1 calc R U . . .
 C05L C 0.8550(7) 0.2392(6) 0.2515(5) 0.061(4) Uani 1 1 d . . . . .
 H05L H 0.813660 0.226663 0.254292 0.073 Uiso 1 1 calc R U . . .
 C05M C 0.5497(7) 0.5725(5) 0.2925(5) 0.061(3) Uani 1 1 d . . . . .
 H05T H 0.512038 0.561887 0.308134 0.073 Uiso 1 1 calc R U . . .
 H05V H 0.581143 0.585551 0.316043 0.073 Uiso 1 1 calc R U . . .
 C05N C 0.5791(7) 0.5294(5) 0.2691(5) 0.058(3) Uani 1 1 d . . . . .
 H05W H 0.588573 0.504034 0.292003 0.070 Uiso 1 1 calc R U . . .
 H05Y H 0.619793 0.539052 0.256852 0.070 Uiso 1 1 calc R U . . .
 C05O C 0.8000(7) 0.7979(5) 0.0088(5) 0.062(4) Uani 1 1 d . . . . .
 H05Z H 0.826061 0.824164 0.002329 0.074 Uiso 1 1 calc R U . . .
 C05P C 0.4422(7) 0.5774(4) 0.3940(5) 0.054(3) Uani 1 1 d . . . . .
 C05Q C 1.0638(6) 0.5312(5) 0.1572(5) 0.054(3) Uani 1 1 d . . . . .
 H05 H 1.066285 0.553854 0.131584 0.065 Uiso 1 1 calc R U . . .
 HA H 1.107833 0.521826 0.167819 0.065 Uiso 1 1 calc R U . . .
 C05R C 0.5092(7) 0.0476(5) 0.1750(5) 0.060(3) Uani 1 1 d . . . . .
 H05R H 0.536871 0.021087 0.187559 0.072 Uiso 1 1 calc R U . . .
 C05S C 0.7867(7) 0.7618(5) -0.0253(5) 0.062(4) Uani 1 1 d . . . . .
 H4 H 0.804862 0.765030 -0.053817 0.075 Uiso 1 1 calc R U . . .
 C05T C 1.3037(6) 0.3446(6) 0.3875(6) 0.068(4) Uani 1 1 d . . . . .
 H05H H 1.347752 0.342064 0.378045 0.081 Uiso 1 1 calc R U . . .
 H05I H 1.301973 0.372451 0.408047 0.081 Uiso 1 1 calc R U . . .
 C05U C 0.3033(6) 0.2255(5) 0.2973(6) 0.064(4) Uani 1 1 d . . . . .
 H05U H 0.265212 0.242314 0.301850 0.076 Uiso 1 1 calc R U . . .
 C05V C 0.6507(6) 0.4775(4) 0.4289(4) 0.044(3) Uani 1 1 d . . . . .
 C05W C 0.8909(7) 0.5010(5) 0.2822(5) 0.064(4) Uani 1 1 d . . . . .
 H05K H 0.851099 0.485879 0.290832 0.076 Uiso 1 1 calc R U . . .
 H05M H 0.879308 0.526207 0.259493 0.076 Uiso 1 1 calc R U . . .
 C05X C 0.6878(7) 0.2346(5) 0.5400(5) 0.057(3) Uani 1 1 d . . . . .
 H05X H 0.666148 0.227638 0.566493 0.068 Uiso 1 1 calc R U . . .
 C05Y C 0.2538(6) 0.6930(5) 0.0829(6) 0.063(4) Uani 1 1 d . . . . .
 H5 H 0.264700 0.712694 0.056546 0.076 Uiso 1 1 calc R U . . .
 HB H 0.259016 0.712886 0.110795 0.076 Uiso 1 1 calc R U . . .
 C060 C 0.9593(6) 0.4787(5) 0.4933(4) 0.053(3) Uani 1 1 d . . . . .
 C061 C 0.2821(5) 0.6152(5) 0.1274(4) 0.048(3) Uani 1 1 d . . . . .
 H061 H 0.287914 0.632541 0.157242 0.057 Uiso 1 1 calc R U . . .
 C062 C 0.6536(5) 0.3411(4) 0.2864(4) 0.040(2) Uani 1 1 d . . . . .
 C063 C 0.2997(5) 0.6501(5) 0.0880(5) 0.049(3) Uani 1 1 d . . . . .
 H063 H 0.294645 0.631880 0.058589 0.058 Uiso 1 1 calc R U . . .
 C064 C 0.9401(5) 0.8148(4) 0.2399(4) 0.041(3) Uani 1 1 d . . . . .
 H06R H 0.927078 0.788280 0.259364 0.050 Uiso 1 1 calc R U . . .
 H06S H 0.944073 0.843711 0.259093 0.050 Uiso 1 1 calc R U . . .
 C065 C 0.9704(5) 0.5795(4) 0.1805(4) 0.043(3) Uani 1 1 d . . . . .
 H06T H 0.951196 0.593388 0.207239 0.052 Uiso 1 1 calc R U . . .
 H06U H 0.940720 0.555029 0.167155 0.052 Uiso 1 1 calc R U . . .
 C066 C 1.2881(6) 0.3003(6) 0.4136(5) 0.067(4) Uani 1 1 d . . . . .
 H06A H 1.317214 0.297659 0.441675 0.080 Uiso 1 1 calc R U . . .
 H06B H 1.294049 0.271960 0.394453 0.080 Uiso 1 1 calc R U . . .
 C067 C 0.3997(5) 0.4571(4) 0.3570(4) 0.045(3) Uani 1 1 d . . . . .
 H06C H 0.356065 0.463385 0.343388 0.054 Uiso 1 1 calc R U . . .
 H06D H 0.396823 0.432509 0.380927 0.054 Uiso 1 1 calc R U . . .
 C068 C 0.8436(5) 0.3502(4) 0.4122(4) 0.042(2) Uani 1 1 d . . . . .
 H06E H 0.833000 0.383417 0.419602 0.050 Uiso 1 1 calc R U . . .
 H06F H 0.832052 0.345443 0.379067 0.050 Uiso 1 1 calc R U . . .
 C069 C 0.7096(7) 0.9594(5) 0.1211(6) 0.069(4) Uani 1 1 d . . . . .
 H069 H 0.729554 0.989103 0.127415 0.083 Uiso 1 1 calc R U . . .
 C06A C 0.7952(6) 0.3585(5) 0.6491(4) 0.046(3) Uani 1 1 d . . . . .
 C06B C 1.1651(6) 0.8304(6) 0.1903(5) 0.058(3) Uani 1 1 d . . . . .
 H06V H 1.172610 0.862821 0.183824 0.069 Uiso 1 1 calc R U . . .
 C06C C 0.6301(5) 0.2224(4) 0.3368(4) 0.038(2) Uani 1 1 d . . . . .
 H06G H 0.658671 0.212150 0.363350 0.045 Uiso 1 1 calc R U . . .
 H06H H 0.586928 0.226372 0.347533 0.045 Uiso 1 1 calc R U . . .
 C06D C 0.8054(6) 0.0985(5) 0.3512(5) 0.058(3) Uani 1 1 d . . . . .
 C06E C 0.8183(6) 0.5059(5) 0.1427(4) 0.050(3) Uani 1 1 d . . . . .
 H06W H 0.860527 0.494905 0.149989 0.060 Uiso 1 1 calc R U . . .
 C06G C 0.4579(6) 0.3866(4) 0.1779(4) 0.050(3) Uani 1 1 d . . . . .
 C06H C 1.2136(6) 0.7951(6) 0.1888(5) 0.059(3) Uani 1 1 d . . . . .
 H06 H 1.254604 0.804654 0.180890 0.070 Uiso 1 1 calc R U . . .
 C06I C 1.2037(6) 0.7479(6) 0.1982(5) 0.064(4) Uani 1 1 d . . . . .
 H6 H 1.238553 0.726574 0.197465 0.077 Uiso 1 1 calc R U . . .
 C06J C 0.7845(5) 0.8643(4) 0.1856(4) 0.044(3) Uani 1 1 d . . . . .
 C06K C 0.5131(5) 0.5497(4) 0.1948(4) 0.045(3) Uani 1 1 d . . . . .
 H7 H 0.551793 0.560832 0.180142 0.054 Uiso 1 1 calc R U . . .
 C06L C 0.5030(5) 0.4187(4) 0.3400(4) 0.041(3) Uani 1 1 d . . . . .
 H06I H 0.526966 0.444898 0.355784 0.049 Uiso 1 1 calc R U . . .
 H06J H 0.527962 0.407841 0.314581 0.049 Uiso 1 1 calc R U . . .
 C06M C 0.7338(6) 0.6275(5) 0.2713(5) 0.056(3) Uani 1 1 d . . . . .
 H8 H 0.697995 0.612127 0.282583 0.068 Uiso 1 1 calc R U . . .
 C06N C 0.3605(6) 0.2509(5) 0.2965(6) 0.067(4) Uani 1 1 d . . . . .
 H06N H 0.362148 0.284306 0.300810 0.081 Uiso 1 1 calc R U . . .
 O06O O 0.7649(8) 0.5523(5) -0.1898(5) 0.123(6) Uani 1 1 d . . . . .
 C06P C 0.7748(7) 0.7946(5) 0.0513(4) 0.052(3) Uani 1 1 d . . . . .
 H9 H 0.782894 0.818494 0.073885 0.062 Uiso 1 1 calc R U . . .
 C06Q C 1.0058(5) 0.8031(4) 0.2216(4) 0.044(3) Uani 1 1 d . . . . .
 C06R C 0.8591(6) 0.5225(4) -0.0422(5) 0.049(3) Uani 1 1 d . . . . .
 H10 H 0.849576 0.500817 -0.068377 0.059 Uiso 1 1 calc R U . . .
 HC H 0.849279 0.505509 -0.013947 0.059 Uiso 1 1 calc R U . . .
 C06S C 0.9328(7) 0.4633(5) 0.2601(5) 0.059(3) Uani 1 1 d . . . . .
 H06K H 0.907398 0.447732 0.234526 0.070 Uiso 1 1 calc R U . . .
 H06L H 0.969292 0.479395 0.247326 0.070 Uiso 1 1 calc R U . . .
 C06T C 1.2178(6) 0.3024(6) 0.4270(5) 0.067(4) Uani 1 1 d . . . . .
 H06M H 1.207461 0.272733 0.442972 0.080 Uiso 1 1 calc R U . . .
 H06O H 1.212853 0.329247 0.448268 0.080 Uiso 1 1 calc R U . . .
 C06U C 0.7334(6) 0.9184(5) 0.1431(5) 0.055(3) Uani 1 1 d . . . . .
 C06V C 0.5145(10) 0.0494(7) 0.1222(5) 0.090(6) Uani 1 1 d . . . . .
 H06P H 0.489224 0.076568 0.109272 0.107 Uiso 1 1 calc R U . . .
 H06Q H 0.559511 0.054776 0.115981 0.107 Uiso 1 1 calc R U . . .
 C06W C 0.5296(6) 0.6114(5) 0.2582(4) 0.053(3) Uani 1 1 d . . . . .
 H12 H 0.568020 0.624940 0.245645 0.063 Uiso 1 1 calc R U . . .
 HD H 0.508198 0.637152 0.274195 0.063 Uiso 1 1 calc R U . . .
 C06X C 0.9031(8) 0.3041(7) 0.6336(5) 0.078(5) Uani 1 1 d . . . . .
 H06X H 0.939813 0.285629 0.629028 0.093 Uiso 1 1 calc R U . . .
 C06Y C 0.6920(7) 0.4150(5) 0.2569(5) 0.062(4) Uani 1 1 d . . . . .
 H06Y H 0.684491 0.445167 0.243015 0.075 Uiso 1 1 calc R U . . .
 C06Z C 0.9908(6) 0.4471(4) 0.3381(5) 0.051(3) Uani 1 1 d . . . . .
 H06Z H 1.029411 0.464161 0.328756 0.061 Uiso 1 1 calc R U . . .
 C070 C 0.9505(7) 0.9251(5) 0.1124(5) 0.063(4) Uani 1 1 d . . . . .
 H070 H 0.955294 0.959940 0.107148 0.076 Uiso 1 1 calc R U . . .
 C071 C 0.7058(5) 0.5901(4) -0.0780(4) 0.042(3) Uani 1 1 d . . . . .
 C072 C 0.6875(7) 0.2010(5) 0.5035(5) 0.062(4) Uani 1 1 d . . . . .
 H072 H 0.665809 0.171715 0.506485 0.074 Uiso 1 1 calc R U . . .
 C073 C 1.2573(6) 0.3528(5) 0.3443(5) 0.061(4) Uani 1 1 d . . . . .
 H07A H 1.267922 0.383226 0.329797 0.073 Uiso 1 1 calc R U . . .
 H07B H 1.263091 0.327044 0.321950 0.073 Uiso 1 1 calc R U . . .
 C074 C 0.4196(6) 0.4227(5) 0.5277(4) 0.050(3) Uani 1 1 d . . . . .
 C075 C 0.2110(6) 0.5996(5) 0.1200(5) 0.055(3) Uani 1 1 d . . . . .
 H07H H 0.205221 0.579991 0.091885 0.066 Uiso 1 1 calc R U . . .
 H07I H 0.199925 0.579794 0.146157 0.066 Uiso 1 1 calc R U . . .
 C076 C 0.8917(7) 0.9066(7) 0.0798(6) 0.079(5) Uani 1 1 d . . . . .
 H07J H 0.884325 0.872523 0.085548 0.094 Uiso 1 1 calc R U . . .
 H07M H 0.852783 0.924372 0.086178 0.094 Uiso 1 1 calc R U . . .
 C077 C 0.9437(7) 0.2572(6) 0.2036(5) 0.068(4) Uani 1 1 d . . . . .
 H077 H 0.960752 0.256594 0.174540 0.081 Uiso 1 1 calc R U . . .
 C078 C 0.5442(7) 0.7526(6) 0.2977(5) 0.064(4) Uani 1 1 d . . . . .
 H078 H 0.502716 0.742557 0.303962 0.077 Uiso 1 1 calc R U . . .
 C079 C 1.0154(7) 0.6560(6) 0.3170(5) 0.063(4) Uani 1 1 d . . . . .
 C07A C 0.7505(7) 0.5133(6) 0.3806(5) 0.066(4) Uani 1 1 d . . . . .
 H07C H 0.782894 0.525422 0.362953 0.080 Uiso 1 1 calc R U . . .
 C07B C 0.8615(7) 0.1479(6) 0.4118(6) 0.071(4) Uani 1 1 d . . . . .
 H07D H 0.869050 0.177024 0.427609 0.085 Uiso 1 1 calc R U . . .
 C07C C 0.7235(5) 0.7178(4) 0.0263(4) 0.043(3) Uani 1 1 d . . . . .
 C07D C 1.0144(6) 0.8995(6) 0.1000(5) 0.063(4) Uani 1 1 d . . . . .
 H07N H 1.010129 0.864842 0.106456 0.075 Uiso 1 1 calc R U . . .
 C07E C 0.5115(6) 0.4464(4) 0.5609(4) 0.045(3) Uani 1 1 d . . . . .
 C07F C 0.9786(6) 0.2769(5) 0.2412(5) 0.053(3) Uani 1 1 d . . . . .
 H07F H 1.020271 0.288855 0.238101 0.064 Uiso 1 1 calc R U . . .
 N07G N 1.0735(6) 0.5859(6) 0.3057(4) 0.072(4) Uani 1 1 d . . . . .
 C07H C 0.4213(9) 0.8184(6) 0.3767(6) 0.081(5) Uani 1 1 d . . . . .
 C07I C 1.1012(7) 0.9750(6) 0.2735(6) 0.065(4) Uani 1 1 d . . . . .
 H07O H 1.089223 1.005269 0.257172 0.078 Uiso 1 1 calc R U . . .
 C07J C 0.4838(5) 0.5926(4) 0.2181(4) 0.043(3) Uani 1 1 d . . . . .
 H07P H 0.444117 0.581350 0.231467 0.051 Uiso 1 1 calc R U . . .
 C07K C 0.3002(6) 0.1751(5) 0.2914(6) 0.068(4) Uani 1 1 d . . . . .
 H07K H 0.260244 0.159330 0.290918 0.082 Uiso 1 1 calc R U . . .
 C07L C 0.6400(6) 0.3863(4) 0.2644(5) 0.051(3) Uani 1 1 d . . . . .
 H07L H 0.597680 0.395988 0.255432 0.061 Uiso 1 1 calc R U . . .
 N0 N 0.4644(8) 0.0579(7) 0.3366(6) 0.043(4) Uani 0.572(18) 1 d . U P E 2
 H0A H 0.432169 0.076348 0.345604 0.051 Uiso 0.572(18) 1 calc R U P E 2
 H0B H 0.450063 0.027680 0.332721 0.051 Uiso 0.572(18) 1 calc R U P E 2
 C07N C 0.9103(9) 0.4214(6) 0.0673(6) 0.078(4) Uani 1 1 d . . . . .
 H07Q H 0.882835 0.440694 0.047944 0.094 Uiso 1 1 calc R U . . .
 C07O C 0.7047(7) 0.5116(6) 0.1609(5) 0.064(4) Uani 1 1 d . . . . .
 H07R H 0.672839 0.504972 0.181214 0.077 Uiso 1 1 calc R U . . .
 C07P C 1.1424(7) 0.5604(6) -0.0080(5) 0.071(4) Uani 1 1 d . . . . .
 H07S H 1.181877 0.566175 0.009012 0.085 Uiso 1 1 calc R U . . .
 C07Q C 0.7696(7) 0.4964(6) 0.1719(5) 0.064(4) Uani 1 1 d . . . . .
 H07T H 0.779668 0.479574 0.199619 0.076 Uiso 1 1 calc R U . . .
 C07R C 0.9266(8) 0.5235(6) 0.3254(6) 0.073(4) Uani 1 1 d . . . . .
 H07E H 0.963744 0.541868 0.316357 0.087 Uiso 1 1 calc R U . . .
 H07G H 0.897781 0.545633 0.340153 0.087 Uiso 1 1 calc R U . . .
 O07S O 0.8207(8) 0.9737(5) 0.2507(6) 0.130(6) Uani 1 1 d . . . . .
 C07T C 0.1660(6) 0.6424(6) 0.1154(6) 0.071(4) Uani 1 1 d . . . . .
 H07V H 0.168746 0.660303 0.144602 0.085 Uiso 1 1 calc R U . . .
 H07W H 0.121631 0.631033 0.109530 0.085 Uiso 1 1 calc R U . . .
 C07U C 0.4806(7) 0.2716(5) 0.4910(4) 0.056(3) Uani 1 1 d . . . . .
 H07U H 0.479653 0.259884 0.521327 0.067 Uiso 1 1 calc R U . . .
 C07V C 0.8162(6) 0.1433(5) 0.3739(5) 0.053(3) Uani 1 1 d . . . . .
 O07W O 0.6698(6) 1.0940(5) 0.1779(5) 0.108(4) Uani 1 1 d . . . . .
 C07X C 0.4395(6) 0.0376(5) 0.1877(6) 0.062(4) Uani 1 1 d . . . . .
 H07X H 0.411682 0.064821 0.177052 0.074 Uiso 1 1 calc R U . . .
 C07Y C 0.8855(8) 0.5584(6) 0.5171(6) 0.076(4) Uani 1 1 d . . . . .
 H07Y H 0.861765 0.585561 0.524724 0.091 Uiso 1 1 calc R U . . .
 C07Z C 0.5850(7) 0.6795(6) -0.0714(5) 0.065(4) Uani 1 1 d . . . . .
 H07Z H 0.571729 0.683643 -0.041392 0.078 Uiso 1 1 calc R U . . .
 C080 C 0.4783(7) 0.2376(5) 0.4530(5) 0.065(4) Uani 1 1 d . . . . .
 H080 H 0.474225 0.204606 0.458815 0.079 Uiso 1 1 calc R U . . .
 C082 C 1.0881(6) 0.5573(5) 0.0157(5) 0.060(4) Uani 1 1 d . . . . .
 H082 H 1.090099 0.560139 0.048083 0.072 Uiso 1 1 calc R U . . .
 C083 C 0.8232(8) 0.3279(6) 0.6850(5) 0.067(4) Uani 1 1 d . . . . .
 H083 H 0.805578 0.325481 0.713836 0.081 Uiso 1 1 calc R U . . .
 C084 C 0.4434(10) 0.6284(6) 0.3947(7) 0.087(5) Uani 1 1 d . . . . .
 H084 H 0.418517 0.646337 0.372571 0.104 Uiso 1 1 calc R U . . .
 C085 C 0.5178(10) 0.5735(6) 0.4615(6) 0.084(5) Uani 1 1 d . . . . .
 H085 H 0.542652 0.555801 0.483914 0.101 Uiso 1 1 calc R U . . .
 C086 C 0.5086(10) 0.3624(7) 0.1082(6) 0.088(5) Uani 1 1 d . . . . .
 H086 H 0.516239 0.367651 0.077017 0.105 Uiso 1 1 calc R U . . .
 C087 C 0.7977(6) 0.6101(5) 0.2839(5) 0.059(4) Uani 1 1 d . . . . .
 H087 H 0.802706 0.582176 0.302001 0.071 Uiso 1 1 calc R U . . .
 C088 C 0.9879(7) 0.5246(6) 0.4956(5) 0.068(4) Uani 1 1 d . . . . .
 H088 H 1.031043 0.528978 0.489357 0.081 Uiso 1 1 calc R U . . .
 C089 C 0.8835(7) 0.2384(7) 0.2090(5) 0.072(4) Uani 1 1 d . . . . .
 H089 H 0.860531 0.224570 0.183206 0.086 Uiso 1 1 calc R U . . .
 C08A C 0.4913(9) 0.0047(7) 0.0988(7) 0.096(6) Uani 1 1 d . . . . .
 H08A H 0.519411 -0.022046 0.109107 0.115 Uiso 1 1 calc R U . . .
 H08B H 0.493330 0.008170 0.065267 0.115 Uiso 1 1 calc R U . . .
 C08B C 0.8950(9) 0.1055(7) 0.4244(7) 0.094(6) Uani 1 1 d . . . . .
 H08C H 0.925252 0.106723 0.450170 0.113 Uiso 1 1 calc R U . . .
 O08C O 0.8930(5) 0.8977(6) 0.5297(5) 0.108(5) Uani 1 1 d . . . . .
 C08D C 1.0853(7) 0.5486(6) -0.0822(5) 0.064(4) Uani 1 1 d . . . . .
 H08F H 1.084827 0.546188 -0.114590 0.077 Uiso 1 1 calc R U . . .
 C08E C 1.1551(7) 0.9857(7) 0.3106(6) 0.080(5) Uani 1 1 d . . . . .
 H08G H 1.192665 0.997864 0.295826 0.096 Uiso 1 1 calc R U . . .
 H08H H 1.167752 0.955949 0.326855 0.096 Uiso 1 1 calc R U . . .
 C08F C 1.1425(7) 0.5554(6) -0.0549(6) 0.077(5) Uani 1 1 d . . . . .
 H08I H 1.181706 0.556670 -0.068879 0.093 Uiso 1 1 calc R U . . .
 C08G C 0.9595(7) 0.4423(5) 0.0969(6) 0.064(4) Uani 1 1 d . . . . .
 O08H O 0.8858(7) 0.9108(7) 0.3175(5) 0.133(5) Uani 1 1 d D U . . .
 C08I C 0.5798(5) 0.4660(4) 0.5674(4) 0.039(2) Uani 1 1 d . . . . .
 H08D H 0.587930 0.486457 0.540943 0.047 Uiso 1 1 calc R U . . .
 H08E H 0.583937 0.485858 0.595314 0.047 Uiso 1 1 calc R U . . .
 C08J C 0.3668(8) 0.3950(7) 0.5961(6) 0.078(5) Uani 1 1 d . . . . .
 H08J H 0.367376 0.388753 0.628031 0.094 Uiso 1 1 calc R U . . .
 O08K O 0.7865(7) 0.4571(6) -0.1592(6) 0.121(5) Uani 1 1 d . . . . .
 C08M C 1.0246(7) 0.9053(7) 0.0494(5) 0.075(4) Uani 1 1 d . . . . .
 H08K H 1.063043 0.887323 0.042374 0.090 Uiso 1 1 calc R U . . .
 H08L H 1.032411 0.939272 0.043022 0.090 Uiso 1 1 calc R U . . .
 C08N C 1.0466(8) 0.6157(7) 0.3380(6) 0.076(5) Uani 1 1 d . . . . .
 C08O C 0.5882(8) 0.7691(7) 0.3335(5) 0.077(5) Uani 1 1 d . . . . .
 H08O H 0.575803 0.771044 0.363981 0.093 Uiso 1 1 calc R U . . .
 C08P C 0.1830(7) 0.6765(6) 0.0753(7) 0.080(5) Uani 1 1 d . . . . .
 H08M H 0.176362 0.659677 0.045627 0.096 Uiso 1 1 calc R U . . .
 H08N H 0.154487 0.704545 0.074301 0.096 Uiso 1 1 calc R U . . .
 O08Q O 0.3920(9) 0.8370(7) 0.1509(7) 0.147(7) Uani 1 1 d . . . . .
 C08R C 1.0561(6) 0.6085(5) 0.2659(5) 0.056(3) Uani 1 1 d . . . . .
 C08S C 0.9500(8) 0.5632(6) 0.5076(6) 0.068(4) Uani 1 1 d . . . . .
 H08S H 0.968659 0.593840 0.509303 0.082 Uiso 1 1 calc R U . . .
 C08T C 0.6254(8) 0.9109(6) 0.0810(6) 0.076(4) Uani 1 1 d . . . . .
 H08T H 0.588210 0.909761 0.060530 0.092 Uiso 1 1 calc R U . . .
 S08U S 0.9098(9) 1.0671(7) 0.2355(6) 0.173(4) Uani 0.560(14) 1 d D U P F 1
 C08V C 0.3656(7) 0.4107(6) 0.4986(6) 0.069(4) Uani 1 1 d . . . . .
 H08V H 0.364510 0.415802 0.466459 0.083 Uiso 1 1 calc R U . . .
 C08W C 0.8775(7) 0.3021(6) 0.6754(5) 0.070(4) Uani 1 1 d . . . . .
 H08W H 0.897354 0.282513 0.698640 0.084 Uiso 1 1 calc R U . . .
 C08X C 1.0795(5) 0.5898(5) 0.2205(5) 0.053(3) Uani 1 1 d . . . . .
 H08P H 1.086255 0.616897 0.199958 0.063 Uiso 1 1 calc R U . . .
 H08Q H 1.120809 0.573415 0.226890 0.063 Uiso 1 1 calc R U . . .
 C08Y C 0.6258(8) 0.6658(6) -0.1608(5) 0.069(4) Uani 1 1 d . . . . .
 H08Y H 0.638858 0.660589 -0.190707 0.083 Uiso 1 1 calc R U . . .
 C08Z C 0.8770(7) 0.3324(6) 0.5972(5) 0.069(4) Uani 1 1 d . . . . .
 H08Z H 0.894642 0.333092 0.568332 0.082 Uiso 1 1 calc R U . . .
 C090 C 0.9581(6) 0.4252(5) 0.2944(5) 0.052(3) Uani 1 1 d . . . . .
 H090 H 0.920507 0.406801 0.303703 0.062 Uiso 1 1 calc R U . . .
 C091 C 1.0005(9) 0.4150(6) 0.1278(7) 0.077(5) Uani 1 1 d . . . . .
 C092 C 0.6568(8) 0.9566(6) 0.0900(6) 0.076(4) Uani 1 1 d . . . . .
 H092 H 0.641093 0.984291 0.074506 0.091 Uiso 1 1 calc R U . . .
 C093 C 0.4660(8) 0.3938(6) 0.1305(5) 0.066(4) Uani 1 1 d . . . . .
 H093 H 0.444048 0.418503 0.113953 0.079 Uiso 1 1 calc R U . . .
 C094 C 0.4814(11) 0.6502(6) 0.4283(7) 0.100(7) Uani 1 1 d . . . . .
 H094 H 0.483473 0.683904 0.428923 0.120 Uiso 1 1 calc R U . . .
 O095 O 1.1265(8) 0.4250(9) 0.2327(8) 0.184(9) Uani 1 1 d . U . . .
 C096 C 0.8420(8) 0.0587(6) 0.3643(7) 0.082(5) Uani 1 1 d . . . . .
 H096 H 0.836458 0.029688 0.347918 0.098 Uiso 1 1 calc R U . . .
 C097 C 0.3126(7) 0.3906(8) 0.5194(6) 0.085(5) Uani 1 1 d . . . . .
 H097 H 0.275891 0.381731 0.500562 0.101 Uiso 1 1 calc R U . . .
 C098 C 0.4206(9) -0.0069(8) 0.1097(8) 0.106(7) Uani 1 1 d . . . . .
 H09A H 0.391674 0.017711 0.095784 0.127 Uiso 1 1 calc R U . . .
 H09B H 0.407767 -0.037912 0.095966 0.127 Uiso 1 1 calc R U . . .
 C099 C 0.5792(8) 0.7003(6) -0.1534(6) 0.076(5) Uani 1 1 d . . . . .
 H099 H 0.561864 0.719381 -0.177945 0.092 Uiso 1 1 calc R U . . .
 C09A C 0.9841(8) 0.6927(7) 0.3405(6) 0.078(5) Uani 1 1 d . . . . .
 H09E H 0.964332 0.718949 0.324826 0.094 Uiso 1 1 calc R U . . .
 C09B C 0.9064(9) 0.9141(7) 0.0289(6) 0.088(5) Uani 1 1 d . . . . .
 H09F H 0.869836 0.902651 0.008604 0.105 Uiso 1 1 calc R U . . .
 H09G H 0.911618 0.948480 0.023083 0.105 Uiso 1 1 calc R U . . .
 O09C O 0.3329(12) 0.5533(8) 0.2805(7) 0.183(9) Uani 1 1 d . . . . .
 C09F C 0.9668(9) 0.8878(6) 0.0172(7) 0.086(5) Uani 1 1 d . . . . .
 H09I H 0.975074 0.893875 -0.015154 0.103 Uiso 1 1 calc R U . . .
 H09J H 0.961046 0.853182 0.021094 0.103 Uiso 1 1 calc R U . . .
 C09G C 1.0430(7) 0.9567(6) 0.2964(5) 0.069(4) Uani 1 1 d . . . . .
 H09K H 1.055081 0.926241 0.312249 0.082 Uiso 1 1 calc R U . . .
 C09H C 1.1875(6) 0.3539(5) 0.3559(5) 0.053(3) Uani 1 1 d . . . . .
 H09H H 1.181473 0.382401 0.375442 0.064 Uiso 1 1 calc R U . . .
 C09J C 0.4144(8) -0.0086(6) 0.1628(8) 0.092(6) Uani 1 1 d . . . . .
 H09C H 0.369108 -0.013309 0.168587 0.110 Uiso 1 1 calc R U . . .
 H09D H 0.438694 -0.036193 0.175839 0.110 Uiso 1 1 calc R U . . .
 C09K C 1.1339(9) 1.0232(9) 0.3460(7) 0.100(7) Uani 1 1 d . . . . .
 H09M H 1.123493 1.053648 0.330175 0.120 Uiso 1 1 calc R U . . .
 H09N H 1.169176 1.029051 0.369641 0.120 Uiso 1 1 calc R U . . .
 C09L C 0.5177(11) 0.6240(6) 0.4620(7) 0.100(7) Uani 1 1 d . . . . .
 H09L H 0.542546 0.640334 0.485446 0.120 Uiso 1 1 calc R U . . .
 C09N C 1.0207(8) 0.9922(9) 0.3330(8) 0.117(9) Uani 1 1 d . . . . .
 H09O H 1.005582 1.021801 0.317517 0.140 Uiso 1 1 calc R U . . .
 H09P H 0.984340 0.978096 0.347794 0.140 Uiso 1 1 calc R U . . .
 C09O C 0.5580(9) 0.7063(6) -0.1073(6) 0.082(5) Uani 1 1 d . . . . .
 H09R H 0.525684 0.728752 -0.102001 0.099 Uiso 1 1 calc R U . . .
 C09P C 0.3657(14) 0.8112(7) 0.2874(7) 0.119(9) Uani 1 1 d . . . . .
 C09Q C 0.3133(8) 0.3836(7) 0.5669(7) 0.085(5) Uani 1 1 d . . . . .
 H09Q H 0.276626 0.370945 0.579404 0.102 Uiso 1 1 calc R U . . .
 S09R S 0.9370(12) 1.0991(9) 0.2086(7) 0.174(4) Uani 0.440(14) 1 d D U P F 2
 O09T O 0.9300(12) 0.5349(9) -0.1702(5) 0.187(10) Uani 1 1 d . . . . .
 C09U C 0.8864(9) 0.0620(7) 0.4014(7) 0.093(6) Uani 1 1 d . . . . .
 H09U H 0.910886 0.035107 0.411229 0.112 Uiso 1 1 calc R U . . .
 N09V N 0.9917(6) 0.9460(6) 0.2588(5) 0.094(5) Uani 1 1 d . . . . .
 H09S H 0.972416 0.973345 0.248956 0.113 Uiso 1 1 calc R U . . .
 H09T H 0.961783 0.926719 0.269799 0.113 Uiso 1 1 calc R U . . .
 C09W C 0.6570(11) 0.9101(9) 0.2544(9) 0.116(7) Uani 1 1 d . . . . .
 C09X C 0.3864(13) 0.6717(11) -0.0936(7) 0.128(9) Uani 1 1 d . . . . .
 C09Y C 0.9034(12) 0.3723(6) 0.0673(8) 0.100(6) Uani 1 1 d . . . . .
 H09Y H 0.870128 0.357078 0.049162 0.120 Uiso 1 1 calc R U . . .
 C0A0 C 0.5451(13) 0.8721(8) 0.2103(10) 0.129(9) Uani 1 1 d . . . . .
 C0A1 C 0.9842(12) 0.6875(9) 0.3883(6) 0.108(7) Uani 1 1 d . . . . .
 H0A1 H 0.961878 0.710157 0.404973 0.129 Uiso 1 1 calc R U . . .
 C0A2 C 1.0732(10) 1.0042(10) 0.3696(7) 0.116(8) Uani 1 1 d . . . . .
 H0AE H 1.084703 0.975603 0.388003 0.139 Uiso 1 1 calc R U . . .
 H0AF H 1.057991 1.028831 0.390342 0.139 Uiso 1 1 calc R U . . .
 C0A3 C 1.0168(15) 0.6493(11) 0.4133(7) 0.131(10) Uani 1 1 d . . . . .
 H0A3 H 1.019392 0.648902 0.445761 0.158 Uiso 1 1 calc R U . . .
 C0A4 C 0.8032(11) 0.9594(10) -0.0829(12) 0.141(10) Uani 1 1 d . . . . .
 O0A5 O 0.2640(12) 0.6830(11) -0.1746(8) 0.102(9) Uani 0.5 1 d . . P G 2
 O0A6 O 1.2543(8) 0.6330(7) 0.2698(6) 0.168(7) Uani 1 1 d D U . . .
 O0A7 O 0.8483(9) 0.7737(10) -0.2478(9) 0.200(9) Uani 1 1 d . U . . .
 C0A9 C 1.0455(12) 0.6114(11) 0.3879(7) 0.125(10) Uani 1 1 d . . . . .
 H0A9 H 1.063217 0.584340 0.403473 0.150 Uiso 1 1 calc R U . . .
 C0AA C 0.9947(13) 0.3635(7) 0.1248(9) 0.111(7) Uani 1 1 d . . . . .
 H0AG H 1.022835 0.343595 0.143053 0.133 Uiso 1 1 calc R U . . .
 O0AB O 0.9520(11) 1.0373(8) 0.2099(7) 0.176(5) Uani 1 1 d D U . . .
 C0AC C 0.5913(13) 0.1097(10) 0.4290(9) 0.067(6) Uani 0.572(18) 1 d . U P E 2
 H0AA H 0.598464 0.141630 0.442502 0.081 Uiso 0.572(18) 1 calc R U P E 2
 H0AB H 0.583016 0.087374 0.454054 0.081 Uiso 0.572(18) 1 calc R U P E 2
 O0AF O 0.6620(12) 0.5694(7) 0.6263(8) 0.083(6) Uani 0.5 1 d D U P C 1
 O0AH O 1.1436(12) 0.5007(11) 0.3157(13) 0.251(14) Uani 1 1 d . . . . .
 C0AI C 0.657(2) 0.6608(9) 0.5839(13) 0.100(10) Uani 0.5 1 d D U P C 1
 C0AK C 0.9500(15) 0.3450(8) 0.0966(9) 0.129(9) Uani 1 1 d . . . . .
 H0AK H 0.947608 0.311413 0.094960 0.155 Uiso 1 1 calc R U . . .
 C0AN C 0.6489(13) 0.0942(10) 0.4066(10) 0.067(6) Uani 0.572(18) 1 d . U P E
 2
 H0AC H 0.684690 0.092584 0.430580 0.080 Uiso 0.572(18) 1 calc R U P E 2
 H0AD H 0.659474 0.119434 0.384879 0.080 Uiso 0.572(18) 1 calc R U P E 2
 C0AO C 0.3471(11) 0.5986(8) -0.0365(8) 0.108(7) Uani 1 1 d . . . . .
 C0AS C 0.7100(18) 0.9183(10) -0.0347(13) 0.181(15) Uani 1 1 d . . . . .
 C11 C 0.5823(13) 0.0413(11) 0.3496(9) 0.060(5) Uani 0.572(18) 1 d . U P E 2
 H11 H 0.572505 0.007352 0.342039 0.072 Uiso 0.572(18) 1 calc R U P E 2
 C20 C 0.5282(13) 0.1110(9) 0.3907(9) 0.064(5) Uani 0.572(18) 1 d . U P E 2
 H20A H 0.489230 0.120273 0.405382 0.076 Uiso 0.572(18) 1 calc R U P E 2
 H20B H 0.535168 0.133624 0.365674 0.076 Uiso 0.572(18) 1 calc R U P E 2
 C1 C 1.1708(5) 0.3088(5) 0.3840(5) 0.053(3) Uani 1 1 d . . . . .
 H1 H 1.173483 0.280147 0.364000 0.063 Uiso 1 1 calc R U . . .
 C5 C 0.6984(18) 0.5795(11) 0.5349(8) 0.083(9) Uani 0.5 1 d D U P C 1
 C13 C 1.0964(16) 0.6795(13) -0.0679(15) 0.089(9) Uani 0.5 1 d . U P D 1
 O25 O 1.2021(18) 0.6677(12) -0.1055(12) 0.129(9) Uani 0.5 1 d . U P D 1
 C96 C 1.198(3) 0.7405(16) -0.0550(17) 0.119(11) Uani 0.5 1 d . U P D 1
 C6 C 0.8421(13) 1.0911(12) 0.2031(10) 0.173(5) Uani 1 1 d D U . . .
 O8 O 1.084(4) 0.7012(18) 0.5002(16) 0.27(4) Uani 0.5 1 d . . P . .
 S7 S 0.5693(9) 0.8998(7) 0.2508(8) 0.084(8) Uani 0.244(13) 1 d . . P A 2
 C18 C 0.9531(15) 0.8878(15) 0.4010(11) 0.227(12) Uani 1 1 d D U . . .
 C86 C 0.858(2) 0.8220(9) 0.3615(12) 0.224(12) Uani 1 1 d D U . . .
 C3 C 0.533(4) 0.061(4) 0.374(4) 0.083(8) Uani 0.428(18) 1 d . U P E 1
 H3 H 0.519911 0.027068 0.373811 0.100 Uiso 0.428(18) 1 calc R U P E 1
 C4 C 0.646(2) 0.0403(15) 0.3770(12) 0.066(6) Uani 0.572(18) 1 d . U P E 2
 H4A H 0.681571 0.037963 0.356644 0.079 Uiso 0.572(18) 1 calc R U P E 2
 H4B H 0.648884 0.013085 0.398566 0.079 Uiso 0.572(18) 1 calc R U P E 2
 N8 N 0.4841(17) 0.0908(15) 0.3466(11) 0.080(8) Uani 0.428(18) 1 d . U P E 1
 H8A H 0.486926 0.121495 0.356044 0.096 Uiso 0.428(18) 1 calc R U P E 1
 H8B H 0.444373 0.080041 0.351180 0.096 Uiso 0.428(18) 1 calc R U P E 1
 C15 C 0.545(2) 0.0801(17) 0.4251(14) 0.088(8) Uani 0.428(18) 1 d . U P E 1
 H15A H 0.505941 0.074599 0.441245 0.106 Uiso 0.428(18) 1 calc R U P E 1
 H15B H 0.552223 0.114776 0.424222 0.106 Uiso 0.428(18) 1 calc R U P E 1
 C31 C 0.605(2) 0.0557(18) 0.4546(15) 0.093(9) Uani 0.428(18) 1 d . U P E 1
 H31A H 0.612606 0.073442 0.483615 0.112 Uiso 0.428(18) 1 calc R U P E 1
 H31B H 0.592503 0.022867 0.462494 0.112 Uiso 0.428(18) 1 calc R U P E 1
 C38 C 0.600(2) 0.068(2) 0.3506(15) 0.086(8) Uani 0.428(18) 1 d . U P E 1
 H38 H 0.608032 0.102394 0.354870 0.103 Uiso 0.428(18) 1 calc R U P E 1
 C40 C 0.523(2) 0.0599(19) 0.373(2) 0.051(5) Uani 0.572(18) 1 d . U P E 2
 H40 H 0.514924 0.038269 0.398660 0.061 Uiso 0.572(18) 1 calc R U P E 2
 C43 C 0.668(2) 0.0537(19) 0.4302(15) 0.095(9) Uani 0.428(18) 1 d . U P E 1
 H43A H 0.691488 0.083893 0.433225 0.114 Uiso 0.428(18) 1 calc R U P E 1
 H43B H 0.695189 0.027097 0.441488 0.114 Uiso 0.428(18) 1 calc R U P E 1
 C110 C 0.644(4) 0.047(3) 0.3897(19) 0.091(9) Uani 0.428(18) 1 d . U P E 1
 H11A H 0.625891 0.014725 0.392449 0.109 Uiso 0.428(18) 1 calc R U P E 1
 H11B H 0.683697 0.041487 0.373774 0.109 Uiso 0.428(18) 1 calc R U P E 1
 S89 S 0.7741(17) 0.6584(13) 0.4265(11) 0.311(11) Uani 0.5 1 d D U P H 2
 C45 C 0.9460(15) 1.1201(10) 0.2685(9) 0.179(5) Uani 1 1 d D U . . .
 C10 C 1.2382(15) 0.7071(9) 0.3351(11) 0.207(11) Uani 1 1 d D U . . .
 C8 C 1.2341(15) 0.6089(12) 0.3602(9) 0.196(11) Uani 1 1 d D U . . .
 O2 O 0.7644(15) 0.3393(10) 0.0074(9) 0.134(9) Uani 0.5 1 d D U P I 1
 S8 S 0.7802(4) 0.3800(3) -0.0362(3) 0.070(2) Uani 0.5 1 d D U P I 1
 C9 C 0.771(2) 0.3363(13) -0.0867(10) 0.122(11) Uani 0.5 1 d D U P I 1
 C12 C 0.6984(13) 0.4090(11) -0.0447(13) 0.096(9) Uani 0.5 1 d D U P I 1
 O1 O 0.6227(19) 0.5795(13) 0.5891(13) 0.166(12) Uani 0.5 1 d D U P J 2
 S10 S 0.6892(12) 0.5981(8) 0.5705(7) 0.185(10) Uani 0.5 1 d D U P J 2
 C16 C 0.694(4) 0.583(2) 0.5087(14) 0.192(17) Uani 0.5 1 d D U P J 2
 C17 C 0.687(3) 0.6649(10) 0.568(2) 0.173(15) Uani 0.5 1 d D U P J 2
 O3 O 0.3905(14) 0.7963(14) -0.0043(11) 0.300(10) Uani 1 1 d D U . . .
 S11 S 0.4435(15) 0.7901(12) 0.0405(11) 0.292(10) Uani 0.5 1 d D U P K 1
 C1A C 0.5262(15) 0.7919(19) 0.0120(16) 0.289(11) Uani 1 1 d D U . . .
 C1B C 0.453(2) 0.8454(17) 0.0770(13) 0.290(11) Uani 1 1 d D U . . .
 S21 S 0.4560(15) 0.8289(12) 0.0192(11) 0.299(10) Uani 0.5 1 d D U P K 2
 O4 O 0.6536(17) 0.8124(19) -0.1098(15) 0.220(14) Uani 0.5 1 d D U P L 1
 S12 S 0.7181(12) 0.7984(9) -0.1370(8) 0.203(8) Uani 0.5 1 d D U P L 1
 C1C C 0.698(3) 0.812(2) -0.2001(10) 0.178(15) Uani 0.5 1 d D U P L 1
 C1D C 0.7798(16) 0.8449(16) -0.1230(17) 0.137(13) Uani 0.5 1 d D U P L 1
 O5 O 0.751(2) 0.8729(15) -0.1964(14) 0.211(13) Uani 0.5 1 d D U P M 2
 S13 S 0.7458(11) 0.8368(7) -0.1464(6) 0.169(6) Uani 0.5 1 d D U P M 2
 C1E C 0.680(2) 0.7933(17) -0.176(2) 0.164(14) Uani 0.5 1 d D U P M 2
 C1F C 0.8172(18) 0.7954(16) -0.1546(19) 0.158(14) Uani 0.5 1 d D U P M 2
 O6 O 0.7778(18) 0.6783(14) 0.4818(9) 0.305(11) Uani 1 1 d D U . . .
 S5 S 0.7402(17) 0.7043(12) 0.4352(12) 0.306(11) Uani 0.5 1 d D U P H 1
 C1G C 0.804(2) 0.709(2) 0.3918(13) 0.311(12) Uani 1 1 d D U . . .
 C1H C 0.6857(18) 0.6573(19) 0.4059(16) 0.311(12) Uani 1 1 d D U . . .
 O7 O 0.7076(16) 0.2853(10) 0.1308(14) 0.231(12) Uani 0.7 1 d D U P N 1
 S14 S 0.7187(7) 0.3358(6) 0.1596(6) 0.194(6) Uani 0.7 1 d D U P N 1
 C1I C 0.8089(12) 0.3453(17) 0.1659(17) 0.199(13) Uani 0.7 1 d D U P N 1
 C1J C 0.707(2) 0.3813(16) 0.1060(17) 0.199(15) Uani 0.7 1 d D U P N 1
 O9 O 0.682(3) 0.383(2) 0.115(2) 0.187(18) Uani 0.3 1 d D U P O 2
 S15 S 0.7395(15) 0.3461(15) 0.0972(11) 0.177(11) Uani 0.3 1 d D U P O 2
 C1K C 0.758(5) 0.301(3) 0.143(2) 0.181(18) Uani 0.3 1 d D U P O 2
 C1L C 0.699(4) 0.308(3) 0.050(2) 0.183(18) Uani 0.3 1 d D U P O 2
 O10 O 0.895(3) 0.6799(17) -0.1897(13) 0.239(16) Uani 0.5 1 d D U P . .
 S16 S 0.8933(14) 0.7018(9) -0.1360(11) 0.246(11) Uani 0.5 1 d D U P . .
 C2 C 0.907(4) 0.6492(18) -0.0974(19) 0.240(18) Uani 0.5 1 d D U P . .
 C7 C 0.965(3) 0.738(2) -0.123(2) 0.253(18) Uani 0.5 1 d D U P . .
 O11 O 0.9429(14) 0.7130(7) 0.5862(9) 0.170(10) Uani 0.65 1 d D U P P 1
 S17 S 0.9396(8) 0.6618(5) 0.6151(7) 0.188(6) Uani 0.65 1 d D U P P 1
 C19 C 1.0095(18) 0.6662(17) 0.6606(14) 0.192(14) Uani 0.65 1 d D U P P 1
 C1M C 0.8709(19) 0.669(2) 0.6538(18) 0.219(15) Uani 0.65 1 d D U P P 1
 O12 O 0.863(2) 0.665(3) 0.6096(18) 0.185(16) Uani 0.35 1 d D U P Q 2
 S18 S 0.9245(17) 0.6927(13) 0.6425(12) 0.199(11) Uani 0.35 1 d D U P Q 2
 C1N C 0.897(4) 0.687(3) 0.7028(14) 0.180(18) Uani 0.35 1 d D U P Q 2
 C1O C 0.991(3) 0.648(3) 0.645(3) 0.191(18) Uani 0.35 1 d D U P Q 2
 O13 O 1.222(2) 0.4958(17) 0.5174(16) 0.230(15) Uani 0.5 1 d D U P R 2
 S19 S 1.2313(11) 0.5439(10) 0.4854(9) 0.202(8) Uani 0.5 1 d D U P R 2
 C1P C 1.293(2) 0.524(2) 0.4439(19) 0.167(13) Uani 0.5 1 d D U P R 2
 C1Q C 1.160(2) 0.558(3) 0.4498(19) 0.195(15) Uani 0.5 1 d D U P R 2
 C14 C 1.2294(12) 0.5044(15) 0.4770(10) 0.101(10) Uani 0.5 1 d D U P S 1
 S1A S 1.1721(11) 0.5051(10) 0.4259(9) 0.217(8) Uani 0.5 1 d D U P S 1
 O1R O 1.1451(16) 0.4584(14) 0.4043(14) 0.176(12) Uani 0.5 1 d D U P S 1
 C1S C 1.098(2) 0.534(2) 0.455(2) 0.249(17) Uani 0.5 1 d D U P S 1
 O14 O 1.103(2) 0.2183(13) 0.4956(14) 0.108(13) Uani 0.35 1 d . . P T 2
 O15 O 1.115(2) 0.3122(10) 0.5326(9) 0.30(2) Uani 1 1 d . . . . .

loop_
  _atom_site_aniso_label
  _atom_site_aniso_U_11
  _atom_site_aniso_U_22
  _atom_site_aniso_U_33
  _atom_site_aniso_U_23
  _atom_site_aniso_U_13
  _atom_site_aniso_U_12
 Zn01 0.0321(6) 0.0349(6) 0.0462(7) -0.0018(6) 0.0002(5) -0.0028(5)
 Zn02 0.0352(6) 0.0325(6) 0.0478(7) 0.0003(6) 0.0017(5) 0.0004(5)
 Zn03 0.0429(7) 0.0340(7) 0.0420(7) 0.0022(6) 0.0009(5) 0.0017(5)
 Zn04 0.0328(6) 0.0400(7) 0.0444(7) -0.0008(6) 0.0010(5) -0.0024(5)
 Zn05 0.0340(6) 0.0395(7) 0.0422(7) -0.0028(6) 0.0034(5) 0.0008(5)
 Zn06 0.0386(6) 0.0420(7) 0.0396(7) 0.0022(6) 0.0027(5) -0.0013(6)
 Zn07 0.0331(6) 0.0487(8) 0.0498(8) 0.0004(6) -0.0021(5) -0.0008(6)
 Zn08 0.0382(7) 0.0405(7) 0.0518(8) 0.0015(6) 0.0024(6) 0.0036(6)
 Zn09 0.0338(6) 0.0505(8) 0.0579(9) 0.0070(7) 0.0031(6) 0.0004(6)
 Zn0A 0.0324(6) 0.0500(8) 0.0465(8) 0.0007(6) 0.0010(5) -0.0023(6)
 Zn0B 0.0473(7) 0.0383(7) 0.0542(8) 0.0000(6) 0.0059(6) 0.0019(6)
 Zn0C 0.0416(7) 0.0570(9) 0.0644(10) -0.0052(7) 0.0058(7) -0.0080(7)
 S9 0.074(2) 0.065(2) 0.082(3) 0.007(2) 0.018(2) 0.021(2)
 S00 0.100(4) 0.057(3) 0.076(4) 0.015(3) 0.039(3) 0.027(3)
 S1 0.119(4) 0.130(5) 0.086(3) -0.003(3) 0.006(3) 0.006(4)
 S2 0.051(4) 0.074(5) 0.097(6) 0.012(4) -0.014(3) 0.007(3)
 N00I 0.034(4) 0.039(5) 0.043(5) 0.007(4) -0.001(4) -0.003(4)
 S3 0.156(7) 0.242(10) 0.111(5) -0.026(6) 0.016(5) -0.022(7)
 N00K 0.043(5) 0.038(5) 0.035(5) -0.003(4) 0.008(4) 0.002(4)
 N00L 0.031(4) 0.043(5) 0.047(5) -0.005(4) -0.001(4) -0.003(4)
 S4 0.087(6) 0.059(6) 0.131(10) 0.018(6) 0.022(6) 0.002(5)
 N00N 0.038(5) 0.040(5) 0.049(6) -0.002(4) 0.004(4) 0.000(4)
 N00O 0.027(4) 0.037(5) 0.048(5) -0.008(4) 0.003(4) -0.004(4)
 O00P 0.052(5) 0.085(7) 0.069(6) -0.012(5) -0.001(4) 0.008(5)
 N00Q 0.039(5) 0.047(6) 0.052(6) -0.004(5) 0.001(4) -0.005(4)
 N00R 0.040(5) 0.051(6) 0.047(6) 0.001(5) 0.002(4) 0.003(4)
 N00S 0.037(5) 0.037(5) 0.036(5) 0.000(4) 0.003(4) 0.001(4)
 N00T 0.036(5) 0.032(5) 0.049(5) -0.004(4) 0.011(4) -0.002(4)
 N00U 0.039(5) 0.032(5) 0.043(5) 0.011(4) 0.002(4) 0.002(4)
 N00V 0.031(4) 0.033(5) 0.057(6) -0.009(4) 0.002(4) -0.001(4)
 N00W 0.030(4) 0.041(5) 0.045(5) 0.006(4) 0.005(4) -0.003(4)
 N00X 0.034(4) 0.045(5) 0.038(5) 0.003(4) 0.004(4) -0.003(4)
 N00Y 0.040(5) 0.029(5) 0.049(5) -0.009(4) -0.002(4) -0.003(4)
 N00Z 0.031(4) 0.030(5) 0.048(5) 0.002(4) -0.003(4) -0.002(4)
 N010 0.031(4) 0.034(5) 0.047(5) 0.000(4) 0.005(4) -0.006(4)
 N011 0.040(5) 0.054(6) 0.049(6) -0.007(5) 0.004(4) 0.001(4)
 N012 0.030(4) 0.048(6) 0.046(5) 0.009(4) 0.004(4) 0.004(4)
 N013 0.045(6) 0.062(7) 0.063(7) -0.013(6) 0.008(5) -0.005(5)
 N014 0.033(5) 0.046(6) 0.048(6) 0.000(4) -0.004(4) 0.001(4)
 N015 0.033(5) 0.052(6) 0.052(6) -0.010(5) 0.011(4) -0.002(4)
 O016 0.075(6) 0.052(5) 0.056(5) 0.006(4) 0.009(5) -0.001(5)
 N017 0.047(5) 0.046(6) 0.042(5) -0.006(4) 0.005(4) 0.006(4)
 N018 0.040(5) 0.034(5) 0.044(5) -0.001(4) -0.007(4) 0.005(4)
 N019 0.066(7) 0.035(5) 0.051(6) -0.004(5) -0.004(5) 0.009(5)
 C01A 0.026(5) 0.043(6) 0.048(6) 0.002(5) 0.004(4) -0.001(4)
 N01B 0.032(4) 0.034(5) 0.051(6) 0.000(4) 0.001(4) 0.001(4)
 N01C 0.045(5) 0.035(5) 0.036(5) 0.004(4) 0.000(4) -0.001(4)
 N01D 0.044(5) 0.051(6) 0.035(5) -0.001(4) -0.002(4) -0.007(4)
 N01E 0.039(5) 0.056(6) 0.050(6) -0.005(5) 0.004(4) -0.012(5)
 N01F 0.032(4) 0.039(5) 0.048(5) -0.003(4) 0.000(4) 0.001(4)
 N01G 0.038(5) 0.043(5) 0.040(5) 0.001(4) -0.002(4) 0.004(4)
 N01H 0.039(5) 0.040(5) 0.049(6) -0.006(4) 0.003(4) -0.002(4)
 N01I 0.034(5) 0.033(5) 0.055(6) -0.006(4) -0.002(4) -0.004(4)
 N01J 0.036(5) 0.039(5) 0.062(6) -0.001(5) -0.001(4) -0.001(4)
 N01K 0.036(5) 0.055(6) 0.048(6) -0.004(5) 0.003(4) -0.004(4)
 C01L 0.039(6) 0.030(5) 0.043(6) 0.008(5) 0.002(5) 0.001(4)
 N01M 0.033(5) 0.050(6) 0.048(6) -0.011(5) 0.001(4) 0.003(4)
 N01N 0.038(5) 0.040(5) 0.038(5) -0.002(4) 0.002(4) 0.002(4)
 N01O 0.053(6) 0.055(7) 0.053(6) -0.004(5) 0.003(5) 0.001(5)
 N01P 0.032(5) 0.062(7) 0.040(5) -0.009(5) 0.004(4) -0.009(4)
 N01Q 0.038(5) 0.035(5) 0.043(5) -0.003(4) 0.001(4) -0.005(4)
 N01R 0.043(5) 0.060(7) 0.057(6) -0.010(5) -0.003(5) -0.012(5)
 N01S 0.032(4) 0.053(6) 0.040(5) -0.001(4) -0.003(4) -0.006(4)
 N01T 0.070(7) 0.034(5) 0.057(6) 0.001(5) 0.001(5) 0.012(5)
 C01U 0.037(6) 0.039(6) 0.043(6) 0.001(5) 0.007(5) 0.000(5)
 N01V 0.039(5) 0.042(5) 0.051(6) -0.002(5) 0.003(4) 0.005(4)
 C01W 0.036(5) 0.033(5) 0.046(6) -0.002(5) -0.004(5) 0.000(4)
 N01X 0.044(5) 0.036(5) 0.054(6) -0.004(4) -0.008(4) -0.002(4)
 S01Y 0.103(5) 0.285(12) 0.199(9) 0.021(8) 0.004(5) -0.059(7)
 C01Z 0.048(6) 0.033(6) 0.040(6) 0.002(5) 0.001(5) -0.013(5)
 N020 0.039(5) 0.046(6) 0.053(6) -0.004(5) -0.002(4) -0.004(4)
 N021 0.034(5) 0.038(5) 0.046(5) -0.005(4) 0.007(4) -0.008(4)
 N022 0.056(6) 0.044(6) 0.047(6) 0.004(5) -0.007(5) -0.004(5)
 C023 0.033(5) 0.047(6) 0.043(6) -0.004(5) 0.001(5) 0.003(5)
 C024 0.038(6) 0.039(6) 0.046(6) 0.004(5) -0.001(5) -0.002(5)
 C025 0.039(6) 0.044(6) 0.047(7) 0.002(5) 0.009(5) 0.001(5)
 C026 0.045(6) 0.048(7) 0.042(6) 0.000(5) -0.003(5) -0.012(5)
 C027 0.038(6) 0.043(6) 0.048(7) 0.004(5) 0.003(5) -0.005(5)
 N028 0.046(5) 0.046(6) 0.039(5) 0.002(4) -0.005(4) 0.010(4)
 C029 0.072(9) 0.045(7) 0.042(7) -0.009(6) -0.007(6) -0.015(6)
 C02A 0.044(6) 0.032(5) 0.044(6) 0.007(5) 0.001(5) 0.005(5)
 C02B 0.042(6) 0.045(7) 0.045(6) -0.015(5) 0.001(5) -0.003(5)
 C02C 0.034(5) 0.042(6) 0.055(7) 0.010(5) -0.001(5) -0.004(5)
 C02D 0.034(6) 0.057(8) 0.060(8) 0.006(6) -0.004(5) -0.019(5)
 N02E 0.040(5) 0.040(5) 0.042(5) 0.006(4) 0.001(4) -0.005(4)
 S02F 0.102(7) 0.077(6) 0.090(6) 0.025(5) 0.004(5) -0.005(5)
 C02G 0.059(7) 0.035(6) 0.061(8) 0.003(6) 0.005(6) 0.000(5)
 C02H 0.033(5) 0.034(6) 0.058(7) 0.008(5) 0.009(5) -0.006(4)
 N02I 0.059(6) 0.037(5) 0.064(7) -0.002(5) 0.008(5) 0.000(5)
 O02J 0.086(7) 0.044(5) 0.089(7) 0.005(5) 0.009(6) 0.012(5)
 C02K 0.033(5) 0.047(7) 0.048(7) 0.008(5) 0.006(5) -0.009(5)
 N02L 0.040(5) 0.057(7) 0.066(7) 0.014(5) 0.011(5) -0.004(5)
 C02M 0.034(5) 0.037(6) 0.054(7) -0.001(5) 0.006(5) 0.005(5)
 O02N 0.066(7) 0.074(8) 0.175(14) 0.036(8) -0.006(8) 0.018(6)
 C02O 0.035(6) 0.047(7) 0.059(8) -0.006(6) 0.003(5) 0.011(5)
 C02P 0.025(5) 0.042(6) 0.042(6) -0.006(5) 0.001(4) -0.006(4)
 C02Q 0.049(6) 0.032(6) 0.048(7) -0.007(5) -0.003(5) -0.001(5)
 C02R 0.039(6) 0.040(6) 0.052(7) -0.004(5) 0.002(5) 0.006(5)
 C02S 0.039(6) 0.044(6) 0.047(6) -0.011(5) 0.012(5) -0.008(5)
 O02T 0.095(8) 0.075(7) 0.091(8) 0.007(6) 0.038(7) 0.033(6)
 N02U 0.039(5) 0.079(8) 0.051(6) 0.010(6) 0.001(5) -0.007(5)
 C02V 0.036(5) 0.018(4) 0.048(6) 0.004(4) 0.001(5) 0.003(4)
 C02W 0.048(7) 0.042(7) 0.052(7) 0.003(5) 0.008(5) 0.000(5)
 O02X 0.075(8) 0.095(9) 0.128(11) 0.050(8) 0.003(7) 0.003(7)
 C02Y 0.047(6) 0.044(7) 0.050(7) 0.001(5) -0.004(5) 0.000(5)
 C02Z 0.037(6) 0.044(7) 0.047(7) 0.002(5) 0.003(5) -0.004(5)
 C030 0.027(5) 0.071(9) 0.048(7) -0.002(6) -0.001(5) -0.008(5)
 N031 0.048(6) 0.059(7) 0.041(5) 0.006(5) 0.010(4) 0.010(5)
 C032 0.026(5) 0.042(6) 0.049(7) 0.006(5) 0.002(4) -0.002(5)
 C033 0.031(5) 0.040(6) 0.041(6) 0.003(5) 0.002(4) -0.005(4)
 N034 0.057(6) 0.043(6) 0.067(7) 0.003(5) 0.006(5) 0.003(5)
 S6 0.064(7) 0.082(9) 0.144(15) 0.028(9) -0.001(8) -0.004(6)
 O036 0.071(7) 0.091(9) 0.118(10) -0.034(7) -0.008(7) -0.010(6)
 C037 0.036(5) 0.044(6) 0.038(6) 0.003(5) 0.001(4) -0.006(5)
 C038 0.030(5) 0.033(6) 0.051(6) -0.006(5) -0.002(4) 0.001(4)
 N039 0.057(6) 0.037(6) 0.083(8) -0.014(5) 0.005(6) 0.002(5)
 N03A 0.050(6) 0.055(6) 0.049(6) 0.010(5) -0.003(5) 0.005(5)
 N03B 0.034(5) 0.055(6) 0.062(7) 0.015(5) -0.010(4) 0.004(4)
 C03C 0.038(5) 0.031(5) 0.047(6) -0.006(5) 0.013(5) -0.003(4)
 C03D 0.074(9) 0.051(8) 0.042(7) 0.008(6) -0.005(6) -0.007(7)
 C03E 0.045(6) 0.044(7) 0.041(6) 0.006(5) -0.006(5) 0.000(5)
 C03F 0.048(6) 0.038(6) 0.041(6) -0.012(5) 0.004(5) 0.002(5)
 C03G 0.038(6) 0.053(7) 0.033(6) -0.004(5) 0.004(4) -0.006(5)
 C03H 0.049(6) 0.036(6) 0.050(7) 0.000(5) -0.001(5) 0.005(5)
 C03I 0.034(5) 0.058(7) 0.037(6) -0.007(5) -0.001(4) -0.008(5)
 O03J 0.090(8) 0.096(9) 0.100(9) -0.010(7) 0.030(7) -0.001(7)
 C03K 0.023(5) 0.044(6) 0.052(7) -0.012(5) -0.007(4) -0.003(4)
 C03L 0.037(6) 0.070(9) 0.062(8) -0.018(7) 0.010(6) -0.005(6)
 C03M 0.036(6) 0.057(8) 0.046(7) -0.006(6) -0.001(5) -0.002(5)
 C03N 0.030(5) 0.034(6) 0.047(6) -0.002(5) 0.002(4) -0.008(4)
 C03O 0.050(7) 0.039(6) 0.048(7) 0.001(5) 0.001(5) -0.001(5)
 C03P 0.041(6) 0.030(5) 0.037(6) -0.002(4) 0.000(4) 0.000(4)
 C03Q 0.038(6) 0.034(6) 0.039(6) 0.008(5) 0.000(5) -0.004(4)
 C03R 0.034(5) 0.043(6) 0.043(6) -0.003(5) 0.004(5) -0.007(5)
 C03S 0.060(8) 0.049(7) 0.048(7) 0.015(6) -0.007(6) -0.009(6)
 C03T 0.038(6) 0.036(6) 0.055(7) 0.006(5) 0.008(5) 0.005(5)
 C03U 0.055(7) 0.058(8) 0.055(8) 0.009(6) 0.010(6) -0.006(6)
 N03V 0.044(6) 0.079(9) 0.071(8) -0.011(6) 0.014(5) -0.014(6)
 C03W 0.051(6) 0.044(6) 0.033(6) -0.005(5) 0.002(5) 0.003(5)
 N03X 0.052(6) 0.057(7) 0.045(6) 0.002(5) -0.002(5) -0.005(5)
 C03Y 0.031(5) 0.048(7) 0.060(8) -0.002(6) 0.006(5) -0.001(5)
 C03Z 0.037(6) 0.047(7) 0.045(6) 0.005(5) 0.006(5) -0.008(5)
 N040 0.044(6) 0.038(6) 0.095(9) 0.007(6) 0.011(6) 0.000(5)
 C041 0.037(6) 0.038(6) 0.044(6) -0.001(5) 0.000(5) 0.000(5)
 C042 0.040(6) 0.030(5) 0.043(6) -0.002(5) 0.007(5) 0.001(4)
 C043 0.051(7) 0.045(7) 0.044(7) 0.008(5) 0.005(5) -0.008(6)
 N044 0.044(6) 0.052(6) 0.069(7) 0.008(5) 0.000(5) -0.007(5)
 C045 0.027(5) 0.037(6) 0.046(6) -0.003(5) 0.003(4) 0.003(4)
 C046 0.042(6) 0.035(6) 0.042(6) 0.004(5) -0.001(5) -0.011(5)
 C047 0.078(9) 0.029(6) 0.053(7) -0.005(5) -0.011(6) 0.001(6)
 N048 0.046(6) 0.069(8) 0.071(7) 0.029(6) 0.010(5) 0.007(5)
 C049 0.028(5) 0.051(7) 0.051(7) -0.006(5) 0.008(5) 0.000(5)
 C04A 0.052(7) 0.052(8) 0.082(10) 0.011(7) 0.012(7) -0.018(6)
 C04B 0.029(5) 0.052(7) 0.054(7) -0.003(6) 0.012(5) 0.001(5)
 N04C 0.053(6) 0.070(8) 0.060(7) 0.014(6) 0.013(5) -0.002(6)
 C04D 0.037(6) 0.038(6) 0.064(8) 0.003(6) 0.005(5) -0.005(5)
 O04E 0.071(7) 0.053(7) 0.221(17) -0.019(8) 0.042(9) 0.015(6)
 C04F 0.066(8) 0.043(7) 0.043(7) 0.005(5) 0.006(6) -0.002(6)
 C04G 0.052(7) 0.055(8) 0.061(8) 0.015(6) 0.008(6) 0.019(6)
 C04H 0.045(6) 0.051(7) 0.048(7) 0.001(6) -0.003(5) -0.004(5)
 N04I 0.039(5) 0.056(7) 0.055(6) 0.010(5) -0.004(4) 0.000(5)
 C04J 0.039(6) 0.046(7) 0.076(9) -0.004(6) 0.000(6) -0.006(5)
 O04K 0.073(7) 0.139(11) 0.052(6) 0.006(6) 0.007(5) -0.012(7)
 C04L 0.049(7) 0.049(7) 0.056(7) 0.015(6) -0.003(6) 0.004(6)
 C04M 0.058(7) 0.050(7) 0.044(7) 0.002(6) -0.004(6) -0.004(6)
 N04N 0.042(5) 0.054(6) 0.057(6) 0.002(5) 0.010(5) 0.009(5)
 C04O 0.038(6) 0.037(6) 0.055(7) -0.006(5) 0.002(5) 0.001(5)
 C04P 0.054(7) 0.041(7) 0.056(7) 0.002(6) 0.013(6) -0.005(5)
 C04Q 0.041(6) 0.041(6) 0.043(6) -0.001(5) 0.005(5) -0.001(5)
 C04R 0.046(7) 0.058(8) 0.063(8) -0.009(7) 0.012(6) -0.005(6)
 C04S 0.052(7) 0.043(7) 0.052(7) -0.006(6) 0.005(6) -0.003(5)
 O04T 0.170(14) 0.096(10) 0.059(7) -0.007(7) 0.008(8) -0.011(9)
 C04U 0.054(7) 0.033(6) 0.062(8) 0.007(6) 0.007(6) 0.007(5)
 C04V 0.067(8) 0.047(7) 0.053(8) -0.006(6) 0.016(6) 0.000(6)
 C04W 0.047(6) 0.043(6) 0.050(7) -0.010(5) 0.011(5) -0.006(5)
 C04X 0.031(5) 0.047(7) 0.047(6) 0.003(5) 0.001(5) 0.009(5)
 C04Y 0.045(7) 0.048(7) 0.067(8) -0.014(6) -0.008(6) -0.002(6)
 C04Z 0.071(9) 0.046(7) 0.066(9) 0.004(7) 0.009(7) -0.003(7)
 C050 0.035(6) 0.063(8) 0.060(8) -0.001(6) 0.006(5) -0.002(6)
 C051 0.036(6) 0.053(8) 0.051(7) 0.000(6) -0.001(5) 0.000(5)
 N052 0.048(6) 0.034(5) 0.084(8) 0.000(5) 0.010(5) -0.001(4)
 O053 0.140(12) 0.081(9) 0.102(9) -0.015(7) 0.008(8) -0.036(8)
 C054 0.038(6) 0.058(8) 0.072(9) 0.019(7) 0.011(6) 0.005(6)
 C055 0.074(9) 0.067(9) 0.051(8) 0.030(7) -0.004(7) -0.012(7)
 C056 0.040(6) 0.040(6) 0.051(7) 0.005(5) 0.007(5) -0.004(5)
 N057 0.072(8) 0.059(8) 0.086(9) 0.016(7) 0.002(7) 0.013(7)
 C058 0.092(11) 0.059(9) 0.056(9) 0.001(7) 0.013(8) 0.016(8)
 C059 0.068(9) 0.054(8) 0.077(10) -0.001(7) -0.018(8) 0.005(7)
 C05A 0.071(9) 0.052(8) 0.049(7) 0.001(6) 0.000(6) 0.004(7)
 C05B 0.067(8) 0.046(7) 0.047(7) 0.013(6) -0.008(6) -0.003(6)
 C05C 0.034(6) 0.040(6) 0.061(8) -0.007(6) 0.002(5) 0.001(5)
 N05D 0.051(7) 0.091(10) 0.066(8) 0.010(7) 0.004(6) 0.006(6)
 C05E 0.064(8) 0.071(9) 0.045(7) 0.004(6) 0.022(6) 0.011(7)
 C05F 0.064(8) 0.041(7) 0.068(9) -0.006(6) 0.013(7) -0.006(6)
 C05G 0.070(9) 0.051(8) 0.069(9) 0.001(7) -0.005(7) -0.002(7)
 N05H 0.045(6) 0.105(11) 0.063(7) 0.004(7) 0.005(5) -0.014(6)
 C05I 0.040(6) 0.047(7) 0.042(6) -0.005(5) 0.008(5) 0.001(5)
 C05J 0.050(7) 0.051(8) 0.077(9) -0.008(7) -0.008(7) 0.003(6)
 C05K 0.059(8) 0.073(10) 0.062(9) -0.018(7) -0.002(7) 0.000(7)
 C05L 0.049(7) 0.079(10) 0.057(8) -0.008(7) 0.014(6) -0.016(7)
 C05M 0.067(9) 0.061(9) 0.054(8) 0.001(7) 0.003(7) 0.003(7)
 C05N 0.065(8) 0.059(8) 0.048(7) 0.003(6) -0.006(6) -0.001(7)
 C05O 0.073(9) 0.051(8) 0.063(9) 0.015(7) 0.011(7) -0.019(7)
 C05P 0.072(8) 0.033(6) 0.056(8) 0.001(6) 0.000(6) 0.009(6)
 C05Q 0.036(6) 0.050(7) 0.074(9) 0.015(6) -0.002(6) 0.006(5)
 C05R 0.063(8) 0.041(7) 0.075(9) -0.009(7) 0.002(7) 0.004(6)
 C05S 0.075(9) 0.064(9) 0.049(7) 0.004(7) 0.014(7) -0.008(7)
 C05T 0.038(7) 0.078(10) 0.088(11) 0.007(9) 0.011(7) -0.005(7)
 C05U 0.036(6) 0.054(8) 0.101(11) -0.003(8) 0.008(7) -0.003(6)
 C05V 0.049(6) 0.042(6) 0.040(6) 0.014(5) -0.004(5) -0.017(5)
 C05W 0.068(9) 0.044(7) 0.077(10) 0.005(7) -0.009(7) 0.003(7)
 C05X 0.059(8) 0.052(8) 0.061(8) 0.012(6) 0.018(6) -0.008(6)
 C05Y 0.040(7) 0.061(9) 0.088(10) 0.004(8) 0.006(7) 0.019(6)
 C060 0.051(7) 0.062(8) 0.047(7) -0.005(6) 0.004(6) -0.013(6)
 C061 0.038(6) 0.056(7) 0.049(7) -0.002(6) 0.004(5) -0.004(5)
 C062 0.043(6) 0.032(6) 0.045(6) 0.001(5) 0.013(5) -0.007(5)
 C063 0.028(5) 0.055(7) 0.063(8) -0.011(6) 0.002(5) -0.001(5)
 C064 0.028(5) 0.047(7) 0.049(7) -0.011(5) 0.001(5) -0.006(5)
 C065 0.033(5) 0.045(6) 0.051(7) 0.012(5) -0.004(5) 0.000(5)
 C066 0.044(7) 0.090(11) 0.067(9) 0.007(8) 0.008(6) 0.003(7)
 C067 0.035(6) 0.040(6) 0.058(7) -0.002(5) -0.001(5) 0.002(5)
 C068 0.034(5) 0.048(7) 0.043(6) 0.004(5) 0.003(5) -0.001(5)
 C069 0.067(9) 0.031(7) 0.111(13) 0.016(7) 0.016(9) 0.001(6)
 C06A 0.046(6) 0.053(7) 0.039(6) 0.002(5) -0.002(5) -0.006(5)
 C06B 0.035(6) 0.082(10) 0.057(8) -0.006(7) 0.009(5) -0.011(6)
 C06C 0.029(5) 0.027(5) 0.058(7) -0.001(5) 0.010(5) -0.002(4)
 C06D 0.052(7) 0.047(7) 0.075(9) -0.001(7) 0.003(6) 0.021(6)
 C06E 0.048(7) 0.050(7) 0.052(7) 0.004(6) 0.005(6) 0.001(6)
 C06G 0.059(7) 0.043(7) 0.046(7) 0.001(5) -0.009(6) -0.001(6)
 C06H 0.039(7) 0.078(10) 0.059(8) -0.007(7) 0.008(6) -0.012(7)
 C06I 0.033(6) 0.080(11) 0.080(10) -0.018(8) 0.004(6) 0.002(7)
 C06J 0.038(6) 0.038(6) 0.058(7) -0.012(5) 0.013(5) -0.011(5)
 C06K 0.036(6) 0.049(7) 0.049(7) 0.006(6) -0.003(5) -0.007(5)
 C06L 0.032(5) 0.036(6) 0.055(7) 0.009(5) -0.001(5) -0.002(4)
 C06M 0.054(7) 0.048(7) 0.069(8) 0.007(6) 0.017(6) -0.016(6)
 C06N 0.048(7) 0.052(8) 0.105(12) -0.014(8) 0.019(7) 0.009(6)
 O06O 0.145(13) 0.100(10) 0.135(12) -0.057(9) 0.083(10) -0.032(9)
 C06P 0.071(8) 0.043(7) 0.043(7) 0.000(5) 0.010(6) -0.010(6)
 C06Q 0.038(6) 0.044(6) 0.049(7) -0.004(5) -0.003(5) 0.000(5)
 C06R 0.044(6) 0.043(7) 0.062(8) -0.014(6) 0.012(6) 0.000(5)
 C06S 0.055(8) 0.053(8) 0.066(9) 0.016(7) -0.007(6) -0.001(6)
 C06T 0.044(7) 0.074(10) 0.079(10) 0.032(8) -0.005(7) -0.004(7)
 C06U 0.050(7) 0.041(7) 0.075(9) 0.002(6) 0.018(6) 0.000(6)
 C06V 0.102(13) 0.108(14) 0.056(9) -0.037(10) -0.006(9) 0.021(11)
 C06W 0.058(7) 0.047(7) 0.050(7) -0.001(6) -0.007(6) -0.002(6)
 C06X 0.071(10) 0.106(13) 0.055(9) 0.028(9) -0.003(7) 0.031(9)
 C06Y 0.062(8) 0.041(7) 0.084(10) 0.029(7) 0.000(7) -0.007(6)
 C06Z 0.047(7) 0.038(6) 0.068(8) 0.002(6) 0.002(6) -0.004(5)
 C070 0.061(8) 0.051(8) 0.077(10) 0.012(7) 0.009(7) -0.009(6)
 C071 0.039(6) 0.049(7) 0.039(6) -0.007(5) 0.002(5) 0.001(5)
 C072 0.073(9) 0.044(7) 0.071(9) 0.007(7) 0.022(7) -0.010(7)
 C073 0.041(7) 0.050(8) 0.094(11) 0.013(7) 0.015(7) 0.002(6)
 C074 0.045(6) 0.054(7) 0.053(7) -0.005(6) 0.009(5) 0.005(6)
 C075 0.041(6) 0.060(8) 0.064(8) -0.003(7) 0.008(6) -0.009(6)
 C076 0.058(9) 0.092(12) 0.084(11) 0.027(9) -0.005(8) -0.012(8)
 C077 0.067(9) 0.084(11) 0.055(8) -0.013(8) 0.020(7) -0.010(8)
 C078 0.056(8) 0.082(10) 0.057(8) -0.012(7) 0.021(6) -0.003(7)
 C079 0.050(7) 0.094(11) 0.044(7) 0.011(8) 0.001(6) -0.032(8)
 C07A 0.058(8) 0.072(10) 0.069(9) 0.034(8) 0.005(7) -0.008(7)
 C07B 0.050(8) 0.070(10) 0.088(11) 0.007(8) -0.025(7) 0.004(7)
 C07C 0.041(6) 0.041(6) 0.048(7) 0.007(5) 0.005(5) 0.003(5)
 C07D 0.053(7) 0.072(9) 0.063(9) 0.005(7) 0.002(6) -0.003(7)
 C07E 0.053(7) 0.035(6) 0.049(7) -0.001(5) 0.007(5) 0.010(5)
 C07F 0.051(7) 0.054(8) 0.057(8) -0.008(6) 0.013(6) -0.002(6)
 N07G 0.056(7) 0.101(10) 0.057(7) 0.021(7) -0.005(6) -0.016(7)
 C07H 0.086(11) 0.067(10) 0.090(12) -0.022(9) 0.012(9) 0.001(9)
 C07I 0.061(8) 0.056(9) 0.077(10) 0.000(7) 0.001(7) 0.001(7)
 C07J 0.036(5) 0.041(6) 0.051(7) 0.005(5) -0.004(5) -0.002(5)
 C07K 0.039(7) 0.052(8) 0.113(13) -0.004(8) 0.000(7) -0.003(6)
 C07L 0.044(6) 0.044(7) 0.065(8) 0.011(6) 0.004(6) 0.003(5)
 N0 0.038(8) 0.038(9) 0.054(9) 0.003(7) 0.011(7) 0.002(7)
 C07N 0.084(11) 0.057(9) 0.093(12) 0.001(9) 0.005(9) -0.003(8)
 C07O 0.072(9) 0.073(10) 0.047(7) 0.032(7) 0.008(6) 0.011(8)
 C07P 0.049(8) 0.103(13) 0.061(9) -0.025(8) 0.007(7) -0.007(8)
 C07Q 0.060(8) 0.074(10) 0.056(8) 0.027(7) -0.001(6) 0.002(7)
 C07R 0.078(10) 0.053(9) 0.087(11) 0.002(8) 0.003(8) 0.004(8)
 O07S 0.149(13) 0.079(9) 0.154(14) -0.059(9) -0.044(11) 0.036(9)
 C07T 0.032(6) 0.066(9) 0.119(13) -0.007(9) 0.030(7) -0.002(6)
 C07U 0.079(9) 0.046(7) 0.044(7) 0.012(6) 0.008(6) 0.002(7)
 C07V 0.038(6) 0.051(7) 0.069(8) -0.004(6) -0.002(6) 0.010(5)
 O07W 0.083(8) 0.109(11) 0.129(11) -0.027(9) -0.011(8) 0.005(8)
 C07X 0.041(7) 0.048(8) 0.094(11) -0.012(7) -0.009(7) 0.001(6)
 C07Y 0.079(11) 0.047(9) 0.099(12) 0.010(8) -0.003(9) -0.006(7)
 C07Z 0.065(9) 0.069(10) 0.061(9) 0.003(7) 0.000(7) 0.014(7)
 C080 0.075(9) 0.044(8) 0.079(10) 0.023(7) 0.013(8) 0.002(7)
 C082 0.050(7) 0.071(10) 0.059(8) -0.011(7) 0.002(6) 0.006(7)
 C083 0.073(9) 0.081(10) 0.047(8) 0.017(7) -0.002(7) 0.009(8)
 C084 0.125(15) 0.043(8) 0.089(12) 0.013(8) -0.012(11) 0.013(9)
 C085 0.120(15) 0.052(9) 0.075(11) -0.003(8) -0.033(10) 0.015(9)
 C086 0.113(14) 0.093(14) 0.056(9) 0.002(9) 0.000(9) 0.006(11)
 C087 0.043(7) 0.052(8) 0.083(10) 0.027(7) 0.003(6) 0.001(6)
 C088 0.057(8) 0.078(11) 0.067(9) 0.000(8) 0.000(7) -0.027(8)
 C089 0.067(9) 0.098(12) 0.052(8) -0.016(8) 0.010(7) -0.011(9)
 C08A 0.090(13) 0.104(15) 0.090(13) -0.040(11) -0.025(10) 0.023(11)
 C08B 0.081(11) 0.068(11) 0.126(16) 0.014(11) -0.040(11) 0.025(9)
 O08C 0.057(7) 0.138(12) 0.125(11) 0.036(9) -0.009(7) -0.004(7)
 C08D 0.056(8) 0.080(10) 0.057(8) -0.005(7) 0.015(6) -0.011(7)
 C08E 0.056(9) 0.095(13) 0.087(12) -0.014(10) -0.007(8) -0.013(8)
 C08F 0.042(7) 0.087(12) 0.103(13) -0.013(10) 0.014(8) -0.008(7)
 C08G 0.068(9) 0.043(7) 0.081(10) 0.010(7) 0.008(8) 0.002(7)
 O08H 0.101(10) 0.205(16) 0.096(10) -0.026(10) 0.018(8) -0.032(10)
 C08I 0.042(6) 0.027(5) 0.048(6) -0.002(5) -0.002(5) 0.002(4)
 C08J 0.069(10) 0.099(13) 0.070(10) 0.001(9) 0.025(8) -0.015(9)
 O08K 0.087(9) 0.135(13) 0.144(13) -0.036(10) 0.028(9) 0.033(9)
 C08M 0.062(9) 0.094(12) 0.068(10) 0.010(9) 0.001(7) 0.002(9)
 C08N 0.064(9) 0.097(12) 0.064(9) 0.033(9) -0.022(8) -0.038(9)
 C08O 0.073(10) 0.113(14) 0.049(8) -0.024(9) 0.018(7) -0.008(9)
 C08P 0.054(8) 0.080(11) 0.103(13) -0.001(10) -0.005(8) 0.028(8)
 O08Q 0.129(13) 0.128(14) 0.186(18) 0.038(13) 0.017(12) 0.035(11)
 C08R 0.039(6) 0.065(9) 0.062(8) 0.019(7) -0.004(6) -0.001(6)
 C08S 0.073(10) 0.049(8) 0.080(10) 0.000(7) -0.008(8) -0.019(7)
 C08T 0.075(10) 0.077(11) 0.074(10) 0.019(9) -0.016(8) 0.018(9)
 S08U 0.189(9) 0.171(9) 0.157(8) 0.007(7) 0.012(7) 0.065(7)
 C08V 0.050(8) 0.091(12) 0.067(9) -0.012(8) 0.004(7) -0.011(8)
 C08W 0.063(9) 0.084(11) 0.061(9) 0.019(8) -0.013(7) 0.011(8)
 C08X 0.031(6) 0.056(8) 0.070(8) 0.009(7) -0.004(5) 0.002(5)
 C08Y 0.073(10) 0.077(10) 0.055(8) 0.016(8) -0.008(7) -0.007(8)
 C08Z 0.057(8) 0.097(12) 0.052(8) 0.013(8) 0.007(6) 0.027(8)
 C090 0.043(6) 0.046(7) 0.068(8) 0.013(6) 0.009(6) 0.003(5)
 C091 0.083(11) 0.053(9) 0.096(12) 0.023(9) 0.014(9) 0.005(8)
 C092 0.086(11) 0.054(9) 0.087(11) 0.011(8) -0.002(9) 0.017(8)
 C093 0.090(11) 0.063(9) 0.048(8) 0.006(7) 0.017(7) 0.011(8)
 C094 0.161(19) 0.030(8) 0.103(14) -0.011(8) -0.029(13) 0.010(10)
 O095 0.104(11) 0.233(19) 0.211(17) 0.140(15) -0.010(11) -0.006(12)
 C096 0.081(11) 0.049(9) 0.113(14) -0.015(9) -0.005(10) 0.020(8)
 C097 0.050(8) 0.131(16) 0.074(11) -0.013(11) 0.011(7) -0.019(9)
 C098 0.074(12) 0.098(15) 0.139(19) -0.061(14) -0.032(12) 0.016(10)
 C099 0.090(11) 0.064(10) 0.072(11) 0.009(8) -0.018(9) 0.021(9)
 C09A 0.072(10) 0.098(13) 0.065(10) -0.004(9) 0.007(8) -0.028(10)
 C09B 0.086(12) 0.087(13) 0.085(12) 0.013(10) -0.030(10) -0.016(10)
 O09C 0.25(2) 0.160(18) 0.136(15) 0.037(13) -0.019(15) 0.095(17)
 C09F 0.096(13) 0.065(11) 0.093(13) 0.007(9) -0.010(10) -0.006(9)
 C09G 0.053(8) 0.083(11) 0.070(9) -0.015(8) 0.008(7) -0.011(7)
 C09H 0.046(7) 0.048(7) 0.068(8) 0.015(6) 0.010(6) 0.001(6)
 C09J 0.061(10) 0.066(11) 0.143(18) -0.036(11) -0.019(10) -0.012(8)
 C09K 0.079(12) 0.132(18) 0.086(13) -0.045(12) -0.014(10) 0.004(12)
 C09L 0.151(19) 0.050(10) 0.095(13) -0.030(9) -0.023(13) 0.010(11)
 C09N 0.056(10) 0.15(2) 0.146(19) -0.087(17) 0.018(11) -0.010(11)
 C09O 0.096(12) 0.071(11) 0.076(11) 0.014(9) -0.017(9) 0.025(9)
 C09P 0.21(3) 0.074(12) 0.073(12) 0.033(10) 0.035(14) 0.056(15)
 C09Q 0.058(9) 0.108(15) 0.092(13) -0.008(11) 0.026(9) -0.016(9)
 S09R 0.188(9) 0.177(9) 0.157(8) 0.009(7) 0.016(7) 0.066(7)
 O09T 0.27(3) 0.21(2) 0.077(10) -0.007(12) -0.029(13) -0.113(19)
 C09U 0.081(12) 0.072(12) 0.122(16) 0.006(11) -0.029(11) 0.016(9)
 N09V 0.054(7) 0.112(12) 0.116(12) -0.063(10) 0.007(7) -0.012(8)
 C09W 0.097(14) 0.107(17) 0.15(2) 0.021(15) 0.043(14) 0.008(13)
 C09X 0.14(2) 0.17(2) 0.071(12) 0.010(14) -0.006(13) -0.031(18)
 C09Y 0.145(19) 0.042(9) 0.113(16) 0.003(10) 0.002(14) -0.015(11)
 C0A0 0.14(2) 0.075(14) 0.16(2) -0.020(15) -0.020(18) 0.001(14)
 C0A1 0.140(18) 0.125(18) 0.061(11) 0.005(11) 0.026(11) -0.054(15)
 C0A2 0.094(14) 0.17(2) 0.082(13) -0.050(14) -0.003(11) -0.010(15)
 C0A3 0.21(3) 0.14(2) 0.052(11) 0.023(13) 0.022(14) -0.04(2)
 C0A4 0.083(14) 0.12(2) 0.23(3) -0.009(19) 0.057(17) 0.006(13)
 O0A5 0.097(17) 0.14(2) 0.070(14) 0.001(14) -0.015(13) 0.062(17)
 O0A6 0.104(11) 0.187(17) 0.211(17) 0.041(14) 0.006(12) -0.013(12)
 O0A7 0.114(12) 0.224(19) 0.26(2) 0.095(17) 0.033(13) -0.021(13)
 C0A9 0.133(19) 0.18(3) 0.064(12) 0.042(15) -0.003(12) -0.054(18)
 C0AA 0.15(2) 0.044(10) 0.14(2) 0.027(11) -0.011(16) 0.006(11)
 O0AB 0.191(9) 0.178(10) 0.159(9) 0.008(7) 0.013(7) 0.072(8)
 C0AC 0.072(11) 0.060(10) 0.068(11) -0.009(9) -0.012(9) -0.016(9)
 O0AF 0.103(15) 0.056(12) 0.092(15) -0.007(11) 0.023(12) -0.003(11)
 O0AH 0.142(19) 0.22(3) 0.38(4) 0.02(3) -0.04(2) 0.060(19)
 C0AI 0.13(2) 0.059(17) 0.11(2) 0.009(17) 0.00(2) -0.009(18)
 C0AK 0.20(3) 0.056(12) 0.13(2) -0.006(13) 0.03(2) -0.039(16)
 C0AN 0.069(10) 0.055(11) 0.073(11) 0.002(9) -0.013(9) -0.018(9)
 C0AO 0.121(17) 0.091(14) 0.114(16) -0.024(12) 0.020(13) -0.035(13)
 C0AS 0.24(4) 0.088(18) 0.23(3) 0.07(2) 0.09(3) 0.01(2)
 C11 0.065(10) 0.051(10) 0.063(10) 0.015(9) -0.007(9) -0.005(9)
 C20 0.071(10) 0.058(10) 0.061(10) -0.005(9) -0.002(9) -0.012(9)
 C1 0.031(6) 0.056(8) 0.071(8) 0.015(7) 0.000(5) -0.004(5)
 C5 0.098(19) 0.049(15) 0.11(2) -0.009(16) 0.044(17) 0.020(15)
 C13 0.064(16) 0.069(17) 0.14(2) 0.002(17) 0.028(16) 0.018(14)
 O25 0.15(2) 0.105(18) 0.133(19) 0.006(17) 0.019(18) -0.009(17)
 C96 0.14(2) 0.08(2) 0.13(2) 0.004(19) -0.01(2) -0.02(2)
 C6 0.186(10) 0.175(10) 0.157(9) 0.007(8) 0.015(8) 0.063(8)
 O8 0.50(10) 0.15(4) 0.15(4) -0.05(3) -0.11(5) 0.11(5)
 S7 0.085(12) 0.065(11) 0.107(16) 0.033(11) 0.034(10) 0.016(9)
 C18 0.20(2) 0.29(3) 0.18(2) 0.02(2) -0.03(2) -0.04(2)
 C86 0.25(2) 0.24(3) 0.18(2) -0.03(2) 0.01(2) -0.01(2)
 C3 0.090(15) 0.090(16) 0.068(13) 0.024(12) 0.003(12) -0.001(13)
 C4 0.065(10) 0.056(11) 0.073(12) 0.013(10) -0.011(10) -0.017(9)
 N8 0.084(16) 0.092(18) 0.066(14) 0.029(14) 0.010(13) 0.015(15)
 C15 0.098(16) 0.094(17) 0.073(14) 0.018(13) 0.004(12) -0.008(14)
 C31 0.101(16) 0.098(17) 0.078(14) 0.023(13) -0.007(13) -0.015(14)
 C38 0.089(16) 0.094(17) 0.073(14) 0.022(14) -0.009(13) -0.009(14)
 C40 0.057(10) 0.044(9) 0.053(9) 0.002(7) 0.003(8) -0.003(8)
 C43 0.102(16) 0.101(18) 0.079(15) 0.022(14) -0.013(13) -0.016(14)
 C110 0.092(16) 0.099(18) 0.077(15) 0.017(15) -0.016(14) -0.012(15)
 S89 0.33(3) 0.29(2) 0.30(2) -0.01(2) -0.058(19) -0.02(2)
 C45 0.193(9) 0.179(9) 0.165(8) 0.006(7) 0.010(7) 0.055(8)
 C10 0.113(17) 0.30(3) 0.21(2) -0.07(2) 0.019(18) -0.04(2)
 C8 0.119(18) 0.28(3) 0.19(2) 0.04(2) 0.026(17) 0.00(2)
 O2 0.132(19) 0.106(18) 0.16(2) 0.017(17) 0.013(18) -0.013(16)
 S8 0.054(4) 0.074(5) 0.081(5) -0.014(4) 0.000(4) 0.002(4)
 C9 0.10(2) 0.11(2) 0.15(2) -0.01(2) 0.00(2) -0.01(2)
 C12 0.087(18) 0.075(18) 0.13(2) 0.015(18) 0.023(18) 0.008(16)
 O1 0.20(3) 0.15(2) 0.15(2) -0.06(2) 0.09(2) -0.09(2)
 S10 0.26(2) 0.146(14) 0.160(16) -0.060(12) 0.081(15) -0.109(14)
 C16 0.25(3) 0.16(3) 0.18(3) -0.08(3) 0.07(3) -0.07(3)
 C17 0.25(3) 0.13(3) 0.16(3) -0.06(2) 0.09(3) -0.11(2)
 O3 0.324(17) 0.289(17) 0.284(16) 0.050(14) 0.010(14) 0.022(15)
 S11 0.320(16) 0.284(16) 0.271(15) 0.060(13) 0.013(13) 0.025(14)
 C1A 0.313(17) 0.282(17) 0.271(17) 0.057(15) 0.016(15) 0.034(15)
 C1B 0.318(17) 0.277(17) 0.275(17) 0.049(15) 0.022(15) 0.020(15)
 S21 0.322(14) 0.288(15) 0.285(14) 0.046(11) 0.016(11) 0.020(12)
 O4 0.20(3) 0.23(3) 0.23(3) 0.01(3) 0.00(2) 0.04(2)
 S12 0.211(12) 0.206(13) 0.191(12) 0.022(11) 0.007(10) 0.022(11)
 C1C 0.19(3) 0.19(3) 0.14(3) 0.00(3) -0.07(2) 0.07(3)
 C1D 0.08(2) 0.17(3) 0.17(3) 0.04(2) 0.03(2) 0.05(2)
 O5 0.23(2) 0.20(2) 0.20(2) 0.025(18) 0.014(19) 0.004(19)
 S13 0.226(12) 0.137(10) 0.145(10) 0.005(8) 0.016(9) -0.049(9)
 C1E 0.18(2) 0.16(2) 0.15(2) 0.004(19) -0.021(19) -0.022(19)
 C1F 0.18(2) 0.13(2) 0.16(2) 0.004(18) 0.005(19) -0.035(19)
 O6 0.33(3) 0.28(2) 0.30(2) -0.02(2) -0.05(2) -0.01(2)
 S5 0.33(3) 0.29(2) 0.29(2) -0.02(2) -0.053(18) -0.02(2)
 C1G 0.33(3) 0.29(3) 0.30(3) -0.01(2) -0.05(2) -0.02(2)
 C1H 0.33(3) 0.29(3) 0.30(2) -0.01(2) -0.06(2) -0.02(2)
 O7 0.19(2) 0.22(2) 0.28(3) -0.13(2) 0.00(2) 0.04(2)
 S14 0.158(10) 0.219(15) 0.208(13) -0.084(11) 0.035(10) 0.009(10)
 C1I 0.15(2) 0.22(3) 0.22(3) -0.08(3) 0.03(2) 0.00(2)
 C1J 0.15(3) 0.25(3) 0.20(3) -0.06(3) 0.02(3) -0.03(3)
 O9 0.18(3) 0.24(4) 0.15(3) -0.03(3) 0.04(3) -0.01(3)
 S15 0.16(2) 0.22(3) 0.16(2) -0.049(19) 0.049(17) 0.01(2)
 C1K 0.16(3) 0.20(3) 0.18(3) -0.04(2) 0.03(2) 0.01(2)
 C1L 0.15(3) 0.23(4) 0.18(3) -0.03(3) 0.06(3) 0.03(3)
 O10 0.26(3) 0.16(3) 0.31(4) -0.07(3) 0.07(3) 0.00(3)
 S16 0.29(3) 0.153(17) 0.30(3) -0.020(17) 0.07(2) -0.080(17)
 C2 0.29(4) 0.16(3) 0.27(4) -0.04(3) 0.05(3) -0.06(3)
 C7 0.31(4) 0.16(3) 0.30(4) -0.02(3) 0.08(3) -0.05(3)
 O11 0.18(2) 0.068(13) 0.26(2) -0.072(15) 0.002(19) 0.015(14)
 S17 0.191(10) 0.108(7) 0.265(12) -0.051(8) 0.002(9) 0.021(7)
 C19 0.19(3) 0.14(2) 0.25(3) -0.06(2) 0.04(2) 0.01(2)
 C1M 0.20(3) 0.15(2) 0.31(3) -0.01(3) 0.03(3) 0.03(2)
 O12 0.18(3) 0.20(3) 0.17(3) -0.01(3) 0.03(3) -0.01(3)
 S18 0.208(15) 0.200(15) 0.189(15) 0.007(12) 0.012(12) -0.021(12)
 C1N 0.18(3) 0.18(3) 0.18(3) -0.01(3) -0.02(3) -0.03(3)
 C1O 0.19(3) 0.22(3) 0.17(3) 0.01(3) 0.04(3) -0.04(3)
 O13 0.21(3) 0.23(3) 0.25(3) 0.00(3) 0.03(3) 0.02(3)
 S19 0.183(12) 0.228(13) 0.200(13) 0.018(11) 0.052(10) -0.001(11)
 C1P 0.10(2) 0.20(3) 0.21(3) 0.05(3) 0.09(2) 0.03(2)
 C1Q 0.20(3) 0.22(3) 0.18(3) -0.01(3) 0.09(3) -0.01(3)
 C14 0.076(15) 0.103(18) 0.134(18) -0.007(16) 0.087(14) -0.024(14)
 S1A 0.191(12) 0.216(13) 0.247(13) -0.003(11) 0.040(10) 0.009(10)
 O1R 0.13(2) 0.17(2) 0.24(3) -0.07(2) 0.06(2) -0.01(2)
 C1S 0.23(3) 0.25(3) 0.27(3) 0.01(3) 0.06(3) -0.01(3)
 O14 0.15(4) 0.07(2) 0.11(3) 0.01(2) 0.05(3) -0.02(2)
 O15 0.55(6) 0.19(3) 0.142(19) 0.021(18) 0.04(3) 0.17(3)

_geom_special_details
;
 All esds (except the esd in the dihedral angle between two l.s. planes)
 are estimated using the full covariance matrix.  The cell esds are taken
 into account individually in the estimation of esds in distances, angles
 and torsion angles; correlations between esds in cell parameters are only
 used when they are defined by crystal symmetry.  An approximate (isotropic)
 treatment of cell esds is used for estimating esds involving l.s. planes.
;
loop_
  _geom_bond_atom_site_label_1
  _geom_bond_atom_site_label_2
  _geom_bond_distance
  _geom_bond_site_symmetry_2
  _geom_bond_publ_flag
 Zn01 N010 2.002(9) . ?
 Zn01 N01H 2.000(9) . ?
 Zn01 N01I 1.999(10) . ?
 Zn01 N01X 1.979(10) . ?
 Zn02 N00N 1.964(10) . ?
 Zn02 N00V 2.018(9) . ?
 Zn02 N01B 2.008(10) . ?
 Zn02 N01Q 2.017(9) . ?
 Zn03 N00U 2.022(9) . ?
 Zn03 N019 2.001(10) . ?
 Zn03 N01C 2.046(9) . ?
 Zn03 N01V 1.998(10) . ?
 Zn04 N00I 2.001(9) . ?
 Zn04 N00Z 2.016(9) . ?
 Zn04 N01J 1.988(10) . ?
 Zn04 N01K 2.003(9) . ?
 Zn05 N00K 2.007(9) . ?
 Zn05 N00S 2.002(9) . ?
 Zn05 N00T 2.004(9) . ?
 Zn05 N017 1.980(9) . ?
 Zn06 N00X 2.018(9) . ?
 Zn06 N01D 1.988(9) . ?
 Zn06 N028 1.994(9) . ?
 Zn06 N02E 2.037(10) . ?
 Zn07 N00L 2.051(9) . ?
 Zn07 N011 2.162(10) . ?
 Zn07 N020 2.244(10) . ?
 Zn07 N044 2.060(10) . ?
 Zn07 N04I 2.069(10) . ?
 Zn08 N00Q 2.005(10) . ?
 Zn08 N014 2.023(10) . ?
 Zn08 N01G 2.033(9) . ?
 Zn08 N034 1.993(11) . ?
 Zn09 N00R 2.045(10) . ?
 Zn09 N02L 2.185(11) . ?
 Zn09 N03A 2.062(11) . ?
 Zn09 N048 2.076(10) . ?
 Zn09 N04N 2.250(10) . ?
 Zn0A N00W 2.035(9) . ?
 Zn0A N012 2.002(10) . ?
 Zn0A N01P 1.999(10) . ?
 Zn0A N02U 1.978(11) . ?
 Zn0B N01F 2.032(9) . ?
 Zn0B N02I 2.198(11) . ?
 Zn0B N040 2.061(11) . ?
 Zn0B N05D 2.062(11) . ?
 Zn0B N0 2.218(17) . ?
 Zn0B N8 2.22(3) . ?
 Zn0C N01E 2.036(11) . ?
 Zn0C N03V 2.135(11) . ?
 Zn0C N04C 2.153(11) . ?
 Zn0C N05H 2.160(12) . ?
 Zn0C N09V 2.130(13) . ?
 S9 O02J 1.513(10) . ?
 S9 C07H 1.777(18) . ?
 S9 C09P 1.788(18) . ?
 S00 O02T 1.494(11) . ?
 S00 C09W 1.75(2) . ?
 S00 C0A0 1.80(2) . ?
 S1 O04T 1.490(14) . ?
 S1 C09X 1.84(2) . ?
 S1 C0AO 1.80(2) . ?
 S2 O02N 1.489(13) . ?
 S2 C0A4 1.88(3) . ?
 S2 C0AS 1.65(3) . ?
 N00I C027 1.377(14) . ?
 N00I C033 1.361(14) . ?
 S3 O08H 1.545(14) . ?
 S3 C18 1.89(2) . ?
 S3 C86 1.84(2) . ?
 N00K C01U 1.376(14) . ?
 N00K C03H 1.382(15) . ?
 N00L C02P 1.363(13) . ?
 N00L C03R 1.383(15) . ?
 S4 O0AF 1.583(18) . ?
 S4 C0AI 1.86(2) . ?
 S4 C5 1.89(2) . ?
 N00N C024 1.390(14) . ?
 N00N C043 1.423(15) . ?
 N00O C02R 1.470(14) . ?
 N00O C03K 1.473(14) . ?
 N00O C045 1.535(12) . ?
 N00Q C02O 1.373(16) . ?
 N00Q C05C 1.377(14) . ?
 N00R C03Z 1.377(14) . ?
 N00R C05I 1.383(15) . ?
 N00S C032 1.350(14) . ?
 N00S C07C 1.383(14) . ?
 N00T C02P 1.345(13) . ?
 N00T C02Q 1.399(14) . ?
 N00U C02V 1.339(14) . ?
 N00U C056 1.399(14) . ?
 N00V C01W 1.344(14) . ?
 N00V C03Y 1.384(14) . ?
 N00W C02H 1.403(13) . ?
 N00W C041 1.341(14) . ?
 N00X C03Q 1.379(14) . ?
 N00X C042 1.351(13) . ?
 N00Y C023 1.474(14) . ?
 N00Y C04B 1.505(13) . ?
 N00Y C06C 1.463(14) . ?
 N00Z C01Z 1.371(14) . ?
 N00Z C03P 1.354(13) . ?
 N010 C03N 1.392(14) . ?
 N010 C041 1.359(13) . ?
 N011 H01A 0.8900 . ?
 N011 H01B 0.8900 . ?
 N011 C063 1.485(14) . ?
 N012 C01A 1.405(14) . ?
 N012 C04X 1.349(15) . ?
 N013 C02O 1.325(16) . ?
 N013 C04R 1.418(16) . ?
 N014 C02M 1.387(15) . ?
 N014 C04X 1.363(15) . ?
 N015 C038 1.347(14) . ?
 N015 C049 1.403(15) . ?
 N017 C02Y 1.379(15) . ?
 N017 C071 1.361(14) . ?
 N018 C02C 1.461(14) . ?
 N018 C067 1.501(15) . ?
 N018 C06L 1.479(13) . ?
 N019 C03T 1.372(15) . ?
 N019 C047 1.395(15) . ?
 C01A C02M 1.432(16) . ?
 C01A C02W 1.373(16) . ?
 N01B C01L 1.391(14) . ?
 N01B C02V 1.346(13) . ?
 N01C C042 1.329(14) . ?
 N01C C05V 1.390(14) . ?
 N01D C03I 1.352(15) . ?
 N01D C04H 1.414(16) . ?
 N01E C051 1.401(15) . ?
 N01E C06Q 1.360(15) . ?
 N01F C01W 1.339(14) . ?
 N01F C02B 1.391(14) . ?
 N01G C01U 1.342(14) . ?
 N01G C02K 1.396(14) . ?
 N01H C038 1.363(13) . ?
 N01H C03F 1.392(14) . ?
 N01I C032 1.366(14) . ?
 N01I C046 1.388(14) . ?
 N01J C04O 1.371(15) . ?
 N01J C07V 1.378(15) . ?
 N01K C03Z 1.350(14) . ?
 N01K C04Q 1.404(14) . ?
 C01L C02G 1.405(16) . ?
 C01L C056 1.402(16) . ?
 N01M C03G 1.505(14) . ?
 N01M C04W 1.445(14) . ?
 N01M C06R 1.466(15) . ?
 N01N C02A 1.480(14) . ?
 N01N C03W 1.472(14) . ?
 N01N C08I 1.461(13) . ?
 N01O C04M 1.395(17) . ?
 N01O C071 1.327(15) . ?
 N01P C03M 1.432(14) . ?
 N01P C06Q 1.318(16) . ?
 N01Q C03P 1.346(14) . ?
 N01Q C062 1.394(13) . ?
 N01R C03I 1.317(15) . ?
 N01R C060 1.374(18) . ?
 N01S C02Z 1.484(15) . ?
 N01S C030 1.492(14) . ?
 N01S C068 1.504(13) . ?
 N01T C03T 1.331(15) . ?
 N01T C05P 1.401(17) . ?
 C01U C03G 1.512(15) . ?
 N01V C074 1.396(15) . ?
 N01V C07E 1.366(15) . ?
 C01W C023 1.500(15) . ?
 N01X C04U 1.407(15) . ?
 N01X C06J 1.359(14) . ?
 S01Y O0A6 1.634(17) . ?
 S01Y C10 1.85(2) . ?
 S01Y C8 1.85(2) . ?
 C01Z C02D 1.411(15) . ?
 C01Z C062 1.397(16) . ?
 N020 H02O 0.8900 . ?
 N020 H02P 0.8900 . ?
 N020 C06K 1.510(14) . ?
 N021 C02S 1.483(14) . ?
 N021 C03C 1.485(13) . ?
 N021 C064 1.463(14) . ?
 N022 C024 1.324(15) . ?
 N022 C06G 1.378(17) . ?
 C023 H02A 0.9700 . ?
 C023 H02B 0.9700 . ?
 C024 C02C 1.481(17) . ?
 C025 C027 1.397(17) . ?
 C025 N02E 1.401(14) . ?
 C025 C04P 1.396(16) . ?
 C026 H026 0.9300 . ?
 C026 C029 1.370(18) . ?
 C026 C03R 1.414(16) . ?
 C027 C04S 1.379(16) . ?
 N028 C037 1.341(14) . ?
 N028 C03E 1.367(14) . ?
 C029 H029 0.9300 . ?
 C029 C04V 1.389(19) . ?
 C02A H02C 0.9700 . ?
 C02A H02D 0.9700 . ?
 C02A C042 1.502(15) . ?
 C02B C03Y 1.398(17) . ?
 C02B C04J 1.380(16) . ?
 C02C H02E 0.9700 . ?
 C02C H02F 0.9700 . ?
 C02D H02G 0.9300 . ?
 C02D C04A 1.375(19) . ?
 N02E C033 1.349(14) . ?
 S02F C13 1.79(4) . ?
 S02F O25 1.39(3) . ?
 S02F C96 1.72(4) . ?
 C02G H02H 0.9300 . ?
 C02G C080 1.403(19) . ?
 C02H C03N 1.402(15) . ?
 C02H C054 1.392(17) . ?
 N02I H02I 0.8900 . ?
 N02I H02J 0.8900 . ?
 N02I C05R 1.481(16) . ?
 C02K C03H 1.410(16) . ?
 C02K C06E 1.375(17) . ?
 N02L H02K 0.8900 . ?
 N02L H02L 0.8900 . ?
 N02L C1 1.501(15) . ?
 C02M C05B 1.390(17) . ?
 O02N S6 1.70(2) . ?
 C02O C06R 1.506(16) . ?
 C02P C03K 1.488(15) . ?
 C02Q C03R 1.400(16) . ?
 C02Q C05F 1.376(17) . ?
 C02R H02Q 0.9700 . ?
 C02R H02R 0.9700 . ?
 C02R C038 1.481(16) . ?
 C02S H02S 0.9700 . ?
 C02S H02T 0.9700 . ?
 C02S C06J 1.464(17) . ?
 O02T S7 1.63(2) . ?
 N02U C079 1.415(17) . ?
 N02U C08R 1.349(18) . ?
 C02V C06L 1.521(14) . ?
 C02W H02W 0.9300 . ?
 C02W C04Z 1.378(18) . ?
 C02Y C04M 1.378(18) . ?
 C02Y C07Z 1.388(19) . ?
 C02Z H02M 0.9700 . ?
 C02Z H02N 0.9700 . ?
 C02Z C03Z 1.486(16) . ?
 C030 H03A 0.9700 . ?
 C030 H03B 0.9700 . ?
 C030 C03I 1.474(18) . ?
 N031 C05E 1.351(18) . ?
 N031 C07E 1.304(15) . ?
 C032 C045 1.481(15) . ?
 C033 C068 1.479(15) . ?
 N034 C04G 1.413(17) . ?
 N034 C08G 1.398(18) . ?
 S6 C0A4 1.72(2) . ?
 S6 C0AS 1.53(3) . ?
 C037 C03W 1.499(16) . ?
 C037 N03X 1.323(15) . ?
 N039 C04O 1.366(15) . ?
 N039 C06D 1.395(18) . ?
 N03A H03C 0.8900 . ?
 N03A H03D 0.8900 . ?
 N03A C06Z 1.494(16) . ?
 N03B C05Q 1.510(17) . ?
 N03B C065 1.478(14) . ?
 N03B C08X 1.482(16) . ?
 C03C H03G 0.9700 . ?
 C03C H03H 0.9700 . ?
 C03C C041 1.492(15) . ?
 C03D H03I 0.9300 . ?
 C03D C04Z 1.423(19) . ?
 C03D C05B 1.375(18) . ?
 C03E C06A 1.394(17) . ?
 C03E C08Z 1.397(18) . ?
 C03F C049 1.412(15) . ?
 C03F C04Y 1.383(16) . ?
 C03G H03J 0.9700 . ?
 C03G H03K 0.9700 . ?
 C03H C050 1.396(17) . ?
 C03K H03L 0.9700 . ?
 C03K H03M 0.9700 . ?
 C03L H03N 0.9300 . ?
 C03L C03M 1.394(18) . ?
 C03L C06I 1.392(18) . ?
 C03M C051 1.416(18) . ?
 C03N C04D 1.392(15) . ?
 C03O H03O 0.9300 . ?
 C03O C05S 1.349(18) . ?
 C03O C07C 1.436(17) . ?
 C03P C06C 1.524(14) . ?
 C03Q C03U 1.394(16) . ?
 C03Q C05V 1.425(16) . ?
 C03S H03S 0.9300 . ?
 C03S C055 1.370(19) . ?
 C03S C05V 1.420(16) . ?
 C03T C067 1.461(16) . ?
 C03U H03U 0.9300 . ?
 C03U C07A 1.387(18) . ?
 N03V H03P 0.8900 . ?
 N03V H03Q 0.8900 . ?
 N03V C07I 1.481(18) . ?
 C03W H03E 0.9700 . ?
 C03W H03F 0.9700 . ?
 N03X C06A 1.386(16) . ?
 C03Y C06N 1.414(17) . ?
 N040 H04A 0.8900 . ?
 N040 H04B 0.8900 . ?
 N040 C07X 1.477(19) . ?
 C043 C05A 1.380(18) . ?
 C043 C06G 1.416(17) . ?
 N044 H04L 0.8900 . ?
 N044 H04M 0.8900 . ?
 N044 C061 1.482(16) . ?
 C045 H04N 0.9700 . ?
 C045 H04O 0.9700 . ?
 C046 C06P 1.412(16) . ?
 C046 C07C 1.402(16) . ?
 C047 C05P 1.393(18) . ?
 C047 C085 1.36(2) . ?
 N048 H04C 0.8900 . ?
 N048 H04D 0.8900 . ?
 N048 C09H 1.460(17) . ?
 C049 C078 1.354(17) . ?
 C04A H04E 0.9300 . ?
 C04A C06Y 1.403(19) . ?
 C04B H04F 0.9700 . ?
 C04B H04G 0.9700 . ?
 C04B C04O 1.464(16) . ?
 N04C H04Q 0.8900 . ?
 N04C H04R 0.8900 . ?
 N04C C070 1.470(18) . ?
 C04D H04T 0.9300 . ?
 C04D C06M 1.373(17) . ?
 C04F H04H 0.9300 . ?
 C04F C056 1.420(17) . ?
 C04F C07U 1.346(17) . ?
 C04G N057 1.329(17) . ?
 C04G C05Q 1.44(2) . ?
 C04H C05J 1.360(18) . ?
 C04H C060 1.427(17) . ?
 N04I H04U 0.8900 . ?
 N04I H04V 0.8900 . ?
 N04I C07J 1.484(15) . ?
 C04J H04J 0.9300 . ?
 C04J C07K 1.363(18) . ?
 C04L H04W 0.9700 . ?
 C04L H04X 0.9700 . ?
 C04L C05N 1.519(18) . ?
 C04L C06K 1.523(16) . ?
 C04M C08Y 1.359(19) . ?
 N04N H04I 0.8900 . ?
 N04N H04K 0.8900 . ?
 N04N C090 1.483(16) . ?
 C04P H04P 0.9300 . ?
 C04P C05X 1.379(17) . ?
 C04Q C05I 1.421(16) . ?
 C04Q C05L 1.333(17) . ?
 C04R C05C 1.389(18) . ?
 C04R C08D 1.411(18) . ?
 C04S H04S 0.9300 . ?
 C04S C072 1.405(18) . ?
 C04U C059 1.421(19) . ?
 C04U C06U 1.397(18) . ?
 C04V H04Y 0.9300 . ?
 C04V C05F 1.400(18) . ?
 C04W H04Z 0.9700 . ?
 C04W H 0.9700 . ?
 C04W C071 1.507(17) . ?
 C04X C065 1.503(16) . ?
 C04Y H04 0.9300 . ?
 C04Y C05K 1.37(2) . ?
 C04Z H2 0.9300 . ?
 C050 H050 0.9300 . ?
 C050 C07O 1.396(18) . ?
 C051 C06B 1.393(16) . ?
 N052 C06J 1.327(15) . ?
 N052 C06U 1.387(18) . ?
 C054 H054 0.9300 . ?
 C054 C087 1.372(17) . ?
 C055 H055 0.9300 . ?
 C055 C07A 1.39(2) . ?
 N057 C091 1.37(2) . ?
 C058 H058 0.9300 . ?
 C058 C05A 1.381(19) . ?
 C058 C086 1.36(2) . ?
 C059 H059 0.9300 . ?
 C059 C08T 1.37(2) . ?
 C05A H05A 0.9300 . ?
 C05B H05N 0.9300 . ?
 C05C C082 1.408(17) . ?
 N05D H05B 0.8900 . ?
 N05D H05C 0.8900 . ?
 N05D H05D 0.8900 . ?
 N05D H05E 0.8900 . ?
 N05D C11 1.47(3) . ?
 N05D C38 1.34(4) . ?
 C05E C074 1.407(18) . ?
 C05E C08J 1.44(2) . ?
 C05F H05O 0.9300 . ?
 C05G H05F 0.9700 . ?
 C05G H05G 0.9700 . ?
 C05G C06Z 1.500(19) . ?
 C05G C07R 1.52(2) . ?
 N05H H05P 0.8900 . ?
 N05H H05Q 0.8900 . ?
 N05H C07D 1.451(18) . ?
 C05I C07F 1.373(17) . ?
 C05J H05J 0.9300 . ?
 C05J C07Y 1.42(2) . ?
 C05K H05S 0.9300 . ?
 C05K C08O 1.40(2) . ?
 C05L H05L 0.9300 . ?
 C05L C089 1.393(19) . ?
 C05M H05T 0.9700 . ?
 C05M H05V 0.9700 . ?
 C05M C05N 1.516(19) . ?
 C05M C06W 1.493(18) . ?
 C05N H05W 0.9700 . ?
 C05N H05Y 0.9700 . ?
 C05O H05Z 0.9300 . ?
 C05O C05S 1.41(2) . ?
 C05O C06P 1.364(18) . ?
 C05P C084 1.407(19) . ?
 C05Q H05 0.9700 . ?
 C05Q HA 0.9700 . ?
 C05R H05R 0.9800 . ?
 C05R C06V 1.53(2) . ?
 C05R C07X 1.537(19) . ?
 C05S H4 0.9300 . ?
 C05T H05H 0.9700 . ?
 C05T H05I 0.9700 . ?
 C05T C066 1.48(2) . ?
 C05T C073 1.53(2) . ?
 C05U H05U 0.9300 . ?
 C05U C06N 1.376(19) . ?
 C05U C07K 1.401(19) . ?
 C05W H05K 0.9700 . ?
 C05W H05M 0.9700 . ?
 C05W C06S 1.52(2) . ?
 C05W C07R 1.53(2) . ?
 C05X H05X 0.9300 . ?
 C05X C072 1.40(2) . ?
 C05Y H5 0.9700 . ?
 C05Y HB 0.9700 . ?
 C05Y C063 1.517(17) . ?
 C05Y C08P 1.53(2) . ?
 C060 C088 1.39(2) . ?
 C061 H061 0.9800 . ?
 C061 C063 1.551(18) . ?
 C061 C075 1.527(16) . ?
 C062 C07L 1.419(16) . ?
 C063 H063 0.9800 . ?
 C064 H06R 0.9700 . ?
 C064 H06S 0.9700 . ?
 C064 C06Q 1.525(15) . ?
 C065 H06T 0.9700 . ?
 C065 H06U 0.9700 . ?
 C066 H06A 0.9700 . ?
 C066 H06B 0.9700 . ?
 C066 C06T 1.528(19) . ?
 C067 H06C 0.9700 . ?
 C067 H06D 0.9700 . ?
 C068 H06E 0.9700 . ?
 C068 H06F 0.9700 . ?
 C069 H069 0.9300 . ?
 C069 C06U 1.367(19) . ?
 C069 C092 1.36(2) . ?
 C06A C083 1.420(18) . ?
 C06B H06V 0.9300 . ?
 C06B C06H 1.40(2) . ?
 C06C H06G 0.9700 . ?
 C06C H06H 0.9700 . ?
 C06D C07V 1.408(19) . ?
 C06D C096 1.370(19) . ?
 C06E H06W 0.9300 . ?
 C06E C07Q 1.382(18) . ?
 C06G C093 1.395(18) . ?
 C06H H06 0.9300 . ?
 C06H C06I 1.35(2) . ?
 C06I H6 0.9300 . ?
 C06K H7 0.9800 . ?
 C06K C07J 1.506(17) . ?
 C06L H06I 0.9700 . ?
 C06L H06J 0.9700 . ?
 C06M H8 0.9300 . ?
 C06M C087 1.424(18) . ?
 C06N H06N 0.9300 . ?
 C06P H9 0.9300 . ?
 C06R H10 0.9700 . ?
 C06R HC 0.9700 . ?
 C06S H06K 0.9700 . ?
 C06S H06L 0.9700 . ?
 C06S C090 1.506(17) . ?
 C06T H06M 0.9700 . ?
 C06T H06O 0.9700 . ?
 C06T C1 1.520(18) . ?
 C06V H06P 0.9700 . ?
 C06V H06Q 0.9700 . ?
 C06V C08A 1.47(2) . ?
 C06W H12 0.9700 . ?
 C06W HD 0.9700 . ?
 C06W C07J 1.525(16) . ?
 C06X H06X 0.9300 . ?
 C06X C08W 1.35(2) . ?
 C06X C08Z 1.380(19) . ?
 C06Y H06Y 0.9300 . ?
 C06Y C07L 1.363(17) . ?
 C06Z H06Z 0.9800 . ?
 C06Z C090 1.505(18) . ?
 C070 H070 0.9800 . ?
 C070 C076 1.56(2) . ?
 C070 C07D 1.56(2) . ?
 C072 H072 0.9300 . ?
 C073 H07A 0.9700 . ?
 C073 H07B 0.9700 . ?
 C073 C09H 1.503(17) . ?
 C074 C08V 1.382(19) . ?
 C075 H07H 0.9700 . ?
 C075 H07I 0.9700 . ?
 C075 C07T 1.502(19) . ?
 C076 H07J 0.9700 . ?
 C076 H07M 0.9700 . ?
 C076 C09B 1.53(2) . ?
 C077 H077 0.9300 . ?
 C077 C07F 1.363(19) . ?
 C077 C089 1.37(2) . ?
 C078 H078 0.9300 . ?
 C078 C08O 1.39(2) . ?
 C079 C08N 1.40(2) . ?
 C079 C09A 1.40(2) . ?
 C07A H07C 0.9300 . ?
 C07B H07D 0.9300 . ?
 C07B C07V 1.386(18) . ?
 C07B C08B 1.39(2) . ?
 C07D H07N 0.9800 . ?
 C07D C08M 1.49(2) . ?
 C07E C08I 1.507(16) . ?
 C07F H07F 0.9300 . ?
 N07G C08N 1.39(2) . ?
 N07G C08R 1.326(17) . ?
 C07I H07O 0.9800 . ?
 C07I C08E 1.51(2) . ?
 C07I C09G 1.50(2) . ?
 C07J H07P 0.9800 . ?
 C07K H07K 0.9300 . ?
 C07L H07L 0.9300 . ?
 N0 H0A 0.8900 . ?
 N0 H0B 0.8900 . ?
 N0 C40 1.53(5) . ?
 C07N H07Q 0.9300 . ?
 C07N C08G 1.40(2) . ?
 C07N C09Y 1.36(2) . ?
 C07O H07R 0.9300 . ?
 C07O C07Q 1.416(19) . ?
 C07P H07S 0.9300 . ?
 C07P C082 1.356(19) . ?
 C07P C08F 1.35(2) . ?
 C07Q H07T 0.9300 . ?
 C07R H07E 0.9700 . ?
 C07R H07G 0.9700 . ?
 C07T H07V 0.9700 . ?
 C07T H07W 0.9700 . ?
 C07T C08P 1.55(2) . ?
 C07U H07U 0.9300 . ?
 C07U C080 1.44(2) . ?
 C07X H07X 0.9800 . ?
 C07X C09J 1.53(2) . ?
 C07Y H07Y 0.9300 . ?
 C07Y C08S 1.38(2) . ?
 C07Z H07Z 0.9300 . ?
 C07Z C09O 1.35(2) . ?
 C080 H080 0.9300 . ?
 C082 H082 0.9300 . ?
 C083 H083 0.9300 . ?
 C083 C08W 1.37(2) . ?
 C084 H084 0.9300 . ?
 C084 C094 1.34(2) . ?
 C085 H085 0.9300 . ?
 C085 C09L 1.39(2) . ?
 C086 H086 0.9300 . ?
 C086 C093 1.42(2) . ?
 C087 H087 0.9300 . ?
 C088 H088 0.9300 . ?
 C088 C08S 1.38(2) . ?
 C089 H089 0.9300 . ?
 C08A H08A 0.9700 . ?
 C08A H08B 0.9700 . ?
 C08A C098 1.55(3) . ?
 C08B H08C 0.9300 . ?
 C08B C09U 1.38(3) . ?
 C08D H08F 0.9300 . ?
 C08D C08F 1.38(2) . ?
 C08E H08G 0.9700 . ?
 C08E H08H 0.9700 . ?
 C08E C09K 1.54(2) . ?
 C08F H08I 0.9300 . ?
 C08G C091 1.40(2) . ?
 C08I H08D 0.9700 . ?
 C08I H08E 0.9700 . ?
 C08J H08J 0.9300 . ?
 C08J C09Q 1.37(2) . ?
 C08M H08K 0.9700 . ?
 C08M H08L 0.9700 . ?
 C08M C09F 1.53(2) . ?
 C08N C0A9 1.44(2) . ?
 C08O H08O 0.9300 . ?
 C08P H08M 0.9700 . ?
 C08P H08N 0.9700 . ?
 C08R C08X 1.512(19) . ?
 C08S H08S 0.9300 . ?
 C08T H08T 0.9300 . ?
 C08T C092 1.43(2) . ?
 S08U O0AB 1.44(2) . ?
 S08U C6 1.75(3) . ?
 S08U C45 1.87(2) . ?
 C08V H08V 0.9300 . ?
 C08V C097 1.40(2) . ?
 C08W H08W 0.9300 . ?
 C08X H08P 0.9700 . ?
 C08X H08Q 0.9700 . ?
 C08Y H08Y 0.9300 . ?
 C08Y C099 1.38(2) . ?
 C08Z H08Z 0.9300 . ?
 C090 H090 0.9800 . ?
 C091 C0AA 1.43(2) . ?
 C092 H092 0.9300 . ?
 C093 H093 0.9300 . ?
 C094 H094 0.9300 . ?
 C094 C09L 1.38(2) . ?
 C096 H096 0.9300 . ?
 C096 C09U 1.35(2) . ?
 C097 H097 0.9300 . ?
 C097 C09Q 1.37(2) . ?
 C098 H09A 0.9700 . ?
 C098 H09B 0.9700 . ?
 C098 C09J 1.54(3) . ?
 C099 H099 0.9300 . ?
 C099 C09O 1.43(2) . ?
 C09A H09E 0.9300 . ?
 C09A C0A1 1.38(2) . ?
 C09B H09F 0.9700 . ?
 C09B H09G 0.9700 . ?
 C09B C09F 1.50(3) . ?
 C09F H09I 0.9700 . ?
 C09F H09J 0.9700 . ?
 C09G H09K 0.9800 . ?
 C09G C09N 1.53(2) . ?
 C09G N09V 1.482(19) . ?
 C09H H09H 0.9800 . ?
 C09H C1 1.536(17) . ?
 C09J H09C 0.9700 . ?
 C09J H09D 0.9700 . ?
 C09K H09M 0.9700 . ?
 C09K H09N 0.9700 . ?
 C09K C0A2 1.56(3) . ?
 C09L H09L 0.9300 . ?
 C09N H09O 0.9700 . ?
 C09N H09P 0.9700 . ?
 C09N C0A2 1.49(3) . ?
 C09O H09R 0.9300 . ?
 C09Q H09Q 0.9300 . ?
 S09R O0AB 1.73(3) . ?
 S09R C6 1.96(4) . ?
 S09R C45 1.81(2) . ?
 C09U H09U 0.9300 . ?
 N09V H09S 0.8900 . ?
 N09V H09T 0.8900 . ?
 C09W S7 1.83(3) . ?
 C09Y H09Y 0.9300 . ?
 C09Y C0AK 1.44(3) . ?
 C0A0 S7 1.45(3) . ?
 C0A1 H0A1 0.9300 . ?
 C0A1 C0A3 1.41(3) . ?
 C0A2 H0AE 0.9700 . ?
 C0A2 H0AF 0.9700 . ?
 C0A3 H0A3 0.9300 . ?
 C0A3 C0A9 1.43(4) . ?
 C0A9 H0A9 0.9300 . ?
 C0AA H0AG 0.9300 . ?
 C0AA C0AK 1.29(3) . ?
 C0AC H0AA 0.9700 . ?
 C0AC H0AB 0.9700 . ?
 C0AC C0AN 1.46(4) . ?
 C0AC C20 1.64(3) . ?
 C0AK H0AK 0.9300 . ?
 C0AN H0AC 0.9700 . ?
 C0AN H0AD 0.9700 . ?
 C0AN C4 1.71(5) . ?
 C11 H11 0.9800 . ?
 C11 C4 1.49(5) . ?
 C11 C40 1.52(6) . ?
 C20 H20A 0.9700 . ?
 C20 H20B 0.9700 . ?
 C20 C40 1.50(6) . ?
 C1 H1 0.9800 . ?
 C3 H3 0.9800 . ?
 C3 N8 1.48(10) . ?
 C3 C15 1.56(11) . ?
 C3 C38 1.60(10) . ?
 C4 H4A 0.9700 . ?
 C4 H4B 0.9700 . ?
 N8 H8A 0.8900 . ?
 N8 H8B 0.8900 . ?
 C15 H15A 0.9700 . ?
 C15 H15B 0.9700 . ?
 C15 C31 1.59(6) . ?
 C31 H31A 0.9700 . ?
 C31 H31B 0.9700 . ?
 C31 C43 1.52(6) . ?
 C38 H38 0.9800 . ?
 C38 C110 1.50(8) . ?
 C40 H40 0.9800 . ?
 C43 H43A 0.9700 . ?
 C43 H43B 0.9700 . ?
 C43 C110 1.24(6) . ?
 C110 H11A 0.9700 . ?
 C110 H11B 0.9700 . ?
 S89 O6 1.67(2) . ?
 S89 C1G 1.85(3) . ?
 S89 C1H 1.88(3) . ?
 O2 S8 1.73(2) . ?
 S8 C9 1.88(2) . ?
 S8 C12 1.87(2) . ?
 O1 S10 1.59(2) . ?
 S10 C16 1.83(2) . ?
 S10 C17 1.84(3) . ?
 O3 S11 1.63(2) . ?
 O3 S21 1.72(2) . ?
 S11 C1A 1.95(3) . ?
 S11 C1B 1.85(3) . ?
 C1A S21 1.80(2) . ?
 C1B S21 1.72(2) . ?
 O4 S12 1.64(2) . ?
 S12 C1C 1.87(2) . ?
 S12 C1D 1.83(3) . ?
 O5 S13 1.76(2) . ?
 S13 C1E 1.96(3) . ?
 S13 C1F 1.89(3) . ?
 O6 S5 1.66(2) . ?
 S5 C1G 1.88(3) . ?
 S5 C1H 1.87(3) . ?
 O7 S14 1.63(2) . ?
 S14 C1I 1.87(2) . ?
 S14 C1J 1.99(2) . ?
 O9 S15 1.66(3) . ?
 S15 C1K 1.84(3) . ?
 S15 C1L 1.85(3) . ?
 O10 S16 1.66(2) . ?
 S16 C2 1.83(3) . ?
 S16 C7 1.81(3) . ?
 O11 S17 1.64(2) . ?
 S17 C19 1.87(2) . ?
 S17 C1M 1.88(2) . ?
 O12 S18 1.71(3) . ?
 S18 C1N 1.87(3) . ?
 S18 C1O 1.86(3) . ?
 O13 S19 1.63(2) . ?
 S19 C1P 1.88(3) . ?
 S19 C1Q 1.78(3) . ?
 C14 S1A 1.81(2) . ?
 S1A O1R 1.52(2) . ?
 S1A C1S 1.95(2) . ?

loop_
  _geom_angle_atom_site_label_1
  _geom_angle_atom_site_label_2
  _geom_angle_atom_site_label_3
  _geom_angle
  _geom_angle_site_symmetry_1
  _geom_angle_site_symmetry_3
  _geom_angle_publ_flag
 N01H Zn01 N010 108.3(4) . . ?
 N01I Zn01 N010 105.2(4) . . ?
 N01I Zn01 N01H 111.9(4) . . ?
 N01X Zn01 N010 110.3(4) . . ?
 N01X Zn01 N01H 110.4(4) . . ?
 N01X Zn01 N01I 110.6(4) . . ?
 N00N Zn02 N00V 109.1(4) . . ?
 N00N Zn02 N01B 110.1(4) . . ?
 N00N Zn02 N01Q 111.9(4) . . ?
 N01B Zn02 N00V 112.4(4) . . ?
 N01B Zn02 N01Q 104.5(4) . . ?
 N01Q Zn02 N00V 108.8(4) . . ?
 N00U Zn03 N01C 103.9(4) . . ?
 N019 Zn03 N00U 110.3(4) . . ?
 N019 Zn03 N01C 112.2(4) . . ?
 N01V Zn03 N00U 108.6(4) . . ?
 N01V Zn03 N019 111.0(4) . . ?
 N01V Zn03 N01C 110.6(4) . . ?
 N00I Zn04 N00Z 104.9(4) . . ?
 N00I Zn04 N01K 111.2(4) . . ?
 N01J Zn04 N00I 113.9(4) . . ?
 N01J Zn04 N00Z 108.8(4) . . ?
 N01J Zn04 N01K 107.4(4) . . ?
 N01K Zn04 N00Z 110.7(4) . . ?
 N00S Zn05 N00K 105.0(4) . . ?
 N00S Zn05 N00T 109.4(4) . . ?
 N00T Zn05 N00K 109.8(4) . . ?
 N017 Zn05 N00K 111.2(4) . . ?
 N017 Zn05 N00S 111.0(4) . . ?
 N017 Zn05 N00T 110.3(4) . . ?
 N00X Zn06 N02E 105.2(4) . . ?
 N01D Zn06 N00X 113.1(4) . . ?
 N01D Zn06 N028 109.7(4) . . ?
 N01D Zn06 N02E 109.0(4) . . ?
 N028 Zn06 N00X 111.0(4) . . ?
 N028 Zn06 N02E 108.7(4) . . ?
 N00L Zn07 N011 98.7(4) . . ?
 N00L Zn07 N020 89.6(4) . . ?
 N00L Zn07 N044 129.3(4) . . ?
 N00L Zn07 N04I 116.4(4) . . ?
 N011 Zn07 N020 171.4(4) . . ?
 N044 Zn07 N011 82.2(4) . . ?
 N044 Zn07 N020 90.7(4) . . ?
 N044 Zn07 N04I 113.6(4) . . ?
 N04I Zn07 N011 97.7(4) . . ?
 N04I Zn07 N020 80.6(4) . . ?
 N00Q Zn08 N014 109.8(4) . . ?
 N00Q Zn08 N01G 110.0(4) . . ?
 N014 Zn08 N01G 105.4(4) . . ?
 N034 Zn08 N00Q 110.4(4) . . ?
 N034 Zn08 N014 110.1(4) . . ?
 N034 Zn08 N01G 111.0(4) . . ?
 N00R Zn09 N02L 98.1(4) . . ?
 N00R Zn09 N03A 112.4(4) . . ?
 N00R Zn09 N048 134.6(5) . . ?
 N00R Zn09 N04N 90.7(4) . . ?
 N02L Zn09 N04N 170.9(4) . . ?
 N03A Zn09 N02L 97.6(4) . . ?
 N03A Zn09 N048 112.8(5) . . ?
 N03A Zn09 N04N 81.0(4) . . ?
 N048 Zn09 N02L 80.4(4) . . ?
 N048 Zn09 N04N 91.8(4) . . ?
 N012 Zn0A N00W 103.6(4) . . ?
 N01P Zn0A N00W 109.3(4) . . ?
 N01P Zn0A N012 109.4(4) . . ?
 N02U Zn0A N00W 113.7(4) . . ?
 N02U Zn0A N012 110.0(4) . . ?
 N02U Zn0A N01P 110.6(4) . . ?
 N01F Zn0B N02I 93.9(4) . . ?
 N01F Zn0B N040 122.7(4) . . ?
 N01F Zn0B N05D 118.1(5) . . ?
 N01F Zn0B N0 100.4(6) . . ?
 N01F Zn0B N8 80.1(10) . . ?
 N02I Zn0B N0 163.4(6) . . ?
 N02I Zn0B N8 169.3(12) . . ?
 N040 Zn0B N02I 80.9(4) . . ?
 N040 Zn0B N05D 119.0(5) . . ?
 N040 Zn0B N0 84.3(6) . . ?
 N040 Zn0B N8 109.8(12) . . ?
 N05D Zn0B N02I 98.9(4) . . ?
 N05D Zn0B N0 81.7(5) . . ?
 N05D Zn0B N8 76.6(9) . . ?
 N01E Zn0C N03V 101.5(5) . . ?
 N01E Zn0C N04C 104.2(4) . . ?
 N01E Zn0C N05H 98.7(5) . . ?
 N01E Zn0C N09V 114.6(6) . . ?
 N03V Zn0C N04C 154.3(5) . . ?
 N03V Zn0C N05H 97.0(4) . . ?
 N04C Zn0C N05H 79.3(4) . . ?
 N09V Zn0C N03V 80.8(4) . . ?
 N09V Zn0C N04C 88.4(5) . . ?
 N09V Zn0C N05H 146.5(7) . . ?
 O02J S9 C07H 106.5(8) . . ?
 O02J S9 C09P 104.6(8) . . ?
 C07H S9 C09P 100.1(11) . . ?
 O02T S00 C09W 108.0(10) . . ?
 O02T S00 C0A0 105.2(11) . . ?
 C09W S00 C0A0 101.4(12) . . ?
 O04T S1 C09X 104.5(11) . . ?
 O04T S1 C0AO 107.1(10) . . ?
 C0AO S1 C09X 98.5(11) . . ?
 O02N S2 C0A4 102.6(12) . . ?
 O02N S2 C0AS 110.3(14) . . ?
 C0AS S2 C0A4 99.9(15) . . ?
 C027 N00I Zn04 129.3(8) . . ?
 C033 N00I Zn04 124.1(7) . . ?
 C033 N00I C027 105.3(9) . . ?
 O08H S3 C18 105.8(12) . . ?
 O08H S3 C86 113.7(13) . . ?
 C86 S3 C18 99.2(14) . . ?
 C01U N00K Zn05 125.0(7) . . ?
 C01U N00K C03H 104.2(9) . . ?
 C03H N00K Zn05 129.2(7) . . ?
 C02P N00L Zn07 126.3(7) . . ?
 C02P N00L C03R 103.6(9) . . ?
 C03R N00L Zn07 124.0(7) . . ?
 O0AF S4 C0AI 108.4(14) . . ?
 O0AF S4 C5 106.9(13) . . ?
 C0AI S4 C5 97.2(13) . . ?
 C024 N00N Zn02 132.0(8) . . ?
 C024 N00N C043 103.3(9) . . ?
 C043 N00N Zn02 124.6(8) . . ?
 C02R N00O C03K 110.2(9) . . ?
 C02R N00O C045 111.7(8) . . ?
 C03K N00O C045 111.0(8) . . ?
 C02O N00Q Zn08 131.0(8) . . ?
 C02O N00Q C05C 103.9(10) . . ?
 C05C N00Q Zn08 125.0(8) . . ?
 C03Z N00R Zn09 126.7(8) . . ?
 C03Z N00R C05I 104.8(9) . . ?
 C05I N00R Zn09 124.7(8) . . ?
 C032 N00S Zn05 125.4(7) . . ?
 C032 N00S C07C 104.5(9) . . ?
 C07C N00S Zn05 128.6(7) . . ?
 C02P N00T Zn05 131.2(7) . . ?
 C02P N00T C02Q 105.5(9) . . ?
 C02Q N00T Zn05 123.3(7) . . ?
 C02V N00U Zn03 125.3(7) . . ?
 C02V N00U C056 104.1(9) . . ?
 C056 N00U Zn03 129.8(8) . . ?
 C01W N00V Zn02 129.9(7) . . ?
 C01W N00V C03Y 104.9(9) . . ?
 C03Y N00V Zn02 124.8(8) . . ?
 C02H N00W Zn0A 127.8(7) . . ?
 C041 N00W Zn0A 126.4(7) . . ?
 C041 N00W C02H 105.0(9) . . ?
 C03Q N00X Zn06 126.8(7) . . ?
 C042 N00X Zn06 127.5(7) . . ?
 C042 N00X C03Q 105.4(9) . . ?
 C023 N00Y C04B 108.0(9) . . ?
 C06C N00Y C023 111.3(9) . . ?
 C06C N00Y C04B 112.7(8) . . ?
 C01Z N00Z Zn04 129.8(7) . . ?
 C03P N00Z Zn04 124.8(7) . . ?
 C03P N00Z C01Z 104.1(9) . . ?
 C03N N010 Zn01 128.4(7) . . ?
 C041 N010 Zn01 127.4(7) . . ?
 C041 N010 C03N 103.9(9) . . ?
 Zn07 N011 H01A 110.1 . . ?
 Zn07 N011 H01B 110.1 . . ?
 H01A N011 H01B 108.4 . . ?
 C063 N011 Zn07 108.0(8) . . ?
 C063 N011 H01A 110.1 . . ?
 C063 N011 H01B 110.1 . . ?
 C01A N012 Zn0A 128.3(8) . . ?
 C04X N012 Zn0A 124.6(8) . . ?
 C04X N012 C01A 104.9(9) . . ?
 C02O N013 C04R 102.9(11) . . ?
 C02M N014 Zn08 129.3(8) . . ?
 C04X N014 Zn08 124.9(8) . . ?
 C04X N014 C02M 105.3(10) . . ?
 C038 N015 C049 104.0(9) . . ?
 C02Y N017 Zn05 125.2(8) . . ?
 C071 N017 Zn05 130.6(8) . . ?
 C071 N017 C02Y 103.4(9) . . ?
 C02C N018 C067 109.8(9) . . ?
 C02C N018 C06L 112.2(9) . . ?
 C06L N018 C067 111.4(9) . . ?
 C03T N019 Zn03 130.8(8) . . ?
 C03T N019 C047 104.8(10) . . ?
 C047 N019 Zn03 124.3(8) . . ?
 N012 C01A C02M 107.7(10) . . ?
 C02W C01A N012 131.9(11) . . ?
 C02W C01A C02M 120.4(11) . . ?
 C01L N01B Zn02 128.5(7) . . ?
 C02V N01B Zn02 126.0(8) . . ?
 C02V N01B C01L 104.1(9) . . ?
 C042 N01C Zn03 125.7(7) . . ?
 C042 N01C C05V 104.6(9) . . ?
 C05V N01C Zn03 128.8(7) . . ?
 C03I N01D Zn06 132.3(8) . . ?
 C03I N01D C04H 104.0(10) . . ?
 C04H N01D Zn06 123.5(8) . . ?
 C051 N01E Zn0C 125.1(8) . . ?
 C06Q N01E Zn0C 130.9(8) . . ?
 C06Q N01E C051 104.0(10) . . ?
 C01W N01F Zn0B 129.9(7) . . ?
 C01W N01F C02B 105.3(9) . . ?
 C02B N01F Zn0B 124.5(8) . . ?
 C01U N01G Zn08 126.1(8) . . ?
 C01U N01G C02K 105.2(9) . . ?
 C02K N01G Zn08 127.9(7) . . ?
 C038 N01H Zn01 129.8(8) . . ?
 C038 N01H C03F 105.1(9) . . ?
 C03F N01H Zn01 125.0(7) . . ?
 C032 N01I Zn01 125.0(8) . . ?
 C032 N01I C046 104.6(9) . . ?
 C046 N01I Zn01 130.0(7) . . ?
 C04O N01J Zn04 128.3(8) . . ?
 C04O N01J C07V 105.6(10) . . ?
 C07V N01J Zn04 123.0(8) . . ?
 C03Z N01K Zn04 130.3(8) . . ?
 C03Z N01K C04Q 105.2(9) . . ?
 C04Q N01K Zn04 124.0(7) . . ?
 N01B C01L C02G 129.2(11) . . ?
 N01B C01L C056 108.3(9) . . ?
 C056 C01L C02G 122.5(11) . . ?
 C04W N01M C03G 112.0(9) . . ?
 C04W N01M C06R 109.5(9) . . ?
 C06R N01M C03G 113.2(9) . . ?
 C03W N01N C02A 112.9(8) . . ?
 C08I N01N C02A 112.8(8) . . ?
 C08I N01N C03W 110.7(9) . . ?
 C071 N01O C04M 103.8(10) . . ?
 C03M N01P Zn0A 121.2(8) . . ?
 C06Q N01P Zn0A 131.7(8) . . ?
 C06Q N01P C03M 103.8(10) . . ?
 C03P N01Q Zn02 128.6(7) . . ?
 C03P N01Q C062 103.5(9) . . ?
 C062 N01Q Zn02 127.2(8) . . ?
 C03I N01R C060 105.2(11) . . ?
 C02Z N01S C030 109.8(9) . . ?
 C02Z N01S C068 111.1(9) . . ?
 C030 N01S C068 111.3(8) . . ?
 C03T N01T C05P 104.3(10) . . ?
 N00K C01U C03G 121.6(10) . . ?
 N01G C01U N00K 114.1(10) . . ?
 N01G C01U C03G 124.3(10) . . ?
 C074 N01V Zn03 125.5(8) . . ?
 C07E N01V Zn03 130.4(8) . . ?
 C07E N01V C074 102.7(10) . . ?
 N00V C01W C023 124.1(10) . . ?
 N01F C01W N00V 114.0(9) . . ?
 N01F C01W C023 121.5(10) . . ?
 C04U N01X Zn01 125.8(8) . . ?
 C06J N01X Zn01 131.3(8) . . ?
 C06J N01X C04U 102.8(10) . . ?
 O0A6 S01Y C10 107.1(11) . . ?
 O0A6 S01Y C8 103.5(12) . . ?
 C8 S01Y C10 98.5(12) . . ?
 N00Z C01Z C02D 129.4(11) . . ?
 N00Z C01Z C062 108.8(9) . . ?
 C062 C01Z C02D 121.8(11) . . ?
 Zn07 N020 H02O 110.5 . . ?
 Zn07 N020 H02P 110.5 . . ?
 H02O N020 H02P 108.7 . . ?
 C06K N020 Zn07 106.3(7) . . ?
 C06K N020 H02O 110.5 . . ?
 C06K N020 H02P 110.5 . . ?
 C02S N021 C03C 113.0(8) . . ?
 C064 N021 C02S 109.7(9) . . ?
 C064 N021 C03C 113.0(9) . . ?
 C024 N022 C06G 103.7(10) . . ?
 N00Y C023 C01W 112.1(9) . . ?
 N00Y C023 H02A 109.2 . . ?
 N00Y C023 H02B 109.2 . . ?
 C01W C023 H02A 109.2 . . ?
 C01W C023 H02B 109.2 . . ?
 H02A C023 H02B 107.9 . . ?
 N00N C024 C02C 122.4(10) . . ?
 N022 C024 N00N 116.1(10) . . ?
 N022 C024 C02C 121.6(11) . . ?
 C027 C025 N02E 106.9(10) . . ?
 C04P C025 C027 121.7(11) . . ?
 C04P C025 N02E 131.4(11) . . ?
 C029 C026 H026 121.6 . . ?
 C029 C026 C03R 116.9(11) . . ?
 C03R C026 H026 121.6 . . ?
 N00I C027 C025 109.1(10) . . ?
 N00I C027 C04S 129.8(11) . . ?
 C04S C027 C025 121.1(11) . . ?
 C037 N028 Zn06 130.4(7) . . ?
 C037 N028 C03E 105.8(10) . . ?
 C03E N028 Zn06 122.6(8) . . ?
 C026 C029 H029 118.6 . . ?
 C026 C029 C04V 122.7(12) . . ?
 C04V C029 H029 118.6 . . ?
 N01N C02A H02C 108.8 . . ?
 N01N C02A H02D 108.8 . . ?
 N01N C02A C042 113.6(9) . . ?
 H02C C02A H02D 107.7 . . ?
 C042 C02A H02C 108.8 . . ?
 C042 C02A H02D 108.8 . . ?
 N01F C02B C03Y 107.4(10) . . ?
 C04J C02B N01F 131.8(11) . . ?
 C04J C02B C03Y 120.8(11) . . ?
 N018 C02C C024 113.8(9) . . ?
 N018 C02C H02E 108.8 . . ?
 N018 C02C H02F 108.8 . . ?
 C024 C02C H02E 108.8 . . ?
 C024 C02C H02F 108.8 . . ?
 H02E C02C H02F 107.7 . . ?
 C01Z C02D H02G 121.7 . . ?
 C04A C02D C01Z 116.5(11) . . ?
 C04A C02D H02G 121.7 . . ?
 C025 N02E Zn06 130.1(8) . . ?
 C033 N02E Zn06 122.7(7) . . ?
 C033 N02E C025 105.9(9) . . ?
 O25 S02F C13 105(2) . . ?
 O25 S02F C96 105(2) . . ?
 C96 S02F C13 100(2) . . ?
 C01L C02G H02H 121.6 . . ?
 C080 C02G C01L 116.8(12) . . ?
 C080 C02G H02H 121.6 . . ?
 C03N C02H N00W 107.2(9) . . ?
 C054 C02H N00W 130.5(10) . . ?
 C054 C02H C03N 122.3(10) . . ?
 Zn0B N02I H02I 110.5 . . ?
 Zn0B N02I H02J 110.5 . . ?
 H02I N02I H02J 108.7 . . ?
 C05R N02I Zn0B 106.2(8) . . ?
 C05R N02I H02I 110.5 . . ?
 C05R N02I H02J 110.5 . . ?
 N01G C02K C03H 107.6(10) . . ?
 C06E C02K N01G 131.1(11) . . ?
 C06E C02K C03H 121.3(11) . . ?
 Zn09 N02L H02K 110.1 . . ?
 Zn09 N02L H02L 110.1 . . ?
 H02K N02L H02L 108.4 . . ?
 C1 N02L Zn09 108.1(7) . . ?
 C1 N02L H02K 110.1 . . ?
 C1 N02L H02L 110.1 . . ?
 N014 C02M C01A 107.7(10) . . ?
 N014 C02M C05B 130.9(11) . . ?
 C05B C02M C01A 121.4(11) . . ?
 N00Q C02O C06R 123.3(11) . . ?
 N013 C02O N00Q 115.7(10) . . ?
 N013 C02O C06R 120.8(11) . . ?
 N00L C02P C03K 121.7(9) . . ?
 N00T C02P N00L 114.2(10) . . ?
 N00T C02P C03K 124.0(9) . . ?
 N00T C02Q C03R 106.5(10) . . ?
 C05F C02Q N00T 130.3(11) . . ?
 C05F C02Q C03R 123.1(11) . . ?
 N00O C02R H02Q 109.0 . . ?
 N00O C02R H02R 109.0 . . ?
 N00O C02R C038 113.1(10) . . ?
 H02Q C02R H02R 107.8 . . ?
 C038 C02R H02Q 109.0 . . ?
 C038 C02R H02R 109.0 . . ?
 N021 C02S H02S 108.6 . . ?
 N021 C02S H02T 108.6 . . ?
 H02S C02S H02T 107.6 . . ?
 C06J C02S N021 114.5(9) . . ?
 C06J C02S H02S 108.6 . . ?
 C06J C02S H02T 108.6 . . ?
 C079 N02U Zn0A 124.4(10) . . ?
 C08R N02U Zn0A 131.4(9) . . ?
 C08R N02U C079 104.1(12) . . ?
 N00U C02V N01B 115.5(9) . . ?
 N00U C02V C06L 122.6(9) . . ?
 N01B C02V C06L 121.8(10) . . ?
 C01A C02W H02W 120.9 . . ?
 C01A C02W C04Z 118.2(12) . . ?
 C04Z C02W H02W 120.9 . . ?
 N017 C02Y C04M 108.9(11) . . ?
 N017 C02Y C07Z 130.5(12) . . ?
 C04M C02Y C07Z 120.6(12) . . ?
 N01S C02Z H02M 108.9 . . ?
 N01S C02Z H02N 108.9 . . ?
 N01S C02Z C03Z 113.3(10) . . ?
 H02M C02Z H02N 107.7 . . ?
 C03Z C02Z H02M 108.9 . . ?
 C03Z C02Z H02N 108.9 . . ?
 N01S C030 H03A 109.0 . . ?
 N01S C030 H03B 109.0 . . ?
 H03A C030 H03B 107.8 . . ?
 C03I C030 N01S 113.0(10) . . ?
 C03I C030 H03A 109.0 . . ?
 C03I C030 H03B 109.0 . . ?
 C07E N031 C05E 104.5(10) . . ?
 N00S C032 N01I 114.0(9) . . ?
 N00S C032 C045 123.2(10) . . ?
 N01I C032 C045 122.8(10) . . ?
 N00I C033 C068 123.9(10) . . ?
 N02E C033 N00I 112.7(9) . . ?
 N02E C033 C068 123.2(10) . . ?
 C04G N034 Zn08 130.5(9) . . ?
 C08G N034 Zn08 124.4(10) . . ?
 C08G N034 C04G 104.6(11) . . ?
 O02N S6 C0A4 100.9(12) . . ?
 C0AS S6 O02N 105.7(17) . . ?
 C0AS S6 C0A4 112.8(19) . . ?
 N028 C037 C03W 122.7(10) . . ?
 N03X C037 N028 114.4(10) . . ?
 N03X C037 C03W 122.8(10) . . ?
 N015 C038 N01H 114.7(10) . . ?
 N015 C038 C02R 121.3(10) . . ?
 N01H C038 C02R 124.1(10) . . ?
 C04O N039 C06D 104.9(10) . . ?
 Zn09 N03A H03C 109.2 . . ?
 Zn09 N03A H03D 109.2 . . ?
 H03C N03A H03D 107.9 . . ?
 C06Z N03A Zn09 112.0(8) . . ?
 C06Z N03A H03C 109.2 . . ?
 C06Z N03A H03D 109.2 . . ?
 C065 N03B C05Q 111.9(9) . . ?
 C065 N03B C08X 112.6(10) . . ?
 C08X N03B C05Q 108.9(9) . . ?
 N021 C03C H03G 108.7 . . ?
 N021 C03C H03H 108.7 . . ?
 N021 C03C C041 114.1(9) . . ?
 H03G C03C H03H 107.6 . . ?
 C041 C03C H03G 108.7 . . ?
 C041 C03C H03H 108.7 . . ?
 C04Z C03D H03I 119.4 . . ?
 C05B C03D H03I 119.4 . . ?
 C05B C03D C04Z 121.3(12) . . ?
 N028 C03E C06A 106.7(10) . . ?
 N028 C03E C08Z 131.5(12) . . ?
 C06A C03E C08Z 121.8(11) . . ?
 N01H C03F C049 107.4(9) . . ?
 C04Y C03F N01H 130.7(11) . . ?
 C04Y C03F C049 121.9(11) . . ?
 N01M C03G C01U 113.3(10) . . ?
 N01M C03G H03J 108.9 . . ?
 N01M C03G H03K 108.9 . . ?
 C01U C03G H03J 108.9 . . ?
 C01U C03G H03K 108.9 . . ?
 H03J C03G H03K 107.7 . . ?
 N00K C03H C02K 108.9(10) . . ?
 N00K C03H C050 130.4(11) . . ?
 C050 C03H C02K 120.7(11) . . ?
 N01D C03I C030 122.3(10) . . ?
 N01R C03I N01D 115.9(11) . . ?
 N01R C03I C030 121.7(10) . . ?
 N00O C03K C02P 114.8(9) . . ?
 N00O C03K H03L 108.6 . . ?
 N00O C03K H03M 108.6 . . ?
 C02P C03K H03L 108.6 . . ?
 C02P C03K H03M 108.6 . . ?
 H03L C03K H03M 107.6 . . ?
 C03M C03L H03N 122.4 . . ?
 C06I C03L H03N 122.4 . . ?
 C06I C03L C03M 115.2(14) . . ?
 C03L C03M N01P 130.2(12) . . ?
 C03L C03M C051 122.1(11) . . ?
 C051 C03M N01P 107.6(10) . . ?
 N010 C03N C02H 109.1(9) . . ?
 C04D C03N N010 131.0(10) . . ?
 C04D C03N C02H 119.9(10) . . ?
 C05S C03O H03O 121.4 . . ?
 C05S C03O C07C 117.2(12) . . ?
 C07C C03O H03O 121.4 . . ?
 N00Z C03P C06C 122.3(9) . . ?
 N01Q C03P N00Z 115.2(9) . . ?
 N01Q C03P C06C 122.2(9) . . ?
 N00X C03Q C03U 131.5(11) . . ?
 N00X C03Q C05V 106.8(9) . . ?
 C03U C03Q C05V 121.7(10) . . ?
 N00L C03R C026 130.2(10) . . ?
 N00L C03R C02Q 110.1(9) . . ?
 C02Q C03R C026 119.7(11) . . ?
 C055 C03S H03S 122.4 . . ?
 C055 C03S C05V 115.3(12) . . ?
 C05V C03S H03S 122.4 . . ?
 N019 C03T C067 123.4(10) . . ?
 N01T C03T N019 114.3(11) . . ?
 N01T C03T C067 122.3(11) . . ?
 C03Q C03U H03U 122.0 . . ?
 C07A C03U C03Q 116.0(12) . . ?
 C07A C03U H03U 122.0 . . ?
 Zn0C N03V H03P 110.0 . . ?
 Zn0C N03V H03Q 110.0 . . ?
 H03P N03V H03Q 108.4 . . ?
 C07I N03V Zn0C 108.5(8) . . ?
 C07I N03V H03P 110.0 . . ?
 C07I N03V H03Q 110.0 . . ?
 N01N C03W C037 113.4(10) . . ?
 N01N C03W H03E 108.9 . . ?
 N01N C03W H03F 108.9 . . ?
 C037 C03W H03E 108.9 . . ?
 C037 C03W H03F 108.9 . . ?
 H03E C03W H03F 107.7 . . ?
 C037 N03X C06A 104.0(10) . . ?
 N00V C03Y C02B 108.3(10) . . ?
 N00V C03Y C06N 130.9(12) . . ?
 C02B C03Y C06N 120.8(11) . . ?
 N00R C03Z C02Z 123.3(10) . . ?
 N01K C03Z N00R 113.9(10) . . ?
 N01K C03Z C02Z 122.8(10) . . ?
 Zn0B N040 H04A 109.3 . . ?
 Zn0B N040 H04B 109.3 . . ?
 H04A N040 H04B 107.9 . . ?
 C07X N040 Zn0B 111.7(8) . . ?
 C07X N040 H04A 109.3 . . ?
 C07X N040 H04B 109.3 . . ?
 N00W C041 N010 114.8(10) . . ?
 N00W C041 C03C 123.7(10) . . ?
 N010 C041 C03C 121.4(10) . . ?
 N00X C042 C02A 121.4(10) . . ?
 N01C C042 N00X 115.0(10) . . ?
 N01C C042 C02A 123.6(9) . . ?
 C05A C043 N00N 128.9(11) . . ?
 C05A C043 C06G 125.5(12) . . ?
 C06G C043 N00N 105.6(11) . . ?
 Zn07 N044 H04L 109.6 . . ?
 Zn07 N044 H04M 109.6 . . ?
 H04L N044 H04M 108.1 . . ?
 C061 N044 Zn07 110.5(7) . . ?
 C061 N044 H04L 109.6 . . ?
 C061 N044 H04M 109.6 . . ?
 N00O C045 H04N 108.8 . . ?
 N00O C045 H04O 108.8 . . ?
 C032 C045 N00O 113.8(9) . . ?
 C032 C045 H04N 108.8 . . ?
 C032 C045 H04O 108.8 . . ?
 H04N C045 H04O 107.7 . . ?
 N01I C046 C06P 130.9(10) . . ?
 N01I C046 C07C 107.8(9) . . ?
 C07C C046 C06P 121.3(11) . . ?
 C05P C047 N019 107.2(11) . . ?
 C085 C047 N019 131.6(12) . . ?
 C085 C047 C05P 121.2(12) . . ?
 Zn09 N048 H04C 109.6 . . ?
 Zn09 N048 H04D 109.6 . . ?
 H04C N048 H04D 108.1 . . ?
 C09H N048 Zn09 110.4(8) . . ?
 C09H N048 H04C 109.6 . . ?
 C09H N048 H04D 109.6 . . ?
 N015 C049 C03F 108.8(9) . . ?
 C078 C049 N015 130.3(11) . . ?
 C078 C049 C03F 120.9(11) . . ?
 C02D C04A H04E 119.2 . . ?
 C02D C04A C06Y 121.6(11) . . ?
 C06Y C04A H04E 119.2 . . ?
 N00Y C04B H04F 108.6 . . ?
 N00Y C04B H04G 108.6 . . ?
 H04F C04B H04G 107.6 . . ?
 C04O C04B N00Y 114.5(10) . . ?
 C04O C04B H04F 108.6 . . ?
 C04O C04B H04G 108.6 . . ?
 Zn0C N04C H04Q 109.4 . . ?
 Zn0C N04C H04R 109.4 . . ?
 H04Q N04C H04R 108.0 . . ?
 C070 N04C Zn0C 111.2(8) . . ?
 C070 N04C H04Q 109.4 . . ?
 C070 N04C H04R 109.4 . . ?
 C03N C04D H04T 120.4 . . ?
 C06M C04D C03N 119.1(11) . . ?
 C06M C04D H04T 120.4 . . ?
 C056 C04F H04H 120.9 . . ?
 C07U C04F H04H 120.9 . . ?
 C07U C04F C056 118.2(12) . . ?
 N034 C04G C05Q 122.7(11) . . ?
 N057 C04G N034 113.0(13) . . ?
 N057 C04G C05Q 124.0(13) . . ?
 N01D C04H C060 106.1(11) . . ?
 C05J C04H N01D 131.0(12) . . ?
 C05J C04H C060 122.8(12) . . ?
 Zn07 N04I H04U 109.3 . . ?
 Zn07 N04I H04V 109.3 . . ?
 H04U N04I H04V 108.0 . . ?
 C07J N04I Zn07 111.5(7) . . ?
 C07J N04I H04U 109.3 . . ?
 C07J N04I H04V 109.3 . . ?
 C02B C04J H04J 120.5 . . ?
 C07K C04J C02B 119.1(13) . . ?
 C07K C04J H04J 120.5 . . ?
 H04W C04L H04X 108.1 . . ?
 C05N C04L H04W 109.5 . . ?
 C05N C04L H04X 109.5 . . ?
 C05N C04L C06K 110.8(11) . . ?
 C06K C04L H04W 109.5 . . ?
 C06K C04L H04X 109.5 . . ?
 C02Y C04M N01O 108.6(11) . . ?
 C08Y C04M N01O 130.5(13) . . ?
 C08Y C04M C02Y 121.0(14) . . ?
 Zn09 N04N H04I 110.7 . . ?
 Zn09 N04N H04K 110.7 . . ?
 H04I N04N H04K 108.8 . . ?
 C090 N04N Zn09 105.1(7) . . ?
 C090 N04N H04I 110.7 . . ?
 C090 N04N H04K 110.7 . . ?
 N01J C04O C04B 125.0(10) . . ?
 N039 C04O N01J 112.8(11) . . ?
 N039 C04O C04B 122.1(11) . . ?
 C025 C04P H04P 121.0 . . ?
 C05X C04P C025 117.9(12) . . ?
 C05X C04P H04P 121.0 . . ?
 N01K C04Q C05I 107.5(9) . . ?
 C05L C04Q N01K 131.1(11) . . ?
 C05L C04Q C05I 121.4(11) . . ?
 C05C C04R N013 109.0(10) . . ?
 C05C C04R C08D 121.2(12) . . ?
 C08D C04R N013 129.7(13) . . ?
 C027 C04S H04S 121.6 . . ?
 C027 C04S C072 116.9(12) . . ?
 C072 C04S H04S 121.6 . . ?
 N01X C04U C059 129.9(12) . . ?
 C06U C04U N01X 108.5(11) . . ?
 C06U C04U C059 121.7(12) . . ?
 C029 C04V H04Y 119.4 . . ?
 C029 C04V C05F 121.2(12) . . ?
 C05F C04V H04Y 119.4 . . ?
 N01M C04W H04Z 108.6 . . ?
 N01M C04W H 108.6 . . ?
 N01M C04W C071 114.6(10) . . ?
 H04Z C04W H 107.6 . . ?
 C071 C04W H04Z 108.6 . . ?
 C071 C04W H 108.6 . . ?
 N012 C04X N014 114.4(10) . . ?
 N012 C04X C065 123.0(10) . . ?
 N014 C04X C065 122.5(11) . . ?
 C03F C04Y H04 121.9 . . ?
 C05K C04Y C03F 116.3(12) . . ?
 C05K C04Y H04 121.9 . . ?
 C02W C04Z C03D 121.2(13) . . ?
 C02W C04Z H2 119.4 . . ?
 C03D C04Z H2 119.4 . . ?
 C03H C050 H050 120.9 . . ?
 C03H C050 C07O 118.2(12) . . ?
 C07O C050 H050 120.9 . . ?
 N01E C051 C03M 107.9(10) . . ?
 C06B C051 N01E 131.0(12) . . ?
 C06B C051 C03M 121.0(12) . . ?
 C06J N052 C06U 104.8(10) . . ?
 C02H C054 H054 121.7 . . ?
 C087 C054 C02H 116.7(11) . . ?
 C087 C054 H054 121.7 . . ?
 C03S C055 H055 118.1 . . ?
 C03S C055 C07A 123.8(12) . . ?
 C07A C055 H055 118.1 . . ?
 N00U C056 C01L 108.0(10) . . ?
 N00U C056 C04F 132.1(11) . . ?
 C01L C056 C04F 119.9(11) . . ?
 C04G N057 C091 104.7(13) . . ?
 C05A C058 H058 118.0 . . ?
 C086 C058 H058 118.0 . . ?
 C086 C058 C05A 123.9(15) . . ?
 C04U C059 H059 122.0 . . ?
 C08T C059 C04U 116.0(14) . . ?
 C08T C059 H059 122.0 . . ?
 C043 C05A C058 114.5(13) . . ?
 C043 C05A H05A 122.8 . . ?
 C058 C05A H05A 122.8 . . ?
 C02M C05B H05N 121.4 . . ?
 C03D C05B C02M 117.2(12) . . ?
 C03D C05B H05N 121.4 . . ?
 N00Q C05C C04R 108.4(10) . . ?
 N00Q C05C C082 131.9(12) . . ?
 C04R C05C C082 119.6(11) . . ?
 Zn0B N05D H05B 107.0 . . ?
 Zn0B N05D H05C 107.0 . . ?
 Zn0B N05D H05D 108.9 . . ?
 Zn0B N05D H05E 108.9 . . ?
 H05B N05D H05C 106.7 . . ?
 H05D N05D H05E 107.7 . . ?
 C11 N05D Zn0B 113.4(12) . . ?
 C11 N05D H05D 108.9 . . ?
 C11 N05D H05E 108.9 . . ?
 C38 N05D Zn0B 121(2) . . ?
 C38 N05D H05B 107.0 . . ?
 C38 N05D H05C 107.0 . . ?
 N031 C05E C074 110.0(11) . . ?
 N031 C05E C08J 132.0(13) . . ?
 C074 C05E C08J 118.0(14) . . ?
 C02Q C05F C04V 116.2(12) . . ?
 C02Q C05F H05O 121.9 . . ?
 C04V C05F H05O 121.9 . . ?
 H05F C05G H05G 107.9 . . ?
 C06Z C05G H05F 109.2 . . ?
 C06Z C05G H05G 109.2 . . ?
 C06Z C05G C07R 112.1(13) . . ?
 C07R C05G H05F 109.2 . . ?
 C07R C05G H05G 109.2 . . ?
 Zn0C N05H H05P 110.2 . . ?
 Zn0C N05H H05Q 110.2 . . ?
 H05P N05H H05Q 108.5 . . ?
 C07D N05H Zn0C 107.7(8) . . ?
 C07D N05H H05P 110.2 . . ?
 C07D N05H H05Q 110.2 . . ?
 N00R C05I C04Q 108.6(10) . . ?
 C07F C05I N00R 132.0(11) . . ?
 C07F C05I C04Q 119.4(11) . . ?
 C04H C05J H05J 121.3 . . ?
 C04H C05J C07Y 117.5(14) . . ?
 C07Y C05J H05J 121.3 . . ?
 C04Y C05K H05S 118.6 . . ?
 C04Y C05K C08O 122.7(13) . . ?
 C08O C05K H05S 118.6 . . ?
 C04Q C05L H05L 121.3 . . ?
 C04Q C05L C089 117.4(12) . . ?
 C089 C05L H05L 121.3 . . ?
 H05T C05M H05V 107.9 . . ?
 C05N C05M H05T 109.3 . . ?
 C05N C05M H05V 109.3 . . ?
 C06W C05M H05T 109.3 . . ?
 C06W C05M H05V 109.3 . . ?
 C06W C05M C05N 111.8(11) . . ?
 C04L C05N H05W 109.3 . . ?
 C04L C05N H05Y 109.3 . . ?
 C05M C05N C04L 111.4(12) . . ?
 C05M C05N H05W 109.3 . . ?
 C05M C05N H05Y 109.3 . . ?
 H05W C05N H05Y 108.0 . . ?
 C05S C05O H05Z 119.8 . . ?
 C06P C05O H05Z 119.8 . . ?
 C06P C05O C05S 120.4(12) . . ?
 N01T C05P C084 130.3(13) . . ?
 C047 C05P N01T 109.4(10) . . ?
 C047 C05P C084 120.3(14) . . ?
 N03B C05Q H05 109.3 . . ?
 N03B C05Q HA 109.3 . . ?
 C04G C05Q N03B 111.7(11) . . ?
 C04G C05Q H05 109.3 . . ?
 C04G C05Q HA 109.3 . . ?
 H05 C05Q HA 107.9 . . ?
 N02I C05R H05R 107.9 . . ?
 N02I C05R C06V 113.7(13) . . ?
 N02I C05R C07X 107.0(11) . . ?
 C06V C05R H05R 107.9 . . ?
 C06V C05R C07X 112.3(13) . . ?
 C07X C05R H05R 107.9 . . ?
 C03O C05S C05O 123.4(13) . . ?
 C03O C05S H4 118.3 . . ?
 C05O C05S H4 118.3 . . ?
 H05H C05T H05I 107.8 . . ?
 C066 C05T H05H 109.1 . . ?
 C066 C05T H05I 109.1 . . ?
 C066 C05T C073 112.7(12) . . ?
 C073 C05T H05H 109.1 . . ?
 C073 C05T H05I 109.1 . . ?
 C06N C05U H05U 118.8 . . ?
 C06N C05U C07K 122.4(13) . . ?
 C07K C05U H05U 118.8 . . ?
 N01C C05V C03Q 108.3(9) . . ?
 N01C C05V C03S 130.7(11) . . ?
 C03S C05V C03Q 121.0(10) . . ?
 H05K C05W H05M 108.0 . . ?
 C06S C05W H05K 109.4 . . ?
 C06S C05W H05M 109.4 . . ?
 C06S C05W C07R 111.2(12) . . ?
 C07R C05W H05K 109.4 . . ?
 C07R C05W H05M 109.4 . . ?
 C04P C05X H05X 119.9 . . ?
 C04P C05X C072 120.2(12) . . ?
 C072 C05X H05X 119.9 . . ?
 H5 C05Y HB 108.0 . . ?
 C063 C05Y H5 109.4 . . ?
 C063 C05Y HB 109.4 . . ?
 C063 C05Y C08P 111.4(12) . . ?
 C08P C05Y H5 109.4 . . ?
 C08P C05Y HB 109.4 . . ?
 N01R C060 C04H 108.7(11) . . ?
 N01R C060 C088 132.4(13) . . ?
 C088 C060 C04H 118.9(14) . . ?
 N044 C061 H061 108.3 . . ?
 N044 C061 C063 107.5(9) . . ?
 N044 C061 C075 114.0(11) . . ?
 C063 C061 H061 108.3 . . ?
 C075 C061 H061 108.3 . . ?
 C075 C061 C063 110.4(10) . . ?
 N01Q C062 C01Z 108.3(9) . . ?
 N01Q C062 C07L 131.1(11) . . ?
 C01Z C062 C07L 120.5(10) . . ?
 N011 C063 C05Y 114.7(11) . . ?
 N011 C063 C061 108.6(10) . . ?
 N011 C063 H063 107.0 . . ?
 C05Y C063 C061 112.1(10) . . ?
 C05Y C063 H063 107.0 . . ?
 C061 C063 H063 107.0 . . ?
 N021 C064 H06R 109.3 . . ?
 N021 C064 H06S 109.3 . . ?
 N021 C064 C06Q 111.6(9) . . ?
 H06R C064 H06S 108.0 . . ?
 C06Q C064 H06R 109.3 . . ?
 C06Q C064 H06S 109.3 . . ?
 N03B C065 C04X 114.3(9) . . ?
 N03B C065 H06T 108.7 . . ?
 N03B C065 H06U 108.7 . . ?
 C04X C065 H06T 108.7 . . ?
 C04X C065 H06U 108.7 . . ?
 H06T C065 H06U 107.6 . . ?
 C05T C066 H06A 109.7 . . ?
 C05T C066 H06B 109.7 . . ?
 C05T C066 C06T 110.0(12) . . ?
 H06A C066 H06B 108.2 . . ?
 C06T C066 H06A 109.7 . . ?
 C06T C066 H06B 109.7 . . ?
 N018 C067 H06C 108.9 . . ?
 N018 C067 H06D 108.9 . . ?
 C03T C067 N018 113.2(9) . . ?
 C03T C067 H06C 108.9 . . ?
 C03T C067 H06D 108.9 . . ?
 H06C C067 H06D 107.8 . . ?
 N01S C068 H06E 108.4 . . ?
 N01S C068 H06F 108.4 . . ?
 C033 C068 N01S 115.5(9) . . ?
 C033 C068 H06E 108.4 . . ?
 C033 C068 H06F 108.4 . . ?
 H06E C068 H06F 107.5 . . ?
 C06U C069 H069 120.0 . . ?
 C092 C069 H069 120.0 . . ?
 C092 C069 C06U 120.0(14) . . ?
 C03E C06A C083 119.5(12) . . ?
 N03X C06A C03E 109.0(10) . . ?
 N03X C06A C083 131.5(12) . . ?
 C051 C06B H06V 122.2 . . ?
 C051 C06B C06H 115.5(14) . . ?
 C06H C06B H06V 122.2 . . ?
 N00Y C06C C03P 114.9(9) . . ?
 N00Y C06C H06G 108.6 . . ?
 N00Y C06C H06H 108.6 . . ?
 C03P C06C H06G 108.6 . . ?
 C03P C06C H06H 108.6 . . ?
 H06G C06C H06H 107.5 . . ?
 N039 C06D C07V 108.4(11) . . ?
 C096 C06D N039 130.5(14) . . ?
 C096 C06D C07V 120.9(13) . . ?
 C02K C06E H06W 120.9 . . ?
 C02K C06E C07Q 118.1(12) . . ?
 C07Q C06E H06W 120.9 . . ?
 N022 C06G C043 111.3(11) . . ?
 N022 C06G C093 131.8(12) . . ?
 C093 C06G C043 116.9(12) . . ?
 C06B C06H H06 118.5 . . ?
 C06I C06H C06B 123.1(12) . . ?
 C06I C06H H06 118.5 . . ?
 C03L C06I H6 118.5 . . ?
 C06H C06I C03L 123.1(14) . . ?
 C06H C06I H6 118.5 . . ?
 N01X C06J C02S 122.0(10) . . ?
 N052 C06J N01X 115.7(11) . . ?
 N052 C06J C02S 122.2(11) . . ?
 N020 C06K C04L 112.6(10) . . ?
 N020 C06K H7 108.2 . . ?
 C04L C06K H7 108.2 . . ?
 C07J C06K N020 107.2(9) . . ?
 C07J C06K C04L 112.4(10) . . ?
 C07J C06K H7 108.2 . . ?
 N018 C06L C02V 115.5(9) . . ?
 N018 C06L H06I 108.4 . . ?
 N018 C06L H06J 108.4 . . ?
 C02V C06L H06I 108.4 . . ?
 C02V C06L H06J 108.4 . . ?
 H06I C06L H06J 107.5 . . ?
 C04D C06M H8 120.2 . . ?
 C04D C06M C087 119.7(11) . . ?
 C087 C06M H8 120.2 . . ?
 C03Y C06N H06N 121.8 . . ?
 C05U C06N C03Y 116.5(13) . . ?
 C05U C06N H06N 121.8 . . ?
 C046 C06P H9 120.9 . . ?
 C05O C06P C046 118.1(12) . . ?
 C05O C06P H9 120.9 . . ?
 N01E C06Q C064 121.7(11) . . ?
 N01P C06Q N01E 116.7(10) . . ?
 N01P C06Q C064 120.9(11) . . ?
 N01M C06R C02O 113.1(10) . . ?
 N01M C06R H10 109.0 . . ?
 N01M C06R HC 109.0 . . ?
 C02O C06R H10 109.0 . . ?
 C02O C06R HC 109.0 . . ?
 H10 C06R HC 107.8 . . ?
 C05W C06S H06K 109.0 . . ?
 C05W C06S H06L 109.0 . . ?
 H06K C06S H06L 107.8 . . ?
 C090 C06S C05W 112.7(12) . . ?
 C090 C06S H06K 109.0 . . ?
 C090 C06S H06L 109.0 . . ?
 C066 C06T H06M 109.4 . . ?
 C066 C06T H06O 109.4 . . ?
 H06M C06T H06O 108.0 . . ?
 C1 C06T C066 111.1(12) . . ?
 C1 C06T H06M 109.4 . . ?
 C1 C06T H06O 109.4 . . ?
 N052 C06U C04U 108.1(11) . . ?
 C069 C06U C04U 120.3(14) . . ?
 C069 C06U N052 131.5(13) . . ?
 C05R C06V H06P 109.1 . . ?
 C05R C06V H06Q 109.1 . . ?
 H06P C06V H06Q 107.9 . . ?
 C08A C06V C05R 112.4(17) . . ?
 C08A C06V H06P 109.1 . . ?
 C08A C06V H06Q 109.1 . . ?
 C05M C06W H12 109.2 . . ?
 C05M C06W HD 109.2 . . ?
 C05M C06W C07J 112.2(11) . . ?
 H12 C06W HD 107.9 . . ?
 C07J C06W H12 109.2 . . ?
 C07J C06W HD 109.2 . . ?
 C08W C06X H06X 118.7 . . ?
 C08W C06X C08Z 122.5(15) . . ?
 C08Z C06X H06X 118.7 . . ?
 C04A C06Y H06Y 118.6 . . ?
 C07L C06Y C04A 122.8(12) . . ?
 C07L C06Y H06Y 118.6 . . ?
 N03A C06Z C05G 113.4(11) . . ?
 N03A C06Z H06Z 106.7 . . ?
 N03A C06Z C090 110.3(10) . . ?
 C05G C06Z H06Z 106.7 . . ?
 C05G C06Z C090 112.7(11) . . ?
 C090 C06Z H06Z 106.7 . . ?
 N04C C070 H070 108.1 . . ?
 N04C C070 C076 113.1(11) . . ?
 N04C C070 C07D 108.9(11) . . ?
 C076 C070 H070 108.1 . . ?
 C076 C070 C07D 110.4(13) . . ?
 C07D C070 H070 108.1 . . ?
 N017 C071 C04W 123.0(10) . . ?
 N01O C071 N017 115.2(11) . . ?
 N01O C071 C04W 121.8(10) . . ?
 C04S C072 H072 118.9 . . ?
 C05X C072 C04S 122.2(12) . . ?
 C05X C072 H072 118.9 . . ?
 C05T C073 H07A 109.2 . . ?
 C05T C073 H07B 109.2 . . ?
 H07A C073 H07B 107.9 . . ?
 C09H C073 C05T 112.2(12) . . ?
 C09H C073 H07A 109.2 . . ?
 C09H C073 H07B 109.2 . . ?
 N01V C074 C05E 106.6(11) . . ?
 C08V C074 N01V 130.7(12) . . ?
 C08V C074 C05E 122.7(13) . . ?
 C061 C075 H07H 109.3 . . ?
 C061 C075 H07I 109.3 . . ?
 H07H C075 H07I 107.9 . . ?
 C07T C075 C061 111.8(11) . . ?
 C07T C075 H07H 109.3 . . ?
 C07T C075 H07I 109.3 . . ?
 C070 C076 H07J 109.8 . . ?
 C070 C076 H07M 109.8 . . ?
 H07J C076 H07M 108.3 . . ?
 C09B C076 C070 109.2(12) . . ?
 C09B C076 H07J 109.8 . . ?
 C09B C076 H07M 109.8 . . ?
 C07F C077 H077 120.2 . . ?
 C07F C077 C089 119.6(13) . . ?
 C089 C077 H077 120.2 . . ?
 C049 C078 H078 120.8 . . ?
 C049 C078 C08O 118.4(13) . . ?
 C08O C078 H078 120.8 . . ?
 C08N C079 N02U 104.9(15) . . ?
 C08N C079 C09A 125.4(15) . . ?
 C09A C079 N02U 129.7(15) . . ?
 C03U C07A H07C 118.9 . . ?
 C055 C07A C03U 122.2(13) . . ?
 C055 C07A H07C 118.9 . . ?
 C07V C07B H07D 122.5 . . ?
 C07V C07B C08B 114.9(16) . . ?
 C08B C07B H07D 122.5 . . ?
 N00S C07C C03O 131.4(11) . . ?
 N00S C07C C046 109.1(10) . . ?
 C046 C07C C03O 119.5(10) . . ?
 N05H C07D C070 106.0(12) . . ?
 N05H C07D H07N 108.0 . . ?
 N05H C07D C08M 115.7(12) . . ?
 C070 C07D H07N 108.0 . . ?
 C08M C07D C070 110.9(12) . . ?
 C08M C07D H07N 108.0 . . ?
 N01V C07E C08I 121.8(11) . . ?
 N031 C07E N01V 116.2(11) . . ?
 N031 C07E C08I 122.0(11) . . ?
 C05I C07F H07F 120.2 . . ?
 C077 C07F C05I 119.5(12) . . ?
 C077 C07F H07F 120.2 . . ?
 C08R N07G C08N 101.7(14) . . ?
 N03V C07I H07O 108.4 . . ?
 N03V C07I C08E 112.8(13) . . ?
 N03V C07I C09G 109.6(12) . . ?
 C08E C07I H07O 108.4 . . ?
 C09G C07I H07O 108.4 . . ?
 C09G C07I C08E 109.2(13) . . ?
 N04I C07J C06K 110.0(10) . . ?
 N04I C07J C06W 113.4(10) . . ?
 N04I C07J H07P 107.4 . . ?
 C06K C07J C06W 110.8(10) . . ?
 C06K C07J H07P 107.4 . . ?
 C06W C07J H07P 107.4 . . ?
 C04J C07K C05U 120.4(13) . . ?
 C04J C07K H07K 119.8 . . ?
 C05U C07K H07K 119.8 . . ?
 C062 C07L H07L 121.6 . . ?
 C06Y C07L C062 116.7(11) . . ?
 C06Y C07L H07L 121.6 . . ?
 Zn0B N0 H0A 110.8 . . ?
 Zn0B N0 H0B 110.8 . . ?
 H0A N0 H0B 108.9 . . ?
 C40 N0 Zn0B 105(2) . . ?
 C40 N0 H0A 110.8 . . ?
 C40 N0 H0B 110.8 . . ?
 C08G C07N H07Q 120.6 . . ?
 C09Y C07N H07Q 120.6 . . ?
 C09Y C07N C08G 118.8(18) . . ?
 C050 C07O H07R 120.1 . . ?
 C050 C07O C07Q 119.8(12) . . ?
 C07Q C07O H07R 120.1 . . ?
 C082 C07P H07S 118.1 . . ?
 C08F C07P H07S 118.1 . . ?
 C08F C07P C082 123.7(14) . . ?
 C06E C07Q C07O 121.8(12) . . ?
 C06E C07Q H07T 119.1 . . ?
 C07O C07Q H07T 119.1 . . ?
 C05G C07R C05W 110.1(12) . . ?
 C05G C07R H07E 109.6 . . ?
 C05G C07R H07G 109.6 . . ?
 C05W C07R H07E 109.6 . . ?
 C05W C07R H07G 109.6 . . ?
 H07E C07R H07G 108.2 . . ?
 C075 C07T H07V 109.3 . . ?
 C075 C07T H07W 109.3 . . ?
 C075 C07T C08P 111.7(11) . . ?
 H07V C07T H07W 107.9 . . ?
 C08P C07T H07V 109.3 . . ?
 C08P C07T H07W 109.3 . . ?
 C04F C07U H07U 118.7 . . ?
 C04F C07U C080 122.6(12) . . ?
 C080 C07U H07U 118.7 . . ?
 N01J C07V C06D 108.3(11) . . ?
 N01J C07V C07B 130.7(13) . . ?
 C07B C07V C06D 121.1(13) . . ?
 N040 C07X C05R 107.6(11) . . ?
 N040 C07X H07X 108.9 . . ?
 N040 C07X C09J 113.5(14) . . ?
 C05R C07X H07X 108.9 . . ?
 C09J C07X C05R 109.1(13) . . ?
 C09J C07X H07X 108.9 . . ?
 C05J C07Y H07Y 120.2 . . ?
 C08S C07Y C05J 119.7(15) . . ?
 C08S C07Y H07Y 120.2 . . ?
 C02Y C07Z H07Z 120.3 . . ?
 C09O C07Z C02Y 119.5(15) . . ?
 C09O C07Z H07Z 120.3 . . ?
 C02G C080 C07U 119.9(12) . . ?
 C02G C080 H080 120.0 . . ?
 C07U C080 H080 120.0 . . ?
 C05C C082 H082 121.3 . . ?
 C07P C082 C05C 117.4(13) . . ?
 C07P C082 H082 121.3 . . ?
 C06A C083 H083 121.5 . . ?
 C08W C083 C06A 117.0(13) . . ?
 C08W C083 H083 121.5 . . ?
 C05P C084 H084 121.0 . . ?
 C094 C084 C05P 118.0(15) . . ?
 C094 C084 H084 121.0 . . ?
 C047 C085 H085 121.1 . . ?
 C047 C085 C09L 117.7(15) . . ?
 C09L C085 H085 121.1 . . ?
 C058 C086 H086 119.7 . . ?
 C058 C086 C093 120.6(15) . . ?
 C093 C086 H086 119.7 . . ?
 C054 C087 C06M 122.3(12) . . ?
 C054 C087 H087 118.9 . . ?
 C06M C087 H087 118.9 . . ?
 C060 C088 H088 121.1 . . ?
 C08S C088 C060 117.9(14) . . ?
 C08S C088 H088 121.1 . . ?
 C05L C089 H089 118.7 . . ?
 C077 C089 C05L 122.7(14) . . ?
 C077 C089 H089 118.7 . . ?
 C06V C08A H08A 109.4 . . ?
 C06V C08A H08B 109.4 . . ?
 C06V C08A C098 111.1(15) . . ?
 H08A C08A H08B 108.0 . . ?
 C098 C08A H08A 109.4 . . ?
 C098 C08A H08B 109.4 . . ?
 C07B C08B H08C 117.8 . . ?
 C09U C08B C07B 124.3(16) . . ?
 C09U C08B H08C 117.8 . . ?
 C04R C08D H08F 121.5 . . ?
 C08F C08D C04R 117.0(14) . . ?
 C08F C08D H08F 121.5 . . ?
 C07I C08E H08G 109.3 . . ?
 C07I C08E H08H 109.3 . . ?
 C07I C08E C09K 111.5(14) . . ?
 H08G C08E H08H 108.0 . . ?
 C09K C08E H08G 109.3 . . ?
 C09K C08E H08H 109.3 . . ?
 C07P C08F C08D 121.0(14) . . ?
 C07P C08F H08I 119.5 . . ?
 C08D C08F H08I 119.5 . . ?
 N034 C08G C091 105.8(14) . . ?
 C07N C08G N034 131.4(14) . . ?
 C07N C08G C091 122.6(15) . . ?
 N01N C08I C07E 112.4(9) . . ?
 N01N C08I H08D 109.1 . . ?
 N01N C08I H08E 109.1 . . ?
 C07E C08I H08D 109.1 . . ?
 C07E C08I H08E 109.1 . . ?
 H08D C08I H08E 107.9 . . ?
 C05E C08J H08J 120.7 . . ?
 C09Q C08J C05E 118.6(15) . . ?
 C09Q C08J H08J 120.7 . . ?
 C07D C08M H08K 108.9 . . ?
 C07D C08M H08L 108.9 . . ?
 C07D C08M C09F 113.2(14) . . ?
 H08K C08M H08L 107.7 . . ?
 C09F C08M H08K 108.9 . . ?
 C09F C08M H08L 108.9 . . ?
 C079 C08N C0A9 117(2) . . ?
 N07G C08N C079 112.1(13) . . ?
 N07G C08N C0A9 131(2) . . ?
 C05K C08O H08O 120.1 . . ?
 C078 C08O C05K 119.8(13) . . ?
 C078 C08O H08O 120.1 . . ?
 C05Y C08P C07T 110.0(13) . . ?
 C05Y C08P H08M 109.7 . . ?
 C05Y C08P H08N 109.7 . . ?
 C07T C08P H08M 109.7 . . ?
 C07T C08P H08N 109.7 . . ?
 H08M C08P H08N 108.2 . . ?
 N02U C08R C08X 122.7(11) . . ?
 N07G C08R N02U 117.2(14) . . ?
 N07G C08R C08X 119.8(13) . . ?
 C07Y C08S H08S 118.4 . . ?
 C088 C08S C07Y 123.2(14) . . ?
 C088 C08S H08S 118.4 . . ?
 C059 C08T H08T 119.0 . . ?
 C059 C08T C092 122.0(15) . . ?
 C092 C08T H08T 119.0 . . ?
 O0AB S08U C6 115.7(15) . . ?
 O0AB S08U C45 118.2(17) . . ?
 C6 S08U C45 104.2(13) . . ?
 C074 C08V H08V 121.4 . . ?
 C074 C08V C097 117.2(15) . . ?
 C097 C08V H08V 121.4 . . ?
 C06X C08W C083 122.6(14) . . ?
 C06X C08W H08W 118.7 . . ?
 C083 C08W H08W 118.7 . . ?
 N03B C08X C08R 111.8(10) . . ?
 N03B C08X H08P 109.2 . . ?
 N03B C08X H08Q 109.2 . . ?
 C08R C08X H08P 109.2 . . ?
 C08R C08X H08Q 109.2 . . ?
 H08P C08X H08Q 107.9 . . ?
 C04M C08Y H08Y 120.1 . . ?
 C04M C08Y C099 119.8(15) . . ?
 C099 C08Y H08Y 120.1 . . ?
 C03E C08Z H08Z 121.8 . . ?
 C06X C08Z C03E 116.4(13) . . ?
 C06X C08Z H08Z 121.8 . . ?
 N04N C090 C06S 113.9(11) . . ?
 N04N C090 C06Z 108.8(10) . . ?
 N04N C090 H090 107.2 . . ?
 C06S C090 H090 107.2 . . ?
 C06Z C090 C06S 112.0(11) . . ?
 C06Z C090 H090 107.2 . . ?
 N057 C091 C08G 111.7(14) . . ?
 N057 C091 C0AA 130.9(17) . . ?
 C08G C091 C0AA 117.1(18) . . ?
 C069 C092 C08T 119.9(14) . . ?
 C069 C092 H092 120.0 . . ?
 C08T C092 H092 120.0 . . ?
 C06G C093 C086 118.5(14) . . ?
 C06G C093 H093 120.7 . . ?
 C086 C093 H093 120.7 . . ?
 C084 C094 H094 119.2 . . ?
 C084 C094 C09L 121.6(15) . . ?
 C09L C094 H094 119.2 . . ?
 C06D C096 H096 120.4 . . ?
 C09U C096 C06D 119.1(16) . . ?
 C09U C096 H096 120.4 . . ?
 C08V C097 H097 119.0 . . ?
 C09Q C097 C08V 122.0(15) . . ?
 C09Q C097 H097 119.0 . . ?
 C08A C098 H09A 109.5 . . ?
 C08A C098 H09B 109.5 . . ?
 H09A C098 H09B 108.1 . . ?
 C09J C098 C08A 110.9(14) . . ?
 C09J C098 H09A 109.5 . . ?
 C09J C098 H09B 109.5 . . ?
 C08Y C099 H099 120.4 . . ?
 C08Y C099 C09O 119.1(14) . . ?
 C09O C099 H099 120.4 . . ?
 C079 C09A H09E 122.0 . . ?
 C0A1 C09A C079 115.9(19) . . ?
 C0A1 C09A H09E 122.0 . . ?
 C076 C09B H09F 109.2 . . ?
 C076 C09B H09G 109.2 . . ?
 H09F C09B H09G 107.9 . . ?
 C09F C09B C076 112.1(14) . . ?
 C09F C09B H09F 109.2 . . ?
 C09F C09B H09G 109.2 . . ?
 C08M C09F H09I 109.8 . . ?
 C08M C09F H09J 109.8 . . ?
 C09B C09F C08M 109.5(15) . . ?
 C09B C09F H09I 109.8 . . ?
 C09B C09F H09J 109.8 . . ?
 H09I C09F H09J 108.2 . . ?
 C07I C09G H09K 108.0 . . ?
 C07I C09G C09N 112.2(14) . . ?
 C09N C09G H09K 108.0 . . ?
 N09V C09G C07I 107.5(13) . . ?
 N09V C09G H09K 108.0 . . ?
 N09V C09G C09N 113.1(13) . . ?
 N048 C09H C073 115.3(11) . . ?
 N048 C09H H09H 107.9 . . ?
 N048 C09H C1 106.8(10) . . ?
 C073 C09H H09H 107.9 . . ?
 C073 C09H C1 110.9(10) . . ?
 C1 C09H H09H 107.9 . . ?
 C07X C09J C098 112.7(16) . . ?
 C07X C09J H09C 109.0 . . ?
 C07X C09J H09D 109.0 . . ?
 C098 C09J H09C 109.0 . . ?
 C098 C09J H09D 109.0 . . ?
 H09C C09J H09D 107.8 . . ?
 C08E C09K H09M 109.7 . . ?
 C08E C09K H09N 109.7 . . ?
 C08E C09K C0A2 109.8(17) . . ?
 H09M C09K H09N 108.2 . . ?
 C0A2 C09K H09M 109.7 . . ?
 C0A2 C09K H09N 109.7 . . ?
 C085 C09L H09L 119.5 . . ?
 C094 C09L C085 121.1(16) . . ?
 C094 C09L H09L 119.4 . . ?
 C09G C09N H09O 109.0 . . ?
 C09G C09N H09P 109.0 . . ?
 H09O C09N H09P 107.8 . . ?
 C0A2 C09N C09G 112.7(16) . . ?
 C0A2 C09N H09O 109.0 . . ?
 C0A2 C09N H09P 109.0 . . ?
 C07Z C09O C099 120.1(16) . . ?
 C07Z C09O H09R 120.0 . . ?
 C099 C09O H09R 120.0 . . ?
 C08J C09Q C097 121.5(15) . . ?
 C08J C09Q H09Q 119.3 . . ?
 C097 C09Q H09Q 119.3 . . ?
 O0AB S09R C6 93.8(17) . . ?
 O0AB S09R C45 106.9(15) . . ?
 C45 S09R C6 98.2(15) . . ?
 C08B C09U H09U 120.2 . . ?
 C096 C09U C08B 119.5(16) . . ?
 C096 C09U H09U 120.2 . . ?
 Zn0C N09V H09S 109.8 . . ?
 Zn0C N09V H09T 109.8 . . ?
 C09G N09V Zn0C 109.4(9) . . ?
 C09G N09V H09S 109.8 . . ?
 C09G N09V H09T 109.8 . . ?
 H09S N09V H09T 108.2 . . ?
 C07N C09Y H09Y 121.5 . . ?
 C07N C09Y C0AK 117(2) . . ?
 C0AK C09Y H09Y 121.5 . . ?
 C09A C0A1 H0A1 118.4 . . ?
 C09A C0A1 C0A3 123(2) . . ?
 C0A3 C0A1 H0A1 118.4 . . ?
 C09K C0A2 H0AE 109.8 . . ?
 C09K C0A2 H0AF 109.8 . . ?
 C09N C0A2 C09K 109.6(17) . . ?
 C09N C0A2 H0AE 109.8 . . ?
 C09N C0A2 H0AF 109.8 . . ?
 H0AE C0A2 H0AF 108.2 . . ?
 C0A1 C0A3 H0A3 120.4 . . ?
 C0A1 C0A3 C0A9 119(2) . . ?
 C0A9 C0A3 H0A3 120.4 . . ?
 C08N C0A9 H0A9 120.5 . . ?
 C0A3 C0A9 C08N 119(2) . . ?
 C0A3 C0A9 H0A9 120.5 . . ?
 C091 C0AA H0AG 120.5 . . ?
 C0AK C0AA C091 119(2) . . ?
 C0AK C0AA H0AG 120.5 . . ?
 H0AA C0AC H0AB 108.1 . . ?
 C0AN C0AC H0AA 109.6 . . ?
 C0AN C0AC H0AB 109.6 . . ?
 C0AN C0AC C20 110(2) . . ?
 C20 C0AC H0AA 109.6 . . ?
 C20 C0AC H0AB 109.6 . . ?
 C09Y C0AK H0AK 117.4 . . ?
 C0AA C0AK C09Y 125(2) . . ?
 C0AA C0AK H0AK 117.4 . . ?
 C0AC C0AN H0AC 107.7 . . ?
 C0AC C0AN H0AD 107.7 . . ?
 C0AC C0AN C4 118(2) . . ?
 H0AC C0AN H0AD 107.1 . . ?
 C4 C0AN H0AC 107.7 . . ?
 C4 C0AN H0AD 107.7 . . ?
 N05D C11 H11 104.9 . . ?
 N05D C11 C4 110(3) . . ?
 N05D C11 C40 112(3) . . ?
 C4 C11 H11 104.9 . . ?
 C4 C11 C40 119(3) . . ?
 C40 C11 H11 104.9 . . ?
 C0AC C20 H20A 111.0 . . ?
 C0AC C20 H20B 111.0 . . ?
 H20A C20 H20B 109.0 . . ?
 C40 C20 C0AC 104(3) . . ?
 C40 C20 H20A 111.0 . . ?
 C40 C20 H20B 111.0 . . ?
 N02L C1 C06T 112.3(11) . . ?
 N02L C1 C09H 106.9(10) . . ?
 N02L C1 H1 108.7 . . ?
 C06T C1 C09H 111.4(11) . . ?
 C06T C1 H1 108.7 . . ?
 C09H C1 H1 108.7 . . ?
 O02T S7 C09W 99.1(14) . . ?
 C0A0 S7 O02T 117.0(17) . . ?
 C0A0 S7 C09W 114.0(18) . . ?
 N8 C3 H3 110.5 . . ?
 N8 C3 C15 112(7) . . ?
 N8 C3 C38 107(6) . . ?
 C15 C3 H3 110.5 . . ?
 C15 C3 C38 106(5) . . ?
 C38 C3 H3 110.5 . . ?
 C0AN C4 H4A 111.0 . . ?
 C0AN C4 H4B 111.0 . . ?
 C11 C4 C0AN 104(3) . . ?
 C11 C4 H4A 111.0 . . ?
 C11 C4 H4B 111.0 . . ?
 H4A C4 H4B 109.0 . . ?
 Zn0B N8 H8A 109.8 . . ?
 Zn0B N8 H8B 109.8 . . ?
 C3 N8 Zn0B 110(4) . . ?
 C3 N8 H8A 109.8 . . ?
 C3 N8 H8B 109.8 . . ?
 H8A N8 H8B 108.2 . . ?
 C3 C15 H15A 108.5 . . ?
 C3 C15 H15B 108.5 . . ?
 C3 C15 C31 115(5) . . ?
 H15A C15 H15B 107.5 . . ?
 C31 C15 H15A 108.5 . . ?
 C31 C15 H15B 108.5 . . ?
 C15 C31 H31A 108.5 . . ?
 C15 C31 H31B 108.5 . . ?
 H31A C31 H31B 107.5 . . ?
 C43 C31 C15 115(3) . . ?
 C43 C31 H31A 108.5 . . ?
 C43 C31 H31B 108.5 . . ?
 N05D C38 C3 109(5) . . ?
 N05D C38 H38 101.2 . . ?
 N05D C38 C110 141(5) . . ?
 C3 C38 H38 101.2 . . ?
 C110 C38 C3 98(5) . . ?
 C110 C38 H38 101.2 . . ?
 N0 C40 H40 108.6 . . ?
 C11 C40 N0 108(4) . . ?
 C11 C40 H40 108.6 . . ?
 C20 C40 N0 107(3) . . ?
 C20 C40 C11 115(3) . . ?
 C20 C40 H40 108.6 . . ?
 C31 C43 H43A 112.0 . . ?
 C31 C43 H43B 112.0 . . ?
 H43A C43 H43B 109.7 . . ?
 C110 C43 C31 99(5) . . ?
 C110 C43 H43A 112.0 . . ?
 C110 C43 H43B 112.0 . . ?
 C38 C110 H11A 100.9 . . ?
 C38 C110 H11B 100.9 . . ?
 C43 C110 C38 144(7) . . ?
 C43 C110 H11A 100.9 . . ?
 C43 C110 H11B 100.9 . . ?
 H11A C110 H11B 104.4 . . ?
 O6 S89 C1G 105.5(18) . . ?
 O6 S89 C1H 106.1(19) . . ?
 C1G S89 C1H 101.1(17) . . ?
 O2 S8 C9 97.3(13) . . ?
 O2 S8 C12 98.9(13) . . ?
 C12 S8 C9 97.8(13) . . ?
 O1 S10 C16 111(2) . . ?
 O1 S10 C17 108.0(19) . . ?
 C16 S10 C17 101.7(18) . . ?
 O3 S11 C1A 103.0(17) . . ?
 O3 S11 C1B 113.1(19) . . ?
 C1B S11 C1A 99.2(16) . . ?
 O3 S21 C1A 105.9(18) . . ?
 O3 S21 C1B 115(2) . . ?
 C1B S21 C1A 110.6(18) . . ?
 O4 S12 C1C 106.6(18) . . ?
 O4 S12 C1D 107.8(19) . . ?
 C1D S12 C1C 99.5(17) . . ?
 O5 S13 C1E 94.4(15) . . ?
 O5 S13 C1F 98.1(16) . . ?
 C1F S13 C1E 95.5(15) . . ?
 O6 S5 C1G 105.1(18) . . ?
 O6 S5 C1H 106.9(18) . . ?
 C1H S5 C1G 100.3(17) . . ?
 O7 S14 C1I 105.6(15) . . ?
 O7 S14 C1J 98.3(16) . . ?
 C1I S14 C1J 92.9(14) . . ?
 O9 S15 C1K 108(2) . . ?
 O9 S15 C1L 106(2) . . ?
 C1K S15 C1L 101.3(19) . . ?
 O10 S16 C2 105.1(19) . . ?
 O10 S16 C7 109(2) . . ?
 C7 S16 C2 103.4(19) . . ?
 O11 S17 C19 103.8(15) . . ?
 O11 S17 C1M 105.4(15) . . ?
 C19 S17 C1M 99.0(16) . . ?
 O12 S18 C1N 101.9(19) . . ?
 O12 S18 C1O 104(2) . . ?
 C1O S18 C1N 100.8(19) . . ?
 O13 S19 C1P 103.4(18) . . ?
 O13 S19 C1Q 112(2) . . ?
 C1Q S19 C1P 106(3) . . ?
 C14 S1A C1S 98.1(16) . . ?
 O1R S1A C14 121(2) . . ?
 O1R S1A C1S 104.1(18) . . ?

loop_
  _geom_torsion_atom_site_label_1
  _geom_torsion_atom_site_label_2
  _geom_torsion_atom_site_label_3
  _geom_torsion_atom_site_label_4
  _geom_torsion
  _geom_torsion_site_symmetry_1
  _geom_torsion_site_symmetry_2
  _geom_torsion_site_symmetry_3
  _geom_torsion_site_symmetry_4
  _geom_torsion_publ_flag
 Zn01 N010 C03N C02H 174.1(8) . . . . ?
 Zn01 N010 C03N C04D -6.4(18) . . . . ?
 Zn01 N010 C041 N00W -174.0(7) . . . . ?
 Zn01 N010 C041 C03C 9.9(15) . . . . ?
 Zn01 N01H C038 N015 174.1(8) . . . . ?
 Zn01 N01H C038 C02R -4.4(16) . . . . ?
 Zn01 N01H C03F C049 -174.0(8) . . . . ?
 Zn01 N01H C03F C04Y 4.7(18) . . . . ?
 Zn01 N01I C032 N00S -172.1(7) . . . . ?
 Zn01 N01I C032 C045 7.7(14) . . . . ?
 Zn01 N01I C046 C06P -5.7(19) . . . . ?
 Zn01 N01I C046 C07C 171.3(8) . . . . ?
 Zn01 N01X C04U C059 -2(2) . . . . ?
 Zn01 N01X C04U C06U 177.7(9) . . . . ?
 Zn01 N01X C06J C02S 0.5(17) . . . . ?
 Zn01 N01X C06J N052 -175.2(9) . . . . ?
 Zn02 N00N C024 N022 176.7(8) . . . . ?
 Zn02 N00N C024 C02C -3.3(16) . . . . ?
 Zn02 N00N C043 C05A 3.1(18) . . . . ?
 Zn02 N00N C043 C06G -177.3(8) . . . . ?
 Zn02 N00V C01W N01F 171.6(8) . . . . ?
 Zn02 N00V C01W C023 -15.3(17) . . . . ?
 Zn02 N00V C03Y C02B -171.9(8) . . . . ?
 Zn02 N00V C03Y C06N 9(2) . . . . ?
 Zn02 N01B C01L C02G -12.7(17) . . . . ?
 Zn02 N01B C01L C056 166.8(7) . . . . ?
 Zn02 N01B C02V N00U -167.4(7) . . . . ?
 Zn02 N01B C02V C06L 15.3(14) . . . . ?
 Zn02 N01Q C03P N00Z -172.0(7) . . . . ?
 Zn02 N01Q C03P C06C 14.1(15) . . . . ?
 Zn02 N01Q C062 C01Z 172.9(7) . . . . ?
 Zn02 N01Q C062 C07L -7.5(18) . . . . ?
 Zn03 N00U C02V N01B 171.0(7) . . . . ?
 Zn03 N00U C02V C06L -11.7(14) . . . . ?
 Zn03 N00U C056 C01L -170.5(7) . . . . ?
 Zn03 N00U C056 C04F 8.5(19) . . . . ?
 Zn03 N019 C03T N01T -177.6(9) . . . . ?
 Zn03 N019 C03T C067 4.1(18) . . . . ?
 Zn03 N019 C047 C05P 178.8(9) . . . . ?
 Zn03 N019 C047 C085 -4(2) . . . . ?
 Zn03 N01C C042 N00X 169.1(7) . . . . ?
 Zn03 N01C C042 C02A -13.3(15) . . . . ?
 Zn03 N01C C05V C03Q -168.1(8) . . . . ?
 Zn03 N01C C05V C03S 13.2(19) . . . . ?
 Zn03 N01V C074 C05E 167.6(9) . . . . ?
 Zn03 N01V C074 C08V -13(2) . . . . ?
 Zn03 N01V C07E N031 -166.2(8) . . . . ?
 Zn03 N01V C07E C08I 12.6(16) . . . . ?
 Zn04 N00I C027 C025 -168.7(8) . . . . ?
 Zn04 N00I C027 C04S 10.6(18) . . . . ?
 Zn04 N00I C033 N02E 169.7(7) . . . . ?
 Zn04 N00I C033 C068 -14.8(14) . . . . ?
 Zn04 N00Z C01Z C02D 12.8(18) . . . . ?
 Zn04 N00Z C01Z C062 -166.2(8) . . . . ?
 Zn04 N00Z C03P N01Q 168.5(7) . . . . ?
 Zn04 N00Z C03P C06C -17.7(14) . . . . ?
 Zn04 N01J C04O N039 159.2(9) . . . . ?
 Zn04 N01J C04O C04B -17.9(17) . . . . ?
 Zn04 N01J C07V C06D -161.9(9) . . . . ?
 Zn04 N01J C07V C07B 18(2) . . . . ?
 Zn04 N01K C03Z N00R -170.6(8) . . . . ?
 Zn04 N01K C03Z C02Z 12.9(18) . . . . ?
 Zn04 N01K C04Q C05I 171.9(8) . . . . ?
 Zn04 N01K C04Q C05L -8.2(19) . . . . ?
 Zn05 N00K C01U N01G 168.6(7) . . . . ?
 Zn05 N00K C01U C03G -13.7(15) . . . . ?
 Zn05 N00K C03H C02K -167.1(8) . . . . ?
 Zn05 N00K C03H C050 11.7(19) . . . . ?
 Zn05 N00S C032 N01I 166.4(7) . . . . ?
 Zn05 N00S C032 C045 -13.3(14) . . . . ?
 Zn05 N00S C07C C03O 13.6(18) . . . . ?
 Zn05 N00S C07C C046 -166.7(7) . . . . ?
 Zn05 N00T C02P N00L -178.9(7) . . . . ?
 Zn05 N00T C02P C03K 1.9(16) . . . . ?
 Zn05 N00T C02Q C03R -179.2(7) . . . . ?
 Zn05 N00T C02Q C05F 3.5(18) . . . . ?
 Zn05 N017 C02Y C04M 170.3(8) . . . . ?
 Zn05 N017 C02Y C07Z -10(2) . . . . ?
 Zn05 N017 C071 N01O -170.0(8) . . . . ?
 Zn05 N017 C071 C04W 12.7(17) . . . . ?
 Zn06 N00X C03Q C03U -6.8(19) . . . . ?
 Zn06 N00X C03Q C05V 174.6(8) . . . . ?
 Zn06 N00X C042 N01C -173.5(7) . . . . ?
 Zn06 N00X C042 C02A 8.9(15) . . . . ?
 Zn06 N01D C03I N01R -174.1(8) . . . . ?
 Zn06 N01D C03I C030 8.8(17) . . . . ?
 Zn06 N01D C04H C05J -6.8(19) . . . . ?
 Zn06 N01D C04H C060 176.2(8) . . . . ?
 Zn06 N028 C037 C03W -17.0(17) . . . . ?
 Zn06 N028 C037 N03X 166.0(8) . . . . ?
 Zn06 N028 C03E C06A -166.7(8) . . . . ?
 Zn06 N028 C03E C08Z 12.0(19) . . . . ?
 Zn06 N02E C033 N00I -169.3(7) . . . . ?
 Zn06 N02E C033 C068 15.2(14) . . . . ?
 Zn07 N00L C02P N00T 149.8(8) . . . . ?
 Zn07 N00L C02P C03K -30.9(14) . . . . ?
 Zn07 N00L C03R C026 30.5(16) . . . . ?
 Zn07 N00L C03R C02Q -150.8(8) . . . . ?
 Zn07 N011 C063 C05Y 163.4(10) . . . . ?
 Zn07 N011 C063 C061 37.1(11) . . . . ?
 Zn07 N020 C06K C04L 165.4(8) . . . . ?
 Zn07 N020 C06K C07J 41.3(10) . . . . ?
 Zn07 N044 C061 C063 43.0(11) . . . . ?
 Zn07 N044 C061 C075 165.7(9) . . . . ?
 Zn07 N04I C07J C06K 41.3(10) . . . . ?
 Zn07 N04I C07J C06W 166.0(8) . . . . ?
 Zn08 N00Q C02O N013 178.7(9) . . . . ?
 Zn08 N00Q C02O C06R -5.4(18) . . . . ?
 Zn08 N00Q C05C C04R -178.7(9) . . . . ?
 Zn08 N00Q C05C C082 5(2) . . . . ?
 Zn08 N014 C02M C01A 172.4(7) . . . . ?
 Zn08 N014 C02M C05B -5.6(18) . . . . ?
 Zn08 N014 C04X N012 -173.1(7) . . . . ?
 Zn08 N014 C04X C065 9.2(14) . . . . ?
 Zn08 N01G C01U N00K -172.5(7) . . . . ?
 Zn08 N01G C01U C03G 9.9(16) . . . . ?
 Zn08 N01G C02K C03H 171.4(8) . . . . ?
 Zn08 N01G C02K C06E -7.5(19) . . . . ?
 Zn08 N034 C04G N057 -171.9(10) . . . . ?
 Zn08 N034 C04G C05Q 2.2(19) . . . . ?
 Zn08 N034 C08G C07N -10(2) . . . . ?
 Zn08 N034 C08G C091 174.3(10) . . . . ?
 Zn09 N00R C03Z N01K 157.2(8) . . . . ?
 Zn09 N00R C03Z C02Z -26.3(16) . . . . ?
 Zn09 N00R C05I C04Q -158.2(8) . . . . ?
 Zn09 N00R C05I C07F 25.1(19) . . . . ?
 Zn09 N02L C1 C06T 160.4(10) . . . . ?
 Zn09 N02L C1 C09H 37.9(12) . . . . ?
 Zn09 N03A C06Z C05G 162.4(9) . . . . ?
 Zn09 N03A C06Z C090 35.0(12) . . . . ?
 Zn09 N048 C09H C073 172.2(9) . . . . ?
 Zn09 N048 C09H C1 48.5(12) . . . . ?
 Zn09 N04N C090 C06S 169.4(9) . . . . ?
 Zn09 N04N C090 C06Z 43.6(11) . . . . ?
 Zn0A N00W C02H C03N -169.7(8) . . . . ?
 Zn0A N00W C02H C054 8.9(19) . . . . ?
 Zn0A N00W C041 N010 170.4(7) . . . . ?
 Zn0A N00W C041 C03C -13.6(16) . . . . ?
 Zn0A N012 C01A C02M -164.0(7) . . . . ?
 Zn0A N012 C01A C02W 19.0(16) . . . . ?
 Zn0A N012 C04X N014 164.6(7) . . . . ?
 Zn0A N012 C04X C065 -17.7(14) . . . . ?
 Zn0A N01P C03M C03L -22.8(17) . . . . ?
 Zn0A N01P C03M C051 161.6(8) . . . . ?
 Zn0A N01P C06Q N01E -159.9(8) . . . . ?
 Zn0A N01P C06Q C064 30.1(16) . . . . ?
 Zn0A N02U C079 C08N 176.8(9) . . . . ?
 Zn0A N02U C079 C09A -2.2(19) . . . . ?
 Zn0A N02U C08R N07G -177.5(9) . . . . ?
 Zn0A N02U C08R C08X 8.0(18) . . . . ?
 Zn0B N01F C01W N00V -172.2(8) . . . . ?
 Zn0B N01F C01W C023 14.5(16) . . . . ?
 Zn0B N01F C02B C03Y 174.1(8) . . . . ?
 Zn0B N01F C02B C04J -8.4(19) . . . . ?
 Zn0B N02I C05R C06V 169.3(11) . . . . ?
 Zn0B N02I C05R C07X 44.7(12) . . . . ?
 Zn0B N040 C07X C05R 40.4(12) . . . . ?
 Zn0B N040 C07X C09J 161.2(10) . . . . ?
 Zn0B N05D C11 C4 -163(2) . . . . ?
 Zn0B N05D C11 C40 -29(3) . . . . ?
 Zn0B N05D C38 C3 29(6) . . . . ?
 Zn0B N05D C38 C110 160(7) . . . . ?
 Zn0B N0 C40 C11 -43(4) . . . . ?
 Zn0B N0 C40 C20 82(3) . . . . ?
 Zn0C N01E C051 C03M -178.7(8) . . . . ?
 Zn0C N01E C051 C06B 4.4(19) . . . . ?
 Zn0C N01E C06Q N01P 178.3(8) . . . . ?
 Zn0C N01E C06Q C064 -11.8(17) . . . . ?
 Zn0C N03V C07I C08E 162.6(11) . . . . ?
 Zn0C N03V C07I C09G 40.6(14) . . . . ?
 Zn0C N04C C070 C076 153.5(11) . . . . ?
 Zn0C N04C C070 C07D 30.4(13) . . . . ?
 Zn0C N05H C07D C070 51.6(13) . . . . ?
 Zn0C N05H C07D C08M 174.9(12) . . . . ?
 N00I C027 C04S C072 -179.2(12) . . . . ?
 N00I C033 C068 N01S -86.9(13) . . . . ?
 N00K C01U C03G N01M -88.7(13) . . . . ?
 N00K C03H C050 C07O -176.8(13) . . . . ?
 N00L C02P C03K N00O 91.2(12) . . . . ?
 N00N C024 C02C N018 90.4(13) . . . . ?
 N00N C043 C05A C058 179.3(13) . . . . ?
 N00N C043 C06G N022 -0.2(13) . . . . ?
 N00N C043 C06G C093 179.1(12) . . . . ?
 N00O C02R C038 N015 -86.9(12) . . . . ?
 N00O C02R C038 N01H 91.6(13) . . . . ?
 N00Q C02O C06R N01M 92.3(14) . . . . ?
 N00Q C05C C082 C07P 176.7(14) . . . . ?
 N00R C05I C07F C077 179.4(14) . . . . ?
 N00S C032 C045 N00O -88.9(12) . . . . ?
 N00T C02P C03K N00O -89.6(13) . . . . ?
 N00T C02Q C03R N00L -1.9(13) . . . . ?
 N00T C02Q C03R C026 176.9(10) . . . . ?
 N00T C02Q C05F C04V -179.4(12) . . . . ?
 N00U C02V C06L N018 -89.7(13) . . . . ?
 N00V C01W C023 N00Y 99.5(13) . . . . ?
 N00V C03Y C06N C05U 177.4(14) . . . . ?
 N00W C02H C03N N010 -0.8(13) . . . . ?
 N00W C02H C03N C04D 179.7(10) . . . . ?
 N00W C02H C054 C087 -178.7(13) . . . . ?
 N00X C03Q C03U C07A -178.1(13) . . . . ?
 N00X C03Q C05V N01C -1.6(13) . . . . ?
 N00X C03Q C05V C03S 177.2(11) . . . . ?
 N00Y C04B C04O N01J -77.4(15) . . . . ?
 N00Y C04B C04O N039 105.8(13) . . . . ?
 N00Z C01Z C02D C04A -176.0(12) . . . . ?
 N00Z C01Z C062 N01Q -2.3(13) . . . . ?
 N00Z C01Z C062 C07L 178.0(11) . . . . ?
 N00Z C03P C06C N00Y -85.6(13) . . . . ?
 N010 C03N C04D C06M -178.8(12) . . . . ?
 N012 C01A C02M N014 0.5(11) . . . . ?
 N012 C01A C02M C05B 178.7(10) . . . . ?
 N012 C01A C02W C04Z -178.3(11) . . . . ?
 N012 C04X C065 N03B -85.7(14) . . . . ?
 N013 C02O C06R N01M -92.0(14) . . . . ?
 N013 C04R C05C N00Q -0.1(15) . . . . ?
 N013 C04R C05C C082 177.1(12) . . . . ?
 N013 C04R C08D C08F -175.6(15) . . . . ?
 N014 C02M C05B C03D 177.8(12) . . . . ?
 N014 C04X C065 N03B 91.8(13) . . . . ?
 N015 C049 C078 C08O -177.9(15) . . . . ?
 N017 C02Y C04M N01O 0.5(14) . . . . ?
 N017 C02Y C04M C08Y 179.4(12) . . . . ?
 N017 C02Y C07Z C09O -179.6(15) . . . . ?
 N019 C03T C067 N018 -90.7(14) . . . . ?
 N019 C047 C05P N01T -2.3(16) . . . . ?
 N019 C047 C05P C084 179.6(15) . . . . ?
 N019 C047 C085 C09L -178.0(18) . . . . ?
 C01A N012 C04X N014 0.4(12) . . . . ?
 C01A N012 C04X C065 178.0(9) . . . . ?
 C01A C02M C05B C03D 0.0(18) . . . . ?
 C01A C02W C04Z C03D -2(2) . . . . ?
 N01B C01L C02G C080 178.0(11) . . . . ?
 N01B C01L C056 N00U 0.4(12) . . . . ?
 N01B C01L C056 C04F -178.8(10) . . . . ?
 N01B C02V C06L N018 87.4(13) . . . . ?
 N01D C04H C05J C07Y -176.7(13) . . . . ?
 N01D C04H C060 N01R -2.2(14) . . . . ?
 N01D C04H C060 C088 177.9(12) . . . . ?
 N01E C051 C06B C06H 174.8(12) . . . . ?
 N01F C01W C023 N00Y -87.9(13) . . . . ?
 N01F C02B C03Y N00V -1.6(14) . . . . ?
 N01F C02B C03Y C06N 177.9(12) . . . . ?
 N01F C02B C04J C07K -174.1(14) . . . . ?
 N01G C01U C03G N01M 88.8(13) . . . . ?
 N01G C02K C03H N00K 0.2(13) . . . . ?
 N01G C02K C03H C050 -178.8(11) . . . . ?
 N01G C02K C06E C07Q 176.7(13) . . . . ?
 N01H C03F C049 N015 -1.5(13) . . . . ?
 N01H C03F C049 C078 179.1(12) . . . . ?
 N01H C03F C04Y C05K 179.9(13) . . . . ?
 N01I C032 C045 N00O 91.3(12) . . . . ?
 N01I C046 C06P C05O 176.5(13) . . . . ?
 N01I C046 C07C N00S 1.2(13) . . . . ?
 N01I C046 C07C C03O -179.0(10) . . . . ?
 N01K C04Q C05I N00R -0.2(13) . . . . ?
 N01K C04Q C05I C07F 177.0(11) . . . . ?
 N01K C04Q C05L C089 -178.0(14) . . . . ?
 C01L N01B C02V N00U 0.1(12) . . . . ?
 C01L N01B C02V C06L -177.2(9) . . . . ?
 C01L C02G C080 C07U 0(2) . . . . ?
 N01M C04W C071 N017 -95.1(13) . . . . ?
 N01M C04W C071 N01O 87.8(14) . . . . ?
 N01N C02A C042 N00X 90.4(12) . . . . ?
 N01N C02A C042 N01C -87.1(13) . . . . ?
 N01O C04M C08Y C099 -179.9(15) . . . . ?
 N01P C03M C051 N01E 1.2(13) . . . . ?
 N01P C03M C051 C06B 178.5(11) . . . . ?
 N01Q C03P C06C N00Y 87.8(12) . . . . ?
 N01Q C062 C07L C06Y 179.4(13) . . . . ?
 N01R C060 C088 C08S 179.7(14) . . . . ?
 N01S C02Z C03Z N00R 87.4(13) . . . . ?
 N01S C02Z C03Z N01K -96.4(13) . . . . ?
 N01S C030 C03I N01D 83.9(13) . . . . ?
 N01S C030 C03I N01R -93.2(13) . . . . ?
 N01T C03T C067 N018 91.2(13) . . . . ?
 N01T C05P C084 C094 -178.6(18) . . . . ?
 C01U N00K C03H C02K -1.2(12) . . . . ?
 C01U N00K C03H C050 177.6(13) . . . . ?
 C01U N01G C02K C03H 0.9(13) . . . . ?
 C01U N01G C02K C06E -177.9(13) . . . . ?
 N01V C074 C08V C097 179.1(15) . . . . ?
 N01V C07E C08I N01N -97.2(13) . . . . ?
 C01W N00V C03Y C02B 2.1(13) . . . . ?
 C01W N00V C03Y C06N -177.4(15) . . . . ?
 C01W N01F C02B C03Y 0.4(13) . . . . ?
 C01W N01F C02B C04J 178.0(14) . . . . ?
 N01X C04U C059 C08T 178.0(14) . . . . ?
 N01X C04U C06U N052 -2.4(14) . . . . ?
 N01X C04U C06U C069 -179.3(13) . . . . ?
 C01Z N00Z C03P N01Q 0.3(12) . . . . ?
 C01Z N00Z C03P C06C 174.1(10) . . . . ?
 C01Z C02D C04A C06Y -3(2) . . . . ?
 C01Z C062 C07L C06Y -1.0(19) . . . . ?
 N020 C06K C07J N04I -55.5(11) . . . . ?
 N020 C06K C07J C06W 178.3(10) . . . . ?
 N021 C02S C06J N01X 88.9(13) . . . . ?
 N021 C02S C06J N052 -95.7(13) . . . . ?
 N021 C03C C041 N00W -87.2(13) . . . . ?
 N021 C03C C041 N010 88.6(13) . . . . ?
 N021 C064 C06Q N01E 86.0(13) . . . . ?
 N021 C064 C06Q N01P -104.5(12) . . . . ?
 N022 C024 C02C N018 -89.6(13) . . . . ?
 N022 C06G C093 C086 178.9(15) . . . . ?
 C023 N00Y C04B C04O -167.7(10) . . . . ?
 C023 N00Y C06C C03P -62.8(11) . . . . ?
 C024 N00N C043 C05A -178.8(13) . . . . ?
 C024 N00N C043 C06G 0.7(12) . . . . ?
 C024 N022 C06G C043 -0.5(13) . . . . ?
 C024 N022 C06G C093 -179.6(15) . . . . ?
 C025 C027 C04S C072 0.1(18) . . . . ?
 C025 N02E C033 N00I -1.1(12) . . . . ?
 C025 N02E C033 C068 -176.6(10) . . . . ?
 C025 C04P C05X C072 2(2) . . . . ?
 C026 C029 C04V C05F -2(2) . . . . ?
 C027 N00I C033 N02E 1.5(12) . . . . ?
 C027 N00I C033 C068 177.0(10) . . . . ?
 C027 C025 N02E Zn06 167.2(8) . . . . ?
 C027 C025 N02E C033 0.2(12) . . . . ?
 C027 C025 C04P C05X -1.6(19) . . . . ?
 C027 C04S C072 C05X 0(2) . . . . ?
 N028 C037 C03W N01N 97.7(12) . . . . ?
 N028 C037 N03X C06A 0.5(14) . . . . ?
 N028 C03E C06A N03X -2.1(13) . . . . ?
 N028 C03E C06A C083 178.8(12) . . . . ?
 N028 C03E C08Z C06X -179.7(15) . . . . ?
 C029 C026 C03R N00L -178.1(11) . . . . ?
 C029 C026 C03R C02Q 3.3(17) . . . . ?
 C029 C04V C05F C02Q 0(2) . . . . ?
 C02A N01N C03W C037 -66.8(12) . . . . ?
 C02A N01N C08I C07E 66.4(12) . . . . ?
 C02B N01F C01W N00V 1.0(13) . . . . ?
 C02B N01F C01W C023 -172.3(10) . . . . ?
 C02B C03Y C06N C05U -2(2) . . . . ?
 C02B C04J C07K C05U -4(2) . . . . ?
 C02C N018 C067 C03T -165.2(9) . . . . ?
 C02C N018 C06L C02V -63.4(13) . . . . ?
 C02D C01Z C062 N01Q 178.6(11) . . . . ?
 C02D C01Z C062 C07L -1.1(18) . . . . ?
 C02D C04A C06Y C07L 1(2) . . . . ?
 N02E C025 C027 N00I 0.7(13) . . . . ?
 N02E C025 C027 C04S -178.6(11) . . . . ?
 N02E C025 C04P C05X 177.7(12) . . . . ?
 N02E C033 C068 N01S 88.1(13) . . . . ?
 C02G C01L C056 N00U 179.9(10) . . . . ?
 C02G C01L C056 C04F 0.7(18) . . . . ?
 C02H N00W C041 N010 0.2(13) . . . . ?
 C02H N00W C041 C03C 176.2(10) . . . . ?
 C02H C03N C04D C06M 0.6(18) . . . . ?
 C02H C054 C087 C06M -2(2) . . . . ?
 N02I C05R C06V C08A -178.6(14) . . . . ?
 N02I C05R C07X N040 -57.0(14) . . . . ?
 N02I C05R C07X C09J 179.4(13) . . . . ?
 C02K N01G C01U N00K -1.8(13) . . . . ?
 C02K N01G C01U C03G -179.4(11) . . . . ?
 C02K C03H C050 C07O 1.9(19) . . . . ?
 C02K C06E C07Q C07O 2(2) . . . . ?
 C02M N014 C04X N012 -0.1(12) . . . . ?
 C02M N014 C04X C065 -177.8(9) . . . . ?
 C02M C01A C02W C04Z 5.0(17) . . . . ?
 C02O N00Q C05C C04R 0.0(13) . . . . ?
 C02O N00Q C05C C082 -176.8(14) . . . . ?
 C02O N013 C04R C05C 0.2(15) . . . . ?
 C02O N013 C04R C08D 176.9(15) . . . . ?
 C02P N00L C03R C026 -175.7(12) . . . . ?
 C02P N00L C03R C02Q 3.0(12) . . . . ?
 C02P N00T C02Q C03R 0.0(12) . . . . ?
 C02P N00T C02Q C05F -177.3(13) . . . . ?
 C02Q N00T C02P N00L 2.0(13) . . . . ?
 C02Q N00T C02P C03K -177.2(10) . . . . ?
 C02R N00O C03K C02P -168.7(9) . . . . ?
 C02R N00O C045 C032 -61.6(12) . . . . ?
 C02S N021 C03C C041 -60.7(12) . . . . ?
 C02S N021 C064 C06Q -170.1(9) . . . . ?
 N02U C079 C08N N07G 1.3(15) . . . . ?
 N02U C079 C08N C0A9 -178.1(13) . . . . ?
 N02U C079 C09A C0A1 178.1(14) . . . . ?
 N02U C08R C08X N03B -92.9(14) . . . . ?
 C02V N00U C056 C01L -0.3(12) . . . . ?
 C02V N00U C056 C04F 178.7(13) . . . . ?
 C02V N01B C01L C02G -179.8(12) . . . . ?
 C02V N01B C01L C056 -0.3(11) . . . . ?
 C02W C01A C02M N014 177.9(10) . . . . ?
 C02W C01A C02M C05B -3.9(16) . . . . ?
 C02Y N017 C071 N01O -0.2(14) . . . . ?
 C02Y N017 C071 C04W -177.5(11) . . . . ?
 C02Y C04M C08Y C099 2(2) . . . . ?
 C02Y C07Z C09O C099 -1(3) . . . . ?
 C02Z N01S C030 C03I 166.8(9) . . . . ?
 C02Z N01S C068 C033 61.6(12) . . . . ?
 C030 N01S C02Z C03Z -168.2(9) . . . . ?
 C030 N01S C068 C033 -61.1(13) . . . . ?
 N031 C05E C074 N01V -0.5(15) . . . . ?
 N031 C05E C074 C08V -179.7(13) . . . . ?
 N031 C05E C08J C09Q -179.9(16) . . . . ?
 N031 C07E C08I N01N 81.6(14) . . . . ?
 C032 N00S C07C C03O 179.7(12) . . . . ?
 C032 N00S C07C C046 -0.6(12) . . . . ?
 C032 N01I C046 C06P -178.3(13) . . . . ?
 C032 N01I C046 C07C -1.3(12) . . . . ?
 C033 N00I C027 C025 -1.3(12) . . . . ?
 C033 N00I C027 C04S 178.0(12) . . . . ?
 N034 C04G N057 C091 -2.1(17) . . . . ?
 N034 C04G C05Q N03B 88.1(15) . . . . ?
 N034 C08G C091 N057 -2.7(19) . . . . ?
 N034 C08G C091 C0AA -177.6(17) . . . . ?
 C037 N028 C03E C06A 2.3(13) . . . . ?
 C037 N028 C03E C08Z -179.0(14) . . . . ?
 C037 N03X C06A C03E 1.0(13) . . . . ?
 C037 N03X C06A C083 179.9(14) . . . . ?
 C038 N015 C049 C03F 0.9(13) . . . . ?
 C038 N015 C049 C078 -179.9(14) . . . . ?
 C038 N01H C03F C049 1.5(12) . . . . ?
 C038 N01H C03F C04Y -179.8(13) . . . . ?
 N039 C06D C07V N01J 1.5(16) . . . . ?
 N039 C06D C07V C07B -178.7(13) . . . . ?
 N039 C06D C096 C09U 177.8(17) . . . . ?
 N03A C06Z C090 N04N -53.6(13) . . . . ?
 N03A C06Z C090 C06S 179.4(10) . . . . ?
 C03C N021 C02S C06J -70.0(12) . . . . ?
 C03C N021 C064 C06Q 62.8(12) . . . . ?
 C03E N028 C037 C03W 175.1(10) . . . . ?
 C03E N028 C037 N03X -1.8(14) . . . . ?
 C03E C06A C083 C08W 1(2) . . . . ?
 C03F N01H C038 N015 -1.0(13) . . . . ?
 C03F N01H C038 C02R -179.6(10) . . . . ?
 C03F C049 C078 C08O 1(2) . . . . ?
 C03F C04Y C05K C08O 1(2) . . . . ?
 C03G N01M C04W C071 66.4(13) . . . . ?
 C03G N01M C06R C02O -66.8(13) . . . . ?
 C03H N00K C01U N01G 1.9(13) . . . . ?
 C03H N00K C01U C03G 179.6(10) . . . . ?
 C03H C02K C06E C07Q -2.0(19) . . . . ?
 C03H C050 C07O C07Q -2(2) . . . . ?
 C03I N01D C04H C05J 178.0(14) . . . . ?
 C03I N01D C04H C060 1.0(12) . . . . ?
 C03I N01R C060 C04H 2.4(14) . . . . ?
 C03I N01R C060 C088 -177.6(15) . . . . ?
 C03K N00O C02R C038 167.8(9) . . . . ?
 C03K N00O C045 C032 61.9(12) . . . . ?
 C03L C03M C051 N01E -174.8(11) . . . . ?
 C03L C03M C051 C06B 2.4(19) . . . . ?
 C03M N01P C06Q N01E -0.6(13) . . . . ?
 C03M N01P C06Q C064 -170.6(10) . . . . ?
 C03M C03L C06I C06H -1(2) . . . . ?
 C03M C051 C06B C06H -1.7(18) . . . . ?
 C03N N010 C041 N00W -0.6(13) . . . . ?
 C03N N010 C041 C03C -176.7(10) . . . . ?
 C03N C02H C054 C087 0(2) . . . . ?
 C03N C04D C06M C087 -3(2) . . . . ?
 C03P N00Z C01Z C02D -179.8(12) . . . . ?
 C03P N00Z C01Z C062 1.2(12) . . . . ?
 C03P N01Q C062 C01Z 2.3(12) . . . . ?
 C03P N01Q C062 C07L -178.0(12) . . . . ?
 C03Q N00X C042 N01C 0.0(13) . . . . ?
 C03Q N00X C042 C02A -177.6(10) . . . . ?
 C03Q C03U C07A C055 2(2) . . . . ?
 C03R N00L C02P N00T -3.1(12) . . . . ?
 C03R N00L C02P C03K 176.1(10) . . . . ?
 C03R C026 C029 C04V 0.2(18) . . . . ?
 C03R C02Q C05F C04V 4(2) . . . . ?
 C03S C055 C07A C03U -3(3) . . . . ?
 C03T N019 C047 C05P 2.0(15) . . . . ?
 C03T N019 C047 C085 179.0(18) . . . . ?
 C03T N01T C05P C047 1.6(15) . . . . ?
 C03T N01T C05P C084 179.5(17) . . . . ?
 C03U C03Q C05V N01C 179.6(11) . . . . ?
 C03U C03Q C05V C03S -1.5(19) . . . . ?
 N03V C07I C08E C09K 179.5(15) . . . . ?
 N03V C07I C09G C09N -180.0(15) . . . . ?
 N03V C07I C09G N09V -55.0(17) . . . . ?
 C03W N01N C02A C042 -62.9(12) . . . . ?
 C03W N01N C08I C07E -166.0(9) . . . . ?
 C03W C037 N03X C06A -176.5(10) . . . . ?
 N03X C037 C03W N01N -85.6(13) . . . . ?
 N03X C06A C083 C08W -177.4(14) . . . . ?
 C03Y N00V C01W N01F -1.9(13) . . . . ?
 C03Y N00V C01W C023 171.2(11) . . . . ?
 C03Y C02B C04J C07K 3(2) . . . . ?
 C03Z N00R C05I C04Q 0.9(13) . . . . ?
 C03Z N00R C05I C07F -175.8(14) . . . . ?
 C03Z N01K C04Q C05I -0.6(13) . . . . ?
 C03Z N01K C04Q C05L 179.3(14) . . . . ?
 N040 C07X C09J C098 -173.5(13) . . . . ?
 C041 N00W C02H C03N 0.4(12) . . . . ?
 C041 N00W C02H C054 179.0(13) . . . . ?
 C041 N010 C03N C02H 0.9(12) . . . . ?
 C041 N010 C03N C04D -179.7(12) . . . . ?
 C042 N00X C03Q C03U 179.6(13) . . . . ?
 C042 N00X C03Q C05V 1.0(12) . . . . ?
 C042 N01C C05V C03Q 1.6(12) . . . . ?
 C042 N01C C05V C03S -177.1(13) . . . . ?
 C043 N00N C024 N022 -1.2(13) . . . . ?
 C043 N00N C024 C02C 178.9(10) . . . . ?
 C043 C06G C093 C086 0(2) . . . . ?
 N044 C061 C063 N011 -53.4(12) . . . . ?
 N044 C061 C063 C05Y 178.9(10) . . . . ?
 N044 C061 C075 C07T -175.7(12) . . . . ?
 C045 N00O C02R C038 -68.4(12) . . . . ?
 C045 N00O C03K C02P 67.1(11) . . . . ?
 C046 N01I C032 N00S 1.0(12) . . . . ?
 C046 N01I C032 C045 -179.2(10) . . . . ?
 C047 N019 C03T N01T -1.1(15) . . . . ?
 C047 N019 C03T C067 -179.4(11) . . . . ?
 C047 C05P C084 C094 -1(3) . . . . ?
 C047 C085 C09L C094 -1(3) . . . . ?
 N048 C09H C1 N02L -57.1(14) . . . . ?
 N048 C09H C1 C06T 179.9(12) . . . . ?
 C049 N015 C038 N01H 0.1(13) . . . . ?
 C049 N015 C038 C02R 178.7(10) . . . . ?
 C049 C03F C04Y C05K -1.6(19) . . . . ?
 C049 C078 C08O C05K -2(3) . . . . ?
 C04A C06Y C07L C062 1(2) . . . . ?
 C04B N00Y C023 C01W 170.2(9) . . . . ?
 C04B N00Y C06C C03P 58.8(12) . . . . ?
 N04C C070 C076 C09B -177.6(14) . . . . ?
 N04C C070 C07D N05H -54.8(15) . . . . ?
 N04C C070 C07D C08M 178.8(13) . . . . ?
 C04D C06M C087 C054 3(2) . . . . ?
 C04F C07U C080 C02G 2(2) . . . . ?
 C04G N034 C08G C07N 177.0(17) . . . . ?
 C04G N034 C08G C091 1.3(16) . . . . ?
 C04G N057 C091 C08G 3.0(19) . . . . ?
 C04G N057 C091 C0AA 177(2) . . . . ?
 C04H N01D C03I N01R 0.6(13) . . . . ?
 C04H N01D C03I C030 -176.6(11) . . . . ?
 C04H C05J C07Y C08S 0(2) . . . . ?
 C04H C060 C088 C08S 0(2) . . . . ?
 C04J C02B C03Y N00V -179.4(11) . . . . ?
 C04J C02B C03Y C06N 0(2) . . . . ?
 C04L C06K C07J N04I -179.7(9) . . . . ?
 C04L C06K C07J C06W 54.1(13) . . . . ?
 C04M N01O C071 N017 0.5(14) . . . . ?
 C04M N01O C071 C04W 177.8(11) . . . . ?
 C04M C02Y C07Z C09O 0(2) . . . . ?
 C04M C08Y C099 C09O -2(3) . . . . ?
 C04O N01J C07V C06D -0.3(14) . . . . ?
 C04O N01J C07V C07B 180.0(15) . . . . ?
 C04O N039 C06D C07V -2.1(15) . . . . ?
 C04O N039 C06D C096 -176.6(17) . . . . ?
 C04P C025 C027 N00I -179.8(11) . . . . ?
 C04P C025 C027 C04S 0.8(18) . . . . ?
 C04P C025 N02E Zn06 -12.2(19) . . . . ?
 C04P C025 N02E C033 -179.2(13) . . . . ?
 C04P C05X C072 C04S -1(2) . . . . ?
 C04Q N01K C03Z N00R 1.2(14) . . . . ?
 C04Q N01K C03Z C02Z -175.2(11) . . . . ?
 C04Q C05I C07F C077 3(2) . . . . ?
 C04Q C05L C089 C077 -1(3) . . . . ?
 C04R N013 C02O N00Q -0.2(15) . . . . ?
 C04R N013 C02O C06R -176.3(11) . . . . ?
 C04R C05C C082 C07P 0(2) . . . . ?
 C04R C08D C08F C07P -2(3) . . . . ?
 C04U N01X C06J C02S 177.6(10) . . . . ?
 C04U N01X C06J N052 1.9(14) . . . . ?
 C04U C059 C08T C092 3(3) . . . . ?
 C04W N01M C03G C01U 63.5(13) . . . . ?
 C04W N01M C06R C02O 167.5(10) . . . . ?
 C04X N012 C01A C02M -0.5(11) . . . . ?
 C04X N012 C01A C02W -177.5(11) . . . . ?
 C04X N014 C02M C01A -0.2(11) . . . . ?
 C04X N014 C02M C05B -178.2(12) . . . . ?
 C04Y C03F C049 N015 179.7(11) . . . . ?
 C04Y C03F C049 C078 0(2) . . . . ?
 C04Y C05K C08O C078 0(3) . . . . ?
 C04Z C03D C05B C02M 3(2) . . . . ?
 C050 C07O C07Q C06E 0(2) . . . . ?
 C051 N01E C06Q N01P 1.3(14) . . . . ?
 C051 N01E C06Q C064 171.2(10) . . . . ?
 C051 C06B C06H C06I 0(2) . . . . ?
 C054 C02H C03N N010 -179.6(11) . . . . ?
 C054 C02H C03N C04D 0.9(19) . . . . ?
 C055 C03S C05V N01C 179.3(13) . . . . ?
 C055 C03S C05V C03Q 0.7(19) . . . . ?
 C056 N00U C02V N01B 0.1(12) . . . . ?
 C056 N00U C02V C06L 177.4(9) . . . . ?
 C056 C01L C02G C080 -1.4(18) . . . . ?
 C056 C04F C07U C080 -3(2) . . . . ?
 N057 C04G C05Q N03B -98.5(15) . . . . ?
 N057 C091 C0AA C0AK -178(2) . . . . ?
 C058 C086 C093 C06G 3(3) . . . . ?
 C059 C04U C06U N052 177.2(13) . . . . ?
 C059 C04U C06U C069 0(2) . . . . ?
 C059 C08T C092 C069 -3(3) . . . . ?
 C05A C043 C06G N022 179.4(12) . . . . ?
 C05A C043 C06G C093 -1(2) . . . . ?
 C05A C058 C086 C093 -5(3) . . . . ?
 C05B C03D C04Z C02W -1(2) . . . . ?
 C05C N00Q C02O N013 0.2(14) . . . . ?
 C05C N00Q C02O C06R 176.1(11) . . . . ?
 C05C C04R C08D C08F 1(2) . . . . ?
 N05D C11 C4 C0AN 88(3) . . . . ?
 N05D C11 C40 N0 49(4) . . . . ?
 N05D C11 C40 C20 -71(4) . . . . ?
 N05D C38 C110 C43 158(9) . . . . ?
 C05E N031 C07E N01V -0.9(15) . . . . ?
 C05E N031 C07E C08I -179.7(11) . . . . ?
 C05E C074 C08V C097 -2(2) . . . . ?
 C05E C08J C09Q C097 3(3) . . . . ?
 C05F C02Q C03R N00L 175.7(12) . . . . ?
 C05F C02Q C03R C026 -5.5(18) . . . . ?
 C05G C06Z C090 N04N 178.5(11) . . . . ?
 C05G C06Z C090 C06S 51.6(15) . . . . ?
 N05H C07D C08M C09F -175.7(15) . . . . ?
 C05I N00R C03Z N01K -1.4(14) . . . . ?
 C05I N00R C03Z C02Z 175.1(11) . . . . ?
 C05I C04Q C05L C089 2(2) . . . . ?
 C05J C04H C060 N01R -179.5(13) . . . . ?
 C05J C04H C060 C088 1(2) . . . . ?
 C05J C07Y C08S C088 1(3) . . . . ?
 C05L C04Q C05I N00R 179.9(12) . . . . ?
 C05L C04Q C05I C07F -2.9(19) . . . . ?
 C05M C06W C07J N04I -178.4(11) . . . . ?
 C05M C06W C07J C06K -54.1(14) . . . . ?
 C05N C04L C06K N020 -175.8(11) . . . . ?
 C05N C04L C06K C07J -54.6(14) . . . . ?
 C05N C05M C06W C07J 54.7(16) . . . . ?
 C05P N01T C03T N019 -0.3(14) . . . . ?
 C05P N01T C03T C067 178.0(11) . . . . ?
 C05P C047 C085 C09L -1(3) . . . . ?
 C05P C084 C094 C09L -1(3) . . . . ?
 C05Q N03B C065 C04X -60.9(13) . . . . ?
 C05Q N03B C08X C08R -169.1(10) . . . . ?
 C05Q C04G N057 C091 -176.1(14) . . . . ?
 C05R C06V C08A C098 56(2) . . . . ?
 C05R C07X C09J C098 -53.6(18) . . . . ?
 C05S C03O C07C N00S -177.6(12) . . . . ?
 C05S C03O C07C C046 2.8(17) . . . . ?
 C05S C05O C06P C046 1(2) . . . . ?
 C05T C066 C06T C1 56.9(18) . . . . ?
 C05T C073 C09H N048 -173.8(12) . . . . ?
 C05T C073 C09H C1 -52.3(17) . . . . ?
 C05V N01C C042 N00X -1.0(13) . . . . ?
 C05V N01C C042 C02A 176.6(10) . . . . ?
 C05V C03Q C03U C07A 0.4(19) . . . . ?
 C05V C03S C055 C07A 1(2) . . . . ?
 C05W C06S C090 N04N -175.6(11) . . . . ?
 C05W C06S C090 C06Z -51.5(15) . . . . ?
 C060 N01R C03I N01D -1.9(14) . . . . ?
 C060 N01R C03I C030 175.3(11) . . . . ?
 C060 C04H C05J C07Y 0(2) . . . . ?
 C060 C088 C08S C07Y 0(2) . . . . ?
 C061 C075 C07T C08P 56.7(17) . . . . ?
 C062 N01Q C03P N00Z -1.6(12) . . . . ?
 C062 N01Q C03P C06C -175.5(10) . . . . ?
 C062 C01Z C02D C04A 2.9(19) . . . . ?
 C063 C05Y C08P C07T 55.4(18) . . . . ?
 C063 C061 C075 C07T -54.6(15) . . . . ?
 C064 N021 C02S C06J 163.0(9) . . . . ?
 C064 N021 C03C C041 64.5(12) . . . . ?
 C065 N03B C05Q C04G -70.4(13) . . . . ?
 C065 N03B C08X C08R 66.2(13) . . . . ?
 C066 C05T C073 C09H 55.0(17) . . . . ?
 C066 C06T C1 N02L -175.8(12) . . . . ?
 C066 C06T C1 C09H -55.9(17) . . . . ?
 C067 N018 C02C C024 169.1(9) . . . . ?
 C067 N018 C06L C02V 60.2(12) . . . . ?
 C068 N01S C02Z C03Z 68.3(11) . . . . ?
 C068 N01S C030 C03I -69.8(12) . . . . ?
 C06A C03E C08Z C06X -1(2) . . . . ?
 C06A C083 C08W C06X -2(3) . . . . ?
 C06B C06H C06I C03L 2(2) . . . . ?
 C06C N00Y C023 C01W -65.6(12) . . . . ?
 C06C N00Y C04B C04O 68.9(13) . . . . ?
 C06D N039 C04O N01J 2.0(15) . . . . ?
 C06D N039 C04O C04B 179.1(11) . . . . ?
 C06D C096 C09U C08B -2(3) . . . . ?
 C06E C02K C03H N00K 179.2(11) . . . . ?
 C06E C02K C03H C050 0.2(19) . . . . ?
 C06G N022 C024 N00N 1.1(13) . . . . ?
 C06G N022 C024 C02C -179.0(10) . . . . ?
 C06G C043 C05A C058 0(2) . . . . ?
 C06I C03L C03M N01P -176.0(12) . . . . ?
 C06I C03L C03M C051 -0.9(19) . . . . ?
 C06J N01X C04U C059 -179.2(14) . . . . ?
 C06J N01X C04U C06U 0.4(13) . . . . ?
 C06J N052 C06U C04U 3.4(14) . . . . ?
 C06J N052 C06U C069 179.8(15) . . . . ?
 C06K C04L C05N C05M 54.2(15) . . . . ?
 C06L N018 C02C C024 -66.4(12) . . . . ?
 C06L N018 C067 C03T 69.9(12) . . . . ?
 C06N C05U C07K C04J 2(3) . . . . ?
 C06P C046 C07C N00S 178.6(11) . . . . ?
 C06P C046 C07C C03O -1.7(17) . . . . ?
 C06P C05O C05S C03O 0(2) . . . . ?
 C06Q N01E C051 C03M -1.5(13) . . . . ?
 C06Q N01E C051 C06B -178.4(13) . . . . ?
 C06Q N01P C03M C03L 175.2(13) . . . . ?
 C06Q N01P C03M C051 -0.4(12) . . . . ?
 C06R N01M C03G C01U -60.8(12) . . . . ?
 C06R N01M C04W C071 -167.3(10) . . . . ?
 C06S C05W C07R C05G -55.1(17) . . . . ?
 C06U C04U C059 C08T -2(2) . . . . ?
 C06U N052 C06J N01X -3.4(14) . . . . ?
 C06U N052 C06J C02S -179.0(10) . . . . ?
 C06U C069 C092 C08T 1(3) . . . . ?
 C06V C05R C07X N040 177.6(12) . . . . ?
 C06V C05R C07X C09J 54.0(18) . . . . ?
 C06V C08A C098 C09J -54(2) . . . . ?
 C06W C05M C05N C04L -54.9(16) . . . . ?
 C06Z C05G C07R C05W 55.8(17) . . . . ?
 C070 C076 C09B C09F 59(2) . . . . ?
 C070 C07D C08M C09F -54.9(19) . . . . ?
 C071 N017 C02Y C04M -0.2(13) . . . . ?
 C071 N017 C02Y C07Z 179.5(14) . . . . ?
 C071 N01O C04M C02Y -0.6(14) . . . . ?
 C071 N01O C04M C08Y -179.3(14) . . . . ?
 C073 C05T C066 C06T -56.1(18) . . . . ?
 C073 C09H C1 N02L 176.6(12) . . . . ?
 C073 C09H C1 C06T 53.6(17) . . . . ?
 C074 N01V C07E N031 0.6(14) . . . . ?
 C074 N01V C07E C08I 179.4(10) . . . . ?
 C074 C05E C08J C09Q -4(2) . . . . ?
 C074 C08V C097 C09Q 1(3) . . . . ?
 C075 C061 C063 N011 -178.3(10) . . . . ?
 C075 C061 C063 C05Y 54.0(14) . . . . ?
 C075 C07T C08P C05Y -56.4(18) . . . . ?
 C076 C070 C07D N05H -179.5(12) . . . . ?
 C076 C070 C07D C08M 54.1(17) . . . . ?
 C076 C09B C09F C08M -58.3(19) . . . . ?
 C079 N02U C08R N07G -0.6(15) . . . . ?
 C079 N02U C08R C08X -175.0(11) . . . . ?
 C079 C08N C0A9 C0A3 -4(3) . . . . ?
 C079 C09A C0A1 C0A3 3(3) . . . . ?
 C07B C08B C09U C096 -1(3) . . . . ?
 C07C N00S C032 N01I -0.3(12) . . . . ?
 C07C N00S C032 C045 180.0(10) . . . . ?
 C07C C03O C05S C05O -2(2) . . . . ?
 C07C C046 C06P C05O -0.1(19) . . . . ?
 C07D C070 C076 C09B -55.4(18) . . . . ?
 C07D C08M C09F C09B 57(2) . . . . ?
 C07E N01V C074 C05E 0.0(13) . . . . ?
 C07E N01V C074 C08V 179.2(15) . . . . ?
 C07E N031 C05E C074 0.8(15) . . . . ?
 C07E N031 C05E C08J 177.3(16) . . . . ?
 C07F C077 C089 C05L 1(3) . . . . ?
 N07G C08N C0A9 C0A3 176.8(19) . . . . ?
 N07G C08R C08X N03B 92.7(14) . . . . ?
 C07I C08E C09K C0A2 58(2) . . . . ?
 C07I C09G C09N C0A2 -56(3) . . . . ?
 C07I C09G N09V Zn0C 41.6(16) . . . . ?
 C07K C05U C06N C03Y 1(2) . . . . ?
 C07N C08G C091 N057 -178.9(15) . . . . ?
 C07N C08G C091 C0AA 6(3) . . . . ?
 C07N C09Y C0AK C0AA 5(4) . . . . ?
 C07R C05G C06Z N03A 179.4(11) . . . . ?
 C07R C05G C06Z C090 -54.5(16) . . . . ?
 C07R C05W C06S C090 53.7(16) . . . . ?
 C07U C04F C056 N00U -177.4(13) . . . . ?
 C07U C04F C056 C01L 1.5(19) . . . . ?
 C07V N01J C04O N039 -1.0(14) . . . . ?
 C07V N01J C04O C04B -178.1(11) . . . . ?
 C07V C06D C096 C09U 4(3) . . . . ?
 C07V C07B C08B C09U 1(3) . . . . ?
 C07X C05R C06V C08A -57.0(19) . . . . ?
 C07Z C02Y C04M N01O -179.2(12) . . . . ?
 C07Z C02Y C04M C08Y 0(2) . . . . ?
 C082 C07P C08F C08D 2(3) . . . . ?
 C084 C094 C09L C085 2(4) . . . . ?
 C085 C047 C05P N01T -179.7(15) . . . . ?
 C085 C047 C05P C084 2(3) . . . . ?
 C086 C058 C05A C043 3(2) . . . . ?
 C089 C077 C07F C05I -2(2) . . . . ?
 C08A C098 C09J C07X 54(2) . . . . ?
 C08B C07B C07V N01J -179.5(16) . . . . ?
 C08B C07B C07V C06D 1(2) . . . . ?
 C08D C04R C05C N00Q -177.2(13) . . . . ?
 C08D C04R C05C C082 0(2) . . . . ?
 C08E C07I C09G C09N 56(2) . . . . ?
 C08E C07I C09G N09V -179.1(14) . . . . ?
 C08E C09K C0A2 C09N -56(3) . . . . ?
 C08F C07P C082 C05C -2(3) . . . . ?
 C08G N034 C04G N057 0.5(16) . . . . ?
 C08G N034 C04G C05Q 174.6(13) . . . . ?
 C08G C07N C09Y C0AK -3(3) . . . . ?
 C08G C091 C0AA C0AK -4(3) . . . . ?
 C08I N01N C02A C042 63.5(12) . . . . ?
 C08I N01N C03W C037 165.7(9) . . . . ?
 C08J C05E C074 N01V -177.6(13) . . . . ?
 C08J C05E C074 C08V 3(2) . . . . ?
 C08N C079 C09A C0A1 -1(2) . . . . ?
 C08N N07G C08R N02U 1.3(15) . . . . ?
 C08N N07G C08R C08X 176.0(11) . . . . ?
 C08P C05Y C063 N011 -179.7(12) . . . . ?
 C08P C05Y C063 C061 -55.2(16) . . . . ?
 C08R N02U C079 C08N -0.5(13) . . . . ?
 C08R N02U C079 C09A -179.4(14) . . . . ?
 C08R N07G C08N C079 -1.6(15) . . . . ?
 C08R N07G C08N C0A9 177.7(17) . . . . ?
 C08V C097 C09Q C08J -2(3) . . . . ?
 C08W C06X C08Z C03E 1(3) . . . . ?
 C08X N03B C05Q C04G 164.4(10) . . . . ?
 C08X N03B C065 C04X 62.2(14) . . . . ?
 C08Y C099 C09O C07Z 2(3) . . . . ?
 C08Z C03E C06A N03X 179.1(12) . . . . ?
 C08Z C03E C06A C083 0(2) . . . . ?
 C08Z C06X C08W C083 0(3) . . . . ?
 C091 C0AA C0AK C09Y -1(4) . . . . ?
 C092 C069 C06U C04U 0(2) . . . . ?
 C092 C069 C06U N052 -176.2(15) . . . . ?
 C096 C06D C07V N01J 176.7(14) . . . . ?
 C096 C06D C07V C07B -4(2) . . . . ?
 C09A C079 C08N N07G -179.7(13) . . . . ?
 C09A C079 C08N C0A9 1(2) . . . . ?
 C09A C0A1 C0A3 C0A9 -7(4) . . . . ?
 C09G C07I C08E C09K -58(2) . . . . ?
 C09G C09N C0A2 C09K 54(3) . . . . ?
 C09N C09G N09V Zn0C 166.0(15) . . . . ?
 N09V C09G C09N C0A2 -178(2) . . . . ?
 C09Y C07N C08G N034 -177.4(18) . . . . ?
 C09Y C07N C08G C091 -2(3) . . . . ?
 C0A1 C0A3 C0A9 C08N 7(4) . . . . ?
 C0AC C0AN C4 C11 45(4) . . . . ?
 C0AC C20 C40 N0 179(3) . . . . ?
 C0AC C20 C40 C11 -60(4) . . . . ?
 C0AN C0AC C20 C40 59(3) . . . . ?
 C20 C0AC C0AN C4 -55(3) . . . . ?
 C3 C15 C31 C43 49(7) . . . . ?
 C3 C38 C110 C43 -69(13) . . . . ?
 C4 C11 C40 N0 179(3) . . . . ?
 C4 C11 C40 C20 59(5) . . . . ?
 N8 C3 C15 C31 -171(5) . . . . ?
 N8 C3 C38 N05D -44(8) . . . . ?
 N8 C3 C38 C110 166(6) . . . . ?
 C15 C3 N8 Zn0B 154(5) . . . . ?
 C15 C3 C38 N05D -163(5) . . . . ?
 C15 C3 C38 C110 46(8) . . . . ?
 C15 C31 C43 C110 -35(7) . . . . ?
 C31 C43 C110 C38 60(13) . . . . ?
 C38 C3 N8 Zn0B 38(7) . . . . ?
 C38 C3 C15 C31 -54(8) . . . . ?
 C40 C11 C4 C0AN -42(4) . . . . ?

_shelx_res_file
;
TITL mo_c10106_0m_a.res in P2(1)
    mo_c10106_0m.res
    created by SHELXL-2018/3 at 15:16:33 on 10-Jul-2024
REM Old TITL mo_c10106_0m in P2(1)
REM SHELXT solution in P2(1): R1 0.183, Rweak 0.048, Alpha 0.005
REM <I/s> 0.927 for 16 systematic absences, Orientation as input
REM Flack x = 0.098 ( 0.005 ) from 12071 Parsons' quotients
REM Formula found by SHELXT: C275 N75 O28 Cl Zn12
CELL 0.71073 20.6285 27.5889 28.685 90 94.32 90
ZERR 4 0.0041 0.0055 0.0057 0 0.03 0
LATT -1
SYMM -X,0.5+Y,-Z
SFAC C H N O S Zn
UNIT 546 800 144 78 33 24
DFIX 1.69 O2 S8
SIMU 0.01 0.02 2 S1A C14 O1R C1S
DFIX 1.89 S1A C1S
DFIX 1.69 S1A O1R
DFIX 1.69 O13 S19
DFIX 1.89 S1A C14
DFIX 2.79 O13 C1P O13 C1Q
DFIX 2.79 O1R C1S
DFIX 1.69 S4 O0AF
DFIX 2.85 C14 C1S
DFIX 1.89 S19 C1P S19 C1Q
DFIX 1.69 O11 S17
DFIX 1.89 S4 C0AI
DFIX 1.89 S4 C5
DFIX 1.69 O10 S16
DFIX 2.79 O11 C19 O11 C1M
SIMU 0.01 0.02 2 O13 S19 C1P C1Q
DFIX 2.79 O0AF C5
DFIX 2.79 O10 C2 O10 C7
DFIX 2.79 O0AF C0AI
DFIX 1.89 S17 C19 S17 C1M
DFIX 2.85 C0AI C5
DFIX 1.69 O12 S18
DFIX 1.69 O7 S14
DFIX 2.79 O7 C1I O7 C1J
DFIX 2.79 O12 C1N O12 C1O
DFIX 1.89 S16 C2 S16 C7
DFIX 1.89 S18 C1N S18 C1O
DFIX 1.69 O6 S5
DFIX 2.79 O6 C1G O6 C1H
DFIX 1.89 S14 C1I S14 C1J
DFIX 1.69 O9 S15
DFIX 1.69 O4 S12
DFIX 1.69 O3 S11
DFIX 2.79 O9 C1K O9 C1L
DFIX 1.89 S15 C1K S15 C1L
DFIX 1.89 S5 C1G S5 C1H
DFIX 2.79 O4 C1C O4 C1D
DFIX 2.79 O3 C1A O3 C1B
DFIX 1.89 S12 C1C S12 C1D
DFIX 1.69 O5 S13
DFIX 1.69 O1 S10
DFIX 1.89 S11 C1A S11 C1B
DFIX 2.79 O5 C1E O5 C1F
DFIX 2.85 C1B C1A
DFIX 1.89 S13 C1E S13 C1F
DFIX 1.89 S21 C1A
DFIX 2.79 O1 C16 O1 C17
DFIX 1.89 S21 C1B
SIMU 0.005 0.01 2 S09R S08U O0AB C6 C45
DFIX 1.69 S21 O3
SIMU 0.01 0.02 2 C3 N8 C15 C31 C38 C43 C110
DFIX 1.89 S10 C16 S10 C17
DFIX 1.89 S09R C45
DFIX 2.79 O2 C9 O2 C12
DFIX 1.89 S08U C45
SIMU 0.01 0.02 2 N0 C0AC C0AN C11 C20 C4 C40
DFIX 2.85 C45 C6
DFIX 2.79 O0AB C45
DFIX 1.89 S8 C9 S8 C12
DFIX 2.85 C9 C12
DFIX 2.79 O0AB C6
ISOR 0.01 0.02 C45
SIMU 0.01 0.02 2 S02F C13 O25 C96
SIMU 0.01 0.02 2 S8 O2 C9 C12
DFIX 1.69 S01Y O0A6
DFIX 1.89 S01Y C8
DFIX 1.89 S01Y C10
DFIX 2.79 O0A6 C8
DFIX 2.79 O0A6 C10
DFIX 2.85 C10 C8
SIMU 0.01 0.02 2 S01Y O0A6 C10 C8
DFIX 1.69 S3 O08H
DFIX 1.89 S3 C86
DFIX 1.89 S3 C18
DFIX 2.79 O08H C18
DFIX 2.79 O08H C86
DFIX 2.85 C18 C86
SIMU 0.01 0.02 2 S3 O08H C18 C86
SIMU 0.01 0.02 2 C16 O1 S10 C17
DFIX 2.85 C16 C17
SIMU 0.01 0.02 2 S21 O3 S11 C1A C1B
DFIX 2.85 C1F C1E
DFIX 2.85 C1D C1C
SIMU 0.01 0.02 2 S13 O5 C1E C1F
SIMU 0.01 0.02 2 C1C O4 S12 C1D
DFIX 1.69 S89 O6
DFIX 1.89 S89 C1G
DFIX 1.89 S89 C1H
DFIX 2.85 C1H C1G
SIMU 0.01 0.02 2 S89 O6 C1G C1H S5
DFIX 2.85 C1I C1J
DFIX 2.85 C1L C1K
SIMU 0.01 0.02 2 C1L S15 C1K O9
SIMU 0.01 0.02 2 C1J O7 S14 C1I
ISOR 0.01 0.02 S12
ISOR 0.01 0.02 S13 O5 C1E C1F
ISOR 0.01 0.02 S21
DFIX 2.85 C7 C2
SIMU 0.01 0.02 2 S16 O10 C2 C7
DFIX 2.85 C1M C19
DFIX 2.85 C1O C1N
SIMU 0.01 0.02 2 S18 O12 C1N C1O
SIMU 0.01 0.02 2 S17 O11 C19 C1M
SIMU 0.01 0.02 2 S4 O0AF C0AI C5
ISOR 0.01 0.02 S17
ISOR 0.01 0.02 S18
DFIX 2.79 O1R C14
ISOR 0.01 0.02 S1A
ISOR 0.01 0.02 S19
ISOR 0.01 0.02 C14
ISOR 0.01 0.02 C1K
ISOR 0.01 0.02 O095
ISOR 0.01 0.02 O0A7

L.S. 40 0 0
PLAN  327
SIZE 0.12 0.12 0.14
TEMP 0
CONF
list 4
MORE -1
BOND $H
fmap 2 53
acta
OMIT -2 0 2
OMIT -2 2 1
OMIT 0 0 3
OMIT 0 3 2
OMIT 2 0 1
OMIT 3 2 1
REM <olex2.extras>
REM <HklSrc "%.\\mo_c10106_0m.hkl">
REM </olex2.extras>

WGHT    0.117800   20.628099
FVAR       0.15431   0.57171   0.75579   0.61818   0.55964
ZN01  6    0.714006    0.768710    0.164189    11.00000    0.03213    0.03493 =
         0.04617   -0.00180    0.00023   -0.00280
ZN02  6    0.514468    0.305672    0.296852    11.00000    0.03520    0.03255 =
         0.04784    0.00035    0.00171    0.00037
ZN03  6    0.512146    0.447521    0.454089    11.00000    0.04289    0.03403 =
         0.04200    0.00224    0.00094    0.00166
ZN04  6    0.789076    0.248187    0.358772    11.00000    0.03277    0.04002 =
         0.04436   -0.00080    0.00096   -0.00236
ZN05  6    0.666441    0.615332    0.019264    11.00000    0.03403    0.03949 =
         0.04216   -0.00280    0.00342    0.00076
ZN06  6    0.791779    0.396037    0.509598    11.00000    0.03860    0.04198 =
         0.03958    0.00221    0.00275   -0.00127
ZN07  6    0.421747    0.599680    0.122069    11.00000    0.03314    0.04868 =
         0.04977    0.00037   -0.00211   -0.00082
ZN08  6    0.939913    0.546690    0.068151    11.00000    0.03822    0.04054 =
         0.05175    0.00152    0.00237    0.00356
ZN09  6    1.046370    0.348037    0.336903    11.00000    0.03382    0.05045 =
         0.05792    0.00705    0.00311    0.00045
ZN0A  6    0.984107    0.694053    0.219423    11.00000    0.03244    0.05001 =
         0.04647    0.00068    0.00104   -0.00225
ZN0B  6    0.501061    0.086192    0.271156    11.00000    0.04728    0.03834 =
         0.05423   -0.00001    0.00594    0.00190
ZN0C  6    1.034166    0.911308    0.202153    11.00000    0.04161    0.05703 =
         0.06444   -0.00524    0.00576   -0.00802
S9    5    0.362735    0.782938    0.343364    11.00000    0.07401    0.06528 =
         0.08228    0.00657    0.01755    0.02060
PART 1
S00   5    0.586131    0.929003    0.221753    31.00000    0.09974    0.05679 =
         0.07608    0.01486    0.03938    0.02697

PART 0
S1    5    0.411279    0.642697   -0.037345    11.00000    0.11947    0.13037 =
         0.08645   -0.00340    0.00642    0.00622

PART 1
S2    5    0.751561    0.969380   -0.032662    41.00000    0.05109    0.07407 =
         0.09741    0.01245   -0.01399    0.00702

PART 0
N00I  3    0.783897    0.272516    0.424097    11.00000    0.03413    0.03897 =
         0.04326    0.00664   -0.00082   -0.00302

S3    5    0.872391    0.887582    0.364831    11.00000    0.15575    0.24188 =
         0.11107   -0.02565    0.01565   -0.02242
N00K  3    0.737120    0.573147    0.049161    11.00000    0.04293    0.03795 =
         0.03454   -0.00295    0.00756    0.00179
N00L  3    0.480746    0.589981    0.068385    11.00000    0.03062    0.04313 =
         0.04729   -0.00504   -0.00116   -0.00257
PART 1
S4    5    0.703985    0.604064    0.596496    10.50000    0.08684    0.05942 =
         0.13109    0.01788    0.02225    0.00154

PART 0
N00N  3    0.477313    0.349144    0.247641    11.00000    0.03801    0.03999 =
         0.04869   -0.00244    0.00406    0.00022

N00O  3    0.566748    0.681584    0.117760    11.00000    0.02720    0.03747 =
         0.04844   -0.00821    0.00267   -0.00356
O00P  4    0.397459    0.737774    0.180184    11.00000    0.05175    0.08536 =
         0.06888   -0.01187   -0.00064    0.00841
N00Q  3    0.966369    0.543016    0.002411    11.00000    0.03881    0.04692 =
         0.05155   -0.00354    0.00061   -0.00538
N00R  3    0.975772    0.296255    0.326774    11.00000    0.03953    0.05113 =
         0.04744    0.00143    0.00184    0.00310
N00S  3    0.685932    0.681876    0.044417    11.00000    0.03701    0.03726 =
         0.03630   -0.00015    0.00255    0.00105
N00T  3    0.579998    0.593506    0.038998    11.00000    0.03644    0.03173 =
         0.04861   -0.00381    0.01083   -0.00191
N00U  3    0.495259    0.383955    0.420237    11.00000    0.03903    0.03176 =
         0.04335    0.01071    0.00188    0.00246
N00V  3    0.480262    0.237996    0.284560    11.00000    0.03104    0.03333 =
         0.05652   -0.00944    0.00176   -0.00145
N00W  3    0.886675    0.704063    0.221654    11.00000    0.03017    0.04096 =
         0.04474    0.00573    0.00499   -0.00338
N00X  3    0.715566    0.432848    0.478813    11.00000    0.03395    0.04454 =
         0.03829    0.00271    0.00357   -0.00344
N00Y  3    0.627685    0.183890    0.301592    11.00000    0.03997    0.02877 =
         0.04871   -0.00858   -0.00231   -0.00291
N00Z  3    0.717201    0.282960    0.320775    11.00000    0.03077    0.03029 =
         0.04811    0.00198   -0.00260   -0.00189
N010  3    0.784975    0.731457    0.199618    11.00000    0.03061    0.03398 =
         0.04683    0.00037    0.00480   -0.00632
N011  3    0.369539    0.663130    0.095705    11.00000    0.04034    0.05379 =
         0.04861   -0.00721    0.00395    0.00051
AFIX  23
H01A  2    0.374585    0.687262    0.116248    11.00000   -1.20000
H01B  2    0.384740    0.672735    0.068988    11.00000   -1.20000
AFIX   0
N012  3    0.992352    0.664900    0.156245    11.00000    0.03032    0.04794 =
         0.04572    0.00921    0.00432    0.00449
N013  3    0.963114    0.535758   -0.077092    11.00000    0.04503    0.06210 =
         0.06275   -0.01268    0.00842   -0.00530
N014  3    0.971250    0.609789    0.097853    11.00000    0.03293    0.04609 =
         0.04757    0.00034   -0.00426    0.00122
N015  3    0.529166    0.738152    0.211481    11.00000    0.03258    0.05223 =
         0.05222   -0.00989    0.01149   -0.00194

O016  4    0.328322    0.934642    0.287066    11.00000    0.07550    0.05159 =
         0.05621    0.00576    0.00861   -0.00061
N017  3    0.666704    0.614248   -0.049726    11.00000    0.04722    0.04559 =
         0.04178   -0.00622    0.00478    0.00613
N018  3    0.440164    0.437962    0.319738    11.00000    0.04029    0.03427 =
         0.04376   -0.00098   -0.00729    0.00536
N019  3    0.468669    0.501985    0.417836    11.00000    0.06583    0.03536 =
         0.05093   -0.00373   -0.00413    0.00875
C01A  1    0.996148    0.688816    0.113304    11.00000    0.02589    0.04256 =
         0.04810    0.00236    0.00438   -0.00061
N01B  3    0.494484    0.330545    0.359971    11.00000    0.03191    0.03439 =
         0.05110   -0.00003    0.00098    0.00124
N01C  3    0.611255    0.453780    0.458817    11.00000    0.04518    0.03457 =
         0.03556    0.00372   -0.00029   -0.00140
N01D  3    0.877186    0.424337    0.496615    11.00000    0.04359    0.05060 =
         0.03489   -0.00129   -0.00231   -0.00727
N01E  3    1.047541    0.838575    0.210159    11.00000    0.03892    0.05555 =
         0.05005   -0.00462    0.00411   -0.01196
N01F  3    0.475322    0.157064    0.275298    11.00000    0.03155    0.03860 =
         0.04750   -0.00277   -0.00018    0.00070
N01G  3    0.841392    0.548661    0.068031    11.00000    0.03838    0.04316 =
         0.03979    0.00146   -0.00166    0.00377
N01H  3    0.632202    0.759973    0.196471    11.00000    0.03940    0.03971 =
         0.04858   -0.00601    0.00285   -0.00206
N01I  3    0.707024    0.739819    0.100104    11.00000    0.03367    0.03321 =
         0.05548   -0.00604   -0.00163   -0.00398
N01J  3    0.775252    0.177161    0.351983    11.00000    0.03627    0.03911 =
         0.06221   -0.00068   -0.00053   -0.00128
N01K  3    0.875575    0.263424    0.334958    11.00000    0.03572    0.05538 =
         0.04815   -0.00425    0.00305   -0.00369
C01L  1    0.488004    0.304423    0.400837    11.00000    0.03875    0.03036 =
         0.04306    0.00807    0.00222    0.00056
N01M  3    0.816905    0.565209   -0.047960    11.00000    0.03300    0.05014 =
         0.04811   -0.01085    0.00128    0.00324
N01N  3    0.628538    0.427469    0.571443    11.00000    0.03834    0.03974 =
         0.03796   -0.00227    0.00168    0.00175
N01O  3    0.699582    0.603042   -0.122712    11.00000    0.05277    0.05481 =
         0.05347   -0.00431    0.00348    0.00073
N01P  3    1.028725    0.758417    0.222955    11.00000    0.03186    0.06156 =
         0.04002   -0.00888    0.00415   -0.00936
N01Q  3    0.612411    0.304101    0.299219    11.00000    0.03773    0.03492 =
         0.04350   -0.00284    0.00105   -0.00511
N01R  3    0.982854    0.433815    0.482472    11.00000    0.04290    0.06010 =
         0.05701   -0.00965   -0.00324   -0.01216
N01S  3    0.915800    0.343437    0.421058    11.00000    0.03242    0.05259 =
         0.03969   -0.00090   -0.00259   -0.00555
N01T  3    0.408493    0.545380    0.362988    11.00000    0.06981    0.03395 =
         0.05683    0.00122    0.00127    0.01159
C01U  1    0.800814    0.573351    0.037933    11.00000    0.03744    0.03929 =
         0.04322    0.00130    0.00707   -0.00019
N01V  3    0.479301    0.442421    0.517667    11.00000    0.03867    0.04248 =
         0.05141   -0.00212    0.00269    0.00500
C01W  1    0.512282    0.196995    0.275682    11.00000    0.03606    0.03333 =
         0.04582   -0.00174   -0.00374    0.00004
N01X  3    0.737161    0.838206    0.161523    11.00000    0.04358    0.03630 =
         0.05447   -0.00370   -0.00789   -0.00196
S01Y  5    1.207187    0.648643    0.310545    11.00000    0.10349    0.28515 =
         0.19901    0.02102    0.00437   -0.05912
C01Z  1    0.717655    0.327112    0.298842    11.00000    0.04786    0.03338 =
         0.04012    0.00209    0.00084   -0.01324
N020  3    0.463878    0.532629    0.156724    11.00000    0.03898    0.04591 =
         0.05280   -0.00429   -0.00207   -0.00424
AFIX  23
H02O  2    0.432852    0.515283    0.168803    11.00000   -1.20000
H02P  2    0.482963    0.514339    0.136173    11.00000   -1.20000
AFIX   0
N021  3    0.890069    0.822471    0.201672    11.00000    0.03404    0.03841 =
         0.04602   -0.00540    0.00737   -0.00826

N022  3    0.421486    0.411059    0.208643    11.00000    0.05633    0.04387 =
         0.04722    0.00426   -0.00727   -0.00408
C023  1    0.580906    0.195465    0.261762    11.00000    0.03292    0.04716 =
         0.04327   -0.00394    0.00138    0.00289
AFIX  23
H02A  2    0.584215    0.171253    0.237536    11.00000   -1.20000
H02B  2    0.591908    0.226658    0.248898    11.00000   -1.20000
AFIX   0
C024  1    0.433906    0.387621    0.248580    11.00000    0.03806    0.03909 =
         0.04555    0.00393   -0.00065   -0.00243
C025  1    0.750620    0.287519    0.495977    11.00000    0.03888    0.04387 =
         0.04693    0.00211    0.00856    0.00091

C026  1    0.457298    0.502368    0.045989    11.00000    0.04549    0.04820 =
         0.04164   -0.00010   -0.00280   -0.01154
AFIX  43
H026  2    0.415388    0.501139    0.055822    11.00000   -1.20000
AFIX   0

C027  1    0.750222    0.253790    0.459649    11.00000    0.03829    0.04296 =
         0.04803    0.00373    0.00308   -0.00469
N028  3    0.785317    0.391319    0.578461    11.00000    0.04565    0.04619 =
         0.03920    0.00199   -0.00482    0.00990
C029  1    0.485511    0.462729    0.027039    11.00000    0.07166    0.04499 =
         0.04228   -0.00878   -0.00721   -0.01501
AFIX  43
H029  2    0.461792    0.434090    0.023985    11.00000   -1.20000
AFIX   0

C02A  1    0.631613    0.399246    0.527799    11.00000    0.04430    0.03182 =
         0.04363    0.00680    0.00149    0.00491
AFIX  23
H02C  2    0.589102    0.385448    0.519323    11.00000   -1.20000
H02D  2    0.661899    0.372634    0.533530    11.00000   -1.20000
AFIX   0
C02B  1    0.413515    0.173232    0.283954    11.00000    0.04184    0.04496 =
         0.04525   -0.01521    0.00124   -0.00311
C02C  1    0.403179    0.401870    0.291540    11.00000    0.03359    0.04200 =
         0.05478    0.00995   -0.00114   -0.00426
AFIX  23
H02E  2    0.360216    0.414741    0.282807    11.00000   -1.20000
H02F  2    0.397876    0.373198    0.310452    11.00000   -1.20000
AFIX   0
C02D  1    0.770905    0.356726    0.289403    11.00000    0.03371    0.05729 =
         0.06044    0.00610   -0.00407   -0.01931
AFIX  43
H02G  2    0.813607    0.346802    0.296445    11.00000   -1.20000
AFIX   0
N02E  3    0.784849    0.328120    0.481782    11.00000    0.03988    0.03979 =
         0.04173    0.00593    0.00075   -0.00473

PART 1
S02F  5    1.183196    0.679233   -0.061411    10.50000    0.10194    0.07743 =
         0.09046    0.02483    0.00423   -0.00459

PART 0
C02G  1    0.482066    0.254141    0.407005    11.00000    0.05905    0.03488 =
         0.06079    0.00294    0.00497   -0.00007
AFIX  43
H02H  2    0.480724    0.232845    0.381819    11.00000   -1.20000
AFIX   0

C02H  1    0.842053    0.673682    0.241898    11.00000    0.03336    0.03433 =
         0.05758    0.00813    0.00894   -0.00571
N02I  3    0.530827    0.092733    0.199453    11.00000    0.05884    0.03710 =
         0.06376   -0.00197    0.00756   -0.00002
AFIX  23
H02I  2    0.512190    0.118455    0.185329    11.00000   -1.20000
H02J  2    0.573781    0.095918    0.199664    11.00000   -1.20000
AFIX   0

O02J  4    0.393108    0.733591    0.337649    11.00000    0.08606    0.04448 =
         0.08918    0.00529    0.00856    0.01166
C02K  1    0.802746    0.531915    0.102581    11.00000    0.03273    0.04738 =
         0.04779    0.00826    0.00628   -0.00891
N02L  3    1.101812    0.314581    0.396340    11.00000    0.03982    0.05679 =
         0.06583    0.01368    0.01142   -0.00394
AFIX  23
H02K  2    1.100402    0.333215    0.421570    11.00000   -1.20000
H02L  2    1.084964    0.285800    0.402531    11.00000   -1.20000
AFIX   0

C02M  1    0.983151    0.653880    0.076897    11.00000    0.03444    0.03713 =
         0.05385   -0.00140    0.00592    0.00463
O02N  4    0.709094    1.010433   -0.049387    11.00000    0.06589    0.07414 =
         0.17521    0.03634   -0.00579    0.01776
C02O  1    0.930356    0.534963   -0.039086    11.00000    0.03464    0.04732 =
         0.05868   -0.00556    0.00268    0.01137
C02P  1    0.533072    0.617677    0.059396    11.00000    0.02511    0.04214 =
         0.04186   -0.00629    0.00111   -0.00619
C02Q  1    0.556482    0.546248    0.032410    11.00000    0.04871    0.03220 =
         0.04816   -0.00705   -0.00268   -0.00118
C02R  1    0.555741    0.732686    0.129272    11.00000    0.03887    0.03998 =
         0.05172   -0.00443    0.00184    0.00563
AFIX  23
H02Q  2    0.510345    0.740501    0.121592    11.00000   -1.20000
H02R  2    0.581556    0.752947    0.110150    11.00000   -1.20000
AFIX   0
C02S  1    0.830446    0.842077    0.220583    11.00000    0.03863    0.04361 =
         0.04697   -0.01119    0.01223   -0.00828
AFIX  23
H02S  2    0.808568    0.815969    0.235732    11.00000   -1.20000
H02T  2    0.843027    0.866080    0.244268    11.00000   -1.20000
AFIX   0

O02T  4    0.544932    0.955804    0.253801    11.00000    0.09474    0.07462 =
         0.09148    0.00657    0.03766    0.03263
N02U  3    1.022230    0.650079    0.268575    11.00000    0.03856    0.07878 =
         0.05127    0.00970    0.00122   -0.00744
C02V  1    0.498412    0.376993    0.374274    11.00000    0.03620    0.01808 =
         0.04798    0.00382    0.00123    0.00318
C02W  1    1.011735    0.735687    0.102643    11.00000    0.04779    0.04160 =
         0.05233    0.00282    0.00757   -0.00028
AFIX  43
H02W  2    1.023489    0.757939    0.126128    11.00000   -1.20000
AFIX   0

O02X  4    0.338453    0.491117    0.201119    11.00000    0.07451    0.09459 =
         0.12845    0.05047    0.00252    0.00290
C02Y  1    0.632571    0.645701   -0.079781    11.00000    0.04666    0.04368 =
         0.04989    0.00081   -0.00418    0.00024
C02Z  1    0.935726    0.293982    0.407604    11.00000    0.03749    0.04425 =
         0.04692    0.00171    0.00310   -0.00448
AFIX  23
H02M  2    0.909783    0.270417    0.423044    11.00000   -1.20000
H02N  2    0.980848    0.288966    0.418607    11.00000   -1.20000
AFIX   0
C030  1    0.937435    0.352699    0.471066    11.00000    0.02729    0.07094 =
         0.04783   -0.00216   -0.00074   -0.00830
AFIX  23
H03A  2    0.910877    0.333660    0.490734    11.00000   -1.20000
H03B  2    0.982097    0.341990    0.476906    11.00000   -1.20000
AFIX   0
N031  3    0.480254    0.431528    0.596062    11.00000    0.04825    0.05876 =
         0.04051    0.00557    0.00961    0.00999

C032  1    0.677354    0.696782    0.088361    11.00000    0.02621    0.04203 =
         0.04887    0.00593    0.00226   -0.00246
C033  1    0.802959    0.317592    0.438731    11.00000    0.03062    0.04022 =
         0.04137    0.00290    0.00159   -0.00499
N034  3    0.976388    0.490781    0.105539    11.00000    0.05699    0.04297 =
         0.06726    0.00254    0.00583    0.00267
PART 2
S6    5    0.722457    0.954906   -0.072843   -41.00000    0.06401    0.08197 =
         0.14372    0.02816   -0.00063   -0.00351

PART 0
O036  4    0.712258    1.036524    0.252991    11.00000    0.07120    0.09110 =
         0.11811   -0.03413   -0.00756   -0.01026

C037  1    0.739956    0.408352    0.605332    11.00000    0.03633    0.04442 =
         0.03808    0.00288    0.00092   -0.00618
C038  1    0.572627    0.744074    0.179172    11.00000    0.02986    0.03289 =
         0.05119   -0.00640   -0.00242    0.00070
N039  3    0.758519    0.105093    0.314078    11.00000    0.05749    0.03668 =
         0.08337   -0.01358    0.00529    0.00161
N03A  3    1.014553    0.408110    0.371319    11.00000    0.05028    0.05478 =
         0.04865    0.00974   -0.00295    0.00463
AFIX  23
H03C  2    0.982534    0.399446    0.388715    11.00000   -1.20000
H03D  2    1.046998    0.419630    0.390356    11.00000   -1.20000
AFIX   0

N03B  3    1.032254    0.555682    0.196743    11.00000    0.03401    0.05483 =
         0.06171    0.01501   -0.00998    0.00432
C03C  1    0.877575    0.778674    0.172252    11.00000    0.03756    0.03103 =
         0.04684   -0.00579    0.01289   -0.00291
AFIX  23
H03G  2    0.918055    0.768585    0.160066    11.00000   -1.20000
H03H  2    0.847605    0.787152    0.145827    11.00000   -1.20000
AFIX   0
C03D  1    0.994005    0.714618    0.020035    11.00000    0.07414    0.05077 =
         0.04194    0.00840   -0.00460   -0.00694
AFIX  43
H03I  2    0.991917    0.724716   -0.010974    11.00000   -1.20000
AFIX   0

C03E  1    0.822543    0.360112    0.606117    11.00000    0.04533    0.04427 =
         0.04097    0.00597   -0.00581    0.00015
C03F  1    0.626919    0.765728    0.244239    11.00000    0.04835    0.03817 =
         0.04081   -0.01248    0.00368    0.00169
C03G  1    0.820998    0.597912   -0.005833    11.00000    0.03835    0.05256 =
         0.03331   -0.00378    0.00369   -0.00558
AFIX  23
H03J  2    0.793371    0.625909   -0.012426    11.00000   -1.20000
H03K  2    0.865336    0.609412   -0.000232    11.00000   -1.20000
AFIX   0
C03H  1    0.738483    0.547359    0.090547    11.00000    0.04863    0.03577 =
         0.05025    0.00046   -0.00082    0.00459

C03I  1    0.933046    0.404173    0.484165    11.00000    0.03362    0.05826 =
         0.03712   -0.00713   -0.00079   -0.00768
O03J  4    0.362651    0.680827    0.254348    11.00000    0.09027    0.09614 =
         0.10034   -0.01004    0.02952   -0.00124
C03K  1    0.536215    0.670253    0.070970    11.00000    0.02302    0.04417 =
         0.05172   -0.01160   -0.00661   -0.00278
AFIX  23
H03L  2    0.560255    0.686676    0.047843    11.00000   -1.20000
H03M  2    0.492376    0.683206    0.068584    11.00000   -1.20000
AFIX   0
C03L  1    1.143810    0.729539    0.209113    11.00000    0.03705    0.06993 =
         0.06217   -0.01758    0.01049   -0.00525
AFIX  43
H03N  2    1.137312    0.696820    0.215017    11.00000   -1.20000
AFIX   0
C03M  1    1.094285    0.763747    0.210511    11.00000    0.03600    0.05687 =
         0.04624   -0.00603   -0.00061   -0.00157
C03N  1    0.779617    0.690733    0.227708    11.00000    0.03047    0.03440 =
         0.04653   -0.00195    0.00225   -0.00813
C03O  1    0.749048    0.722772   -0.018679    11.00000    0.05002    0.03942 =
         0.04829    0.00141    0.00055   -0.00135
AFIX  43
H03O  2    0.740009    0.700083   -0.042254    11.00000   -1.20000
AFIX   0

C03P  1    0.653362    0.271323    0.319996    11.00000    0.04080    0.03022 =
         0.03656   -0.00165    0.00009   -0.00024
C03Q  1    0.716363    0.463600    0.440943    11.00000    0.03807    0.03423 =
         0.03936    0.00759   -0.00014   -0.00402
C03R  1    0.494916    0.545240    0.049888    11.00000    0.03402    0.04349 =
         0.04314   -0.00308    0.00359   -0.00663
C03S  1    0.634981    0.510982    0.392185    11.00000    0.06015    0.04950 =
         0.04753    0.01455   -0.00664   -0.00897
AFIX  43
H03S  2    0.592514    0.520768    0.383956    11.00000   -1.20000
AFIX   0
C03T  1    0.425886    0.501558    0.378845    11.00000    0.03844    0.03553 =
         0.05471    0.00556    0.00763    0.00504
C03U  1    0.767472    0.481319    0.416724    11.00000    0.05473    0.05802 =
         0.05526    0.00946    0.00950   -0.00598
AFIX  43
H03U  2    0.810376    0.472231    0.424354    11.00000   -1.20000
AFIX   0

N03V  3    1.120278    0.939232    0.238526    11.00000    0.04430    0.07915 =
         0.07119   -0.01114    0.01429   -0.01385
AFIX  23
H03P  2    1.142812    0.915231    0.252734    11.00000   -1.20000
H03Q  2    1.145194    0.953373    0.218465    11.00000   -1.20000
AFIX   0

C03W  1    0.692209    0.446858    0.589104    11.00000    0.05132    0.04431 =
         0.03260   -0.00530    0.00243    0.00337
AFIX  23
H03E  2    0.686061    0.468685    0.614912    11.00000   -1.20000
H03F  2    0.710228    0.465541    0.564514    11.00000   -1.20000
AFIX   0
N03X  3    0.742862    0.389997    0.648043    11.00000    0.05211    0.05731 =
         0.04474    0.00223   -0.00243   -0.00500
C03Y  1    0.416739    0.223609    0.288904    11.00000    0.03117    0.04845 =
         0.06020   -0.00213    0.00551   -0.00126
C03Z  1    0.928265    0.285308    0.356339    11.00000    0.03714    0.04688 =
         0.04490    0.00546    0.00574   -0.00843
N040  3    0.440773    0.034518    0.239208    11.00000    0.04437    0.03780 =
         0.09521    0.00703    0.01061    0.00025
AFIX  23
H04A  2    0.454416    0.005196    0.248410    11.00000   -1.20000
H04B  2    0.400680    0.038517    0.248048    11.00000   -1.20000
AFIX   0

C041  1    0.850141    0.736961    0.197383    11.00000    0.03723    0.03790 =
         0.04390   -0.00109    0.00002   -0.00030
C042  1    0.652310    0.428684    0.487432    11.00000    0.03977    0.02979 =
         0.04331   -0.00224    0.00724    0.00093
C043  1    0.493172    0.348002    0.200223    11.00000    0.05115    0.04510 =
         0.04394    0.00836    0.00485   -0.00845
N044  3    0.328898    0.574401    0.128634    11.00000    0.04386    0.05161 =
         0.06948    0.00837   -0.00004   -0.00674
AFIX  23
H04L  2    0.317824    0.553903    0.105430    11.00000   -1.20000
H04M  2    0.327637    0.558436    0.155511    11.00000   -1.20000
AFIX   0
C045  1    0.639425    0.669013    0.121119    11.00000    0.02746    0.03715 =
         0.04596   -0.00266    0.00331    0.00253
AFIX  23
H04N  2    0.657392    0.675096    0.152805    11.00000   -1.20000
H04O  2    0.644245    0.634691    0.114915    11.00000   -1.20000
AFIX   0
C046  1    0.736038    0.753895    0.060123    11.00000    0.04179    0.03536 =
         0.04159    0.00365   -0.00138   -0.01117

C047  1    0.480403    0.550960    0.427106    11.00000    0.07783    0.02876 =
         0.05291   -0.00513   -0.01083    0.00109
N048  3    1.139724    0.356385    0.315695    11.00000    0.04639    0.06943 =
         0.07078    0.02904    0.00992    0.00726
AFIX  23
H04C  2    1.147764    0.333171    0.295371    11.00000   -1.20000
H04D  2    1.142928    0.384859    0.301468    11.00000   -1.20000
AFIX   0

C049  1    0.563461    0.751481    0.253632    11.00000    0.02799    0.05051 =
         0.05069   -0.00582    0.00840    0.00004
C04A  1    0.756365    0.401000    0.269262    11.00000    0.05203    0.05190 =
         0.08222    0.01060    0.01194   -0.01763
AFIX  43
H04E  2    0.790013    0.422165    0.263700    11.00000   -1.20000
AFIX   0
C04B  1    0.692771    0.174562    0.282857    11.00000    0.02862    0.05210 =
         0.05422   -0.00328    0.01155    0.00073
AFIX  23
H04F  2    0.686563    0.153330    0.255937    11.00000   -1.20000
H04G  2    0.709879    0.205036    0.272212    11.00000   -1.20000
AFIX   0

N04C  3    0.941828    0.917483    0.162277    11.00000    0.05346    0.07022 =
         0.05965    0.01422    0.01277   -0.00152
AFIX  23
H04Q  2    0.918837    0.890598    0.165745    11.00000   -1.20000
H04R  2    0.919704    0.942244    0.173070    11.00000   -1.20000
AFIX   0
C04D  1    0.725225    0.667080    0.242526    11.00000    0.03704    0.03758 =
         0.06360    0.00340    0.00502   -0.00498
AFIX  43
H04T  2    0.683634    0.677952    0.233041    11.00000   -1.20000
AFIX   0

O04E  4    0.690344    0.532549   -0.276959    11.00000    0.07066    0.05324 =
         0.22066   -0.01932    0.04154    0.01494
C04F  1    0.484086    0.319854    0.484432    11.00000    0.06620    0.04282 =
         0.04269    0.00515    0.00615   -0.00204
AFIX  43
H04H  2    0.483482    0.341202    0.509486    11.00000   -1.20000
AFIX   0

C04G  1    1.028059    0.488695    0.140754    11.00000    0.05236    0.05477 =
         0.06091    0.01481    0.00765    0.01892
C04H  1    0.892997    0.473812    0.503506    11.00000    0.04455    0.05060 =
         0.04767    0.00118   -0.00290   -0.00438
N04I  3    0.464448    0.630171    0.182723    11.00000    0.03946    0.05605 =
         0.05540    0.00985   -0.00355   -0.00047
AFIX  23
H04U  2    0.499389    0.646977    0.176038    11.00000   -1.20000
H04V  2    0.436583    0.650609    0.194517    11.00000   -1.20000
AFIX   0

C04J  1    0.355322    0.148994    0.286358    11.00000    0.03908    0.04583 =
         0.07565   -0.00357    0.00026   -0.00570
AFIX  43
H04J  2    0.353775    0.115352    0.284570    11.00000   -1.20000
AFIX   0

O04K  4    0.457087    0.940318    0.317109    11.00000    0.07271    0.13880 =
         0.05179    0.00555    0.00681   -0.01179
C04L  1    0.533585    0.509738    0.229460    11.00000    0.04863    0.04932 =
         0.05630    0.01493   -0.00254    0.00431
AFIX  23
H04W  2    0.495354    0.496020    0.242148    11.00000   -1.20000
H04X  2    0.555230    0.484130    0.213429    11.00000   -1.20000
AFIX   0
C04M  1    0.652421    0.639352   -0.124190    11.00000    0.05786    0.05035 =
         0.04384    0.00196   -0.00449   -0.00443

N04N  3    1.003188    0.390055    0.274874    11.00000    0.04168    0.05394 =
         0.05748    0.00162    0.01023    0.00913
AFIX  23
H04I  2    1.034081    0.405411    0.260617    11.00000   -1.20000
H04K  2    0.981853    0.370420    0.254432    11.00000   -1.20000
AFIX   0
C04O  1    0.740983    0.152718    0.316559    11.00000    0.03752    0.03711 =
         0.05489   -0.00637    0.00162    0.00127
C04P  1    0.720129    0.278095    0.536836    11.00000    0.05436    0.04119 =
         0.05553    0.00184    0.01347   -0.00537
AFIX  43
H04P  2    0.721569    0.300446    0.561161    11.00000   -1.20000
AFIX   0
C04Q  1    0.889484    0.258552    0.288037    11.00000    0.04059    0.04074 =
         0.04265   -0.00145    0.00468   -0.00102

C04R  1    1.027618    0.545530   -0.058928    11.00000    0.04621    0.05751 =
         0.06288   -0.00916    0.01229   -0.00473
C04S  1    0.718832    0.209902    0.462550    11.00000    0.05158    0.04269 =
         0.05178   -0.00649    0.00456   -0.00285
AFIX  43
H04S  2    0.718416    0.187258    0.438512    11.00000   -1.20000
AFIX   0

O04T  4    0.398799    0.680113   -0.001671    11.00000    0.17042    0.09649 =
         0.05922   -0.00695    0.00763   -0.01132
C04U  1    0.703547    0.873643    0.133927    11.00000    0.05450    0.03289 =
         0.06153    0.00726    0.00677    0.00724
C04V  1    0.548080    0.463545    0.012199    11.00000    0.06678    0.04739 =
         0.05315   -0.00638    0.01632   -0.00009
AFIX  43
H04Y  2    0.565510    0.435386    0.000439    11.00000   -1.20000
AFIX   0
C04W  1    0.750960    0.549927   -0.060843    11.00000    0.04742    0.04253 =
         0.05034   -0.01001    0.01104   -0.00607
AFIX  23
H04Z  2    0.733541    0.534856   -0.033906    11.00000   -1.20000
H     2    0.751768    0.525518   -0.085131    11.00000   -1.20000
AFIX   0
C04X  1    0.977329    0.618622    0.144739    11.00000    0.03125    0.04709 =
         0.04711    0.00261    0.00083    0.00931
C04Y  1    0.671976    0.781048    0.279272    11.00000    0.04451    0.04820 =
         0.06655   -0.01367   -0.00841   -0.00227
AFIX  43
H04   2    0.714101    0.789654    0.273180    11.00000   -1.20000
AFIX   0
C04Z  1    1.009507    0.748904    0.056220    11.00000    0.07093    0.04606 =
         0.06630    0.00397    0.00861   -0.00321
AFIX  43
H2    2    1.018298    0.780824    0.048399    11.00000   -1.20000
AFIX   0
C050  1    0.688730    0.536692    0.119294    11.00000    0.03529    0.06265 =
         0.05979   -0.00076    0.00650   -0.00157
AFIX  43
H050  2    0.646095    0.546019    0.110990    11.00000   -1.20000
AFIX   0
C051  1    1.104790    0.813593    0.202106    11.00000    0.03562    0.05329 =
         0.05096    0.00027   -0.00061    0.00043
N052  3    0.783543    0.911725    0.177547    11.00000    0.04823    0.03404 =
         0.08384    0.00044    0.00997   -0.00104

O053  4    0.309265    0.897747    0.197213    11.00000    0.14049    0.08132 =
         0.10169   -0.01509    0.00833   -0.03589
C054  1    0.852151    0.632981    0.270165    11.00000    0.03792    0.05791 =
         0.07221    0.01907    0.01100    0.00462
AFIX  43
H054  2    0.893737    0.621864    0.279309    11.00000   -1.20000
AFIX   0

C055  1    0.686783    0.527885    0.369771    11.00000    0.07373    0.06672 =
         0.05088    0.03008   -0.00423   -0.01151
AFIX  43
H055  2    0.678767    0.550437    0.345935    11.00000   -1.20000
AFIX   0
C056  1    0.488717    0.337222    0.438202    11.00000    0.04044    0.03981 =
         0.05128    0.00485    0.00706   -0.00440

N057  3    1.043761    0.443671    0.153601    11.00000    0.07193    0.05924 =
         0.08621    0.01627    0.00219    0.01312
C058  1    0.538129    0.324934    0.131821    11.00000    0.09167    0.05853 =
         0.05601    0.00082    0.01287    0.01572
AFIX  43
H058  2    0.562900    0.303673    0.115346    11.00000   -1.20000
AFIX   0

C059  1    0.648329    0.868931    0.101535    11.00000    0.06830    0.05354 =
         0.07741   -0.00088   -0.01814    0.00480
AFIX  43
H059  2    0.628937    0.839077    0.094711    11.00000   -1.20000
AFIX   0

C05A  1    0.533633    0.316456    0.178908    11.00000    0.07083    0.05206 =
         0.04947    0.00118    0.00010    0.00392
AFIX  43
H05A  2    0.556019    0.291547    0.194936    11.00000   -1.20000
AFIX   0

C05B  1    0.982049    0.666827    0.030024    11.00000    0.06684    0.04572 =
         0.04676    0.01275   -0.00792   -0.00269
AFIX  43
H05N  2    0.973577    0.644119    0.006387    11.00000   -1.20000
AFIX   0
C05C  1    1.028615    0.549775   -0.010634    11.00000    0.03428    0.04040 =
         0.06065   -0.00717    0.00245    0.00081

N05D  3    0.588780    0.064877    0.304056    11.00000    0.05127    0.09137 =
         0.06583    0.01031    0.00404    0.00552
PART 1
AFIX  23
H05B  2    0.594957    0.034142    0.296072   -21.00000   -1.20000
H05C  2    0.619558    0.082181    0.291631   -21.00000   -1.20000
AFIX  23
PART 2
H05D  2    0.608069    0.044399    0.285519    21.00000   -1.20000
H05E  2    0.614313    0.090748    0.308317    21.00000   -1.20000
AFIX   0
PART 0
C05E  1    0.421990    0.416750    0.576502    11.00000    0.06411    0.07109 =
         0.04480    0.00374    0.02212    0.01119

C05F  1    0.585354    0.505992    0.014630    11.00000    0.06436    0.04141 =
         0.06771   -0.00643    0.01308   -0.00636
AFIX  43
H05O  2    0.627270    0.506938    0.004785    11.00000   -1.20000
AFIX   0

C05G  1    0.949307    0.484204    0.359819    11.00000    0.06986    0.05117 =
         0.06936    0.00116   -0.00488   -0.00246
AFIX  23
H05F  2    0.973910    0.498881    0.386311    11.00000   -1.20000
H05G  2    0.911705    0.468315    0.371306    11.00000   -1.20000
AFIX   0

N05H  3    1.065523    0.918752    0.132358    11.00000    0.04543    0.10497 =
         0.06315    0.00384    0.00462   -0.01411
AFIX  23
H05P  2    1.072616    0.949808    0.126066    11.00000   -1.20000
H05Q  2    1.102283    0.902409    0.129799    11.00000   -1.20000
AFIX   0

C05I  1    0.951927    0.279025    0.283554    11.00000    0.04030    0.04695 =
         0.04198   -0.00506    0.00832    0.00125
C05J  1    0.855921    0.512097    0.515145    11.00000    0.05032    0.05098 =
         0.07734   -0.00791   -0.00840    0.00253
AFIX  43
H05J  2    0.812747    0.507995    0.521585    11.00000   -1.20000
AFIX   0

C05K  1    0.651085    0.782845    0.323494    11.00000    0.05936    0.07322 =
         0.06238   -0.01777   -0.00202    0.00015
AFIX  43
H05S  2    0.679817    0.793609    0.347841    11.00000   -1.20000
AFIX   0

C05L  1    0.855047    0.239184    0.251505    11.00000    0.04889    0.07917 =
         0.05678   -0.00815    0.01383   -0.01563
AFIX  43
H05L  2    0.813660    0.226663    0.254292    11.00000   -1.20000
AFIX   0

C05M  1    0.549653    0.572503    0.292517    11.00000    0.06740    0.06101 =
         0.05427    0.00053    0.00274    0.00309
AFIX  23
H05T  2    0.512038    0.561887    0.308134    11.00000   -1.20000
H05V  2    0.581143    0.585551    0.316043    11.00000   -1.20000
AFIX   0
C05N  1    0.579149    0.529387    0.269059    11.00000    0.06493    0.05939 =
         0.04786    0.00285   -0.00647   -0.00065
AFIX  23
H05W  2    0.588573    0.504034    0.292003    11.00000   -1.20000
H05Y  2    0.619793    0.539052    0.256852    11.00000   -1.20000
AFIX   0
C05O  1    0.799961    0.797900    0.008833    11.00000    0.07282    0.05097 =
         0.06284    0.01458    0.01106   -0.01880
AFIX  43
H05Z  2    0.826061    0.824164    0.002329    11.00000   -1.20000
AFIX   0

C05P  1    0.442183    0.577369    0.394029    11.00000    0.07161    0.03303 =
         0.05568    0.00130    0.00020    0.00896
C05Q  1    1.063836    0.531158    0.157219    11.00000    0.03614    0.05037 =
         0.07428    0.01527   -0.00208    0.00583
AFIX  23
H05   2    1.066285    0.553854    0.131584    11.00000   -1.20000
HA    2    1.107833    0.521826    0.167819    11.00000   -1.20000
AFIX   0

C05R  1    0.509228    0.047618    0.174966    11.00000    0.06254    0.04115 =
         0.07515   -0.00935    0.00151    0.00360
AFIX  13
H05R  2    0.536871    0.021087    0.187559    11.00000   -1.20000
AFIX   0

C05S  1    0.786711    0.761802   -0.025270    11.00000    0.07502    0.06391 =
         0.04936    0.00394    0.01358   -0.00846
AFIX  43
H4    2    0.804862    0.765030   -0.053817    11.00000   -1.20000
AFIX   0

C05T  1    1.303727    0.344612    0.387527    11.00000    0.03751    0.07802 =
         0.08826    0.00741    0.01099   -0.00505
AFIX  23
H05H  2    1.347752    0.342064    0.378045    11.00000   -1.20000
H05I  2    1.301973    0.372451    0.408047    11.00000   -1.20000
AFIX   0
C05U  1    0.303255    0.225459    0.297273    11.00000    0.03571    0.05431 =
         0.10141   -0.00297    0.00797   -0.00265
AFIX  43
H05U  2    0.265212    0.242314    0.301850    11.00000   -1.20000
AFIX   0
C05V  1    0.650689    0.477467    0.428867    11.00000    0.04927    0.04211 =
         0.03961    0.01420   -0.00369   -0.01671
C05W  1    0.890915    0.500978    0.282154    11.00000    0.06790    0.04413 =
         0.07662    0.00533   -0.00932    0.00271
AFIX  23
H05K  2    0.851099    0.485879    0.290832    11.00000   -1.20000
H05M  2    0.879308    0.526207    0.259493    11.00000   -1.20000
AFIX   0
C05X  1    0.687806    0.234616    0.540010    11.00000    0.05931    0.05200 =
         0.06102    0.01219    0.01793   -0.00806
AFIX  43
H05X  2    0.666148    0.227638    0.566493    11.00000   -1.20000
AFIX   0

C05Y  1    0.253770    0.693023    0.082864    11.00000    0.04039    0.06138 =
         0.08799    0.00366    0.00638    0.01863
AFIX  23
H5    2    0.264700    0.712694    0.056546    11.00000   -1.20000
HB    2    0.259016    0.712886    0.110795    11.00000   -1.20000
AFIX   0

C060  1    0.959338    0.478709    0.493275    11.00000    0.05109    0.06185 =
         0.04731   -0.00533    0.00425   -0.01334
C061  1    0.282072    0.615184    0.127413    11.00000    0.03841    0.05604 =
         0.04861   -0.00247    0.00378   -0.00414
AFIX  13
H061  2    0.287914    0.632541    0.157242    11.00000   -1.20000
AFIX   0

C062  1    0.653596    0.341069    0.286409    11.00000    0.04338    0.03231 =
         0.04490    0.00141    0.01262   -0.00724
C063  1    0.299720    0.650119    0.087954    11.00000    0.02768    0.05538 =
         0.06285   -0.01149    0.00195   -0.00058
AFIX  13
H063  2    0.294645    0.631880    0.058589    11.00000   -1.20000
AFIX   0
C064  1    0.940097    0.814770    0.239889    11.00000    0.02785    0.04707 =
         0.04913   -0.01117    0.00141   -0.00615
AFIX  23
H06R  2    0.927078    0.788280    0.259364    11.00000   -1.20000
H06S  2    0.944073    0.843711    0.259093    11.00000   -1.20000
AFIX   0
C065  1    0.970442    0.579464    0.180467    11.00000    0.03264    0.04456 =
         0.05125    0.01191   -0.00357    0.00029
AFIX  23
H06T  2    0.951196    0.593388    0.207239    11.00000   -1.20000
H06U  2    0.940720    0.555029    0.167155    11.00000   -1.20000
AFIX   0

C066  1    1.288054    0.300323    0.413644    11.00000    0.04365    0.08978 =
         0.06725    0.00684    0.00787    0.00286
AFIX  23
H06A  2    1.317214    0.297659    0.441675    11.00000   -1.20000
H06B  2    1.294049    0.271960    0.394453    11.00000   -1.20000
AFIX   0
C067  1    0.399725    0.457112    0.357017    11.00000    0.03524    0.03980 =
         0.05820   -0.00208   -0.00056    0.00196
AFIX  23
H06C  2    0.356065    0.463385    0.343388    11.00000   -1.20000
H06D  2    0.396823    0.432509    0.380927    11.00000   -1.20000
AFIX   0
C068  1    0.843572    0.350181    0.412164    11.00000    0.03393    0.04825 =
         0.04294    0.00406    0.00315   -0.00081
AFIX  23
H06E  2    0.833000    0.383417    0.419602    11.00000   -1.20000
H06F  2    0.832052    0.345443    0.379067    11.00000   -1.20000
AFIX   0

C069  1    0.709580    0.959358    0.121091    11.00000    0.06696    0.03075 =
         0.11082    0.01612    0.01589    0.00089
AFIX  43
H069  2    0.729554    0.989103    0.127415    11.00000   -1.20000
AFIX   0

C06A  1    0.795244    0.358453    0.649095    11.00000    0.04618    0.05289 =
         0.03880    0.00176   -0.00192   -0.00583
C06B  1    1.165103    0.830356    0.190284    11.00000    0.03534    0.08191 =
         0.05707   -0.00643    0.00859   -0.01141
AFIX  43
H06V  2    1.172610    0.862821    0.183824    11.00000   -1.20000
AFIX   0

C06C  1    0.630071    0.222366    0.336774    11.00000    0.02896    0.02676 =
         0.05820   -0.00142    0.00962   -0.00186
AFIX  23
H06G  2    0.658671    0.212150    0.363350    11.00000   -1.20000
H06H  2    0.586928    0.226372    0.347533    11.00000   -1.20000
AFIX   0
C06D  1    0.805387    0.098511    0.351185    11.00000    0.05186    0.04665 =
         0.07528   -0.00099    0.00343    0.02079

C06E  1    0.818341    0.505861    0.142710    11.00000    0.04779    0.05013 =
         0.05250    0.00379    0.00457    0.00063
AFIX  43
H06W  2    0.860527    0.494905    0.149989    11.00000   -1.20000
AFIX   0

C06G  1    0.457907    0.386618    0.177856    11.00000    0.05910    0.04255 =
         0.04594    0.00134   -0.00850   -0.00127
C06H  1    1.213601    0.795106    0.188781    11.00000    0.03886    0.07846 =
         0.05896   -0.00679    0.00814   -0.01156
AFIX  43
H06   2    1.254604    0.804654    0.180890    11.00000   -1.20000
AFIX   0
C06I  1    1.203709    0.747875    0.198243    11.00000    0.03297    0.08037 =
         0.07982   -0.01796    0.00354    0.00206
AFIX  43
H6    2    1.238553    0.726574    0.197465    11.00000   -1.20000
AFIX   0
C06J  1    0.784463    0.864334    0.185569    11.00000    0.03795    0.03832 =
         0.05796   -0.01195    0.01312   -0.01131
C06K  1    0.513069    0.549714    0.194829    11.00000    0.03551    0.04904 =
         0.04886    0.00612   -0.00275   -0.00718
AFIX  13
H7    2    0.551793    0.560832    0.180142    11.00000   -1.20000
AFIX   0

C06L  1    0.502992    0.418657    0.339962    11.00000    0.03189    0.03570 =
         0.05493    0.00892   -0.00066   -0.00186
AFIX  23
H06I  2    0.526966    0.444898    0.355784    11.00000   -1.20000
H06J  2    0.527962    0.407841    0.314581    11.00000   -1.20000
AFIX   0

C06M  1    0.733780    0.627494    0.271323    11.00000    0.05407    0.04830 =
         0.06871    0.00743    0.01734   -0.01575
AFIX  43
H8    2    0.697995    0.612127    0.282583    11.00000   -1.20000
AFIX   0

C06N  1    0.360513    0.250902    0.296526    11.00000    0.04795    0.05175 =
         0.10473   -0.01355    0.01924    0.00899
AFIX  43
H06N  2    0.362148    0.284306    0.300810    11.00000   -1.20000
AFIX   0

O06O  4    0.764943    0.552342   -0.189807    11.00000    0.14503    0.09981 =
         0.13524   -0.05749    0.08313   -0.03237
C06P  1    0.774780    0.794602    0.051327    11.00000    0.07141    0.04282 =
         0.04257   -0.00035    0.01034   -0.01024
AFIX  43
H9    2    0.782894    0.818494    0.073885    11.00000   -1.20000
AFIX   0
C06Q  1    1.005842    0.803056    0.221578    11.00000    0.03765    0.04368 =
         0.04930   -0.00405   -0.00296    0.00002
C06R  1    0.859059    0.522540   -0.042158    11.00000    0.04433    0.04275 =
         0.06201   -0.01364    0.01197   -0.00017
AFIX  23
H10   2    0.849576    0.500817   -0.068377    11.00000   -1.20000
HC    2    0.849279    0.505509   -0.013947    11.00000   -1.20000
AFIX   0

C06S  1    0.932792    0.463303    0.260143    11.00000    0.05466    0.05294 =
         0.06635    0.01587   -0.00750   -0.00058
AFIX  23
H06K  2    0.907398    0.447732    0.234526    11.00000   -1.20000
H06L  2    0.969292    0.479395    0.247326    11.00000   -1.20000
AFIX   0
C06T  1    1.217761    0.302411    0.426972    11.00000    0.04438    0.07439 =
         0.07935    0.03163   -0.00549   -0.00375
AFIX  23
H06M  2    1.207461    0.272733    0.442972    11.00000   -1.20000
H06O  2    1.212853    0.329247    0.448268    11.00000   -1.20000
AFIX   0

C06U  1    0.733382    0.918444    0.143149    11.00000    0.05001    0.04121 =
         0.07465    0.00161    0.01751    0.00011
C06V  1    0.514491    0.049419    0.122188    11.00000    0.10222    0.10814 =
         0.05631   -0.03699   -0.00639    0.02119
AFIX  23
H06P  2    0.489224    0.076568    0.109272    11.00000   -1.20000
H06Q  2    0.559511    0.054776    0.115981    11.00000   -1.20000
AFIX   0

C06W  1    0.529595    0.611389    0.258205    11.00000    0.05839    0.04742 =
         0.05017   -0.00131   -0.00677   -0.00154
AFIX  23
H12   2    0.568020    0.624940    0.245645    11.00000   -1.20000
HD    2    0.508198    0.637152    0.274195    11.00000   -1.20000
AFIX   0

C06X  1    0.903098    0.304095    0.633561    11.00000    0.07111    0.10603 =
         0.05490    0.02816   -0.00272    0.03068
AFIX  43
H06X  2    0.939813    0.285629    0.629028    11.00000   -1.20000
AFIX   0
C06Y  1    0.691998    0.415022    0.256895    11.00000    0.06193    0.04050 =
         0.08353    0.02923    0.00020   -0.00695
AFIX  43
H06Y  2    0.684491    0.445167    0.243015    11.00000   -1.20000
AFIX   0
C06Z  1    0.990816    0.447090    0.338138    11.00000    0.04673    0.03754 =
         0.06785    0.00177    0.00198   -0.00390
AFIX  13
H06Z  2    1.029411    0.464161    0.328756    11.00000   -1.20000
AFIX   0

C070  1    0.950469    0.925070    0.112409    11.00000    0.06116    0.05128 =
         0.07748    0.01246    0.00887   -0.00896
AFIX  13
H070  2    0.955294    0.959940    0.107148    11.00000   -1.20000
AFIX   0
C071  1    0.705815    0.590124   -0.078042    11.00000    0.03866    0.04876 =
         0.03940   -0.00713    0.00175    0.00105

C072  1    0.687493    0.200981    0.503529    11.00000    0.07289    0.04442 =
         0.07084    0.00732    0.02175   -0.01002
AFIX  43
H072  2    0.665809    0.171715    0.506485    11.00000   -1.20000
AFIX   0
C073  1    1.257306    0.352771    0.344308    11.00000    0.04127    0.04988 =
         0.09354    0.01327    0.01466    0.00213
AFIX  23
H07A  2    1.267922    0.383226    0.329797    11.00000   -1.20000
H07B  2    1.263091    0.327044    0.321950    11.00000   -1.20000
AFIX   0
C074  1    0.419600    0.422714    0.527706    11.00000    0.04498    0.05360 =
         0.05267   -0.00507    0.00899    0.00519

C075  1    0.211000    0.599592    0.119964    11.00000    0.04069    0.06007 =
         0.06438   -0.00266    0.00850   -0.00884
AFIX  23
H07H  2    0.205221    0.579991    0.091885    11.00000   -1.20000
H07I  2    0.199925    0.579794    0.146157    11.00000   -1.20000
AFIX   0
C076  1    0.891740    0.906646    0.079777    11.00000    0.05828    0.09218 =
         0.08374    0.02702   -0.00463   -0.01181
AFIX  23
H07J  2    0.884325    0.872523    0.085548    11.00000   -1.20000
H07M  2    0.852783    0.924372    0.086178    11.00000   -1.20000
AFIX   0

C077  1    0.943689    0.257228    0.203633    11.00000    0.06674    0.08365 =
         0.05457   -0.01339    0.01971   -0.01017
AFIX  43
H077  2    0.960752    0.256594    0.174540    11.00000   -1.20000
AFIX   0

C078  1    0.544223    0.752583    0.297713    11.00000    0.05572    0.08153 =
         0.05728   -0.01205    0.02062   -0.00295
AFIX  43
H078  2    0.502716    0.742557    0.303962    11.00000   -1.20000
AFIX   0
C079  1    1.015450    0.655985    0.316964    11.00000    0.04988    0.09427 =
         0.04382    0.01079    0.00108   -0.03215

C07A  1    0.750468    0.513322    0.380561    11.00000    0.05827    0.07166 =
         0.06929    0.03406    0.00534   -0.00836
AFIX  43
H07C  2    0.782894    0.525422    0.362953    11.00000   -1.20000
AFIX   0
C07B  1    0.861543    0.147884    0.411818    11.00000    0.05016    0.07046 =
         0.08794    0.00705   -0.02462    0.00370
AFIX  43
H07D  2    0.869050    0.177024    0.427609    11.00000   -1.20000
AFIX   0

C07C  1    0.723524    0.717761    0.026270    11.00000    0.04111    0.04127 =
         0.04776    0.00691    0.00477    0.00277
C07D  1    1.014419    0.899538    0.100045    11.00000    0.05271    0.07182 =
         0.06299    0.00461    0.00241   -0.00262
AFIX  13
H07N  2    1.010129    0.864842    0.106456    11.00000   -1.20000
AFIX   0

C07E  1    0.511502    0.446398    0.560893    11.00000    0.05254    0.03510 =
         0.04910   -0.00072    0.00675    0.01014
C07F  1    0.978641    0.276925    0.241167    11.00000    0.05093    0.05369 =
         0.05704   -0.00765    0.01305   -0.00236
AFIX  43
H07F  2    1.020271    0.288855    0.238101    11.00000   -1.20000
AFIX   0

N07G  3    1.073460    0.585897    0.305658    11.00000    0.05570    0.10090 =
         0.05668    0.02098   -0.00548   -0.01570
C07H  1    0.421258    0.818444    0.376731    11.00000    0.08647    0.06659 =
         0.09023   -0.02225    0.01198    0.00088
C07I  1    1.101164    0.974979    0.273478    11.00000    0.06059    0.05632 =
         0.07717    0.00000    0.00080    0.00119
AFIX  13
H07O  2    1.089223    1.005269    0.257172    11.00000   -1.20000
AFIX   0
C07J  1    0.483774    0.592584    0.218067    11.00000    0.03603    0.04051 =
         0.05099    0.00467   -0.00436   -0.00224
AFIX  13
H07P  2    0.444117    0.581350    0.231467    11.00000   -1.20000
AFIX   0

C07K  1    0.300155    0.175069    0.291391    11.00000    0.03865    0.05226 =
         0.11291   -0.00447   -0.00047   -0.00269
AFIX  43
H07K  2    0.260244    0.159330    0.290918    11.00000   -1.20000
AFIX   0
C07L  1    0.640005    0.386348    0.264358    11.00000    0.04390    0.04354 =
         0.06547    0.01090    0.00428    0.00298
AFIX  43
H07L  2    0.597680    0.395988    0.255432    11.00000   -1.20000
AFIX   0
PART 2
N0    3    0.464394    0.057946    0.336606    21.00000    0.03808    0.03798 =
         0.05366    0.00271    0.01138    0.00197
AFIX  23
H0A   2    0.432169    0.076348    0.345604    21.00000   -1.20000
H0B   2    0.450063    0.027680    0.332721    21.00000   -1.20000
AFIX   0

PART 0
C07N  1    0.910329    0.421433    0.067300    11.00000    0.08398    0.05747 =
         0.09261    0.00129    0.00495   -0.00272
AFIX  43
H07Q  2    0.882835    0.440694    0.047944    11.00000   -1.20000
AFIX   0
C07O  1    0.704711    0.511637    0.160857    11.00000    0.07219    0.07313 =
         0.04690    0.03184    0.00844    0.01096
AFIX  43
H07R  2    0.672839    0.504972    0.181214    11.00000   -1.20000
AFIX   0
C07P  1    1.142443    0.560374   -0.007969    11.00000    0.04916    0.10297 =
         0.06075   -0.02455    0.00683   -0.00681
AFIX  43
H07S  2    1.181877    0.566175    0.009012    11.00000   -1.20000
AFIX   0
C07Q  1    0.769593    0.496404    0.171927    11.00000    0.06003    0.07414 =
         0.05564    0.02706   -0.00146    0.00190
AFIX  43
H07T  2    0.779668    0.479574    0.199619    11.00000   -1.20000
AFIX   0

C07R  1    0.926598    0.523536    0.325440    11.00000    0.07765    0.05317 =
         0.08714    0.00242    0.00262    0.00389
AFIX  23
H07E  2    0.963744    0.541868    0.316357    11.00000   -1.20000
H07G  2    0.897781    0.545633    0.340153    11.00000   -1.20000
AFIX   0

O07S  4    0.820707    0.973676    0.250738    11.00000    0.14879    0.07905 =
         0.15384   -0.05884   -0.04428    0.03620
C07T  1    0.165993    0.642391    0.115422    11.00000    0.03229    0.06577 =
         0.11858   -0.00682    0.02973   -0.00163
AFIX  23
H07V  2    0.168746    0.660303    0.144602    11.00000   -1.20000
H07W  2    0.121631    0.631033    0.109530    11.00000   -1.20000
AFIX   0

C07U  1    0.480593    0.271632    0.490996    11.00000    0.07866    0.04555 =
         0.04425    0.01168    0.00847    0.00226
AFIX  43
H07U  2    0.479653    0.259884    0.521327    11.00000   -1.20000
AFIX   0
C07V  1    0.816155    0.143350    0.373929    11.00000    0.03794    0.05133 =
         0.06860   -0.00393   -0.00201    0.01036

O07W  4    0.669763    1.094043    0.177904    11.00000    0.08278    0.10934 =
         0.12939   -0.02659   -0.01139    0.00547
C07X  1    0.439455    0.037587    0.187746    11.00000    0.04055    0.04772 =
         0.09435   -0.01186   -0.00911    0.00086
AFIX  13
H07X  2    0.411682    0.064821    0.177052    11.00000   -1.20000
AFIX   0
C07Y  1    0.885534    0.558430    0.517085    11.00000    0.07880    0.04736 =
         0.09944    0.01043   -0.00298   -0.00640
AFIX  43
H07Y  2    0.861765    0.585561    0.524724    11.00000   -1.20000
AFIX   0

C07Z  1    0.584978    0.679494   -0.071414    11.00000    0.06465    0.06940 =
         0.06114    0.00297    0.00006    0.01409
AFIX  43
H07Z  2    0.571729    0.683643   -0.041392    11.00000   -1.20000
AFIX   0

C080  1    0.478257    0.237581    0.452959    11.00000    0.07484    0.04404 =
         0.07857    0.02337    0.01271    0.00157
AFIX  43
H080  2    0.474225    0.204606    0.458815    11.00000   -1.20000
AFIX   0

C082  1    1.088120    0.557336    0.015698    11.00000    0.04995    0.07097 =
         0.05946   -0.01122    0.00195    0.00555
AFIX  43
H082  2    1.090099    0.560139    0.048083    11.00000   -1.20000
AFIX   0

C083  1    0.823241    0.327899    0.685039    11.00000    0.07256    0.08086 =
         0.04748    0.01669   -0.00155    0.00852
AFIX  43
H083  2    0.805578    0.325481    0.713836    11.00000   -1.20000
AFIX   0
C084  1    0.443402    0.628363    0.394748    11.00000    0.12544    0.04271 =
         0.08890    0.01303   -0.01210    0.01287
AFIX  43
H084  2    0.418517    0.646337    0.372571    11.00000   -1.20000
AFIX   0
C085  1    0.517806    0.573464    0.461471    11.00000    0.11981    0.05188 =
         0.07502   -0.00271   -0.03280    0.01453
AFIX  43
H085  2    0.542652    0.555801    0.483914    11.00000   -1.20000
AFIX   0
C086  1    0.508559    0.362436    0.108155    11.00000    0.11295    0.09304 =
         0.05644    0.00155    0.00049    0.00597
AFIX  43
H086  2    0.516239    0.367651    0.077017    11.00000   -1.20000
AFIX   0

C087  1    0.797696    0.610065    0.283876    11.00000    0.04336    0.05167 =
         0.08264    0.02720    0.00271    0.00110
AFIX  43
H087  2    0.802706    0.582176    0.302001    11.00000   -1.20000
AFIX   0

C088  1    0.987860    0.524566    0.495633    11.00000    0.05712    0.07828 =
         0.06741   -0.00010    0.00044   -0.02698
AFIX  43
H088  2    1.031043    0.528978    0.489357    11.00000   -1.20000
AFIX   0
C089  1    0.883486    0.238436    0.208992    11.00000    0.06688    0.09790 =
         0.05166   -0.01637    0.00981   -0.01076
AFIX  43
H089  2    0.860531    0.224570    0.183206    11.00000   -1.20000
AFIX   0
C08A  1    0.491305    0.004657    0.098773    11.00000    0.09030    0.10362 =
         0.08994   -0.04019   -0.02479    0.02265
AFIX  23
H08A  2    0.519411   -0.022046    0.109107    11.00000   -1.20000
H08B  2    0.493330    0.008170    0.065267    11.00000   -1.20000
AFIX   0
C08B  1    0.895033    0.105535    0.424445    11.00000    0.08083    0.06844 =
         0.12640    0.01448   -0.03964    0.02525
AFIX  43
H08C  2    0.925252    0.106723    0.450170    11.00000   -1.20000
AFIX   0

O08C  4    0.892982    0.897720    0.529714    11.00000    0.05678    0.13833 =
         0.12509    0.03649   -0.00915   -0.00355
C08D  1    1.085321    0.548630   -0.082229    11.00000    0.05627    0.07984 =
         0.05722   -0.00494    0.01490   -0.01065
AFIX  43
H08F  2    1.084827    0.546188   -0.114590    11.00000   -1.20000
AFIX   0
C08E  1    1.155119    0.985684    0.310567    11.00000    0.05574    0.09485 =
         0.08727   -0.01412   -0.00653   -0.01274
AFIX  23
H08G  2    1.192665    0.997864    0.295826    11.00000   -1.20000
H08H  2    1.167752    0.955949    0.326855    11.00000   -1.20000
AFIX   0
C08F  1    1.142528    0.555447   -0.054863    11.00000    0.04230    0.08747 =
         0.10291   -0.01264    0.01393   -0.00810
AFIX  43
H08I  2    1.181706    0.556670   -0.068879    11.00000   -1.20000
AFIX   0
C08G  1    0.959475    0.442345    0.096934    11.00000    0.06752    0.04276 =
         0.08140    0.01008    0.00763    0.00165

O08H  4    0.885784    0.910814    0.317509    11.00000    0.10068    0.20506 =
         0.09586   -0.02595    0.01771   -0.03243
C08I  1    0.579797    0.465973    0.567360    11.00000    0.04245    0.02726 =
         0.04789   -0.00202   -0.00164    0.00168
AFIX  23
H08D  2    0.587930    0.486457    0.540943    11.00000   -1.20000
H08E  2    0.583937    0.485858    0.595314    11.00000   -1.20000
AFIX   0
C08J  1    0.366790    0.394994    0.596142    11.00000    0.06907    0.09914 =
         0.07010    0.00138    0.02514   -0.01483
AFIX  43
H08J  2    0.367376    0.388753    0.628031    11.00000   -1.20000
AFIX   0

O08K  4    0.786534    0.457118   -0.159174    11.00000    0.08740    0.13485 =
         0.14435   -0.03560    0.02787    0.03331
C08M  1    1.024581    0.905328    0.049395    11.00000    0.06178    0.09428 =
         0.06798    0.01004    0.00146    0.00234
AFIX  23
H08K  2    1.063043    0.887323    0.042374    11.00000   -1.20000
H08L  2    1.032411    0.939272    0.043022    11.00000   -1.20000
AFIX   0
C08N  1    1.046609    0.615737    0.338046    11.00000    0.06360    0.09706 =
         0.06373    0.03345   -0.02165   -0.03810
C08O  1    0.588182    0.769122    0.333524    11.00000    0.07257    0.11259 =
         0.04931   -0.02394    0.01841   -0.00838
AFIX  43
H08O  2    0.575803    0.771044    0.363981    11.00000   -1.20000
AFIX   0
C08P  1    0.182953    0.676521    0.075287    11.00000    0.05359    0.08023 =
         0.10345   -0.00119   -0.00484    0.02788
AFIX  23
H08M  2    0.176362    0.659677    0.045627    11.00000   -1.20000
H08N  2    0.154487    0.704545    0.074301    11.00000   -1.20000
AFIX   0

O08Q  4    0.391974    0.836957    0.150850    11.00000    0.12916    0.12753 =
         0.18633    0.03801    0.01739    0.03538
C08R  1    1.056109    0.608483    0.265869    11.00000    0.03920    0.06468 =
         0.06159    0.01895   -0.00431   -0.00112
C08S  1    0.949976    0.563153    0.507568    11.00000    0.07273    0.04939 =
         0.08033   -0.00014   -0.00836   -0.01851
AFIX  43
H08S  2    0.968659    0.593840    0.509303    11.00000   -1.20000
AFIX   0

C08T  1    0.625373    0.910922    0.080974    11.00000    0.07476    0.07733 =
         0.07374    0.01873   -0.01627    0.01797
AFIX  43
H08T  2    0.588210    0.909761    0.060530    11.00000   -1.20000
AFIX   0

PART 1
S08U  5    0.909775    1.067090    0.235544    51.00000    0.18912    0.17137 =
         0.15722    0.00736    0.01226    0.06519

PART 0
C08V  1    0.365599    0.410726    0.498560    11.00000    0.04986    0.09106 =
         0.06721   -0.01179    0.00365   -0.01139
AFIX  43
H08V  2    0.364510    0.415802    0.466459    11.00000   -1.20000
AFIX   0
C08W  1    0.877456    0.302135    0.675395    11.00000    0.06295    0.08404 =
         0.06084    0.01876   -0.01318    0.01113
AFIX  43
H08W  2    0.897354    0.282513    0.698640    11.00000   -1.20000
AFIX   0

C08X  1    1.079454    0.589759    0.220528    11.00000    0.03094    0.05588 =
         0.07033    0.00889   -0.00414    0.00168
AFIX  23
H08P  2    1.086255    0.616897    0.199958    11.00000   -1.20000
H08Q  2    1.120809    0.573415    0.226890    11.00000   -1.20000
AFIX   0
C08Y  1    0.625777    0.665763   -0.160783    11.00000    0.07309    0.07695 =
         0.05470    0.01576   -0.00757   -0.00736
AFIX  43
H08Y  2    0.638858    0.660589   -0.190707    11.00000   -1.20000
AFIX   0

C08Z  1    0.876967    0.332444    0.597209    11.00000    0.05722    0.09694 =
         0.05217    0.01253    0.00718    0.02687
AFIX  43
H08Z  2    0.894642    0.333092    0.568332    11.00000   -1.20000
AFIX   0
C090  1    0.958099    0.425186    0.294433    11.00000    0.04278    0.04554 =
         0.06841    0.01329    0.00878    0.00322
AFIX  13
H090  2    0.920507    0.406801    0.303703    11.00000   -1.20000
AFIX   0

C091  1    1.000461    0.415028    0.127815    11.00000    0.08329    0.05292 =
         0.09553    0.02321    0.01352    0.00485
C092  1    0.656808    0.956574    0.089968    11.00000    0.08574    0.05407 =
         0.08676    0.01127   -0.00205    0.01715
AFIX  43
H092  2    0.641093    0.984291    0.074506    11.00000   -1.20000
AFIX   0

C093  1    0.466034    0.393753    0.130505    11.00000    0.08963    0.06254 =
         0.04810    0.00606    0.01655    0.01106
AFIX  43
H093  2    0.444048    0.418503    0.113953    11.00000   -1.20000
AFIX   0
C094  1    0.481427    0.650234    0.428286    11.00000    0.16134    0.02979 =
         0.10335   -0.01091   -0.02936    0.01004
AFIX  43
H094  2    0.483473    0.683904    0.428923    11.00000   -1.20000
AFIX   0

O095  4    1.126462    0.424971    0.232714    11.00000    0.10429    0.23332 =
         0.21123    0.13984   -0.01010   -0.00575
C096  1    0.842019    0.058665    0.364297    11.00000    0.08085    0.04925 =
         0.11266   -0.01528   -0.00452    0.01999
AFIX  43
H096  2    0.836458    0.029688    0.347918    11.00000   -1.20000
AFIX   0
C097  1    0.312634    0.390630    0.519394    11.00000    0.04977    0.13062 =
         0.07418   -0.01261    0.01149   -0.01881
AFIX  43
H097  2    0.275891    0.381731    0.500562    11.00000   -1.20000
AFIX   0
C098  1    0.420633   -0.006907    0.109667    11.00000    0.07443    0.09817 =
         0.13873   -0.06063   -0.03169    0.01609
AFIX  23
H09A  2    0.391674    0.017711    0.095784    11.00000   -1.20000
H09B  2    0.407767   -0.037912    0.095966    11.00000   -1.20000
AFIX   0

C099  1    0.579232    0.700293   -0.153361    11.00000    0.08959    0.06406 =
         0.07197    0.00887   -0.01814    0.02083
AFIX  43
H099  2    0.561864    0.719381   -0.177945    11.00000   -1.20000
AFIX   0
C09A  1    0.984056    0.692696    0.340507    11.00000    0.07234    0.09784 =
         0.06457   -0.00383    0.00736   -0.02793
AFIX  43
H09E  2    0.964332    0.718949    0.324826    11.00000   -1.20000
AFIX   0
C09B  1    0.906380    0.914117    0.028891    11.00000    0.08565    0.08747 =
         0.08489    0.01347   -0.03007   -0.01634
AFIX  23
H09F  2    0.869836    0.902651    0.008604    11.00000   -1.20000
H09G  2    0.911618    0.948480    0.023083    11.00000   -1.20000
AFIX   0

O09C  4    0.332856    0.553271    0.280537    11.00000    0.24732    0.16025 =
         0.13558    0.03702   -0.01898    0.09538
C09F  1    0.966835    0.887797    0.017178    11.00000    0.09636    0.06453 =
         0.09323    0.00668   -0.00997   -0.00645
AFIX  23
H09I  2    0.975074    0.893875   -0.015154    11.00000   -1.20000
H09J  2    0.961046    0.853182    0.021094    11.00000   -1.20000
AFIX   0
C09G  1    1.043003    0.956737    0.296368    11.00000    0.05328    0.08290 =
         0.07028   -0.01549    0.00765   -0.01078
AFIX  13
H09K  2    1.055081    0.926241    0.312249    11.00000   -1.20000
AFIX   0

C09H  1    1.187470    0.353868    0.355877    11.00000    0.04552    0.04755 =
         0.06811    0.01547    0.00963    0.00147
AFIX  13
H09H  2    1.181473    0.382401    0.375442    11.00000   -1.20000
AFIX   0
C09J  1    0.414412   -0.008624    0.162810    11.00000    0.06134    0.06625 =
         0.14329   -0.03583   -0.01942   -0.01244
AFIX  23
H09C  2    0.369108   -0.013309    0.168587    11.00000   -1.20000
H09D  2    0.438694   -0.036193    0.175839    11.00000   -1.20000
AFIX   0

C09K  1    1.133895    1.023246    0.345999    11.00000    0.07934    0.13170 =
         0.08623   -0.04492   -0.01439    0.00381
AFIX  23
H09M  2    1.123493    1.053648    0.330175    11.00000   -1.20000
H09N  2    1.169176    1.029051    0.369641    11.00000   -1.20000
AFIX   0

C09L  1    0.517745    0.624000    0.462011    11.00000    0.15079    0.05011 =
         0.09459   -0.02957   -0.02290    0.00958
AFIX  43
H09L  2    0.542546    0.640334    0.485446    11.00000   -1.20000
AFIX   0

C09N  1    1.020676    0.992189    0.333003    11.00000    0.05646    0.15041 =
         0.14574   -0.08671    0.01757   -0.01038
AFIX  23
H09O  2    1.005582    1.021801    0.317517    11.00000   -1.20000
H09P  2    0.984340    0.978096    0.347794    11.00000   -1.20000
AFIX   0
C09O  1    0.558015    0.706345   -0.107262    11.00000    0.09586    0.07055 =
         0.07636    0.01410   -0.01729    0.02498
AFIX  43
H09R  2    0.525684    0.728752   -0.102001    11.00000   -1.20000
AFIX   0

C09P  1    0.365680    0.811160    0.287437    11.00000    0.21378    0.07381 =
         0.07318    0.03283    0.03532    0.05643
C09Q  1    0.313274    0.383645    0.566854    11.00000    0.05770    0.10833 =
         0.09219   -0.00782    0.02591   -0.01602
AFIX  43
H09Q  2    0.276626    0.370945    0.579404    11.00000   -1.20000
AFIX   0

PART 2
S09R  5    0.937020    1.099077    0.208640   -51.00000    0.18769    0.17674 =
         0.15705    0.00858    0.01627    0.06568

PART 0
O09T  4    0.929962    0.534898   -0.170212    11.00000    0.26505    0.21199 =
         0.07733   -0.00720   -0.02854   -0.11300

C09U  1    0.886400    0.062028    0.401395    11.00000    0.08058    0.07182 =
         0.12162    0.00631   -0.02869    0.01648
AFIX  43
H09U  2    0.910886    0.035107    0.411229    11.00000   -1.20000
AFIX   0

N09V  3    0.991722    0.945966    0.258810    11.00000    0.05436    0.11164 =
         0.11624   -0.06321    0.00709   -0.01247
AFIX  23
H09S  2    0.972416    0.973345    0.248956    11.00000   -1.20000
H09T  2    0.961783    0.926719    0.269799    11.00000   -1.20000
AFIX   0

C09W  1    0.656955    0.910063    0.254368    11.00000    0.09724    0.10708 =
         0.14749    0.02131    0.04341    0.00841
C09X  1    0.386404    0.671663   -0.093562    11.00000    0.14367    0.16732 =
         0.07115    0.00957   -0.00560   -0.03100
C09Y  1    0.903427    0.372313    0.067283    11.00000    0.14462    0.04200 =
         0.11283    0.00328    0.00154   -0.01543
AFIX  43
H09Y  2    0.870128    0.357078    0.049162    11.00000   -1.20000
AFIX   0

C0A0  1    0.545133    0.872089    0.210289    11.00000    0.14433    0.07541 =
         0.16225   -0.01952   -0.02028    0.00093
C0A1  1    0.984225    0.687482    0.388330    11.00000    0.14037    0.12478 =
         0.06072    0.00480    0.02550   -0.05437
AFIX  43
H0A1  2    0.961878    0.710157    0.404973    11.00000   -1.20000
AFIX   0
C0A2  1    1.073160    1.004236    0.369586    11.00000    0.09383    0.16934 =
         0.08247   -0.05030   -0.00270   -0.01012
AFIX  23
H0AE  2    1.084703    0.975603    0.388003    11.00000   -1.20000
H0AF  2    1.057991    1.028831    0.390342    11.00000   -1.20000
AFIX   0
C0A3  1    1.016752    0.649311    0.413255    11.00000    0.20686    0.13780 =
         0.05176    0.02261    0.02248   -0.03700
AFIX  43
H0A3  2    1.019392    0.648902    0.445761    11.00000   -1.20000
AFIX   0

C0A4  1    0.803249    0.959433   -0.082888    11.00000    0.08301    0.11910 =
         0.22875   -0.00889    0.05741    0.00613
PART 2
O0A5  4    0.264046    0.683036   -0.174588    10.50000    0.09664    0.13713 =
         0.07022    0.00103   -0.01517    0.06210

PART 0
O0A6  4    1.254336    0.633019    0.269805    11.00000    0.10411    0.18684 =
         0.21121    0.04054    0.00638   -0.01342

O0A7  4    0.848262    0.773726   -0.247762    11.00000    0.11393    0.22377 =
         0.26425    0.09499    0.03264   -0.02066
C0A9  1    1.045496    0.611403    0.387948    11.00000    0.13339    0.17633 =
         0.06412    0.04240   -0.00255   -0.05419
AFIX  43
H0A9  2    1.063217    0.584340    0.403473    11.00000   -1.20000
AFIX   0
C0AA  1    0.994704    0.363479    0.124841    11.00000    0.14669    0.04380 =
         0.13954    0.02716   -0.01143    0.00620
AFIX  43
H0AG  2    1.022835    0.343595    0.143053    11.00000   -1.20000
AFIX   0

O0AB  4    0.952050    1.037260    0.209910    11.00000    0.19091    0.17782 =
         0.15923    0.00832    0.01275    0.07200
PART 2
C0AC  1    0.591286    0.109656    0.429026    21.00000    0.07178    0.06046 =
         0.06753   -0.00880   -0.01237   -0.01563
AFIX  23
H0AA  2    0.598464    0.141630    0.442502    21.00000   -1.20000
H0AB  2    0.583016    0.087374    0.454054    21.00000   -1.20000
AFIX   0

PART 1
O0AF  4    0.661952    0.569421    0.626259    10.50000    0.10331    0.05582 =
         0.09187   -0.00711    0.02291   -0.00347

PART 0
O0AH  4    1.143564    0.500710    0.315732    11.00000    0.14224    0.22333 =
         0.37743    0.02196   -0.03678    0.05998

PART 1
C0AI  1    0.657274    0.660767    0.583858    10.50000    0.12565    0.05891 =
         0.11272    0.00899    0.00001   -0.00868

PART 0
C0AK  1    0.950040    0.345037    0.096603    11.00000    0.19988    0.05573 =
         0.13419   -0.00638    0.03325   -0.03908
AFIX  43
H0AK  2    0.947608    0.311413    0.094960    11.00000   -1.20000
AFIX   0

PART 2
C0AN  1    0.648940    0.094236    0.406649    21.00000    0.06872    0.05511 =
         0.07322    0.00215   -0.01321   -0.01755
AFIX  23
H0AC  2    0.684690    0.092584    0.430580    21.00000   -1.20000
H0AD  2    0.659474    0.119434    0.384879    21.00000   -1.20000
AFIX   0

PART 0
C0AO  1    0.347116    0.598588   -0.036542    11.00000    0.12119    0.09087 =
         0.11402   -0.02352    0.01986   -0.03472

C0AS  1    0.709969    0.918278   -0.034683    11.00000    0.23599    0.08797 =
         0.23185    0.07485    0.09291    0.01386
PART 2
C11   1    0.582323    0.041344    0.349553    21.00000    0.06452    0.05062 =
         0.06252    0.01531   -0.00704   -0.00520
AFIX  13
H11   2    0.572505    0.007352    0.342039    21.00000   -1.20000
AFIX   0
C20   1    0.528249    0.111021    0.390721    21.00000    0.07106    0.05771 =
         0.06111   -0.00507   -0.00187   -0.01182
AFIX  23
H20A  2    0.489230    0.120273    0.405382    21.00000   -1.20000
H20B  2    0.535168    0.133624    0.365674    21.00000   -1.20000
AFIX   0
PART 0
C1    1    1.170788    0.308773    0.383989    11.00000    0.03064    0.05595 =
         0.07150    0.01506    0.00019   -0.00424
AFIX  13
H1    2    1.173483    0.280147    0.364000    11.00000   -1.20000
AFIX   0

PART 1
C5    1    0.698384    0.579513    0.534898    10.50000    0.09847    0.04933 =
         0.10620   -0.00887    0.04437    0.01973

C13   1    1.096410    0.679511   -0.067937    10.50000    0.06362    0.06911 =
         0.13678    0.00189    0.02771    0.01789
O25   4    1.202050    0.667668   -0.105545    10.50000    0.15028    0.10454 =
         0.13289    0.00607    0.01896   -0.00897
C96   1    1.197599    0.740479   -0.054984    10.50000    0.14139    0.08065 =
         0.13058    0.00399   -0.00945   -0.01775
PART 0
C6    1    0.842107    1.091053    0.203110    11.00000    0.18604    0.17498 =
         0.15698    0.00749    0.01498    0.06324

O8    4    1.083534    0.701187    0.500226    10.50000    0.49910    0.15198 =
         0.14865   -0.05101   -0.10638    0.11199
PART 2
S7    5    0.569323    0.899789    0.250799   -31.00000    0.08460    0.06499 =
         0.10696    0.03289    0.03428    0.01624

PART 0
C18   1    0.953059    0.887754    0.400971    11.00000    0.20152    0.28922 =
         0.18288    0.02472   -0.03326   -0.03550
C86   1    0.858277    0.821954    0.361461    11.00000    0.25033    0.23805 =
         0.18191   -0.02775    0.00895   -0.01223

PART 1
C3    1    0.532995    0.061220    0.374024   -21.00000    0.09034    0.09048 =
         0.06805    0.02422    0.00344   -0.00147
AFIX  13
H3    2    0.519911    0.027068    0.373811   -21.00000   -1.20000
AFIX   0
PART 2
C4    1    0.646270    0.040254    0.377044    21.00000    0.06534    0.05611 =
         0.07265    0.01292   -0.01072   -0.01708
AFIX  23
H4A   2    0.681571    0.037963    0.356644    21.00000   -1.20000
H4B   2    0.648884    0.013085    0.398566    21.00000   -1.20000
AFIX   0
PART 1
N8    3    0.484092    0.090776    0.346637   -21.00000    0.08424    0.09164 =
         0.06595    0.02926    0.01048    0.01492
AFIX  23
H8A   2    0.486926    0.121495    0.356044   -21.00000   -1.20000
H8B   2    0.444373    0.080041    0.351180   -21.00000   -1.20000
AFIX   0
C15   1    0.544978    0.080061    0.425131   -21.00000    0.09750    0.09380 =
         0.07300    0.01849    0.00390   -0.00798
AFIX  23
H15A  2    0.505941    0.074599    0.441245   -21.00000   -1.20000
H15B  2    0.552223    0.114776    0.424222   -21.00000   -1.20000
AFIX   0
C31   1    0.604594    0.055662    0.454579   -21.00000    0.10128    0.09827 =
         0.07762    0.02286   -0.00652   -0.01494
AFIX  23
H31A  2    0.612606    0.073442    0.483615   -21.00000   -1.20000
H31B  2    0.592503    0.022867    0.462494   -21.00000   -1.20000
AFIX   0
C38   1    0.600214    0.067586    0.350575   -21.00000    0.08880    0.09404 =
         0.07256    0.02247   -0.00883   -0.00879
AFIX  13
H38   2    0.608032    0.102394    0.354870   -21.00000   -1.20000
AFIX   0
PART 2
C40   1    0.523168    0.059856    0.372627    21.00000    0.05698    0.04399 =
         0.05252    0.00169    0.00278   -0.00348
AFIX  13
H40   2    0.514924    0.038269    0.398660    21.00000   -1.20000
AFIX   0
PART 1
C43   1    0.667516    0.053671    0.430167   -21.00000    0.10214    0.10137 =
         0.07889    0.02203   -0.01313   -0.01632
AFIX  23
H43A  2    0.691488    0.083893    0.433225   -21.00000   -1.20000
H43B  2    0.695189    0.027097    0.441488   -21.00000   -1.20000
AFIX   0
C110  1    0.644431    0.046811    0.389659   -21.00000    0.09220    0.09920 =
         0.07694    0.01662   -0.01571   -0.01237
AFIX  23
H11A  2    0.625891    0.014725    0.392449   -21.00000   -1.20000
H11B  2    0.683697    0.041487    0.373774   -21.00000   -1.20000
AFIX   0

PART 2
S89   5    0.774135    0.658426    0.426506    10.50000    0.32764    0.29190 =
         0.29961   -0.00976   -0.05837   -0.01856

PART 0
C45   1    0.945967    1.120138    0.268516    11.00000    0.19286    0.17940 =
         0.16474    0.00627    0.01014    0.05490

C10   1    1.238190    0.707063    0.335146    11.00000    0.11324    0.29883 =
         0.20992   -0.07215    0.01889   -0.03979
C8    1    1.234090    0.608882    0.360212    11.00000    0.11909    0.27946 =
         0.19078    0.04064    0.02600   -0.00042
PART 1
O2    4    0.764433    0.339278    0.007363    10.50000    0.13199    0.10602 =
         0.16490    0.01652    0.01280   -0.01298
S8    5    0.780230    0.379982   -0.036202    10.50000    0.05428    0.07430 =
         0.08071   -0.01360    0.00005    0.00199
C9    1    0.771056    0.336348   -0.086688    10.50000    0.10383    0.11114 =
         0.15019   -0.01283    0.00417   -0.00656
C12   1    0.698351    0.409021   -0.044687    10.50000    0.08675    0.07471 =
         0.12792    0.01465    0.02254    0.00842

PART 2
O1    4    0.622697    0.579521    0.589080    10.50000    0.20368    0.15250 =
         0.15418   -0.05956    0.09459   -0.09192
S10   5    0.689226    0.598099    0.570528    10.50000    0.25864    0.14641 =
         0.16011   -0.05961    0.08112   -0.10941
C16   1    0.693990    0.582511    0.508725    10.50000    0.24698    0.16197 =
         0.17636   -0.08215    0.07387   -0.07017
C17   1    0.686579    0.664900    0.568233    10.50000    0.24619    0.12650 =
         0.15792   -0.05918    0.08774   -0.11070

PART 0
O3    4    0.390486    0.796327   -0.004257    11.00000    0.32382    0.28888 =
         0.28430    0.04968    0.01015    0.02180
PART 1
S11   5    0.443505    0.790142    0.040450    10.50000    0.31969    0.28389 =
         0.27122    0.05980    0.01317    0.02474
PART 0
C1A   1    0.526154    0.791881    0.011984    11.00000    0.31345    0.28202 =
         0.27061    0.05658    0.01637    0.03350
C1B   1    0.452766    0.845422    0.076957    11.00000    0.31765    0.27736 =
         0.27529    0.04929    0.02207    0.02036
PART 2
S21   5    0.455995    0.828886    0.019210    10.50000    0.32160    0.28802 =
         0.28532    0.04584    0.01606    0.02001

PART 1
O4    4    0.653612    0.812438   -0.109775    10.50000    0.20189    0.22612 =
         0.22832    0.01208   -0.00002    0.03893
S12   5    0.718075    0.798408   -0.136968    10.50000    0.21107    0.20645 =
         0.19141    0.02241    0.00665    0.02239
C1C   1    0.698151    0.812483   -0.200106    10.50000    0.19199    0.19064 =
         0.13984    0.00426   -0.06584    0.07264
C1D   1    0.779838    0.844928   -0.122993    10.50000    0.08483    0.16539 =
         0.16546    0.04098    0.03084    0.05128

PART 2
O5    4    0.751302    0.872930   -0.196423    10.50000    0.22902    0.20120 =
         0.20288    0.02524    0.01436    0.00363
S13   5    0.745757    0.836811   -0.146355    10.50000    0.22559    0.13670 =
         0.14536    0.00454    0.01557   -0.04900
C1E   1    0.679966    0.793296   -0.176150    10.50000    0.17581    0.15883 =
         0.15222    0.00384   -0.02149   -0.02234
C1F   1    0.817180    0.795357   -0.154640    10.50000    0.18467    0.12868 =
         0.15833    0.00387    0.00478   -0.03512

PART 0
O6    4    0.777786    0.678254    0.481777    11.00000    0.32542    0.28207 =
         0.29765   -0.01736   -0.04859   -0.00955
PART 1
S5    5    0.740184    0.704266    0.435218    10.50000    0.32737    0.28667 =
         0.29202   -0.01730   -0.05333   -0.01816
PART 0
C1G   1    0.803542    0.709440    0.391827    11.00000    0.32819    0.29121 =
         0.30072   -0.01027   -0.05300   -0.01952
C1H   1    0.685676    0.657300    0.405874    11.00000    0.32912    0.29243 =
         0.29723   -0.01139   -0.06311   -0.01790

PART 1
O7    4    0.707603    0.285279    0.130819    10.70000    0.18925    0.22002 =
         0.28035   -0.12932    0.00246    0.03708
S14   5    0.718683    0.335828    0.159626    10.70000    0.15790    0.21898 =
         0.20765   -0.08374    0.03470    0.00945
C1I   1    0.808913    0.345319    0.165940    10.70000    0.15344    0.22277 =
         0.22300   -0.07666    0.02761   -0.00278
C1J   1    0.706771    0.381344    0.105992    10.70000    0.15485    0.24662 =
         0.19803   -0.05861    0.01997   -0.02861

PART 2
O9    4    0.682304    0.382604    0.115097    10.30000    0.17624    0.23574 =
         0.15270   -0.02759    0.04148   -0.01379
S15   5    0.739503    0.346114    0.097183    10.30000    0.15700    0.22311 =
         0.15742   -0.04894    0.04898    0.01163
C1K   1    0.758162    0.300756    0.143091    10.30000    0.16340    0.20253 =
         0.17981   -0.03508    0.02745    0.00663
C1L   1    0.698685    0.308396    0.050481    10.30000    0.14522    0.23292 =
         0.17857   -0.03095    0.05710    0.02945

PART 0
O10   4    0.895058    0.679934   -0.189655    10.50000    0.25957    0.15812 =
         0.30597   -0.06573    0.07382    0.00224
S16   5    0.893292    0.701784   -0.135969    10.50000    0.29150    0.15293 =
         0.29972   -0.01984    0.06578   -0.08004
C2    1    0.906797    0.649180   -0.097360    10.50000    0.29198    0.15748 =
         0.27436   -0.04458    0.04758   -0.05770
C7    1    0.965002    0.738458   -0.122846    10.50000    0.30646    0.16315 =
         0.29729   -0.01591    0.08320   -0.05048

PART 1
O11   4    0.942871    0.712975    0.586153    10.65000    0.17786    0.06839 =
         0.26217   -0.07248    0.00248    0.01469
S17   5    0.939628    0.661828    0.615084    10.65000    0.19064    0.10771 =
         0.26470   -0.05081    0.00188    0.02095
C19   1    1.009493    0.666236    0.660566    10.65000    0.19070    0.13916 =
         0.24946   -0.06079    0.04496    0.00537
C1M   1    0.870910    0.669319    0.653826    10.65000    0.19871    0.14510 =
         0.31473   -0.01093    0.02681    0.03323

PART 2
O12   4    0.862842    0.664758    0.609571    10.35000    0.18455    0.20437 =
         0.16927   -0.01270    0.03024   -0.01343
S18   5    0.924471    0.692663    0.642460    10.35000    0.20819    0.20020 =
         0.18887    0.00726    0.01205   -0.02130
C1N   1    0.897028    0.686692    0.702780    10.35000    0.17617    0.17560 =
         0.18420   -0.01107   -0.01827   -0.03283
C1O   1    0.991496    0.647568    0.644529    10.35000    0.18761    0.21565 =
         0.17261    0.01004    0.03539   -0.03778

O13   4    1.222107    0.495811    0.517418    10.50000    0.21301    0.22794 =
         0.25280   -0.00071    0.03464    0.01698
S19   5    1.231328    0.543935    0.485397    10.50000    0.18321    0.22805 =
         0.20035    0.01788    0.05210   -0.00081
C1P   1    1.292515    0.524186    0.443914    10.50000    0.09815    0.20427 =
         0.21195    0.04542    0.09095    0.03264
C1Q   1    1.159515    0.558296    0.449792    10.50000    0.19578    0.21574 =
         0.18390   -0.01155    0.08876   -0.01454
PART 1
C14   1    1.229406    0.504350    0.477010    10.50000    0.07628    0.10314 =
         0.13436   -0.00684    0.08722   -0.02447
S1A   5    1.172081    0.505052    0.425893    10.50000    0.19076    0.21615 =
         0.24702   -0.00331    0.04034    0.00864
O1R   4    1.145131    0.458420    0.404299    10.50000    0.13280    0.16509 =
         0.23605   -0.07083    0.05819   -0.01304
C1S   1    1.098474    0.533611    0.454915    10.50000    0.23090    0.24723 =
         0.27482    0.00888    0.05813   -0.00885

PART 2
O14   4    1.102570    0.218331    0.495623    10.35000    0.14657    0.07439 =
         0.10802    0.01415    0.05154   -0.02087

PART 0
O15   4    1.114516    0.312238    0.532580    11.00000    0.55123    0.19410 =
         0.14197    0.02082    0.03919    0.16524
HKLF 4


REM  mo_c10106_0m_a.res in P2(1)
REM wR2 = 0.2398, GooF = S = 1.029, Restrained GooF = 1.039 for all data
REM R1 = 0.0777 for 42709 Fo > 4sig(Fo) and 0.1440 for all 71104 data
REM 4028 parameters refined using 677 restraints

END

WGHT      0.1173     20.9354

REM Highest difference peak  1.215,  deepest hole -0.766,  1-sigma level  0.103
Q1    1   0.6993  0.8447 -0.1405  11.00000  0.05    1.21
Q2    1   0.8724  0.5970 -0.2237  11.00000  0.05    0.97
Q3    1   0.8061  0.4120 -0.0818  11.00000  0.05    0.91
Q4    1   1.1616  0.7190 -0.0841  11.00000  0.05    0.88
Q5    1   0.9387  0.6771  0.5751  11.00000  0.05    0.86
Q6    1   0.4350  0.8002  0.0413  11.00000  0.05    0.84
Q7    1   1.2411  0.6711  0.3746  11.00000  0.05    0.82
Q8    1   0.9425  0.6747 -0.1256  11.00000  0.05    0.79
Q9    1   0.3790  0.5801  0.3038  11.00000  0.05    0.72
Q10   1   0.8588  0.9215  0.4059  11.00000  0.05    0.72
Q11   1   0.3549  0.6625 -0.0394  11.00000  0.05    0.69
Q12   1   0.7182  0.4151 -0.0192  11.00000  0.05    0.65
Q13   1   0.6871  0.2586  0.1999  11.00000  0.05    0.59
Q14   1   0.8766  0.6582 -0.1713  11.00000  0.05    0.58
Q15   1   0.9031  0.6949 -0.1571  11.00000  0.05    0.58
Q16   1   0.8196  0.6907 -0.1407  11.00000  0.05    0.57
Q17   1   0.7443  0.3891 -0.0765  11.00000  0.05    0.55
Q18   1   1.2219  0.5189  0.4642  11.00000  0.05    0.54
Q19   1   1.2077  0.4847  0.2216  11.00000  0.05    0.54
Q20   1   0.4376  0.8451  0.0597  11.00000  0.05    0.54
Q21   1   0.9702  0.6810  0.6401  11.00000  0.05    0.53
Q22   1   0.8693  0.6641 -0.1045  11.00000  0.05    0.53
Q23   1   0.9414  0.7209 -0.1316  11.00000  0.05    0.53
Q24   1   0.7672  0.8364 -0.1394  11.00000  0.05    0.52
Q25   1   1.2230  0.6189  0.3436  11.00000  0.05    0.52
Q26   1   1.2214  0.4766  0.2791  11.00000  0.05    0.50
Q27   1   0.8787  0.7983 -0.1832  11.00000  0.05    0.49
Q28   1   1.1042  0.7026  0.4990  11.00000  0.05    0.48
Q29   1   1.1469  0.3953  0.1864  11.00000  0.05    0.48
Q30   1   0.9255  0.8536  0.3586  11.00000  0.05    0.47
Q31   1   0.6427  0.6207  0.5470  11.00000  0.05    0.45
Q32   1   1.1802  0.6864  0.3985  11.00000  0.05    0.44
Q33   1   1.1289  0.4804  0.3961  11.00000  0.05    0.44
Q34   1   1.1615  0.7415 -0.0225  11.00000  0.05    0.44
Q35   1   0.7016  0.3810 -0.0409  11.00000  0.05    0.44
Q36   1   0.4429  0.8077  0.4030  11.00000  0.05    0.44
Q37   1   0.9186  0.6590  0.6374  11.00000  0.05    0.43
Q38   1   0.7781  0.3251 -0.0546  11.00000  0.05    0.43
Q39   1   0.7393  0.8308 -0.2155  11.00000  0.05    0.43
Q40   1   0.8993  0.6937  0.6776  11.00000  0.05    0.43
Q41   1   1.2013  0.6413  0.2997  11.00000  0.05    0.42
Q42   1   1.0792  0.2427  0.4761  11.00000  0.05    0.42
Q43   1   0.8568  0.7130 -0.1379  11.00000  0.05    0.41
Q44   1   0.9142  0.7365 -0.1539  11.00000  0.05    0.41
Q45   1   0.8162  0.6990  0.4409  11.00000  0.05    0.40
Q46   1   1.2078  0.4629  0.4517  11.00000  0.05    0.40
Q47   1   1.2811  0.4981  0.4376  11.00000  0.05    0.40
Q48   1   1.2523  0.5008  0.4714  11.00000  0.05    0.39
Q49   1   0.8136  0.2000  0.4214  11.00000  0.05    0.38
Q50   1   0.4825  0.2572  0.2976  11.00000  0.05    0.38
Q51   1   0.8375  0.8843  0.4038  11.00000  0.05    0.38
Q52   1   1.1215  0.3821  0.1978  11.00000  0.05    0.37
Q53   1   1.3184  0.5520  0.4789  11.00000  0.05    0.37
Q54   1   0.7187  0.5817  0.0225  11.00000  0.05    0.37
Q55   1   1.2977  0.5281  0.4638  11.00000  0.05    0.37
Q56   1   0.4064  0.8431  0.3820  11.00000  0.05    0.37
Q57   1   0.7405  0.3599  0.5052  11.00000  0.05    0.37
Q58   1   0.4994  0.2770  0.3428  11.00000  0.05    0.36
Q59   1   0.2523  0.4615  0.2611  11.00000  0.05    0.36
Q60   1   0.8426  0.6404  0.4044  11.00000  0.05    0.36
Q61   1   1.1978  0.5403  0.3082  11.00000  0.05    0.35
Q62   1   0.4631  0.8261  0.3592  11.00000  0.05    0.35
Q63   1   0.8442  0.8202 -0.2192  11.00000  0.05    0.35
Q64   1   0.5191  0.2579  0.3133  11.00000  0.05    0.35
Q65   1   0.9396  0.6991  0.1772  11.00000  0.05    0.35
Q66   1   0.3758  0.9400  0.3020  11.00000  0.05    0.35
Q67   1   0.5433  0.1839  0.1610  11.00000  0.05    0.35
Q68   1   0.7240  0.7641  0.4643  11.00000  0.05    0.34
Q69   1   0.4812  0.3212  0.5792  11.00000  0.05    0.34
Q70   1   0.6795  0.8052 -0.1940  11.00000  0.05    0.34
Q71   1   0.6365  0.5420 -0.2983  11.00000  0.05    0.34
Q72   1   1.1326  0.5036  0.3576  11.00000  0.05    0.34
Q73   1   0.6965  0.3347  0.1029  11.00000  0.05    0.34
Q74   1   0.7395  0.5985  0.5391  11.00000  0.05    0.34
Q75   1   1.0431  0.4006  0.3203  11.00000  0.05    0.34
Q76   1   1.0992  0.6227  0.2046  11.00000  0.05    0.34
Q77   1   0.6237  0.8601 -0.0380  11.00000  0.05    0.33
Q78   1   0.6978  0.9201 -0.0447  11.00000  0.05    0.33
Q79   1   0.7666  0.7353  0.1588  11.00000  0.05    0.33
Q80   1   0.6645  0.8804  0.0217  11.00000  0.05    0.33
Q81   1   1.2624  0.2811  0.3384  11.00000  0.05    0.33
Q82   1   1.1390  0.6871 -0.0989  11.00000  0.05    0.33
Q83   1   0.6640  0.5408  0.5381  11.00000  0.05    0.33
Q84   1   0.8994  0.5527  0.0163  11.00000  0.05    0.33
Q85   1   0.9752  1.1208  0.2359  11.00000  0.05    0.32
Q86   1   0.9794  0.8033  0.2796  11.00000  0.05    0.32
Q87   1   0.8425  0.4019  0.5432  11.00000  0.05    0.32
Q88   1   1.2476  0.5041  0.4030  11.00000  0.05    0.32
Q89   1   1.1310  0.4787  0.3028  11.00000  0.05    0.32
Q90   1   0.7952  0.9742  0.1429  11.00000  0.05    0.32
Q91   1   0.4574  0.2603  0.3417  11.00000  0.05    0.32
Q92   1   1.1217  0.2227  0.5005  11.00000  0.05    0.32
Q93   1   1.2396  0.6585 -0.1263  11.00000  0.05    0.32
Q94   1   0.7400  0.6776  0.4567  11.00000  0.05    0.31
Q95   1   0.8766  0.3729  0.4800  11.00000  0.05    0.31
Q96   1   0.5193  0.7985  0.0020  11.00000  0.05    0.31
Q97   1   0.7354  0.4619  0.1015  11.00000  0.05    0.31
Q98   1   1.2921  0.5753  0.5015  11.00000  0.05    0.31
Q99   1   0.5801  0.6966  0.2200  11.00000  0.05    0.31
Q100  1   0.6412  0.2778  0.2414  11.00000  0.05    0.30
Q101  1   0.4575  0.5925  0.3023  11.00000  0.05    0.30
Q102  1   1.0207  0.3578  0.4379  11.00000  0.05    0.30
Q103  1   0.4631  0.7606 -0.0072  11.00000  0.05    0.30
Q104  1   0.4304  0.5579  0.0815  11.00000  0.05    0.30
Q105  1   0.4354  0.6569 -0.1387  11.00000  0.05    0.30
Q106  1   0.5779  0.2367  0.1582  11.00000  0.05    0.30
Q107  1   0.7278  0.7009  0.4215  11.00000  0.05    0.30
Q108  1   0.9998  0.2995  0.6821  11.00000  0.05    0.30
Q109  1   1.0442  0.7174  0.2322  11.00000  0.05    0.30
Q110  1   0.3762  0.6420  0.1227  11.00000  0.05    0.30
Q111  1   0.8149  0.4059  0.4558  11.00000  0.05    0.30
Q112  1   0.4240  0.5032  0.1838  11.00000  0.05    0.30
Q113  1   0.6813  0.6583  0.5796  11.00000  0.05    0.30
Q114  1   0.5020  0.2399  0.3580  11.00000  0.05    0.30
Q115  1   0.7205  0.8797 -0.0377  11.00000  0.05    0.30
Q116  1   1.0823  0.7441  0.4477  11.00000  0.05    0.30
Q117  1   0.7597  0.6560  0.1009  11.00000  0.05    0.29
Q118  1   0.4972  0.1991  0.3619  11.00000  0.05    0.29
Q119  1   0.4964  0.5198  0.0200  11.00000  0.05    0.29
Q120  1   0.7235  0.6230  0.5531  11.00000  0.05    0.29
Q121  1   0.6831  1.1200  0.2160  11.00000  0.05    0.29
Q122  1   0.5947  0.4651  0.6422  11.00000  0.05    0.29
Q123  1   0.2615  0.2832  0.2977  11.00000  0.05    0.29
Q124  1   1.1817  0.6865  0.3433  11.00000  0.05    0.29
Q125  1   0.4401  0.0796  0.2351  11.00000  0.05    0.29
Q126  1   0.6191  0.8336  0.0002  11.00000  0.05    0.29
Q127  1   1.0807  0.6680 -0.1042  11.00000  0.05    0.29
Q128  1   0.8758  1.1384  0.1640  11.00000  0.05    0.29
Q129  1   0.7197  0.3097  0.0847  11.00000  0.05    0.29
Q130  1   0.3806  0.5998  0.1658  11.00000  0.05    0.29
Q131  1   1.0985  0.9112  0.3156  11.00000  0.05    0.29
Q132  1   0.9596  0.6172  0.6233  11.00000  0.05    0.29
Q133  1   0.6975  0.5997  0.0651  11.00000  0.05    0.29
Q134  1   0.7955  0.3562  0.1554  11.00000  0.05    0.29
Q135  1   0.8775  0.7629  0.2433  11.00000  0.05    0.29
Q136  1   0.3826  0.7575  0.0818  11.00000  0.05    0.28
Q137  1   0.4520  0.5797  0.1616  11.00000  0.05    0.28
Q138  1   0.7587  0.5914  0.4822  11.00000  0.05    0.28
Q139  1   0.7181  0.6189  0.5045  11.00000  0.05    0.28
Q140  1   0.4518  0.8041  0.2947  11.00000  0.05    0.28
Q141  1   0.7629  0.3205  0.1190  11.00000  0.05    0.28
Q142  1   0.4260  0.5992  0.0748  11.00000  0.05    0.28
Q143  1   0.7256  0.3350  0.0603  11.00000  0.05    0.28
Q144  1   0.7465  0.4591  0.3804  11.00000  0.05    0.28
Q145  1   1.0030  1.1412  0.2172  11.00000  0.05    0.28
Q146  1   0.6178  0.5783  0.0200  11.00000  0.05    0.28
Q147  1   0.1539  0.7031  0.0997  11.00000  0.05    0.28
Q148  1   0.6222  0.5771  0.2002  11.00000  0.05    0.28
Q149  1   0.1960  0.6369  0.2001  11.00000  0.05    0.28
Q150  1   0.2180  0.5571  0.1005  11.00000  0.05    0.28
Q151  1   0.9989  0.3413  0.2984  11.00000  0.05    0.28
Q152  1   1.0800  0.9424  0.3395  11.00000  0.05    0.28
Q153  1   0.9803  0.2798  0.6995  11.00000  0.05    0.28
Q154  1   0.9178  0.4433  0.4402  11.00000  0.05    0.28
Q155  1   0.8065  0.6556  0.1371  11.00000  0.05    0.28
Q156  1   1.1767  0.7604  0.1801  11.00000  0.05    0.28
Q157  1   0.3951  0.8375  0.3041  11.00000  0.05    0.27
Q158  1   0.8037  0.4420  0.5336  11.00000  0.05    0.27
Q159  1   0.5068  0.6583  0.3019  11.00000  0.05    0.27
Q160  1   1.1549  0.6425  0.4855  11.00000  0.05    0.27
Q161  1   1.1874  0.4792  0.4717  11.00000  0.05    0.27
Q162  1   0.3609  0.1358  0.3203  11.00000  0.05    0.27
Q163  1   0.7614  0.2257  0.4048  11.00000  0.05    0.27
Q164  1   0.2459  0.5350  0.2419  11.00000  0.05    0.27
Q165  1   0.5484  0.4780  0.1956  11.00000  0.05    0.27
Q166  1   1.2188  0.6621 -0.0824  11.00000  0.05    0.27
Q167  1   1.0360  0.3384  0.2045  11.00000  0.05    0.27
Q168  1   1.2212  0.5612  0.4948  11.00000  0.05    0.27
Q169  1   0.5979  0.5432  0.2180  11.00000  0.05    0.27
Q170  1   0.3761  0.0987  0.3220  11.00000  0.05    0.27
Q171  1   0.3445  0.7996  0.2989  11.00000  0.05    0.27
Q172  1   0.8356  0.9798 -0.0389  11.00000  0.05    0.27
Q173  1   0.5842  0.1155  0.1601  11.00000  0.05    0.27
Q174  1   0.9122  0.9453  0.3659  11.00000  0.05    0.27
Q175  1   0.4175  0.5386  0.0391  11.00000  0.05    0.27
Q176  1   0.4716  0.1237  0.2343  11.00000  0.05    0.27
Q177  1   0.9178  0.7943  0.1391  11.00000  0.05    0.27
Q178  1   0.8939  0.7804  0.0607  11.00000  0.05    0.26
Q179  1   0.7473  0.3807  0.5362  11.00000  0.05    0.26
Q180  1   0.7502  0.9359  0.0001  11.00000  0.05    0.26
Q181  1   0.4299  0.7949  0.2982  11.00000  0.05    0.26
Q182  1   1.1406  0.9184  0.3585  11.00000  0.05    0.26
Q183  1   1.0590  0.6747  0.0569  11.00000  0.05    0.26
Q184  1   0.7040  0.5393  0.0309  11.00000  0.05    0.26
Q185  1   0.7001  0.3602  0.5930  11.00000  0.05    0.26
Q186  1   0.9385  0.7260  0.2441  11.00000  0.05    0.26
Q187  1   0.9823  0.5172  0.4021  11.00000  0.05    0.26
Q188  1   0.6807  1.0553  0.2836  11.00000  0.05    0.26
Q189  1   0.5811  0.7642 -0.2210  11.00000  0.05    0.26
Q190  1   0.7165  0.5639 -0.2449  11.00000  0.05    0.26
Q191  1   0.3781  0.4556  0.2092  11.00000  0.05    0.26
Q192  1   0.5961  0.0896  0.2036  11.00000  0.05    0.26
Q193  1   0.8574  1.0803  0.2191  11.00000  0.05    0.26
Q194  1   1.0406  0.2634  0.1999  11.00000  0.05    0.26
Q195  1   0.6235  1.0610  0.1817  11.00000  0.05    0.26
Q196  1   0.5601  0.2795  0.3240  11.00000  0.05    0.26
Q197  1   0.3774  0.5992  0.0729  11.00000  0.05    0.26
Q198  1   1.2006  0.5780  0.4728  11.00000  0.05    0.26
Q199  1   0.6437  0.8980 -0.0010  11.00000  0.05    0.26
Q200  1   0.5633  0.8500  0.0395  11.00000  0.05    0.26
Q201  1   1.1229  0.4413  0.2439  11.00000  0.05    0.26
Q202  1   1.0134  0.8652 -0.0144  11.00000  0.05    0.26
Q203  1   0.5010  0.6614 -0.0985  11.00000  0.05    0.26
Q204  1   0.9797  0.6432  0.2150  11.00000  0.05    0.26
Q205  1   1.0370  0.4600  0.2021  11.00000  0.05    0.26
Q206  1   0.9683  0.2803  0.6677  11.00000  0.05    0.26
Q207  1   0.6482  0.9019  0.2632  11.00000  0.05    0.26
Q208  1   0.6855  1.0782  0.2056  11.00000  0.05    0.26
Q209  1   0.9935  0.9379  0.3770  11.00000  0.05    0.26
Q210  1   0.6444  0.0406  0.5167  11.00000  0.05    0.26
Q211  1   0.6350  0.5972  0.2618  11.00000  0.05    0.26
Q212  1   0.4738 -0.0202  0.1209  11.00000  0.05    0.26
Q213  1   0.7890  0.1956  0.3716  11.00000  0.05    0.26
Q214  1   1.0190  0.9762  0.2037  11.00000  0.05    0.26
Q215  1   0.5829  0.6603 -0.1624  11.00000  0.05    0.25
Q216  1   0.8786  0.6207  0.7276  11.00000  0.05    0.25
Q217  1   0.3387  0.7953  0.1700  11.00000  0.05    0.25
Q218  1   0.7165  0.8776  0.0125  11.00000  0.05    0.25
Q219  1   0.5620  0.8170  0.0040  11.00000  0.05    0.25
Q220  1   0.5192  0.8020  0.3395  11.00000  0.05    0.25
Q221  1   0.8880  0.7069  0.5921  11.00000  0.05    0.25
Q222  1   0.7979  0.5223  0.3619  11.00000  0.05    0.25
Q223  1   0.3567  0.3791  0.3027  11.00000  0.05    0.25
Q224  1   1.3025  0.6027  0.3420  11.00000  0.05    0.25
Q225  1   0.7030  0.3944  0.4603  11.00000  0.05    0.25
Q226  1   0.5641  0.1031  0.2573  11.00000  0.05    0.25
Q227  1   0.8839  0.6933  0.1802  11.00000  0.05    0.25
Q228  1   0.6824  1.0027 -0.0811  11.00000  0.05    0.25
Q229  1   0.6426  0.4795  0.0819  11.00000  0.05    0.25
Q230  1   0.4564  0.1788  0.4612  11.00000  0.05    0.25
Q231  1   0.6386  0.0584  0.2613  11.00000  0.05    0.25
Q232  1   0.7402  0.1550  0.3805  11.00000  0.05    0.25
Q233  1   0.9089  0.7976  0.2775  11.00000  0.05    0.25
Q234  1   1.0471  0.4210  0.4786  11.00000  0.05    0.25
Q235  1   0.7395  0.6600 -0.0220  11.00000  0.05    0.25
Q236  1   0.5200  0.1404  0.2997  11.00000  0.05    0.25
Q237  1   0.8392  0.9199  0.0825  11.00000  0.05    0.25
Q238  1   1.3207  0.2831  0.5065  11.00000  0.05    0.25
Q239  1   1.0403  0.2027  0.4757  11.00000  0.05    0.25
Q240  1   1.1961  0.5248 -0.0591  11.00000  0.05    0.25
Q241  1   0.9223  1.0909  0.2018  11.00000  0.05    0.25
Q242  1   0.4182  0.0023  0.3187  11.00000  0.05    0.25
Q243  1   0.8893  0.2986  0.2679  11.00000  0.05    0.25
Q244  1   0.4792  0.6615  0.4737  11.00000  0.05    0.25
Q245  1   0.3408  0.8432  0.2964  11.00000  0.05    0.25
Q246  1   0.4779  0.3817  0.6399  11.00000  0.05    0.25
Q247  1   0.9544  0.8982  0.3016  11.00000  0.05    0.25
Q248  1   0.9372  0.6813  0.3627  11.00000  0.05    0.25
Q249  1   0.3983  0.7802  0.4032  11.00000  0.05    0.25
Q250  1   0.8203  0.9895 -0.0893  11.00000  0.05    0.25
Q251  1   0.4635  0.3400  0.5183  11.00000  0.05    0.25
Q252  1   0.7792  0.5756  0.5144  11.00000  0.05    0.25
Q253  1   0.3635  0.9394  0.2404  11.00000  0.05    0.25
Q254  1   0.7237  0.9423  0.0386  11.00000  0.05    0.25
Q255  1   1.0592  0.8165  0.1440  11.00000  0.05    0.25
Q256  1   0.8743  0.2994  0.4355  11.00000  0.05    0.25
Q257  1   0.7613  0.4651 -0.1973  11.00000  0.05    0.25
Q258  1   1.0636  0.9284  0.3869  11.00000  0.05    0.25
Q259  1   0.9450  0.5380  0.0148  11.00000  0.05    0.25
Q260  1   0.9394  0.5387  0.1993  11.00000  0.05    0.25
Q261  1   0.6429  0.6355  0.2175  11.00000  0.05    0.25
Q262  1   1.2111  0.6954 -0.0971  11.00000  0.05    0.25
Q263  1   0.4795  0.7229  0.2271  11.00000  0.05    0.25
Q264  1   0.5049  0.9215  0.0433  11.00000  0.05    0.25
Q265  1   1.1201  0.4975  0.1600  11.00000  0.05    0.25
Q266  1   0.7565  0.3215  0.3564  11.00000  0.05    0.24
Q267  1   0.4563  0.3073  0.3215  11.00000  0.05    0.24
Q268  1   0.7857  0.7330  0.3222  11.00000  0.05    0.24
Q269  1   0.4640  0.5569  0.1182  11.00000  0.05    0.24
Q270  1   0.9296  0.5216 -0.1242  11.00000  0.05    0.24
Q271  1   0.3854  0.5596  0.0214  11.00000  0.05    0.24
Q272  1   0.2765  0.5429  0.3028  11.00000  0.05    0.24
Q273  1   0.8394  0.4790  0.2378  11.00000  0.05    0.24
Q274  1   0.4811  0.9418  0.2844  11.00000  0.05    0.24
Q275  1   0.6205  0.5058  0.3006  11.00000  0.05    0.24
Q276  1   0.4579  0.1812  0.3600  11.00000  0.05    0.24
Q277  1   1.2454  0.6373  0.2774  11.00000  0.05    0.24
Q278  1   0.8777  0.9590  0.0782  11.00000  0.05    0.24
Q279  1   0.9381  0.2559  0.6190  11.00000  0.05    0.24
Q280  1   0.7432  0.6974  0.1225  11.00000  0.05    0.24
Q281  1   0.6397  0.8017  0.3007  11.00000  0.05    0.24
Q282  1   0.9362  0.4171  0.2334  11.00000  0.05    0.24
Q283  1   0.9377  0.4013  0.0249  11.00000  0.05    0.24
Q284  1   0.6434  0.1005  0.5266  11.00000  0.05    0.24
Q285  1   0.7596  0.3607  0.2956  11.00000  0.05    0.24
Q286  1   0.4997 -0.0587  0.1823  11.00000  0.05    0.24
Q287  1   0.7966  0.9027  0.0954  11.00000  0.05    0.24
Q288  1   0.6185  0.6622  0.6016  11.00000  0.05    0.24
Q289  1   0.8997  0.3742  0.2591  11.00000  0.05    0.24
Q290  1   0.2563  0.9582  0.2830  11.00000  0.05    0.24
Q291  1   1.0803  0.6771 -0.0353  11.00000  0.05    0.24
Q292  1   0.9935  0.5440  0.1456  11.00000  0.05    0.24
Q293  1   0.8182  0.2110  0.3181  11.00000  0.05    0.24
Q294  1   0.6239  0.4190  0.2202  11.00000  0.05    0.24
Q295  1   0.5406  0.7195  0.3791  11.00000  0.05    0.24
Q296  1   1.0142  0.7617  0.2584  11.00000  0.05    0.24
Q297  1   0.5786  0.3614  0.5027  11.00000  0.05    0.24
Q298  1   0.8523  1.1101  0.2644  11.00000  0.05    0.24
Q299  1   0.8645  0.4460  0.4579  11.00000  0.05    0.24
Q300  1   1.1632  0.9345  0.3185  11.00000  0.05    0.24
Q301  1   0.3002  0.7399  0.1456  11.00000  0.05    0.24
Q302  1   1.1002  0.4170  0.1779  11.00000  0.05    0.24
Q303  1   0.5659  0.5802  0.3806  11.00000  0.05    0.24
Q304  1   0.9394  0.6371  0.4771  11.00000  0.05    0.24
Q305  1   0.4602  0.5159  0.2001  11.00000  0.05    0.24
Q306  1   0.4183  0.6365  0.0233  11.00000  0.05    0.24
Q307  1   0.6203  0.6607  0.4557  11.00000  0.05    0.24
Q308  1   0.5364  0.6250  0.0754  11.00000  0.05    0.24
Q309  1   0.3016  0.4593  0.1805  11.00000  0.05    0.24
Q310  1   0.3375  0.2839  0.3207  11.00000  0.05    0.24
Q311  1   0.7924  0.4982  0.5615  11.00000  0.05    0.24
Q312  1   1.0060  1.0979  0.2235  11.00000  0.05    0.24
Q313  1   0.7844  0.6022  0.1762  11.00000  0.05    0.24
Q314  1   0.8561  0.4415  0.0804  11.00000  0.05    0.24
Q315  1   0.6386  0.9116  0.2992  11.00000  0.05    0.24
Q316  1   0.3438  0.8195  0.0980  11.00000  0.05    0.24
Q317  1   0.8648  0.7411 -0.2853  11.00000  0.05    0.24
Q318  1   0.7810 -0.0456  0.3420  11.00000  0.05    0.24
Q319  1   0.6761  0.4417  0.1777  11.00000  0.05    0.24
Q320  1   0.8627  0.6606  0.2021  11.00000  0.05    0.24
Q321  1   0.7415  0.3997  0.1395  11.00000  0.05    0.24
Q322  1   0.5035  0.8827  0.0394  11.00000  0.05    0.24
Q323  1   0.6049  0.5968  0.2550  11.00000  0.05    0.24
Q324  1   0.9053  0.6651  0.1808  11.00000  0.05    0.24
Q325  1   0.5420  0.3754  0.0809  11.00000  0.05    0.24
Q326  1   0.9626  0.9821  0.3414  11.00000  0.05    0.24
Q327  1   1.2660  0.7724  0.2349  11.00000  0.05    0.23
;
_shelx_res_checksum                47755
_shelx_hkl_file
;
   3   0   0    6.81    2.25
  -3   0   0    9.14    3.10
  -3   0   0    0.96    1.68
  -3   0   0    4.72    1.52
  -3   0   0    6.63    2.43
   3   0   0   13.26    4.00
   3   0   0    4.13    2.57
  -4   0   0 9738.21  273.82
  -4   0   0 9800.96  280.45
   4   0   0 9566.13  278.44
  -4   0   0 9860.29  278.33
   4   0   0 9999.00  276.78
   4   0   0 9691.28  279.60
  -5   0   0  541.47   26.50
  -5   0   0  544.59   24.37
   5   0   0  543.15   23.01
   5   0   0  572.55   25.32
  -5   0   0  520.00   20.20
  -5   0   0  529.23   22.45
   5   0   0  500.60   25.11
  -6   0   0 1345.91   49.18
  -6   0   0 1326.04   52.01
  -6   0   0 1317.29   43.79
   6   0   0 1354.67   47.59
  -6   0   0 1340.03   46.71
   6   0   0 1311.18   50.86
   6   0   0 1373.45   50.22
  -7   0   0  641.97   25.48
  -7   0   0  642.26   27.93
   7   0   0  633.03   31.92
   7   0   0  663.62   31.67
   7   0   0  614.28   28.50
  -7   0   0  626.63   33.07
  -7   0   0  663.45   30.74
  -8   0   0   25.49    5.59
  -8   0   0   13.04    7.51
  -8   0   0   21.31    7.56
  -8   0   0    6.37    4.70
   8   0   0   20.03    7.70
   8   0   0   20.64    6.22
  -9   0   0  124.09   14.41
  -9   0   0   98.73   11.67
  -9   0   0   94.33    9.89
   9   0   0   88.93   14.52
   9   0   0  136.40   13.99
 -10   0   0  772.55   38.80
 -10   0   0  791.66   35.88
 -10   0   0  772.62   32.46
  10   0   0  790.98   41.76
 -10   0   0  746.87   42.79
 -11   0   0 1144.61   51.40
 -11   0   0 1161.22   44.16
  11   0   0 1102.22   49.38
 -11   0   0 1199.02   48.31
 -11   0   0 1088.23   55.77
  11   0   0 1096.76   54.00
 -12   0   0  160.04   18.60
 -12   0   0  171.20   17.15
  12   0   0  187.22   19.18
 -12   0   0  181.86   23.41
 -12   0   0  181.13   15.34
  12   0   0  183.41   22.14
 -13   0   0 1150.89   55.35
  13   0   0 1164.65   54.17
 -13   0   0 1138.71   61.44
 -13   0   0 1188.88   51.55
 -13   0   0 1202.61   49.03
  13   0   0 1230.35   59.99
 -14   0   0  898.14   39.29
  14   0   0  842.38   49.87
  14   0   0  827.70   45.35
 -14   0   0  868.01   53.74
 -14   0   0  829.05   46.09
 -14   0   0  873.63   42.96
 -15   0   0  108.04   24.55
  15   0   0   69.41   17.49
 -15   0   0  116.23   15.78
 -15   0   0   79.17   15.43
  15   0   0   83.35   18.31
 -15   0   0   49.34   12.81
  16   0   0   85.96   19.22
 -16   0   0   83.11   14.08
 -16   0   0  110.74   23.58
  16   0   0   91.20   23.17
 -16   0   0   60.02   14.60
  17   0   0    9.45    9.95
 -17   0   0    1.50    7.45
  17   0   0   12.12   11.00
 -17   0   0    3.12    6.41
 -17   0   0   -5.32   13.12
 -17   0   0    3.41    6.88
 -18   0   0    9.66    6.62
 -18   0   0   12.06    9.35
  18   0   0    3.22   11.17
  18   0   0   19.00   11.98
 -18   0   0    7.66    7.42
 -18   0   0   16.41   14.58
 -19   0   0  181.65   22.97
 -19   0   0  178.79   36.28
 -19   0   0  180.29   19.60
  19   0   0  137.66   24.87
  19   0   0  148.63   28.02
 -20   0   0    7.26    9.75
  20   0   0   -1.43   19.37
 -20   0   0   11.99    8.58
  20   0   0   24.31   13.26
 -20   0   0   -6.75   12.90
 -20   0   0    5.75    6.57
  21   0   0    1.81   10.78
 -21   0   0   14.31   10.36
 -21   0   0   -1.36   16.03
 -21   0   0   11.03    9.31
  21   0   0   -2.38   12.91
  22   0   0   86.87   22.98
 -22   0   0   37.19   23.69
 -22   0   0   58.78   16.05
 -22   0   0   69.48   15.52
  22   0   0   49.96   18.94
  23   0   0   12.04   13.71
 -23   0   0   35.52   16.22
 -23   0   0   11.08    7.63
 -23   0   0   23.75   11.89
 -23   0   0    3.04   17.99
  23   0   0   12.45   13.61
 -24   0   0   55.32   24.90
  24   0   0    7.06   13.68
 -24   0   0   58.54   15.84
 -24   0   0   56.94   16.83
 -25   0   0   41.51   23.97
  25   0   0   -5.08   18.11
  25   0   0   54.25   21.66
 -25   0   0   20.13   13.05
 -25   0   0   -6.46    6.90
  26   0   0   64.55   23.13
   3  -1   0  170.98    8.57
  -3  -1   0  164.36   10.58
   3  -1   0  162.56    8.89
   3  -1   0  185.19   10.96
   3   1   0  181.62   10.94
   3   1   0  180.00    9.97
  -3   1   0  160.03    8.75
  -3   1   0  184.72    8.70
   3   1   0  162.73    9.10
  -3   1   0  179.17   11.09
  -4  -1   0 2382.21   73.98
   4  -1   0 2555.37   74.73
   4  -1   0 2400.33   70.51
  -4  -1   0 2420.31   70.78
  -4  -1   0 2460.55   72.01
  -4  -1   0 2447.15   67.18
   4   1   0 2071.51   70.98
  -4   1   0 2143.48   72.06
   4   1   0 2125.62   70.21
  -4   1   0 2233.92   68.70
  -4   1   0 2149.15   69.76
  -4   1   0 2203.15   73.46
   4   1   0 2187.73   72.96
  -5  -1   0  206.35   10.29
   5  -1   0  213.49   15.66
  -5  -1   0  218.94   13.18
  -5  -1   0  243.04   14.47
  -5  -1   0  219.11   15.97
   5  -1   0  218.92   13.28
   5   1   0  213.55   13.37
  -5   1   0  232.37   12.02
  -5   1   0  211.72   16.03
   5   1   0  232.32   14.74
  -5   1   0  215.55   12.87
  -5   1   0  225.26   15.11
   5   1   0  222.88   15.57
   6  -1   0 3397.46   99.80
   6  -1   0 3251.64  104.12
  -6  -1   0 3071.49  100.40
  -6  -1   0 3297.14   94.79
  -6  -1   0 3256.43   99.22
  -6  -1   0 3210.01  104.42
  -6   1   0 3186.02  104.95
   6   1   0 3176.18   99.74
  -6   1   0 3225.58  102.39
   6   1   0 3131.49  101.63
  -6   1   0 3202.69   96.70
  -6   1   0 3137.97   98.32
   6   1   0 3175.27  103.34
   7  -1   0 1020.91   40.22
  -7  -1   0  992.43   35.67
  -7  -1   0  997.50   41.64
  -7  -1   0 1034.28   45.35
  -7  -1   0  986.34   39.58
   7  -1   0  989.36   44.04
   7   1   0 1070.11   43.38
   7   1   0 1106.22   45.06
  -7   1   0 1088.49   38.13
  -7   1   0 1098.12   46.62
   7   1   0 1077.14   41.13
  -7   1   0 1071.76   39.86
  -7   1   0 1089.82   43.66
  -8  -1   0  178.88   15.73
  -8  -1   0  180.88   14.29
  -8  -1   0  206.54   19.37
   8  -1   0  200.75   18.05
  -8  -1   0  188.20   11.86
   8  -1   0  203.76   15.60
  -8   1   0  181.85   14.16
   8   1   0  190.20   17.98
   8   1   0  153.81   14.53
  -8   1   0  190.75   13.04
  -8   1   0  182.90   18.78
  -8   1   0  174.28   16.47
   8   1   0  157.01   15.90
  -9  -1   0  145.38   11.40
  -9  -1   0  140.98   14.94
  -9  -1   0  154.60   14.04
  -9  -1   0  152.42   19.02
   9  -1   0  136.03   17.00
   9  -1   0  136.41   14.44
   9   1   0  158.66   17.29
  -9   1   0  159.19   14.04
   9   1   0  166.86   15.54
  -9   1   0  158.33   12.58
  -9   1   0  197.51   31.02
  -9   1   0  162.63   16.45
   9   1   0  129.46   15.78
  10  -1   0   55.52   12.21
  10  -1   0   77.12   12.75
 -10  -1   0   54.11    8.29
 -10  -1   0   59.53   12.52
 -10  -1   0   70.60   12.55
 -10  -1   0   68.36   15.48
  10   1   0   80.95   14.56
 -10   1   0   49.15   11.89
  10   1   0   70.54   13.24
 -10   1   0   67.88   10.99
 -10   1   0   61.42    9.62
  10   1   0   59.54   11.24
 -10   1   0   51.77   13.06
 -11  -1   0  225.08   24.02
 -11  -1   0  205.94   18.07
  11  -1   0  213.24   19.36
  11  -1   0  188.05   21.21
 -11  -1   0  203.84   19.41
 -11  -1   0  192.50   14.39
 -11   1   0  222.10   16.41
 -11   1   0  223.69   20.76
 -11   1   0  213.74   17.89
  11   1   0  184.98   20.92
 -11   1   0  213.10   23.92
  11   1   0  185.52   18.62
 -12  -1   0   79.83   19.67
 -12  -1   0  116.70   16.88
 -12  -1   0   98.76   11.29
  12  -1   0   89.74   18.37
 -12  -1   0   47.21   11.27
  12  -1   0   80.35   13.86
 -12   1   0   65.02   11.39
  12   1   0   59.80   15.33
  12   1   0   73.79   13.72
 -12   1   0   83.18   17.96
 -12   1   0   71.39   14.92
 -12   1   0   59.22   11.03
 -13  -1   0   -2.92    5.89
  13  -1   0   10.89    9.86
 -13  -1   0    5.34   10.67
 -13  -1   0    5.24    4.74
 -13  -1   0    3.38    7.83
  13  -1   0    0.38    6.14
 -13   1   0    3.45    6.38
 -13   1   0   -0.96    5.72
  13   1   0   13.07    9.83
  13   1   0    1.79    6.22
 -13   1   0    3.61   10.07
 -13   1   0  -10.27    5.35
  14  -1   0   28.34   11.70
 -14  -1   0   51.74   17.79
  14  -1   0   29.96   12.95
 -14  -1   0   32.55    9.55
 -14  -1   0   34.70   10.56
 -14  -1   0   25.11   10.18
 -14   1   0   33.02   10.22
  14   1   0   10.48    8.29
 -14   1   0   22.85    8.00
 -14   1   0   10.72    7.81
  14   1   0   18.01   10.52
 -14   1   0    9.65   11.49
  15  -1   0   31.98   11.15
 -15  -1   0   37.00    9.14
 -15  -1   0   23.00   14.53
 -15  -1   0   21.89   10.42
 -15  -1   0   36.35   10.89
  15  -1   0   20.68   11.43
  15   1   0   24.83   11.73
 -15   1   0   25.89   14.77
 -15   1   0   21.92    8.65
 -15   1   0   19.96   10.65
 -15   1   0   29.72    9.15
  15   1   0   36.00   13.11
  16  -1   0  127.65   25.09
 -16  -1   0   87.24   19.34
 -16  -1   0  114.59   15.28
  16  -1   0  129.46   22.43
 -16  -1   0   84.09   20.51
 -16  -1   0  100.85   17.37
 -16   1   0   92.26   15.63
  16   1   0   63.79   18.38
 -16   1   0   86.48   22.93
  16   1   0   88.73   17.61
 -16   1   0   66.63   17.49
  17  -1   0   11.35   11.33
 -17  -1   0   20.92   10.46
 -17  -1   0   13.91    7.65
 -17  -1   0    3.48    6.56
 -17  -1   0    3.26   12.76
  17  -1   0   10.57   10.30
  17   1   0   34.11   15.18
 -17   1   0    8.69    8.82
 -17   1   0   29.03    9.37
  17   1   0   15.60   11.77
 -17   1   0    3.85    6.32
 -17   1   0   15.33   13.54
  18  -1   0   86.53   20.35
  18  -1   0   85.15   19.80
 -18  -1   0  133.64   17.82
 -18  -1   0  100.08   27.50
 -18  -1   0   97.65   17.47
 -18   1   0   58.93   25.59
 -18   1   0   95.46   17.82
  18   1   0   76.72   18.04
 -18   1   0   55.57   15.12
 -18   1   0  109.46   17.23
  18   1   0  130.09   27.53
 -19  -1   0   38.53   12.80
  19  -1   0   43.77   17.18
  19  -1   0   69.04   20.83
 -19  -1   0   73.70   23.74
 -19  -1   0   64.67   13.86
 -19   1   0   74.85   14.98
 -19   1   0   64.42   25.03
  19   1   0   37.93   17.87
  19   1   0   70.65   19.42
 -19   1   0   46.56   13.52
 -20  -1   0   -2.44    7.37
 -20  -1   0    3.83    9.55
  20  -1   0   12.45   11.50
 -20  -1   0    7.44    7.44
  20  -1   0    1.70    9.79
 -20  -1   0   15.82   18.00
 -20   1   0   -0.50   16.27
  20   1   0    9.75   12.52
 -20   1   0   19.41    9.58
  20   1   0   -3.83   10.88
 -20   1   0   -5.61    7.40
 -20   1   0    1.55    4.49
 -21  -1   0   55.04   16.62
  21  -1   0   37.75   17.46
 -21  -1   0   26.54   18.69
  21  -1   0   52.96   18.36
 -21  -1   0   41.99   12.78
  21   1   0   54.96   18.01
 -21   1   0   85.61   29.67
 -21   1   0   53.80   15.13
  21   1   0   59.55   19.97
 -21   1   0   48.21   16.44
  22  -1   0  109.20   23.61
  22  -1   0   74.03   18.75
 -22  -1   0   51.08   16.23
 -22  -1   0  122.07   22.87
 -22  -1   0   88.91   31.89
 -22  -1   0  156.13   19.20
 -22   1   0   82.72   28.09
  22   1   0  112.93   25.55
 -22   1   0  119.96   20.65
 -22   1   0  104.38   18.54
  22   1   0  103.91   24.04
 -23  -1   0   30.62   20.12
  23  -1   0    2.78   12.12
 -23  -1   0   22.02   10.82
  23  -1   0    7.20   15.35
 -23  -1   0   -5.43    7.04
 -23  -1   0    1.57   18.79
 -23   1   0    8.21    9.60
 -23   1   0    3.34   11.03
  23   1   0   12.48   18.34
 -23   1   0    9.44    7.18
  23   1   0   39.90   18.73
 -23   1   0   -9.20   15.60
 -24  -1   0   33.27   23.41
  24  -1   0   26.47   15.83
 -24  -1   0   26.97   14.54
 -24   1   0   23.51   12.82
 -24   1   0   19.58   23.56
  24   1   0   19.28   14.81
 -25  -1   0   -2.57    7.39
 -25  -1   0   14.72   20.32
  25  -1   0   -2.20   13.13
  25  -1   0   28.10   17.97
 -25  -1   0  -13.51   11.87
 -25   1   0   -3.34   10.70
  25   1   0    2.65   12.39
 -25   1   0   -6.97   18.10
  26  -1   0   11.83   14.66
  26  -1   0   13.75   21.47
 -26  -1   0  -10.54    6.98
  26   1   0   28.43   17.54
 -26   1   0    1.04    7.71
 -26   1   0   34.90   23.84
  -2   2   0 2334.36   77.36
   2   2   0 2716.66   78.16
   2   2   0 2728.55   77.89
  -2   2   0 2738.39   79.55
  -2   2   0 2726.29   77.44
   2   2   0 2754.04   78.85
  -3  -2   0  460.05   19.55
  -3  -2   0  471.25   18.25
   3  -2   0  439.08   20.04
  -3  -2   0  430.37   18.39
   3  -2   0  471.21   17.78
   3  -2   0  452.77   17.54
  -3   2   0  437.40   19.83
  -3   2   0  434.98   17.21
  -3   2   0  451.41   17.57
   3   2   0  460.59   19.48
   3   2   0  463.83   18.29
   3   2   0  475.02   18.42
  -4  -2   0  258.77   13.55
   4  -2   0  254.08   13.31
   4  -2   0  268.69   15.80
   4  -2   0  246.69   12.86
  -4  -2   0  232.83   15.10
  -4  -2   0  237.15   13.66
   4   2   0  304.58   16.92
  -4   2   0  280.42   13.40
   4   2   0  304.94   14.87
  -4   2   0  286.66   16.36
  -4   2   0  284.85   13.33
   4   2   0  287.55   14.22
   5  -2   0  465.36   20.61
  -5  -2   0  474.25   21.51
  -5  -2   0  462.53   16.49
   5  -2   0  459.11   23.72
  -5  -2   0  471.33   20.90
  -5  -2   0  476.14   23.83
   5   2   0  445.43   20.92
  -5   2   0  429.57   19.75
   5   2   0  441.98   23.11
   5   2   0  447.68   21.48
  -5   2   0  455.08   24.08
  -5   2   0  445.07   19.60
  -6  -2   0  131.49    7.71
  -6  -2   0  122.49   13.30
   6  -2   0  128.53   11.03
  -6  -2   0  109.43   10.25
   6  -2   0  133.92   13.58
  -6  -2   0  127.23   11.52
   6   2   0   90.99   11.99
  -6   2   0  111.38   12.22
   6   2   0  116.23   10.95
  -6   2   0  104.85    9.99
   6   2   0  113.14   11.52
  -6   2   0  115.85    9.69
  -6   2   0  107.01   12.95
  -7  -2   0  492.19   25.07
   7  -2   0  499.72   24.11
  -7  -2   0  478.74   23.39
   7  -2   0  454.63   26.62
  -7  -2   0  498.56   19.10
  -7  -2   0  465.79   27.20
   7   2   0  469.98   25.56
  -7   2   0  458.88   22.58
  -7   2   0  493.73   28.66
  -7   2   0  446.42   21.56
  -7   2   0  433.15   25.48
   7   2   0  472.87   24.21
   7   2   0  467.00   26.75
  -8  -2   0  841.72   30.89
   8  -2   0  752.97   35.44
  -8  -2   0  841.54   37.98
  -8  -2   0  937.08   42.80
  -8  -2   0  857.31   36.16
   8   2   0  879.34   40.72
   8   2   0  903.46   39.67
  -8   2   0  879.44   40.25
   8   2   0  916.20   38.11
  -8   2   0  849.41   42.53
  -8   2   0  892.80   34.83
  -8   2   0  855.09   35.31
   9  -2   0  168.65   15.76
   9  -2   0  194.32   19.51
  -9  -2   0  220.80   13.01
  -9  -2   0  207.95   16.20
  -9  -2   0  225.51   21.65
  -9  -2   0  185.34   16.91
  -9   2   0  226.33   15.44
   9   2   0  184.30   16.61
  -9   2   0  185.14   20.50
   9   2   0  192.79   19.21
  -9   2   0  240.13   16.72
   9   2   0  225.80   19.39
  -9   2   0  234.90   19.74
 -10  -2   0  500.94   27.73
 -10  -2   0  525.00   30.23
 -10  -2   0  466.15   32.94
 -10  -2   0  523.66   23.29
  10  -2   0  464.25   31.64
  10  -2   0  544.65   29.61
 -10   2   0  537.53   35.37
 -10   2   0  504.92   31.27
  10   2   0  536.39   31.66
 -10   2   0  581.83   27.23
  10   2   0  499.34   29.24
 -10   2   0  521.95   27.55
  10   2   0  539.21   33.11
 -11  -2   0  498.30   23.77
  11  -2   0  500.11   29.73
 -11  -2   0  505.10   28.82
 -11  -2   0  491.02   35.14
 -11  -2   0  488.82   30.45
  11  -2   0  532.71   34.24
 -11   2   0  486.09   26.51
  11   2   0  495.61   33.22
 -11   2   0  525.67   36.27
  11   2   0  491.91   29.85
 -11   2   0  535.91   28.53
 -11   2   0  508.29   32.04
  11   2   0  531.15   33.34
  12  -2   0 1113.07   49.66
  12  -2   0 1031.59   53.51
 -12  -2   0 1103.07   47.95
 -12  -2   0 1097.50   41.66
 -12  -2   0 1062.29   56.72
 -12  -2   0 1089.84   50.76
  12   2   0 1148.16   53.99
 -12   2   0 1043.84   46.20
  12   2   0 1067.50   53.99
 -12   2   0 1033.36   44.69
  12   2   0 1055.01   49.57
 -12   2   0 1029.84   51.12
 -12   2   0 1079.36   57.24
 -13  -2   0  106.59   11.60
  13  -2   0  108.97   18.10
 -13  -2   0   77.65   14.51
 -13  -2   0   90.46   15.02
 -13  -2   0  110.28   19.94
  13  -2   0   90.60   18.87
 -13   2   0  103.58   16.44
 -13   2   0  111.72   13.91
  13   2   0  113.95   21.48
 -13   2   0  120.18   25.03
 -13   2   0   90.81   16.14
  13   2   0  105.86   17.16
 -14  -2   0  103.37   15.38
  14  -2   0   93.04   15.44
 -14  -2   0  108.78   24.08
 -14  -2   0  105.33   12.32
 -14  -2   0   61.98   14.59
 -14   2   0  118.85   14.72
  14   2   0  105.17   18.46
  14   2   0  118.80   19.97
 -14   2   0  125.59   25.91
 -14   2   0   77.02   14.36
 -14   2   0  133.97   16.66
 -15  -2   0   71.14   22.41
  15  -2   0   52.27   14.32
 -15  -2   0   56.08   13.01
 -15  -2   0   41.16   12.08
  15  -2   0   61.39   19.64
 -15   2   0   76.40   14.29
  15   2   0   66.93   16.22
 -15   2   0   60.13   12.61
 -15   2   0   37.92   11.61
 -15   2   0   62.42   19.39
  15   2   0   74.10   17.49
  16  -2   0   62.32   16.22
 -16  -2   0   61.39   13.30
 -16  -2   0   64.60   21.26
 -16  -2   0   43.02   12.50
 -16  -2   0   58.86   11.25
  16  -2   0   65.45   18.83
  16   2   0   25.20   14.67
 -16   2   0   59.84   19.35
 -16   2   0   27.96   11.14
 -16   2   0   51.29   12.13
  16   2   0   65.13   16.21
 -16   2   0   53.50   12.61
 -17  -2   0   -1.83   13.23
 -17  -2   0    7.61    6.79
 -17  -2   0    2.20    7.15
  17  -2   0   -5.70    9.38
  17  -2   0    9.70    9.58
 -17  -2   0    5.50    5.16
 -17   2   0    9.16    7.26
  17   2   0    1.36   10.47
  17   2   0    1.71    8.29
 -17   2   0    0.90   12.27
 -17   2   0    7.23    7.23
 -17   2   0    3.03    5.10
 -18  -2   0   76.88   13.36
  18  -2   0   56.20   16.22
 -18  -2   0   64.55   15.18
 -18  -2   0   90.83   27.34
  18  -2   0   72.56   21.20
 -18   2   0   67.34   14.52
 -18   2   0   48.13   14.18
  18   2   0   64.35   16.63
  18   2   0   66.28   20.47
 -18   2   0   78.93   14.75
  19  -2   0   60.37   19.95
 -19  -2   0   67.95   15.77
 -19  -2   0   82.39   15.06
 -19  -2   0   71.15   25.63
  19  -2   0   55.84   18.49
 -19   2   0   61.04   22.03
  19   2   0   16.75   15.41
  19   2   0   36.24   17.41
 -19   2   0   34.43   11.55
 -19   2   0   62.61   15.66
  20  -2   0   62.40   17.83
  20  -2   0   32.80   14.89
 -20  -2   0   39.24   14.29
 -20  -2   0   50.04   12.05
 -20  -2   0   79.47   23.81
 -20   2   0   13.97    8.84
 -20   2   0   43.50   20.61
 -20   2   0   65.80   14.90
  20   2   0   61.92   22.65
 -20   2   0   67.92   16.89
  20   2   0   32.92   15.59
 -21  -2   0    9.76    8.72
 -21  -2   0   -6.42   16.31
 -21  -2   0    5.36    8.85
  21  -2   0    8.01   15.41
  21  -2   0   11.97   11.89
  21   2   0  -11.22   11.09
  21   2   0   -2.32   10.31
 -21   2   0    3.84    8.65
 -21   2   0   -8.83   13.58
 -21   2   0   -4.79    8.30
 -22  -2   0   18.03   12.46
 -22  -2   0    5.01    6.82
 -22  -2   0   37.09   24.37
 -22  -2   0    9.73    9.06
  22  -2   0   -9.32   11.88
  22  -2   0   -1.04   11.66
 -22   2   0   14.03   16.52
  22   2   0   30.10   16.98
 -22   2   0   14.26    8.06
 -22   2   0    1.82    9.16
  22   2   0   27.57   18.30
 -22   2   0   14.81   11.17
 -23  -2   0   76.53   20.13
  23  -2   0   86.05   23.28
 -23  -2   0   65.30   23.53
 -23  -2   0   58.63   13.40
 -23  -2   0   36.12   12.65
  23  -2   0   55.60   16.04
  23   2   0   74.34   26.09
 -23   2   0  137.11   37.42
  23   2   0   92.34   24.93
 -23   2   0   33.23   11.67
 -23   2   0  105.34   21.67
 -23   2   0  106.61   19.87
 -24  -2   0   12.10   19.42
  24  -2   0   -6.52   10.05
 -24  -2   0    8.05   11.54
  24  -2   0    7.05   16.06
 -24  -2   0   -7.30    5.51
 -24   2   0   -0.47   17.71
  24   2   0    9.56   13.91
 -24   2   0  -23.05    9.81
 -24   2   0   -2.09   12.24
  25  -2   0   48.63   19.24
  25  -2   0   70.94   21.75
 -25   2   0   32.74   15.23
 -25   2   0   50.18   28.53
 -25   2   0   55.35   17.78
  25   2   0   59.12   20.51
  26  -2   0   44.21   19.45
 -26  -2   0    3.53    7.56
  26  -2   0    7.15   15.34
 -26   2   0  101.42   33.47
 -26   2   0   -2.55    9.49
  26   2   0   25.92   16.77
   0  -3   0    0.22    0.55
   0  -3   0   -0.16    0.59
   0   3   0   -0.35    0.98
   0   3   0   -0.43    0.98
   0   3   0    0.14    1.03
   2  -3   0  200.85    9.85
  -2  -3   0  199.30    9.76
   2   3   0  190.46    9.75
   2   3   0  200.49    9.65
  -2   3   0  175.92   10.14
  -2   3   0  189.14    9.74
  -2   3   0  210.18    9.77
   3  -3   0   55.20    5.64
  -3  -3   0   64.26    6.15
  -3  -3   0   57.53    5.81
   3   3   0   54.90    5.91
   3   3   0   53.52    6.81
  -3   3   0   61.76    7.36
   3   3   0   46.71    5.64
  -3   3   0   58.14    5.83
  -3   3   0   56.90    5.63
  -4  -3   0   13.12    5.38
  -4  -3   0   12.92    3.90
   4  -3   0   10.72    3.94
   4  -3   0   12.35    5.13
   4  -3   0   18.24    4.43
  -4  -3   0   13.03    4.00
  -4   3   0   15.54    3.92
  -4   3   0   22.58    5.90
   4   3   0   17.69    3.97
   4   3   0   28.02    8.12
  -4   3   0   13.23    3.39
   4   3   0    7.74    3.42
  -5  -3   0  750.73   29.32
   5  -3   0  751.92   28.49
   5  -3   0  766.55   32.48
  -5  -3   0  750.48   32.19
   5  -3   0  780.49   29.20
  -5  -3   0  747.34   29.57
   5   3   0  690.70   29.22
  -5   3   0  701.58   32.41
  -5   3   0  694.39   28.12
   5   3   0  723.95   31.45
  -5   3   0  716.38   28.03
   5   3   0  703.53   29.60
   6  -3   0   67.83   11.74
  -6  -3   0   67.91    5.38
   6  -3   0   80.38    9.16
  -6  -3   0   66.57    9.68
  -6  -3   0   74.13   12.38
  -6   3   0   61.15    7.91
   6   3   0   66.11    9.22
   6   3   0   57.74    9.68
  -6   3   0   60.78   10.74
  -6   3   0   69.63    8.43
   6   3   0   68.68    9.57
  -7  -3   0  154.43   16.06
  -7  -3   0  169.66    9.26
  -7  -3   0  171.37   14.20
  -7  -3   0  165.59   13.47
   7  -3   0  172.14   16.32
   7  -3   0  153.38   13.22
   7   3   0  175.57   16.29
  -7   3   0  178.05   13.15
   7   3   0  215.61   16.07
   7   3   0  161.64   14.03
  -7   3   0  177.58   12.89
  -7   3   0  164.71   16.79
   8  -3   0  249.97   17.94
  -8  -3   0  254.85   18.68
  -8  -3   0  230.72   20.86
  -8  -3   0  248.52   13.10
  -8  -3   0  227.47   17.30
   8  -3   0  271.90   21.41
   8   3   0  324.80   20.36
  -8   3   0  357.18   19.17
  -8   3   0  330.38   24.51
   8   3   0  327.98   22.74
   8   3   0  338.28   21.53
  -8   3   0  310.18   22.13
  -8   3   0  336.15   18.93
  -9  -3   0   86.69    8.10
  -9  -3   0   74.89   10.78
   9  -3   0   87.25   12.76
   9  -3   0   66.88   12.36
  -9  -3   0   95.61   13.98
  -9  -3   0   98.11   16.68
   9   3   0   88.88   14.61
  -9   3   0   64.69    9.38
   9   3   0  113.42   17.09
  -9   3   0  110.23   12.05
  -9   3   0   72.71   15.33
  -9   3   0   95.80   15.62
 -10  -3   0   52.72    7.44
 -10  -3   0   41.67   11.72
 -10  -3   0   50.91   11.16
  10  -3   0   49.31   10.59
 -10  -3   0   58.44   11.26
  10  -3   0   43.51   12.31
  10   3   0   36.66    9.82
 -10   3   0   43.66   10.02
  10   3   0   54.80   11.61
 -10   3   0   38.45   11.79
  10   3   0   45.61   11.51
 -10   3   0   40.77   11.52
 -10   3   0   40.87    9.06
  11  -3   0  129.16   19.60
  11  -3   0  121.71   15.22
 -11  -3   0  151.63   22.94
 -11  -3   0  140.56   11.41
 -11  -3   0  134.98   15.29
 -11  -3   0  144.72   16.31
 -11   3   0  131.85   14.64
 -11   3   0  116.90   17.59
  11   3   0  144.31   21.39
  11   3   0  109.71   15.49
 -11   3   0  149.46   15.11
  11   3   0  152.28   18.66
 -11   3   0  130.57   20.28
  12  -3   0  142.83   17.24
 -12  -3   0  150.59   17.36
 -12  -3   0  152.00   12.53
 -12  -3   0  149.65   16.63
 -12  -3   0  153.49   22.00
  12  -3   0  159.50   23.24
  12   3   0  107.73   15.98
 -12   3   0  135.15   20.29
  12   3   0  126.67   20.41
 -12   3   0  118.82   19.35
  12   3   0  121.24   21.17
 -12   3   0  123.01   14.42
 -12   3   0  111.42   14.98
 -13  -3   0  146.53   17.94
 -13  -3   0  122.21   16.71
  13  -3   0  154.03   18.44
 -13  -3   0  136.34   12.46
  13  -3   0  149.46   21.32
 -13  -3   0  155.73   24.02
 -13   3   0  137.87   26.71
 -13   3   0  143.26   15.91
  13   3   0  151.11   20.99
  13   3   0  141.03   22.84
 -13   3   0  118.94   19.53
  13   3   0  153.96   23.45
 -13   3   0  156.55   16.55
  14  -3   0   79.40   15.34
 -14  -3   0   73.69   13.54
  14  -3   0   96.20   20.42
 -14  -3   0   55.77   12.45
 -14  -3   0   90.06   11.68
 -14  -3   0   65.64   18.09
 -14   3   0   79.96   15.01
 -14   3   0   69.90   18.24
  14   3   0   77.52   16.50
  14   3   0   76.20   15.92
 -14   3   0   78.12   14.32
  14   3   0   79.38   18.78
 -14   3   0   83.55   20.18
 -15  -3   0  603.37   29.71
  15  -3   0  678.07   44.54
 -15  -3   0  585.07   38.11
  15  -3   0  633.36   39.27
 -15  -3   0  618.96   44.75
 -15  -3   0  622.19   46.86
  15   3   0  576.03   41.91
  15   3   0  626.29   39.51
 -15   3   0  616.23   40.22
 -15   3   0  634.05   47.46
 -15   3   0  653.17   35.45
 -15   3   0  600.18   35.24
  16  -3   0  296.34   31.24
 -16  -3   0  267.87   24.98
  16  -3   0  261.78   26.73
 -16  -3   0  245.62   34.42
 -16  -3   0  255.42   25.10
 -16   3   0  301.30   35.42
 -16   3   0  282.98   23.58
  16   3   0  333.42   32.20
 -16   3   0  301.13   24.78
 -16   3   0  232.43   25.65
  16   3   0  261.95   27.89
  17  -3   0   18.54   11.52
 -17  -3   0    5.28    7.04
  17  -3   0   14.01   10.35
 -17  -3   0   13.98    8.83
 -17  -3   0   16.97    7.58
 -17  -3   0   11.81   15.35
 -17   3   0   25.55    9.91
 -17   3   0   16.13   12.35
 -17   3   0    9.29    7.85
  17   3   0   12.83   11.15
 -17   3   0   12.79    9.38
  17   3   0   14.07   10.71
  18  -3   0   43.21   14.69
  18  -3   0   33.66   13.98
 -18  -3   0   34.74   12.61
 -18  -3   0   45.23   10.79
 -18  -3   0   66.36   22.40
 -18   3   0   37.86   11.90
  18   3   0   48.38   14.92
 -18   3   0   44.94   18.25
  18   3   0   43.55   18.99
 -18   3   0   54.87   15.33
  19  -3   0   19.16   12.74
 -19  -3   0   42.18   10.87
  19  -3   0   32.77   13.93
 -19  -3   0   23.65   18.94
 -19  -3   0   28.32   12.05
 -19   3   0    7.91    6.62
  19   3   0   53.37   17.13
 -19   3   0   35.82   11.91
 -19   3   0   30.29   19.87
 -19   3   0   46.03   13.07
  19   3   0   62.61   20.05
 -20  -3   0   23.82   10.19
  20  -3   0    6.12   12.17
 -20  -3   0    6.43   17.77
  20  -3   0   10.60   13.09
 -20  -3   0   12.61   10.06
 -20   3   0   27.98   21.66
  20   3   0   26.72   14.19
  20   3   0   44.35   16.32
 -20   3   0   24.57   11.23
 -20   3   0   25.42   12.07
  21  -3   0   21.46   13.18
 -21  -3   0   33.73   10.80
 -21  -3   0   23.24   12.51
 -21  -3   0   43.72   22.53
  21   3   0   32.47   15.51
  21   3   0   26.21   14.61
 -21   3   0   32.26   13.02
 -21   3   0   42.68   13.34
 -21   3   0    3.36   17.55
 -22  -3   0   12.70   17.67
  22  -3   0    3.02   10.69
 -22  -3   0   -1.30    9.79
  22  -3   0   12.17   14.85
 -22  -3   0    2.98    7.39
 -22  -3   0   -3.29    5.84
  22   3   0  -20.32   10.12
 -22   3   0    5.67    9.73
 -22   3   0   -2.40    5.48
  22   3   0   -2.45   11.18
 -22   3   0    7.17   10.41
 -22   3   0   26.74   25.04
 -23  -3   0   29.84   15.41
  23  -3   0    8.20   12.37
  23  -3   0   13.00   15.12
  23  -3   0   23.00   13.02
 -23  -3   0   10.82    5.42
 -23  -3   0   11.81    9.68
 -23   3   0   24.46   11.94
 -23   3   0   22.51   12.10
 -23   3   0   41.86   25.84
  23   3   0   11.57   15.03
 -23   3   0   -3.10    8.63
  23   3   0   17.54   17.78
 -24  -3   0    2.65   10.13
  24  -3   0   37.83   17.50
 -24  -3   0    6.97    6.10
 -24  -3   0   10.36   12.63
 -24   3   0   27.88   20.39
  24   3   0    0.58   13.11
 -24   3   0    7.22   11.94
 -24   3   0   25.80   13.87
  25  -3   0   -2.41   14.38
  25  -3   0   -8.74   13.89
 -25  -3   0   14.33    7.27
 -25   3   0   24.66   18.64
 -25   3   0  -16.50    9.75
  25   3   0    9.96   14.23
 -25   3   0  -13.78    9.61
  26  -3   0   11.55   17.16
  26  -3   0   13.57   13.85
 -26  -3   0    3.35    7.93
  26   3   0    1.59   15.69
 -26   3   0    0.80   11.53
 -26   3   0   -1.98   20.17
   1  -4   0  523.06   19.90
   1   4   0  557.43   18.32
  -1   4   0  526.33   19.59
  -1   4   0  555.52   16.93
   1   4   0  584.95   20.15
  -1   4   0  565.91   20.32
  -2  -4   0   56.19    5.33
   2  -4   0   57.00    5.93
   2  -4   0   55.00    7.57
  -2   4   0   63.94    6.01
  -2   4   0   57.43    6.33
   2   4   0   58.02    5.56
   2   4   0   58.45    5.72
   2   4   0   59.39    3.62
   3  -4   0 2125.15   68.19
  -3  -4   0 2289.36   77.25
  -3  -4   0 2190.91   68.47
   3  -4   0 2173.70   69.78
   3  -4   0 2202.89   67.99
   3   4   0 2258.54   68.82
   3   4   0 2212.06   68.06
  -3   4   0 2222.52   67.53
   3   4   0 2199.62   68.63
  -3   4   0 2207.17   68.62
  -3   4   0 2271.92   70.68
  -4  -4   0   89.70    8.54
   4  -4   0   85.85    9.86
   4  -4   0   75.79    7.87
   4  -4   0   95.90    8.54
  -4  -4   0  102.92    8.81
  -4   4   0   88.45    8.14
   4   4   0  100.47    8.97
   4   4   0  108.85   13.94
  -4   4   0   81.00    8.20
   4   4   0   83.51    8.39
  -4   4   0   82.55   10.37
  -5  -4   0 2692.88   87.11
  -5  -4   0 2835.83   90.02
   5  -4   0 2745.35   90.15
   5  -4   0 2746.14   86.60
   5  -4   0 2770.67   86.79
  -5  -4   0 2762.55   87.14
  -5   4   0 2795.82   91.93
   5   4   0 2924.09   88.28
   5   4   0 2824.56   88.10
  -5   4   0 2860.61   87.37
   5   4   0 2890.07   90.10
  -5   4   0 2711.51   85.78
   6  -4   0  447.38   25.03
  -6  -4   0  495.82   23.42
  -6  -4   0  527.88   26.48
  -6  -4   0  456.73   22.75
   6  -4   0  497.98   22.86
   6   4   0  435.88   22.91
   6   4   0  472.13   23.62
  -6   4   0  419.99   25.50
  -6   4   0  462.87   21.65
  -6   4   0  449.70   22.08
   6   4   0  446.48   24.80
  -7  -4   0 1235.46   51.04
   7  -4   0 1220.31   50.61
   7  -4   0 1272.84   46.82
  -7  -4   0 1210.47   46.64
  -7  -4   0 1247.81   47.65
  -7   4   0 1294.62   46.67
   7   4   0 1263.51   48.39
  -7   4   0 1236.23   52.33
   7   4   0 1246.22   50.50
  -7   4   0 1248.48   45.61
   7   4   0 1280.66   48.25
  -8  -4   0  644.67   30.47
   8  -4   0  665.71   34.65
  -8  -4   0  652.84   35.08
  -8  -4   0  632.49   30.95
  -8  -4   0  649.13   23.05
   8  -4   0  672.66   30.74
   8   4   0  635.58   31.34
  -8   4   0  640.48   35.88
   8   4   0  622.94   31.63
  -8   4   0  642.62   29.71
  -8   4   0  619.61   28.68
   8   4   0  622.59   33.50
   9  -4   0  926.88   45.14
  -9  -4   0  922.72   32.45
   9  -4   0  928.54   40.67
  -9  -4   0  934.71   40.70
  -9  -4   0  996.00   42.14
  -9  -4   0  957.81   46.69
  -9   4   0  952.19   39.27
  -9   4   0  936.25   44.77
   9   4   0  972.47   43.86
   9   4   0  910.37   44.24
   9   4   0  930.84   42.12
  -9   4   0 1002.19   40.29
  -9   4   0  928.79   47.32
 -10  -4   0  153.05   10.16
 -10  -4   0  136.66   15.29
  10  -4   0  171.36   16.25
 -10  -4   0  162.72   15.84
  10  -4   0  150.55   18.49
 -10  -4   0  151.11   19.22
 -10   4   0  133.10   16.75
  10   4   0  115.48   16.86
 -10   4   0   97.78   12.57
  10   4   0  118.66   15.24
  10   4   0  137.11   19.34
 -10   4   0  160.97   24.49
 -11  -4   0  264.31   14.97
 -11  -4   0  259.86   25.64
 -11  -4   0  263.37   20.77
  11  -4   0  281.83   25.02
  11  -4   0  265.08   25.97
 -11  -4   0  271.10   21.78
  11   4   0  313.88   24.74
 -11   4   0  258.83   26.52
 -11   4   0  246.53   19.27
 -11   4   0  292.07   24.57
  11   4   0  273.46   24.80
 -11   4   0  239.10   18.72
  11   4   0  259.81   21.96
 -12  -4   0  180.29   18.59
 -12  -4   0  194.05   23.44
  12  -4   0  202.99   19.78
 -12  -4   0  188.52   13.00
  12  -4   0  172.26   21.55
 -12  -4   0  202.88   19.67
 -12   4   0  169.46   20.22
 -12   4   0  197.59   24.74
 -12   4   0  217.19   18.45
  12   4   0  222.38   23.42
 -12   4   0  187.63   17.39
  12   4   0  185.88   21.51
  12   4   0  185.80   19.58
  13  -4   0  277.66   23.84
 -13  -4   0  273.97   22.72
 -13  -4   0  237.41   22.19
 -13  -4   0  271.29   28.41
 -13  -4   0  245.49   15.86
  13  -4   0  268.08   26.50
 -13   4   0  224.66   19.99
  13   4   0  281.58   26.91
 -13   4   0  244.86   24.72
  13   4   0  219.56   22.70
 -13   4   0  253.35   20.72
 -13   4   0  237.54   28.45
  13   4   0  229.37   24.53
 -14  -4   0   79.28   13.89
 -14  -4   0   92.48   17.91
 -14  -4   0   68.74   16.87
  14  -4   0   83.92   15.84
  14  -4   0   60.84   16.72
 -14  -4   0   88.43   10.65
 -14   4   0   61.84   16.05
 -14   4   0   83.39   14.19
  14   4   0   86.66   16.62
  14   4   0   74.22   16.10
 -14   4   0   81.08   20.70
  14   4   0   64.78   14.74
 -14   4   0   72.10   12.78
  15  -4   0   -4.11    8.42
 -15  -4   0   -2.94    4.23
  15  -4   0   -0.20    6.66
 -15  -4   0    7.38    7.47
 -15  -4   0   -5.12    5.30
 -15  -4   0  -11.08    8.73
 -15   4   0    0.38   10.54
 -15   4   0   -5.86    5.21
 -15   4   0    2.75    7.04
  15   4   0    6.69   10.52
 -15   4   0    8.16    8.04
  15   4   0   -5.92    6.20
  15   4   0    3.98    8.86
  16  -4   0   12.17    9.43
 -16  -4   0    4.53    5.92
  16  -4   0   -3.88    5.63
 -16  -4   0   -5.97    4.78
 -16  -4   0    2.02    6.87
 -16  -4   0    2.11   10.82
  16   4   0    4.83    9.21
 -16   4   0   11.44    7.53
 -16   4   0   20.46   10.32
 -16   4   0    7.76    7.61
 -16   4   0   18.43   14.47
  16   4   0   12.77    9.66
 -17  -4   0   32.41   18.26
  17  -4   0    8.71    7.31
 -17  -4   0   21.03    9.90
 -17  -4   0   25.38    9.63
 -17  -4   0   42.19   13.13
  17  -4   0   54.48   14.97
  17   4   0   11.90   10.97
 -17   4   0   45.33   13.16
 -17   4   0   42.88   19.55
 -17   4   0   13.88    9.96
  17   4   0   28.55   15.96
 -17   4   0   30.86    9.79
 -18  -4   0   50.37   19.46
  18  -4   0   56.43   15.40
 -18  -4   0   38.96   10.20
 -18  -4   0   52.26   12.91
 -18   4   0   54.39   14.05
 -18   4   0   73.79   16.40
  18   4   0   35.48   17.35
 -18   4   0   69.14   25.81
  18   4   0   54.52   17.06
  19  -4   0    8.74    9.95
  19  -4   0   15.36   11.77
 -19  -4   0   11.87   10.67
 -19  -4   0   43.73   20.10
 -19  -4   0    2.88    4.69
 -19  -4   0   17.76    8.68
 -19   4   0   36.67   11.98
  19   4   0   29.47   13.55
 -19   4   0   46.41   14.49
 -19   4   0    9.44    6.72
 -19   4   0   19.78   16.96
  19   4   0   30.96   15.36
 -20  -4   0    5.30    7.09
  20  -4   0   11.38   11.95
 -20  -4   0    9.04    7.08
 -20  -4   0    6.37   10.64
  20  -4   0    7.00   13.31
 -20  -4   0   25.56   19.37
 -20   4   0    6.45    9.42
  20   4   0   21.37   17.01
 -20   4   0  -12.22    7.20
  20   4   0   -4.36    9.28
 -20   4   0    8.00   16.32
 -21  -4   0   24.42   20.07
  21  -4   0   42.85   19.19
  21  -4   0   22.67   13.65
 -21  -4   0   27.93   13.41
 -21  -4   0   30.68   10.53
  21   4   0   15.86   13.33
  21   4   0   19.10   14.72
 -21   4   0   -3.68   15.97
 -21   4   0   33.73   12.93
 -21   4   0   26.21   13.40
  22  -4   0    4.45   12.89
 -22  -4   0    0.83    4.85
 -22  -4   0   -4.24    7.61
  22  -4   0    2.74   12.91
 -22  -4   0    2.63   12.08
  22  -4   0   67.41   19.82
 -22   4   0   16.19   12.45
 -22   4   0   14.66   11.87
 -22   4   0   39.28   13.18
  22   4   0   17.87   15.14
 -22   4   0   35.60   25.55
  22   4   0   23.22   16.74
 -23  -4   0    6.59    8.59
  23  -4   0   16.49   14.76
 -23  -4   0    5.20    5.09
 -23  -4   0    9.06   12.03
  23  -4   0   17.57   14.73
  23  -4   0   -1.52   11.92
 -23   4   0    2.77    8.17
 -23   4   0   -0.05   10.45
 -23   4   0    4.17   11.26
 -23   4   0   -0.32   14.08
  23   4   0   26.26   17.84
  23   4   0   -1.13   12.49
 -24  -4   0   17.68   12.97
  24  -4   0    5.22   13.64
 -24  -4   0   38.02   16.04
 -24   4   0   57.83   16.27
  24   4   0    9.15   13.16
 -24   4   0   28.46   19.11
 -24   4   0   32.28   29.84
 -25  -4   0   -2.37    7.20
  25  -4   0    4.12   15.39
  25  -4   0   27.26   15.97
 -25   4   0   25.23   13.06
  25   4   0    9.24   15.36
 -25   4   0   21.95   20.18
 -25   4   0   33.33   14.80
 -26  -4   0    1.00    8.08
  26  -4   0   21.19   16.79
  26  -4   0  -24.08   13.55
  26   4   0   48.07   21.73
 -26   4   0   75.09   28.28
 -26   4   0   31.96   16.16
 -26   4   0   10.05   14.24
   0  -5   0    1.16    1.87
   0  -5   0    0.80    1.66
   0   5   0   -0.15    1.97
   0   5   0   -0.34    1.63
   0   5   0    1.47    2.17
  -1  -5   0  266.99   11.02
  -1  -5   0  263.19   12.56
   1  -5   0  273.72   11.98
  -1   5   0  248.51   12.46
  -1   5   0  267.20   12.13
   1   5   0  243.72   12.18
   1   5   0  264.60   11.08
   2  -5   0  182.08   11.11
  -2  -5   0  174.66    7.90
   2  -5   0  169.75   10.66
  -2   5   0  193.46   11.34
   2   5   0  202.81   10.87
   2   5   0  188.87    8.11
   2   5   0  190.72   10.96
  -2   5   0  189.03   11.11
  -3  -5   0 8538.25  239.44
   3  -5   0 8486.44  241.13
  -3  -5   0 8356.91  240.07
  -3   5   0 8205.08  239.10
   3   5   0 8445.93  240.24
   3   5   0 8230.88  239.18
  -3   5   0 8546.88  240.51
  -3   5   0 8416.03  241.45
   4  -5   0 1276.35   46.29
  -4  -5   0 1273.14   45.59
  -4  -5   0 1285.98   46.36
   4  -5   0 1302.39   41.20
   4  -5   0 1289.61   48.15
   4  -5   0 1293.08   45.78
   4   5   0 1521.78   53.97
  -4   5   0 1413.21   47.29
   4   5   0 1398.55   47.31
   4   5   0 1446.00   46.72
  -4   5   0 1435.38   49.84
   5  -5   0 1876.81   62.43
  -5  -5   0 1882.88   62.35
   5  -5   0 1803.19   64.99
  -5  -5   0 1832.43   62.55
   5  -5   0 1818.30   61.69
   5  -5   0 1854.28   58.24
   5   5   0 1880.82   63.23
  -5   5   0 1925.51   63.05
   5   5   0 1958.99   63.16
  -5   5   0 1935.36   61.49
   5   5   0 1932.34   64.51
  -5   5   0 1903.01   66.84
  -6  -5   0  247.54   16.15
   6  -5   0  232.33   18.01
   6  -5   0  254.60   15.90
   6  -5   0  235.20   15.46
  -6  -5   0  250.07   16.01
   6   5   0  228.78   17.23
  -6   5   0  240.74   19.01
  -6   5   0  228.60   15.49
   6   5   0  230.29   15.92
   6   5   0  254.69   16.63
  -6   5   0  234.96   14.82
   7  -5   0  260.56   19.97
   7  -5   0  272.59   17.43
  -7  -5   0  266.18   19.97
  -7  -5   0  251.08   17.14
  -7  -5   0  273.80   17.52
   7   5   0  253.52   19.41
  -7   5   0  230.78   20.11
  -7   5   0  242.53   15.84
  -7   5   0  237.89   16.61
   7   5   0  246.85   17.77
   7   5   0  245.77   17.76
   8  -5   0  154.45   16.96
  -8  -5   0  161.54   14.61
  -8  -5   0  155.91   14.55
   8  -5   0  149.45   14.27
  -8  -5   0  163.22   17.37
   8   5   0  158.76   16.91
   8   5   0  150.47   20.37
   8   5   0  160.55   15.47
  -8   5   0  155.37   13.59
  -8   5   0  183.67   15.00
   9  -5   0  340.08   25.15
   9  -5   0  339.76   21.67
  -9  -5   0  329.04   25.51
  -9  -5   0  325.35   21.51
  -9  -5   0  332.75   22.13
   9   5   0  322.56   27.79
  -9   5   0  330.01   26.45
   9   5   0  304.87   21.90
   9   5   0  325.87   24.48
  -9   5   0  306.40   19.66
 -10  -5   0  419.67   18.17
 -10  -5   0  429.21   26.86
  10  -5   0  432.42   29.90
 -10  -5   0  412.52   30.26
 -10  -5   0  400.67   25.58
  10  -5   0  451.54   26.76
  10   5   0  462.50   28.60
  10   5   0  496.48   31.11
 -10   5   0  392.62   31.23
 -10   5   0  464.86   30.66
  10   5   0  433.52   27.77
 -10   5   0  444.86   25.74
 -10   5   0  466.38   25.41
  11  -5   0  273.31   24.82
 -11  -5   0  287.31   14.41
 -11  -5   0  277.68   26.26
 -11  -5   0  289.58   21.72
 -11  -5   0  272.21   21.82
  11   5   0  235.91   22.31
 -11   5   0  251.10   26.75
 -11   5   0  248.18   19.26
 -11   5   0  245.11   23.43
  11   5   0  312.77   25.69
 -11   5   0  257.15   20.07
  11   5   0  262.85   22.66
  12  -5   0   12.16    7.56
 -12  -5   0    7.47    6.78
  12  -5   0    8.81    8.29
 -12  -5   0    3.17    8.29
 -12  -5   0    6.10    4.41
 -12  -5   0    8.83    6.18
  12   5   0    8.99    7.28
  12   5   0   18.05    9.70
 -12   5   0    6.11    6.31
 -12   5   0    4.69    8.55
 -12   5   0    6.38    5.94
  12   5   0    1.26    7.56
 -12   5   0   15.37    8.36
 -13  -5   0  252.18   14.99
 -13  -5   0  247.80   27.42
 -13  -5   0  194.35   20.24
  13  -5   0  232.95   22.27
 -13  -5   0  229.54   21.65
  13  -5   0  217.30   24.69
 -13   5   0  215.04   19.74
  13   5   0  180.88   23.01
 -13   5   0  250.38   24.94
 -13   5   0  235.55   20.28
  13   5   0  203.09   21.98
 -13   5   0  251.77   29.11
  13   5   0  240.77   24.91
 -14  -5   0   20.69    6.60
 -14  -5   0   19.05   10.35
 -14  -5   0   12.80    6.70
 -14  -5   0   23.53   13.74
  14  -5   0   16.24    9.44
  14  -5   0    6.48    8.54
  14   5   0    6.77    9.29
 -14   5   0   29.21   13.34
  14   5   0   21.17   10.98
  14   5   0   10.87    9.28
 -14   5   0   17.34    8.99
 -14   5   0   26.86    9.20
 -14   5   0    5.39    8.14
  15  -5   0  229.32   23.47
 -15  -5   0  182.46   21.18
 -15  -5   0  145.14   18.49
  15  -5   0  111.34   18.17
 -15  -5   0  184.24   14.06
 -15  -5   0  188.95   32.29
 -15   5   0  182.68   19.56
 -15   5   0  186.17   31.21
  15   5   0  118.78   19.51
 -15   5   0  175.56   19.26
  15   5   0  238.50   42.59
 -15   5   0  128.82   22.41
  15   5   0  202.36   28.92
 -16  -5   0   86.96   25.03
  16  -5   0  100.31   20.40
 -16  -5   0   44.87   10.90
 -16  -5   0   80.84   11.17
 -16  -5   0   59.55   13.33
  16   5   0   59.22   16.15
  16   5   0  104.84   21.77
 -16   5   0  101.53   17.00
 -16   5   0   56.41   15.45
  16   5   0   66.39   16.76
 -16   5   0  119.65   27.85
 -16   5   0   94.81   16.93
 -17  -5   0  246.12   25.86
 -17  -5   0  262.11   18.49
  17  -5   0  288.26   28.06
 -17  -5   0  280.14   34.70
 -17  -5   0  201.07   23.54
 -17   5   0  231.97   26.30
 -17   5   0  211.09   23.24
  17   5   0  256.02   29.79
  17   5   0  278.61   29.73
 -17   5   0  281.99   24.83
 -17   5   0  263.59   38.19
 -18  -5   0   76.33   12.04
 -18  -5   0   25.01   11.43
  18  -5   0   61.77   16.88
 -18  -5   0   69.93   16.44
 -18  -5   0  104.65   25.37
 -18   5   0   75.79   26.02
  18   5   0   61.67   17.34
 -18   5   0   59.52   13.97
 -18   5   0   79.52   16.58
  18   5   0   84.31   18.79
 -19  -5   0   58.17   11.05
 -19  -5   0   38.58   19.79
 -19  -5   0   36.81   13.34
  19  -5   0   48.22   16.87
 -19   5   0   39.26   12.58
  19   5   0   44.97   16.12
 -19   5   0   23.93   17.70
 -19   5   0   51.46   13.16
  19   5   0   55.21   20.34
  20  -5   0   59.75   18.31
 -20  -5   0   83.21   20.57
  20  -5   0   94.26   20.51
 -20  -5   0   70.57   12.60
 -20   5   0   48.94   22.72
  20   5   0   43.62   17.67
  20   5   0   67.22   22.17
 -20   5   0   53.07   15.36
 -20   5   0   53.80   14.35
  21  -5   0    3.50   11.55
  21  -5   0   10.99   11.64
 -21  -5   0   15.67   12.03
 -21  -5   0   19.14    7.83
  21  -5   0    1.44   23.15
  21   5   0    0.77   14.10
 -21   5   0   13.69   21.80
 -21   5   0   10.36   11.87
  21   5   0   12.66   12.84
 -21   5   0   -0.83    4.90
 -21   5   0    1.84    9.71
  22  -5   0   12.15   12.77
  22  -5   0   46.30   16.61
 -22  -5   0   23.85   10.98
  22  -5   0   27.89   15.91
 -22  -5   0   45.34   19.56
  22   5   0   28.68   14.88
 -22   5   0   14.39   18.61
 -22   5   0   41.64   18.10
 -22   5   0   35.16   11.22
  22   5   0   33.48   20.11
 -22   5   0   48.23   14.96
 -23  -5   0   33.95   11.15
 -23  -5   0   65.00   20.10
  23  -5   0   33.23   19.93
  23   5   0   55.54   19.14
 -23   5   0   12.89    8.31
  23   5   0   70.61   23.94
 -23   5   0   33.18   20.10
 -23   5   0   75.43   19.35
 -23   5   0   71.29   17.84
  24  -5   0   29.88   16.67
  24  -5   0   27.57   20.19
 -24  -5   0   -4.26    5.79
 -24  -5   0    7.47   11.91
 -24  -5   0   15.79   13.95
  24   5   0    5.18   15.62
 -24   5   0    9.70   10.79
 -24   5   0   49.00   22.71
 -24   5   0   -5.67   16.81
  25  -5   0   28.18   15.82
  25  -5   0   18.81   18.06
 -25   5   0   25.94   22.99
 -25   5   0    3.54   11.06
  25   5   0   32.99   17.06
 -25   5   0    7.22   12.44
 -26  -5   0  -12.76    8.22
  26  -5   0   21.23   12.16
  26  -5   0  -11.52   16.33
  26   5   0   42.66   18.93
 -26   5   0   17.99   19.94
 -26   5   0    9.80   13.95
 -26   5   0   20.87   13.55
   0  -6   0 1847.77   52.93
   0   6   0 1679.81   55.14
   0   6   0 1698.38   52.75
   0   6   0 1743.90   54.37
   1  -6   0 2646.79   75.82
  -1  -6   0 2571.30   77.00
  -1  -6   0 2568.27   74.78
   1  -6   0 2597.40   77.04
  -1   6   0 2430.90   75.53
   1   6   0 2425.58   76.52
   1   6   0 2477.68   74.73
  -1   6   0 2461.80   76.94
   2  -6   0  279.32   17.02
  -2  -6   0  298.28   11.95
   2  -6   0  285.09   15.02
  -2  -6   0  285.80   14.56
   2   6   0  302.92   14.67
  -2   6   0  288.73   15.12
   2   6   0  296.11   15.05
   2   6   0  285.71   11.92
   3  -6   0   74.85   10.29
  -3  -6   0   64.96    7.72
  -3  -6   0   61.52    4.76
   3  -6   0   68.77    8.49
   3   6   0   77.21    8.29
  -3   6   0   91.96   10.03
  -3   6   0   87.81    8.71
  -3   6   0   90.24   11.22
   3   6   0   90.77    8.42
   4  -6   0   40.50    7.39
  -4  -6   0   43.96    7.78
  -4  -6   0   38.37    6.73
   4  -6   0   49.65    8.71
   4   6   0   33.35    6.15
  -4   6   0   31.20    6.91
  -4   6   0   34.82    7.09
   4   6   0   38.51    7.39
  -4   6   0   36.88    6.70
   4   6   0   28.72    6.30
   5  -6   0  728.19   31.94
   5  -6   0  735.27   29.92
  -5  -6   0  749.84   29.55
  -5  -6   0  736.58   30.04
   5  -6   0  793.16   30.13
   5   6   0  619.10   28.48
  -5   6   0  626.97   31.57
  -5   6   0  667.66   28.13
   5   6   0  641.25   29.31
   5   6   0  653.95   29.93
  -5   6   0  623.55   28.98
  -6  -6   0  326.45   18.96
   6  -6   0  326.78   15.94
   6  -6   0  309.23   21.15
   6  -6   0  302.91   18.54
   6  -6   0  326.88   19.21
  -6   6   0  361.63   23.21
  -6   6   0  341.52   18.46
   6   6   0  332.53   20.09
   6   6   0  316.53   20.52
   6   6   0  348.86   19.80
  -6   6   0  346.73   19.91
   7  -6   0  143.87   13.51
  -7  -6   0  168.57   14.39
   7  -6   0  166.13   14.12
   7  -6   0  167.36   16.66
  -7  -6   0  163.55   14.36
  -7   6   0  169.43   17.43
   7   6   0  195.31   15.74
  -7   6   0  186.42   14.84
   7   6   0  215.48   17.67
   7   6   0  188.28   15.42
  -7   6   0  187.19   13.69
   8  -6   0  188.90   15.69
  -8  -6   0  178.91   15.34
   8  -6   0  182.64   18.31
  -8  -6   0  182.19   15.75
  -8   6   0  194.25   14.78
   8   6   0  165.75   15.96
   8   6   0  176.35   16.29
  -8   6   0  181.46   16.16
   8   6   0  196.84   18.57
  -8   6   0  170.19   19.40
  -9  -6   0   73.29   12.27
   9  -6   0  101.50   18.01
   9  -6   0   80.34   12.33
  -9  -6   0   69.19   11.39
  -9   6   0   91.90   13.86
   9   6   0   72.62   13.22
  -9   6   0   81.79   11.79
   9   6   0   68.60   19.93
  -9   6   0   96.16   18.65
   9   6   0   70.40   14.30
 -10  -6   0  231.20   19.19
  10  -6   0  246.70   23.23
  10  -6   0  244.35   19.84
 -10  -6   0  224.57   19.13
 -10  -6   0  221.16   22.59
 -10   6   0  233.45   17.71
  10   6   0  215.48   21.44
  10   6   0  226.86   20.29
 -10   6   0  222.28   23.96
  10   6   0  262.01   21.05
 -10   6   0  201.06   18.01
 -11  -6   0  251.01   20.62
 -11  -6   0  280.30   21.68
  11  -6   0  296.66   25.93
 -11  -6   0  236.30   24.07
 -11   6   0  234.08   19.96
 -11   6   0  226.02   25.57
 -11   6   0  208.53   22.29
  11   6   0  267.40   22.89
 -11   6   0  255.67   19.32
  11   6   0  250.46   23.68
  11   6   0  246.97   22.15
 -12  -6   0  105.70   16.27
 -12  -6   0   93.72   14.77
  12  -6   0   74.99   14.65
 -12  -6   0  101.71    8.92
  12  -6   0  126.24   19.05
 -12  -6   0  135.74   22.25
  12   6   0  154.64   19.52
  12   6   0  170.09   20.63
 -12   6   0  133.34   15.17
 -12   6   0  164.27   17.25
 -12   6   0  155.19   19.53
 -12   6   0  158.29   24.44
  12   6   0  114.28   16.39
 -13  -6   0  495.37   37.51
 -13  -6   0  466.37   20.79
  13  -6   0  521.32   32.60
 -13  -6   0  457.77   30.61
  13  -6   0  441.80   35.38
 -13  -6   0  507.06   31.89
 -13   6   0  403.26   32.49
  13   6   0  460.48   32.27
  13   6   0  462.51   33.38
 -13   6   0  459.45   28.21
 -13   6   0  466.62   39.05
 -13   6   0  457.30   29.29
  13   6   0  456.11   34.11
  14  -6   0  261.54   24.56
 -14  -6   0  244.86   14.79
 -14  -6   0  234.06   23.24
  14  -6   0  272.60   27.87
 -14  -6   0  205.44   21.37
 -14  -6   0  239.60   28.57
  14   6   0  253.43   26.30
 -14   6   0  240.02   21.96
  14   6   0  235.04   24.43
 -14   6   0  257.70   26.21
 -14   6   0  207.63   20.44
  14   6   0  241.54   25.58
 -14   6   0  268.18   30.92
  15  -6   0   -9.65    3.72
 -15  -6   0    4.58    8.01
 -15  -6   0    5.28   11.30
 -15  -6   0    0.47    4.45
  15  -6   0   20.04   10.60
 -15  -6   0    2.74    5.80
 -15   6   0   -1.94    6.26
  15   6   0    5.08    8.87
 -15   6   0    7.74   13.47
 -15   6   0    8.00    8.17
  15   6   0   -3.69    7.03
 -15   6   0    0.83    6.75
 -16  -6   0  157.07   28.12
 -16  -6   0  120.33   18.88
 -16  -6   0  149.84   18.97
 -16  -6   0  143.40   12.99
  16  -6   0  159.72   23.94
 -16   6   0  178.08   20.93
 -16   6   0  147.58   18.88
  16   6   0  174.36   27.15
 -16   6   0  108.73   21.92
 -16   6   0  196.94   31.58
  16   6   0  103.08   19.09
  16   6   0  132.83   21.97
  17  -6   0  162.88   25.78
 -17  -6   0  177.52   14.79
 -17  -6   0  159.19   20.33
 -17  -6   0  190.84   23.27
 -17   6   0  159.10   25.68
  17   6   0  144.81   25.55
  17   6   0  163.25   26.95
 -17   6   0  203.72   34.66
 -17   6   0  175.17   21.40
 -18  -6   0    7.11    9.81
 -18  -6   0    2.31    4.70
 -18  -6   0   12.45    6.51
  18  -6   0   17.76   11.82
  18  -6   0    7.47   11.18
 -18   6   0   11.66   15.28
  18   6   0   23.09   14.28
 -18   6   0   14.86   10.62
  18   6   0   22.03   15.47
 -18   6   0   28.37   11.61
  19  -6   0   27.24   15.14
 -19  -6   0   41.77   13.92
 -19  -6   0   42.74    9.48
  19  -6   0    9.30   12.08
 -19   6   0   12.05    8.27
 -19   6   0   57.16   14.46
  19   6   0   46.34   15.95
 -19   6   0   31.78   11.59
  19   6   0   15.05   16.31
 -19   6   0   48.09   19.62
  20  -6   0   45.81   16.59
 -20  -6   0   27.50   12.97
  20  -6   0   30.83   13.86
 -20   6   0   38.75   13.08
  20   6   0   34.91   16.62
  20   6   0   21.08   15.89
 -20   6   0   41.34   14.20
 -20   6   0   39.38   23.98
 -21  -6   0  103.19   20.07
  21  -6   0   73.51   18.01
  21  -6   0   96.80   33.16
 -21   6   0   77.12   17.18
  21   6   0   80.53   22.05
 -21   6   0   93.29   36.14
 -21   6   0   96.42   29.61
  21   6   0   97.87   26.23
 -22  -6   0   22.52   10.55
  22  -6   0   24.75   13.63
 -22  -6   0   68.12   19.33
  22  -6   0   61.01   17.74
  22  -6   0   36.05   12.51
  22   6   0   53.56   24.22
  22   6   0   21.55   14.78
 -22   6   0   26.09   19.56
 -22   6   0   55.26   17.55
 -22   6   0   12.63   10.98
  23  -6   0   12.31   11.12
 -23  -6   0    2.81    6.06
 -23  -6   0    0.12   10.04
  23  -6   0   -0.72   14.77
 -23  -6   0    2.06    4.67
 -23   6   0   18.98   13.06
 -23   6   0  -23.28   18.97
 -23   6   0    0.64    8.04
  23   6   0   14.68   16.26
  23   6   0   21.19   16.04
 -23   6   0    7.40   10.90
  24  -6   0   21.50   12.82
  24  -6   0   65.03   22.53
 -24   6   0   87.63   20.59
 -24   6   0   29.51   14.80
 -24   6   0   36.21   21.58
  24   6   0   32.45   18.83
  24   6   0   30.07   36.40
  25  -6   0  -22.20   12.96
 -25   6   0   -2.33   12.23
 -25   6   0    0.64   12.16
  25   6   0   -4.98   11.01
 -25   6   0  -25.08   16.37
  26  -6   0  -15.35   14.30
  26  -6   0  -18.08   11.07
  26   6   0   12.33   14.34
 -26   6   0   -6.45   11.17
 -26   6   0  -11.75   10.76
   0  -7   0    1.64    2.73
   0  -7   0    6.81    3.28
   0   7   0   -0.90    3.19
   0   7   0    2.45    2.98
   0   7   0    3.57    2.71
   1  -7   0  158.49    9.90
   1  -7   0  163.18   10.93
  -1  -7   0  144.12   10.83
  -1  -7   0  158.07   10.94
   1   7   0  148.49    9.43
   1   7   0  156.33    8.69
  -1   7   0  159.21   10.77
  -1   7   0  162.33   10.25
   1   7   0  153.98   10.80
   2  -7   0 2782.34   83.36
  -2  -7   0 2746.36   80.00
  -2  -7   0 2695.56   83.63
   2  -7   0 2731.80   84.27
  -2   7   0 2713.40   83.88
   2   7   0 2713.33   83.74
   2   7   0 2760.71   80.21
   2   7   0 2648.31   83.90
  -2   7   0 2644.94   84.42
   3  -7   0  227.58   14.53
  -3  -7   0  221.39   13.83
   3  -7   0  221.05   14.44
  -3  -7   0  231.19   10.27
   3   7   0  254.49   10.69
   3   7   0  253.46   14.95
   3   7   0  259.42   14.73
  -3   7   0  232.53   14.86
  -3   7   0  256.68   15.68
  -4  -7   0  326.58   17.06
   4  -7   0  275.71   16.80
   4  -7   0  337.95   18.51
  -4   7   0  257.29   16.03
  -4   7   0  281.85   17.07
   4   7   0  277.49   16.80
   4   7   0  280.68   16.25
  -4   7   0  283.93   18.17
   5  -7   0 2170.45   76.78
   5  -7   0 2231.57   75.49
  -5  -7   0 2203.37   75.39
  -5  -7   0 2190.94   74.46
   5   7   0 2286.75   74.91
  -5   7   0 2422.92   74.43
  -5   7   0 2338.92   79.16
   5   7   0 2319.74   76.28
  -5   7   0 2420.32   76.84
   5   7   0 2340.33   76.23
   6  -7   0 1729.79   58.93
   6  -7   0 1730.43   62.11
  -6  -7   0 1650.58   58.25
   6  -7   0 1733.83   59.57
  -6  -7   0 1671.33   59.49
   6   7   0 1567.50   59.13
  -6   7   0 1571.16   62.75
  -6   7   0 1672.99   57.13
   6   7   0 1646.35   58.79
  -6   7   0 1551.26   58.62
   6   7   0 1669.14   60.24
   7  -7   0  539.52   27.12
   7  -7   0  516.05   22.59
  -7  -7   0  518.68   27.29
  -7  -7   0  556.15   27.30
   7  -7   0  571.16   30.71
   7   7   0  466.84   32.29
  -7   7   0  552.35   26.07
  -7   7   0  570.50   32.24
   7   7   0  534.18   28.94
   7   7   0  549.88   27.87
  -7   7   0  546.86   28.01
  -8  -7   0   83.82   13.25
   8  -7   0   98.37   16.40
  -8  -7   0   87.08   13.38
   8  -7   0   74.41   10.46
   8  -7   0   98.74   13.72
  -8   7   0  116.65   18.49
  -8   7   0   85.14   10.74
   8   7   0   98.50   14.15
   8   7   0  141.89   19.68
  -8   7   0   91.33   12.37
   8   7   0  103.75   12.94
  -9  -7   0  426.55   26.00
  -9  -7   0  431.87   26.21
   9  -7   0  477.90   26.73
   9  -7   0  449.01   23.42
   9  -7   0  467.11   30.16
   9   7   0  450.73   29.01
  -9   7   0  503.96   25.62
   9   7   0  408.11   26.72
   9   7   0  455.13   27.85
  -9   7   0  440.77   31.29
  -9   7   0  467.11   26.93
 -10  -7   0  581.91   32.24
  10  -7   0  625.50   29.98
  10  -7   0  589.70   31.95
  10  -7   0  585.87   36.09
 -10  -7   0  610.32   32.27
 -10   7   0  555.01   37.82
 -10   7   0  573.27   32.02
  10   7   0  655.41   36.74
 -10   7   0  559.07   29.69
  10   7   0  585.99   33.30
  10   7   0  639.87   34.58
 -11  -7   0  294.96   22.91
 -11  -7   0  252.03   20.96
  11  -7   0  248.90   24.49
  11  -7   0  274.08   20.51
  11   7   0  301.56   24.41
  11   7   0  312.29   24.71
  11   7   0  307.68   25.56
 -11   7   0  292.66   20.78
 -11   7   0  271.37   27.79
 -11   7   0  268.28   22.06
  12  -7   0   -2.41    6.26
 -12  -7   0    4.88    7.02
  12  -7   0   10.76    8.12
 -12  -7   0    1.96    6.09
  12   7   0    4.14    7.35
  12   7   0    4.04    7.76
 -12   7   0    3.49    9.10
 -12   7   0   11.30    7.82
 -12   7   0    8.94    6.75
  12   7   0    4.73    7.89
 -12   7   0    2.96    5.48
 -13  -7   0  131.58   20.25
 -13  -7   0   88.17   14.34
  13  -7   0  160.14   22.35
  13   7   0  125.44   20.16
  13   7   0  115.98   18.82
 -13   7   0  146.46   17.44
 -13   7   0  126.33   24.45
  13   7   0  129.11   21.37
 -13   7   0  119.83   18.30
 -14  -7   0   -3.37    6.39
  14  -7   0   -4.81    7.06
  14  -7   0   -0.45    8.25
  14  -7   0    2.29   10.03
 -14  -7   0    5.27    6.56
 -14   7   0   10.87    9.01
 -14   7   0    4.75    6.69
 -14   7   0    8.50    7.34
  14   7   0    5.01    8.15
  14   7   0    6.58    8.81
 -14   7   0   11.67   11.84
  14   7   0   -0.36    7.86
  15  -7   0  104.95   18.96
 -15  -7   0  122.39   20.56
 -15  -7   0   85.65   18.16
  15  -7   0  131.45   22.30
  15   7   0  109.60   18.48
 -15   7   0   68.11   15.84
 -15   7   0  122.73   17.40
 -15   7   0  108.36   24.09
 -15   7   0  119.14   19.64
  15   7   0  129.18   22.73
  16  -7   0  123.35   20.51
 -16  -7   0  124.34   21.36
  16  -7   0  102.64   18.59
 -16   7   0  115.72   24.96
  16   7   0  110.95   21.15
  16   7   0   98.01   20.03
 -16   7   0  153.33   23.30
 -16   7   0   73.94   16.64
 -16   7   0  101.98   17.17
  16   7   0   80.30   17.36
 -17  -7   0   17.74    9.03
  17  -7   0   42.21   15.22
  17  -7   0   54.76   15.48
 -17  -7   0   28.84   11.01
  17   7   0   13.60   10.60
  17   7   0   52.26   16.65
 -17   7   0   21.52   12.36
  17   7   0   22.60   13.13
 -18  -7   0   13.36    6.88
 -18  -7   0   34.81   12.54
  18  -7   0   30.88   12.81
  18  -7   0   40.15   14.66
  18   7   0   25.09   16.34
 -18   7   0   10.98   15.93
 -18   7   0   22.14   10.48
 -18   7   0   11.13    8.87
  18   7   0   24.66   14.15
  18   7   0   32.89   15.40
  19  -7   0   14.77   13.58
  19  -7   0   18.28   12.15
 -19  -7   0    6.20    8.83
 -19   7   0    9.58    9.13
 -19   7   0    1.85    5.21
  19   7   0   15.64   15.67
 -19   7   0    6.24    9.32
 -19   7   0   14.00   17.38
  19   7   0   17.16   12.57
  20  -7   0  257.90   30.51
 -20  -7   0  265.48   29.29
  20  -7   0  193.91   26.59
 -20   7   0  252.42   28.81
 -20   7   0  244.12   26.28
  20   7   0  280.12   38.96
  20   7   0  274.35   37.75
 -20   7   0  285.48   44.52
  21  -7   0   43.32   18.35
  21  -7   0   47.61   15.14
 -21  -7   0   87.81   20.69
 -21   7   0   55.16   15.29
 -21   7   0   37.33   15.74
 -21   7   0   63.28   26.48
  21   7   0   41.46   17.08
  21   7   0   53.88   20.34
  22  -7   0   15.34    9.49
 -22  -7   0   20.53    9.38
 -22  -7   0   72.64   19.57
  22  -7   0   37.50   14.81
  22  -7   0   50.91   20.71
  22   7   0   45.57   19.16
  22   7   0   51.71   34.85
 -22   7   0   56.14   16.32
 -22   7   0   63.56   16.65
 -22   7   0   25.84   20.32
  23  -7   0    8.86   10.45
 -23  -7   0   -0.10    6.00
 -23  -7   0  -14.16   10.28
  23  -7   0   27.18   14.42
 -23   7   0    2.96   17.44
  23   7   0   13.00   14.85
 -23   7   0   32.67   12.99
  23   7   0   14.61   18.13
 -23   7   0   -3.76   11.24
  24  -7   0   14.93   14.48
  24   7   0    2.71   15.99
 -24   7   0   24.80   13.39
 -24   7   0   43.90   26.04
 -24   7   0   27.95   14.50
  24   7   0   21.12   14.36
  25  -7   0   19.44   15.56
  25   7   0   -5.43   12.63
 -25   7   0   17.73   13.72
 -25   7   0   -1.01   12.06
 -25   7   0    9.20   17.90
  26  -7   0   -1.74   15.39
  26  -7   0    1.57   20.94
 -26   7   0  -16.25    9.72
 -26   7   0   -5.18   20.81
  26   7   0    2.32   14.79
 -26   7   0    9.27   12.84
   0  -8   0 3532.09  106.60
   0   8   0 3504.67  106.87
   0   8   0 3684.90  108.63
   0   8   0 3563.14  104.82
   1  -8   0  795.00   32.70
   1  -8   0  799.48   31.19
  -1  -8   0  780.49   31.35
  -1  -8   0  814.48   29.52
  -1   8   0  859.99   31.89
   1   8   0  809.24   29.61
   1   8   0  835.90   28.20
   1   8   0  832.63   31.72
  -1   8   0  860.97   30.34
   2  -8   0 2599.94   77.78
   2  -8   0 2506.99   78.81
  -2  -8   0 2211.00   76.88
  -2  -8   0 2508.65   78.36
  -2   8   0 2504.75   78.12
  -2   8   0 2523.14   79.31
   2   8   0 2454.16   74.65
   2   8   0 2545.34   78.56
   3  -8   0 1456.87   53.38
   3  -8   0 1577.66   53.56
  -3  -8   0 1497.56   47.63
  -3  -8   0 1485.98   52.78
  -3   8   0 1621.26   54.85
  -3   8   0 1583.79   54.43
   3   8   0 1584.70   53.39
   3   8   0 1566.50   53.99
   3   8   0 1619.73   48.24
   4  -8   0  185.53   14.38
   4  -8   0  185.36   14.82
  -4  -8   0  191.94   14.06
   4   8   0  218.38   14.48
  -4   8   0  220.26   16.14
  -4   8   0  235.92   15.24
  -4   8   0  242.86   15.99
   4   8   0  234.59   15.60
   5  -8   0  504.05   25.56
  -5  -8   0  489.37   25.34
   5  -8   0  512.42   26.57
  -5  -8   0  520.42   25.11
  -5   8   0  520.76   24.53
   5   8   0  516.19   25.26
   5   8   0  540.40   25.62
   5   8   0  514.76   25.89
  -5   8   0  563.89   28.70
  -5   8   0  542.38   26.55
   6  -8   0   50.90    9.42
  -6  -8   0   45.79    9.07
  -6  -8   0   61.59    9.73
   6  -8   0   45.37   10.31
   6   8   0   53.35    9.56
   6   8   0   73.15   11.73
  -6   8   0   64.52    9.97
  -6   8   0   46.10    8.73
  -6   8   0   60.33   11.87
   6   8   0   39.68    8.17
   7  -8   0   41.67    9.26
  -7  -8   0   46.98    8.75
   7  -8   0   50.55    9.57
  -7  -8   0   61.81   11.23
   7   8   0   59.80   11.40
   7   8   0   60.77   11.49
   7   8   0   68.37   11.79
  -7   8   0   61.19    9.90
  -7   8   0   59.93   12.07
  -7   8   0   39.79   11.35
   8  -8   0  261.94   19.46
   8  -8   0  253.92   17.48
  -8  -8   0  260.23   18.94
  -8  -8   0  287.54   20.12
   8  -8   0  271.23   22.19
  -8   8   0  259.25   19.62
   8   8   0  232.59   20.04
  -8   8   0  209.89   21.23
   8   8   0  264.11   19.96
  -8   8   0  276.87   18.18
   8   8   0  255.69   20.13
  -9  -8   0  438.93   26.94
   9  -8   0  403.45   29.17
   9  -8   0  472.47   27.22
  -9  -8   0  423.47   25.86
   9  -8   0  425.47   22.03
  -9   8   0  444.62   24.63
   9   8   0  487.93   28.17
   9   8   0  441.69   27.63
  -9   8   0  454.47   31.96
  -9   8   0  414.35   26.48
   9   8   0  445.96   28.86
  10  -8   0  163.79   20.15
 -10  -8   0  175.24   17.60
  10  -8   0  179.93   15.53
 -10  -8   0  164.54   17.02
  10  -8   0  192.51   18.08
  10   8   0  150.74   17.77
 -10   8   0  172.53   17.59
  10   8   0  169.97   18.49
 -10   8   0  196.11   23.02
 -10   8   0  195.84   16.59
  10   8   0  176.70   19.69
 -11  -8   0  172.19   17.98
 -11  -8   0  160.61   17.18
  11  -8   0  164.45   15.85
  11  -8   0  169.94   21.17
  11   8   0  148.45   18.23
  11   8   0  191.31   20.79
  11   8   0  160.00   18.72
 -11   8   0  194.33   18.88
 -11   8   0  159.31   16.10
 -11   8   0  176.10   25.52
  12  -8   0  677.20   37.21
 -12  -8   0  661.67   36.98
 -12  -8   0  640.26   36.80
  12  -8   0  711.83   42.65
  12  -8   0  690.14   34.32
 -12   8   0  716.06   46.75
  12   8   0  687.22   39.63
 -12   8   0  707.69   37.63
 -12   8   0  672.20   34.57
  12   8   0  635.02   39.49
  12   8   0  662.69   39.25
 -13  -8   0   73.97   17.47
  13  -8   0   83.72   14.86
  13  -8   0   84.42   16.64
  13  -8   0   89.40   16.78
 -13  -8   0   65.23   14.98
  13   8   0   62.19   15.05
  13   8   0   61.98   15.67
 -13   8   0   65.49   12.64
 -13   8   0   48.66   13.24
 -13   8   0   96.11   22.31
  13   8   0   90.61   17.91
 -13   8   0   70.32   13.66
 -14  -8   0   75.97   14.79
 -14  -8   0   35.13    9.59
  14  -8   0   66.84   14.99
  14  -8   0   72.38   14.57
  14  -8   0   75.43   18.65
 -14   8   0   60.09   12.85
  14   8   0   67.15   15.76
 -14   8   0   65.56   16.64
 -14   8   0   66.98   19.37
  14   8   0   67.34   14.89
  14   8   0   73.13   18.68
 -14   8   0   85.51   16.12
  15  -8   0   68.10   14.89
 -15  -8   0   87.47   18.01
 -15  -8   0   41.21   11.91
  15  -8   0   59.78   13.92
 -15   8   0   71.24   14.96
  15   8   0   71.94   20.00
  15   8   0   74.74   16.41
  15   8   0   32.16   19.44
 -15   8   0   42.47   13.62
 -15   8   0  102.14   26.92
 -16  -8   0  249.54   26.24
  16  -8   0  225.70   25.65
  16  -8   0  222.75   23.91
 -16   8   0  219.69   23.74
 -16   8   0  222.52   22.64
  16   8   0  218.83   27.26
 -16   8   0  223.15   38.50
  16   8   0  228.65   26.73
  16   8   0  194.19   25.04
  17  -8   0    3.29    9.81
 -17  -8   0    4.21    6.49
  17  -8   0   -6.95    4.79
 -17  -8   0   -6.02    7.61
  17  -8   0   11.84    9.80
 -17   8   0  -10.35   12.87
  17   8   0    9.06   11.37
 -17   8   0   14.66   10.27
  17   8   0   -0.71    9.83
  17   8   0   -4.56    7.24
 -17   8   0   -1.43    3.63
 -17   8   0    1.18    8.08
  18  -8   0   73.17   16.10
 -18  -8   0   28.12   10.86
  18  -8   0   55.66   16.36
 -18  -8   0   24.30   10.82
  18   8   0    1.55    7.75
 -18   8   0   27.93   11.26
 -18   8   0   21.14    7.62
 -18   8   0   38.98   14.17
  18   8   0   39.33   17.43
  18   8   0   61.63   20.32
 -18   8   0   20.87   17.87
 -19  -8   0   -1.92    1.43
  19  -8   0   11.18   11.49
 -19  -8   0   -8.41    7.52
  19  -8   0    1.88    9.63
  19   8   0   24.19   17.89
  19   8   0    0.10   10.81
 -19   8   0   20.55   11.02
  19   8   0   -6.22   10.35
 -19   8   0   -5.07    8.91
 -19   8   0    3.87   13.18
 -20  -8   0   23.95   13.47
  20  -8   0   -3.27   10.25
  20  -8   0    8.64    9.61
 -20  -8   0    3.97    4.25
 -20   8   0   29.08   12.27
 -20   8   0    8.20   10.53
  20   8   0   17.01   16.02
  20   8   0   19.73   13.77
 -20   8   0    5.16   17.40
 -20   8   0   -1.23    4.61
  21  -8   0   45.83   12.70
  21  -8   0   49.28   17.37
 -21  -8   0   46.54   19.19
 -21   8   0   11.87    9.49
  21   8   0   54.35   21.27
  21   8   0   50.76   20.67
 -21   8   0   84.01   26.40
 -21   8   0   48.27   14.88
 -21   8   0   81.11   19.62
 -22  -8   0    5.98    7.69
  22  -8   0    9.76   11.22
  22  -8   0    6.75    9.03
 -22  -8   0   19.70   13.75
  22  -8   0   15.27   13.70
 -22   8   0    2.89    6.51
  22   8   0   -1.34   10.19
 -22   8   0    7.39    8.89
 -22   8   0    2.78   17.61
 -22   8   0    4.16   10.62
 -23  -8   0    2.01   12.26
 -23  -8   0   -5.71    5.32
  23  -8   0   14.88   11.68
  23  -8   0   -4.20   12.59
 -23   8   0    3.79   13.36
  23   8   0    7.47   16.11
 -23   8   0  -13.48    7.99
 -23   8   0    5.80   12.15
  23   8   0   15.38   16.36
  24  -8   0   21.95   16.42
 -24   8   0   38.81   17.74
 -24   8   0   68.27   18.83
  24   8   0   60.29   25.16
  24   8   0   51.54   19.03
 -24   8   0   83.94   30.83
  25  -8   0    5.38    7.57
  25  -8   0  -18.75   12.51
 -25   8   0    1.40   12.78
 -25   8   0   14.51   12.23
  25   8   0  -16.80   11.62
 -25   8   0   11.10   16.68
   0  -9   0    2.75    3.09
   0   9   0    1.35    3.04
   0   9   0    4.66    3.38
   0   9   0    3.39    3.41
  -1  -9   0   85.56    8.17
   1  -9   0  108.80   10.01
   1  -9   0   89.96    8.74
   1   9   0   90.13    7.50
  -1   9   0   94.36    9.60
  -1   9   0  102.51    8.94
   1   9   0   99.13    8.64
   1   9   0   87.99    9.57
  -2  -9   0  606.50   26.21
   2  -9   0  566.65   24.56
  -2  -9   0  590.30   22.77
   2  -9   0  582.39   26.00
  -2   9   0  561.24   25.07
   2   9   0  601.69   26.04
  -2   9   0  560.79   25.93
   2   9   0  592.20   22.96
  -2   9   0  572.38   19.85
  -3  -9   0  257.45   13.11
   3  -9   0  267.64   16.54
   3  -9   0  247.35   16.55
  -3  -9   0  241.27   15.97
  -3   9   0  293.94   17.90
   3   9   0  299.63   17.12
   3   9   0  336.66   18.40
  -3   9   0  291.34   17.78
   3   9   0  310.21   13.68
   4  -9   0  189.84   15.09
  -4  -9   0  221.72   10.18
  -4  -9   0  211.82   14.74
   4  -9   0  209.06   15.60
  -4   9   0  209.05   15.61
   4   9   0  211.97   14.83
  -4   9   0  189.64   15.68
   4   9   0  197.26   10.14
   4   9   0  192.44   14.77
   5  -9   0  108.57   12.45
   5  -9   0   65.34    9.38
  -5  -9   0   80.64   10.39
  -5   9   0  127.43   14.13
  -5   9   0   87.14   13.06
   5   9   0  114.33   12.20
   5   9   0  114.49   11.70
  -5   9   0   91.07   11.04
  -6  -9   0  496.64   25.16
   6  -9   0  460.92   26.51
  -6  -9   0  506.25   26.28
   6  -9   0  494.45   26.26
   6   9   0  457.91   27.20
   6   9   0  452.68   25.29
   6   9   0  454.09   24.63
  -6   9   0  465.06   26.97
  -6   9   0  434.75   27.67
  -6   9   0  511.14   24.63
  -7  -9   0  247.07   18.91
   7  -9   0  251.61   20.50
  -7  -9   0  250.81   18.44
   7   9   0  292.39   19.88
   7   9   0  296.91   20.85
  -7   9   0  300.00   20.72
   7   9   0  318.09   21.25
  -7   9   0  266.55   17.98
   8  -9   0   43.09    9.04
   8  -9   0   48.48   12.27
  -8  -9   0   50.03   10.05
  -8  -9   0   36.84    9.31
   8   9   0   47.81   11.64
  -8   9   0   55.58   10.23
  -8   9   0   78.78   15.89
   8   9   0   58.03   18.16
  -8   9   0   60.28   12.28
   8   9   0   63.48   12.15
   9  -9   0  371.36   19.00
  -9  -9   0  339.75   23.35
   9  -9   0  400.93   28.19
  -9  -9   0  369.41   24.84
   9  -9   0  375.51   24.80
   9   9   0  392.40   25.66
  -9   9   0  376.29   29.75
   9   9   0  401.16   27.19
  -9   9   0  374.29   22.88
  -9   9   0  366.79   25.26
   9   9   0  391.60   26.26
 -10  -9   0  737.70   37.32
 -10  -9   0  648.12   34.73
  10  -9   0  740.19   36.82
  10  -9   0  728.23   30.43
  10  -9   0  741.81   40.82
 -10   9   0  644.44   32.49
  10   9   0  618.42   36.34
  10   9   0  621.18   35.49
 -10   9   0  645.36   35.79
  10   9   0  692.61   38.42
 -10   9   0  603.49   40.40
 -11  -9   0   73.01   13.38
 -11  -9   0   52.07   11.49
  11  -9   0   84.97   16.46
  11  -9   0   72.77   24.48
  11  -9   0   80.17   12.15
  11   9   0   81.63   14.99
 -11   9   0   74.69   13.20
 -11   9   0   84.51   14.23
 -11   9   0   89.73   18.57
  11   9   0   81.58   15.61
  11   9   0   87.00   16.44
  12  -9   0  138.09   15.20
 -12  -9   0   77.31   14.88
  12  -9   0  107.85   18.15
 -12  -9   0  109.84   18.07
  12  -9   0  105.55   17.02
 -12   9   0  122.62   15.02
  12   9   0  131.67   19.37
  12   9   0   98.02   17.28
  12   9   0  100.31   16.85
 -12   9   0  111.50   17.56
 -12   9   0  121.32   23.09
 -13  -9   0   72.15   13.52
  13  -9   0   78.04   17.79
 -13  -9   0   97.73   17.07
  13  -9   0   90.69   16.80
  13  -9   0  124.68   16.65
  13   9   0  122.68   19.54
  13   9   0   76.74   17.50
 -13   9   0  101.49   15.76
 -13   9   0   68.73   18.11
 -13   9   0  109.80   19.23
  13   9   0  128.40   20.99
  14  -9   0  111.08   16.70
  14  -9   0  143.14   22.11
 -14  -9   0   66.80   14.58
 -14  -9   0  148.59   21.96
  14  -9   0  113.88   18.83
 -14   9   0  117.69   20.14
  14   9   0   96.37   19.67
  14   9   0  134.55   21.82
 -14   9   0  116.78   19.70
 -14   9   0  133.43   17.75
 -14   9   0  108.25   25.08
  14   9   0  118.74   18.96
  15  -9   0    7.54    7.87
 -15  -9   0    3.96    4.97
  15  -9   0    4.26    7.74
 -15  -9   0   22.58   11.55
  15  -9   0   14.13   11.15
  15   9   0   22.13   11.70
  15   9   0   11.69   10.57
 -15   9   0   -0.66    4.58
 -15   9   0    9.12    9.35
 -15   9   0   10.46    8.43
 -15   9   0   24.89   14.65
  15   9   0   13.43    9.90
 -16  -9   0   72.20   15.55
  16  -9   0  110.16   19.77
 -16  -9   0   57.78   15.48
  16  -9   0   88.37   16.50
 -16   9   0  126.42   19.21
  16   9   0  109.19   22.27
  16   9   0   73.79   15.35
 -16   9   0  111.26   20.77
 -16   9   0   99.43   23.83
  16   9   0   93.38   19.90
 -17  -9   0   41.40   13.19
 -17  -9   0   24.48   10.07
  17  -9   0   77.25   15.83
  17  -9   0   95.44   18.57
  17   9   0   51.90   18.64
 -17   9   0   46.97   19.21
  17   9   0   28.04   11.40
 -17   9   0   35.15   13.23
 -17   9   0   30.62   11.85
 -18  -9   0   36.70   12.84
  18  -9   0   77.23   15.96
 -18  -9   0   93.46   18.45
  18  -9   0   99.67   20.88
 -18   9   0  141.64   29.17
  18   9   0   50.39   12.49
  18   9   0  119.76   24.13
 -18   9   0   79.37   17.11
 -18   9   0  108.04   18.56
 -18   9   0   46.10   12.00
  18   9   0   58.97   16.47
  19  -9   0   37.99   12.89
  19  -9   0   63.19   17.68
 -19  -9   0   72.94   18.37
  19   9   0   52.63   16.44
  19   9   0   92.39   23.51
  19   9   0   70.40   22.49
 -19   9   0   55.71   18.03
 -19   9   0   56.57   14.08
 -19   9   0   20.23   18.59
  20  -9   0  196.95   32.37
  20  -9   0  135.80   26.98
 -20  -9   0  153.39   26.11
 -20   9   0  138.07   21.83
 -20   9   0  164.71   38.48
  20   9   0  136.53   27.89
  20   9   0  151.07   30.33
  20   9   0  105.96   24.83
 -20   9   0  157.71   25.65
  21  -9   0   16.17   13.74
 -21  -9   0    5.92   11.20
  21  -9   0    3.72    5.93
  21  -9   0   -0.96    8.92
  21   9   0   11.48   13.69
 -21   9   0    5.87   17.52
 -21   9   0    0.07    5.25
 -21   9   0   18.50   10.64
  21   9   0    6.07   13.27
 -21   9   0   -6.50   10.74
 -22  -9   0   12.87    7.81
  22  -9   0   16.65   12.35
  22  -9   0    5.57   12.59
 -22  -9   0   18.72   13.09
  22  -9   0    2.35    6.14
 -22   9   0   15.26   11.14
 -22   9   0   18.59   20.72
 -22   9   0   19.11   11.69
  22   9   0   27.42   14.45
 -22   9   0   14.70   11.16
  23  -9   0   18.60   15.51
  23  -9   0  -12.20    5.93
 -23  -9   0    8.53    6.40
  23   9   0   -4.80   10.94
 -23   9   0   25.55   18.90
  23   9   0   34.82   18.10
 -23   9   0    3.78    9.72
 -23   9   0    9.49   12.64
  24  -9   0    5.80    7.47
  24  -9   0    8.53   17.45
  24   9   0   26.94   22.20
 -24   9   0    7.38   13.62
 -24   9   0   26.99   13.03
  24   9   0    1.36   11.58
 -24   9   0   55.16   28.35
  25  -9   0    1.47   13.06
  25  -9   0  -10.72    7.68
  25   9   0   16.24   14.08
 -25   9   0   11.73   15.81
 -25   9   0  -14.44   10.09
 -25   9   0    2.45   12.79
   0 -10   0    5.42    3.90
   0  10   0   14.78    4.35
   0  10   0   16.06    4.47
   0  10   0   20.97    5.36
   1 -10   0   43.73    6.95
  -1 -10   0   42.84    6.64
   1 -10   0   41.24    7.63
   1  10   0   57.68    8.15
   1  10   0   47.43    7.88
  -1  10   0   46.93    7.95
  -1  10   0   50.49    8.74
   1  10   0   50.33    6.71
  -2 -10   0  426.71   19.18
   2 -10   0  424.54   22.18
   2 -10   0  430.50   21.10
  -2 -10   0  439.65   22.40
   2  10   0  466.27   20.01
  -2  10   0  466.60   23.18
  -2  10   0  458.46   16.87
  -2  10   0  432.40   21.58
   2  10   0  466.98   22.78
   3 -10   0  233.49   15.57
   3 -10   0  214.14   15.55
  -3 -10   0  248.97   12.51
  -3 -10   0  226.44   15.58
   3  10   0  213.80   15.56
  -3  10   0  204.41   15.61
  -3  10   0  240.27   16.25
   3  10   0  220.09   12.27
   3  10   0  237.20   15.71
   4 -10   0   90.57   12.14
  -4 -10   0   70.17    6.52
   4 -10   0   87.74   12.17
  -4 -10   0   84.61   10.49
  -4  10   0   71.61   11.03
   4  10   0   56.05    6.23
  -4  10   0   81.72   12.10
   4  10   0   90.24   11.05
   4  10   0   70.01    9.69
   5 -10   0  212.29   16.42
  -5 -10   0  210.57   15.64
   5 -10   0  201.14   16.60
  -5  10   0  189.25   15.17
   5  10   0  163.77   26.20
   5  10   0  209.92   15.71
  -5  10   0  180.88   17.05
  -5  10   0  168.23   18.75
   6 -10   0   25.76    7.16
   6 -10   0   40.56    9.15
  -6 -10   0   49.98    9.31
   6  10   0   21.29    7.15
   6  10   0   27.73    7.90
   6  10   0   28.03    8.64
  -6  10   0   24.66    8.05
  -6  10   0   16.92    9.16
  -6  10   0   17.16    6.48
   7 -10   0  129.89   15.43
  -7 -10   0  126.19   13.54
  -7  10   0  135.68   15.08
   7  10   0  127.70   14.53
  -7  10   0  136.58   13.62
   7  10   0  169.93   15.97
   7  10   0  152.22   15.84
  -7  10   0  156.55   17.95
  -8 -10   0  123.58   13.93
  -8 -10   0   92.89   13.45
   8 -10   0  129.81   19.43
   8  10   0  102.73   13.98
  -8  10   0  110.42   20.69
  -8  10   0   95.23   16.36
  -8  10   0  100.20   12.45
   8  10   0   89.19   13.80
   8  10   0  125.69   17.21
  -9 -10   0  716.84   36.64
   9 -10   0  714.85   39.01
  -9 -10   0  699.63   34.94
   9  10   0  690.33   35.87
  -9  10   0  638.49   35.39
   9  10   0  676.21   36.68
  -9  10   0  660.66   32.73
   9  10   0  650.72   36.23
  -9  10   0  681.49   41.08
  10 -10   0  405.06   20.79
  10 -10   0  394.03   30.11
  10 -10   0  452.39   28.96
 -10 -10   0  422.61   28.25
 -10 -10   0  410.40   26.95
  10  10   0  497.48   30.96
  10  10   0  466.71   30.89
 -10  10   0  461.21   34.26
  10  10   0  432.69   28.81
 -10  10   0  418.53   25.34
 -10  10   0  455.66   28.97
  11 -10   0  152.88   24.47
  11 -10   0  135.36   12.87
 -11 -10   0   91.61   14.05
 -11 -10   0  129.38   18.04
  11 -10   0  154.76   19.27
  11  10   0  112.71   18.75
 -11  10   0  146.77   25.47
  11  10   0  121.62   19.88
 -11  10   0  131.76   15.29
  11  10   0  102.46   17.09
 -11  10   0  137.21   19.86
 -12 -10   0  177.70   18.77
  12 -10   0  211.41   24.49
  12 -10   0  171.73   20.13
 -12 -10   0  217.09   30.84
  12  10   0  186.88   21.14
 -12  10   0  168.04   17.49
  12  10   0  168.11   23.39
 -12  10   0  179.42   28.41
  12  10   0  167.78   20.93
 -12  10   0  147.76   18.55
  13 -10   0   29.53   10.87
 -13 -10   0   29.50   10.55
 -13 -10   0   23.43    8.59
  13 -10   0   39.86   15.61
  13 -10   0   53.68   10.74
 -13  10   0   29.55   10.10
  13  10   0   38.56   13.08
  13  10   0   38.07   12.20
 -13  10   0   54.65   14.70
 -13  10   0   74.83   19.51
  13  10   0   54.14   14.89
 -14 -10   0  126.40   21.47
  14 -10   0   96.88   20.21
  14 -10   0  102.81   17.75
  14 -10   0  136.21   16.11
 -14 -10   0   66.96   20.88
 -14  10   0   97.77   24.20
 -14  10   0  107.51   19.00
  14  10   0   94.43   17.68
 -14  10   0  116.76   16.65
  14  10   0  125.22   21.13
  14  10   0  119.08   19.37
  15 -10   0   79.78   18.96
  15 -10   0   56.70   15.05
  15 -10   0   78.63   14.22
 -15 -10   0   80.72   17.65
 -15  10   0   97.25   26.06
  15  10   0   86.41   17.34
 -15  10   0   77.17   14.65
  15  10   0   36.24   14.09
  15  10   0   68.60   18.03
 -15  10   0   90.02   19.61
 -16 -10   0    6.39    6.18
 -16 -10   0   -0.84    7.47
  16 -10   0   12.26   10.11
  16 -10   0   -1.93    6.04
  16 -10   0   12.43    8.77
  16  10   0    0.78    9.36
  16  10   0   -7.35    7.79
 -16  10   0   11.88   10.18
 -16  10   0    8.27    7.96
 -16  10   0    3.63    4.84
 -16  10   0   21.75   14.73
  16  10   0    2.47    6.70
  17 -10   0   -3.43    7.80
 -17 -10   0   10.42   10.45
  17 -10   0    8.05    9.35
  17 -10   0   -5.39    6.65
 -17 -10   0    2.74    5.37
 -17  10   0    0.57    7.91
  17  10   0   18.62   12.41
 -17  10   0    4.55    8.50
  17  10   0   13.82   10.23
  17  10   0   -5.36    8.71
 -17  10   0    2.21    4.43
 -17  10   0   -5.53   11.02
  18 -10   0   44.54   15.90
 -18 -10   0   30.95   13.11
  18 -10   0   10.09   11.41
  18 -10   0   32.33   10.98
 -18  10   0   41.63   20.65
  18  10   0   29.76   14.21
 -18  10   0   30.91   17.88
  18  10   0    9.70    9.21
  18  10   0   24.87   17.45
 -18  10   0   35.12   12.30
  19 -10   0    7.37   11.39
 -19 -10   0    9.18    9.56
  19 -10   0    6.23    8.70
 -19 -10   0   -0.43    2.16
 -19  10   0   31.93   18.70
  19  10   0   14.33   15.08
  19  10   0   20.33   11.53
  19  10   0    5.83   14.42
 -19  10   0   21.86   11.82
 -19  10   0   32.19   12.92
 -20 -10   0   67.43   20.75
  20 -10   0   86.02   30.17
  20 -10   0   67.22   20.87
  20 -10   0   60.46   13.87
  20  10   0   86.36   25.41
  20  10   0  115.11   29.45
 -20  10   0   87.85   29.14
  20  10   0   84.62   22.12
 -20  10   0   67.57   16.09
 -20  10   0   47.27   16.16
  21 -10   0    7.92    8.79
  21 -10   0   10.05   12.17
  21 -10   0   -7.93    6.55
 -21 -10   0   -4.61   10.28
 -21 -10   0    3.91    9.93
 -21  10   0   14.40   12.40
 -21  10   0    0.30   15.93
 -21  10   0   -0.48    8.76
  21  10   0   18.41   17.05
 -21  10   0   -4.33    3.61
  21  10   0  -12.05   10.92
  21  10   0    4.76   13.95
  22 -10   0  -10.30    5.67
  22 -10   0   -7.30   11.21
 -22 -10   0   27.42   15.34
 -22 -10   0    2.90    6.92
 -22  10   0   15.51   10.56
 -22  10   0    7.85   10.27
 -22  10   0    0.89   16.46
 -22  10   0    7.65   13.53
  22  10   0   17.04   14.54
  23 -10   0   30.80   17.30
 -23 -10   0   17.74    9.54
  23  10   0   49.68   18.59
 -23  10   0   45.77   24.95
  23  10   0   30.14   20.16
 -23  10   0   34.08   15.60
 -23  10   0   55.82   16.30
  24 -10   0   -8.47    6.86
  24 -10   0    8.02   14.58
 -24  10   0   19.92   14.92
 -24  10   0   -7.82   14.95
 -24  10   0  -10.41    9.38
  24  10   0   17.86   15.91
  24  10   0   23.24   15.99
  25 -10   0   40.91   13.24
  25 -10   0   18.94   17.06
 -25  10   0   -6.67   10.55
 -25  10   0   35.45   24.47
 -25  10   0   30.71   15.25
   0 -11   0    7.05    4.08
   0  11   0    3.15    3.53
   0  11   0    6.00    4.62
   0  11   0    2.04    3.57
   1 -11   0  194.10   13.15
  -1 -11   0  200.44   13.52
   1 -11   0  210.53   15.07
   1  11   0  237.50   14.55
   1  11   0  225.32   15.94
  -1  11   0  220.33   15.50
  -1  11   0  228.98   14.15
   1  11   0  257.00   13.25
   2 -11   0  182.89   14.38
  -2 -11   0  182.38   14.54
  -2 -11   0  191.36   12.38
   2 -11   0  186.48   13.68
  -2  11   0  188.07   13.90
   2  11   0  197.91   12.76
   2  11   0  200.98   15.08
  -2  11   0  194.44    9.95
  -2  11   0  226.42   15.96
   2  11   0  193.60   11.49
   3 -11   0  272.51   18.38
   3 -11   0  281.24   17.49
  -3 -11   0  278.88   14.20
  -3 -11   0  270.54   17.71
  -3  11   0  245.60   17.29
  -3  11   0  263.53   18.18
   3  11   0  262.98   17.47
   3  11   0  252.13   14.06
   3  11   0  273.93   18.05
  -4 -11   0   96.72   11.27
   4 -11   0   87.63   11.29
   4 -11   0   68.47    9.81
  -4 -11   0   75.75    7.40
   4  11   0  112.77   13.05
   4  11   0  102.09   11.66
   4  11   0   99.20    8.00
  -4  11   0   93.41   12.11
  -5 -11   0  891.03   37.06
   5 -11   0  837.80   37.51
   5 -11   0  839.79   37.56
  -5  11   0  864.56   39.26
   5  11   0  806.92   28.55
   5  11   0  796.25   37.24
  -5  11   0  812.06   37.59
   5  11   0  813.54   36.20
  -5  11   0  836.41   36.62
   6 -11   0   13.82    6.87
   6 -11   0   18.66    7.21
  -6 -11   0   19.10    6.85
  -6  11   0    4.37    5.06
   6  11   0   15.28    6.90
   6  11   0    7.58    6.42
  -6  11   0    5.74    7.12
  -6  11   0    9.91    5.93
   6  11   0   16.88    6.95
   7 -11   0  222.93   20.22
  -7 -11   0  258.45   19.25
   7  11   0  266.17   20.20
  -7  11   0  272.23   20.90
   7  11   0  222.76   19.57
  -7  11   0  256.85   18.66
  -7  11   0  268.59   23.54
   8 -11   0  624.24   35.84
  -8 -11   0  611.78   32.72
  -8  11   0  678.01   35.43
  -8  11   0  623.60   31.44
   8  11   0  702.03   35.19
  -8  11   0  650.64   38.93
   8  11   0  712.25   36.27
   8  11   0  639.47   33.76
  -9 -11   0   63.65   13.12
  -9 -11   0   41.11   10.09
   9 -11   0   44.28   12.23
  -9  11   0   32.68    8.50
  -9  11   0   34.52   12.86
   9  11   0   45.07   11.96
   9  11   0   24.74    9.94
   9  11   0   43.47   11.42
  -9  11   0   35.49   10.62
 -10 -11   0  510.75   31.05
 -10 -11   0  522.32   32.73
  10 -11   0  541.59   35.10
 -10  11   0  540.77   33.19
  10  11   0  559.43   34.46
  10  11   0  614.59   35.71
 -10  11   0  559.61   38.61
  10  11   0  559.88   33.01
 -10  11   0  543.17   30.02
  11 -11   0  622.00   35.79
  11 -11   0  638.14   39.46
 -11 -11   0  623.80   36.62
  11 -11   0  592.76   26.58
 -11 -11   0  591.11   34.41
  11  11   0  599.55   37.35
 -11  11   0  597.49   36.06
 -11  11   0  626.26   32.80
  11  11   0  603.43   36.32
 -11  11   0  627.16   42.59
  11  11   0  595.71   37.10
  12 -11   0   61.78   15.07
 -12 -11   0   52.84   12.62
  12 -11   0   53.91    9.53
 -12 -11   0   33.07    9.88
  12  11   0   39.71   11.70
 -12  11   0   67.97   20.07
  12  11   0   56.39   14.81
 -12  11   0   72.21   13.02
  12  11   0   38.74   12.99
 -12  11   0   67.88   13.58
  13 -11   0  153.00   14.60
 -13 -11   0  143.15   17.69
 -13 -11   0  135.86   20.99
  13 -11   0  131.56   21.49
  13 -11   0  161.29   19.80
 -13  11   0  143.87   17.09
 -13  11   0  124.01   20.85
  13  11   0  107.78   18.24
 -13  11   0  108.37   25.03
  13  11   0  153.85   23.30
  13  11   0  111.53   18.13
  14 -11   0  122.06   14.97
  14 -11   0   96.54   18.59
 -14 -11   0  137.33   22.60
  14 -11   0  168.49   22.94
 -14 -11   0   78.17   13.71
 -14  11   0  142.30   27.73
  14  11   0  111.57   20.81
  14  11   0  128.75   20.39
  14  11   0  169.28   21.35
 -14  11   0  109.67   17.36
 -14  11   0  148.84   17.86
  15 -11   0   58.37   11.99
  15 -11   0   55.79   14.66
 -15 -11   0   38.75   11.90
 -15 -11   0   19.23    7.45
  15 -11   0   23.30   10.86
 -15  11   0   23.69   15.66
 -15  11   0   29.47   11.40
  15  11   0   24.16   10.79
  15  11   0   34.01   13.65
 -15  11   0   44.02   11.81
  15  11   0   27.90   12.27
 -16 -11   0  416.12   33.64
  16 -11   0  413.18   27.35
 -16 -11   0  330.98   28.85
  16 -11   0  381.42   32.58
 -16  11   0  520.73   82.58
  16  11   0  435.15   70.04
 -16  11   0  377.43   28.95
  16  11   0  373.39   33.36
 -16  11   0  423.52   33.71
  16  11   0  423.34   35.77
 -17 -11   0   18.15   11.40
 -17 -11   0    9.16    6.18
  17 -11   0   22.51    9.08
  17 -11   0   12.06   10.31
 -17  11   0   28.37   15.87
 -17  11   0   21.42   13.06
  17  11   0    1.83    7.38
 -17  11   0   27.48   12.16
  17  11   0   12.26   12.29
  17  11   0    7.75   13.19
 -18 -11   0   56.48   16.55
  18 -11   0   82.41   18.86
  18 -11   0   46.06   11.81
 -18  11   0   38.86   19.69
 -18  11   0   32.99   12.90
  18  11   0   19.85   10.78
  18  11   0   40.45   15.26
 -18  11   0   33.32   12.23
  19 -11   0   64.71   18.61
  19 -11   0   41.28   11.04
 -19 -11   0   41.56   14.86
  19 -11   0   21.69   13.61
 -19  11   0   28.60   12.35
 -19  11   0   74.30   19.45
 -19  11   0   43.55   21.65
  19  11   0   13.06    7.81
  19  11   0   45.11   20.35
  19  11   0   50.61   18.42
 -20 -11   0   -1.34    8.67
  20 -11   0    8.38   12.79
  20 -11   0   13.45    8.94
  20 -11   0    9.06    8.27
 -20  11   0   28.70   14.30
  20  11   0   15.95   14.83
 -20  11   0   14.90   16.09
 -20  11   0   23.96   11.50
 -20  11   0    1.34    3.79
  20  11   0    9.53   14.31
  20  11   0   39.44   18.98
  21 -11   0   -7.71   10.01
 -21 -11   0    0.28   10.11
  21 -11   0   12.26   10.22
 -21 -11   0   -6.00    5.70
  21  11   0    3.19   14.99
  21  11   0   10.10   13.39
 -21  11   0   16.83   12.75
  21  11   0    9.66   16.13
 -21  11   0    7.75   18.77
 -21  11   0   -1.04    4.04
 -21  11   0    7.73    9.70
 -22 -11   0   23.17   12.24
  22 -11   0   -9.49    5.36
  22 -11   0   -0.86   10.11
 -22 -11   0   -6.42    5.76
 -22  11   0   11.60   15.68
 -22  11   0    9.85    8.73
 -22  11   0   14.03   13.23
  22  11   0  -15.01   11.52
 -23 -11   0    1.19    6.93
  23 -11   0    5.52    6.99
  23 -11   0   10.99   14.11
  23  11   0   29.60   19.75
  23  11   0   42.82   19.40
 -23  11   0   30.67   13.51
 -23  11   0   25.53   19.72
 -23  11   0   23.16   15.58
  24 -11   0   -3.81    6.87
  24 -11   0    0.45   13.76
  24  11   0    7.58   14.03
 -24  11   0  -11.84   17.71
 -24  11   0  -18.59    9.37
  24  11   0   14.45   18.29
 -24  11   0    0.31   13.08
  25 -11   0    3.43    8.08
  25 -11   0    7.85   16.05
 -25  11   0   25.96   14.91
 -25  11   0   -2.25   14.90
  25  11   0   47.44   19.46
 -25  11   0    6.32   12.05
   0 -12   0  917.65   35.77
   0  12   0  840.78   35.19
   0  12   0  865.29   37.19
   0  12   0  862.57   32.85
   1 -12   0   55.73    8.13
   1 -12   0   45.78    8.22
  -1 -12   0   49.19    7.71
  -1  12   0   42.34    7.58
   1  12   0   40.02    8.19
   1  12   0   42.45    7.78
   1  12   0   42.40    6.85
  -1  12   0   41.06    9.11
  -1  12   0   46.70    8.65
   2 -12   0   20.45    6.63
  -2 -12   0   14.84    4.66
   2 -12   0    5.69    4.92
  -2 -12   0   13.16    6.45
  -2  12   0   18.22    6.84
   2  12   0    9.91    4.68
   2  12   0   17.06    4.86
   2  12   0    9.73    5.71
  -2  12   0   10.12    5.36
  -2  12   0   15.90    3.90
  -3 -12   0  845.08   32.33
  -3 -12   0  891.28   37.67
   3 -12   0  908.36   36.68
   3 -12   0  848.67   37.76
   3  12   0  924.41   37.97
   3  12   0  903.55   39.41
   3  12   0  875.97   32.98
  -3  12   0  825.65   36.80
  -4 -12   0   45.19    6.63
   4 -12   0   66.07   10.79
   4 -12   0   49.26   10.01
  -4 -12   0   62.64   11.60
   4  12   0   58.73   10.69
   4  12   0   53.90   10.68
  -4  12   0   62.41   11.49
  -4  12   0   53.10    9.48
   4  12   0   70.47    7.54
   5 -12   0  485.53   26.96
   5 -12   0  467.20   26.24
  -5 -12   0  478.32   25.82
  -5 -12   0  389.90   19.93
   5  12   0  445.06   26.22
  -5  12   0  478.30   26.15
  -5  12   0  480.79   27.16
   5  12   0  413.41   18.36
  -5  12   0  472.12   27.59
   5  12   0  427.93   25.03
   6 -12   0   48.10   10.34
   6 -12   0   25.87    8.26
  -6 -12   0   31.38    8.34
  -6  12   0   28.79    9.08
  -6  12   0   30.82    8.90
  -6  12   0   42.80   15.13
   6  12   0   39.58    9.17
   6  12   0   32.97   11.43
   6  12   0   40.31    9.54
   7 -12   0  164.12   17.99
  -7 -12   0  189.76   17.02
   7  12   0  178.00   17.92
  -7  12   0  178.38   16.26
   7  12   0  155.41   16.55
  -7  12   0  150.51   16.66
  -7  12   0  190.83   20.39
   7  12   0  176.41   17.08
   8 -12   0  170.53   18.78
  -8 -12   0  161.38   16.64
   8  12   0  158.18   17.01
  -8  12   0  162.95   17.56
  -8  12   0  175.48   21.25
   8  12   0  155.88   17.77
  -8  12   0  159.02   15.71
   8  12   0  131.42   16.62
  -9 -12   0   59.08   12.34
   9 -12   0   60.88   13.81
   9  12   0   68.23   13.39
  -9  12   0   43.95   10.38
  -9  12   0   45.35   13.87
  -9  12   0   56.85   12.13
   9  12   0   40.57   11.50
   9  12   0   55.06   12.86
 -10 -12   0   43.27   10.17
  10 -12   0   33.73   11.73
 -10  12   0   50.44   11.20
  10  12   0   44.03   10.82
 -10  12   0   64.96   17.96
  10  12   0   63.04   14.30
  10  12   0   58.30   13.54
 -10  12   0   73.45   15.40
 -11 -12   0    6.81    7.10
 -11 -12   0    5.00    5.79
  11 -12   0   15.58   11.38
  11  12   0    0.54    7.45
  11  12   0    7.79    7.99
 -11  12   0   21.46   12.70
 -11  12   0    1.28    6.74
 -11  12   0   14.41    8.43
  11  12   0    4.45    8.92
 -12 -12   0   48.53   11.28
  12 -12   0   52.01   15.41
  12 -12   0   60.85    8.84
 -12 -12   0   57.75   13.30
 -12  12   0   34.97   14.62
  12  12   0   62.66   14.68
 -12  12   0   63.49   12.59
  12  12   0   85.10   16.25
 -12  12   0   65.79   13.08
  12  12   0   47.78   12.48
  13 -12   0   91.96   17.37
  13 -12   0   72.72   14.86
  13 -12   0   78.33   11.00
 -13 -12   0   58.64   14.80
 -13  12   0   73.11   16.54
 -13  12   0   71.29   14.25
  13  12   0   94.05   19.08
  13  12   0   58.89   13.96
  13  12   0   78.97   16.71
 -13  12   0   59.93   18.50
  14 -12   0   73.50   11.66
  14 -12   0   46.27   14.55
 -14 -12   0   22.61    9.43
  14 -12   0   32.52   13.21
  14  12   0   64.12   17.37
  14  12   0   72.47   17.66
 -14  12   0   57.33   21.33
 -14  12   0   68.66   14.12
  14  12   0   43.39   11.76
 -14  12   0   52.04   13.56
  15 -12   0   58.34   12.26
  15 -12   0   70.33   11.95
  15 -12   0  110.33   19.11
 -15  12   0   74.41   22.93
  15  12   0   77.01   18.32
  15  12   0   73.61   18.78
  15  12   0   58.95   13.83
 -15  12   0   73.58   17.38
 -15  12   0  105.92   16.87
 -16 -12   0   18.81   10.23
  16 -12   0   15.39    7.88
 -16 -12   0    5.17    5.46
  16 -12   0    6.04    9.45
 -16  12   0    7.04    8.90
  16  12   0    8.81   12.12
  16  12   0   -6.12    8.56
  16  12   0   -1.39    8.44
 -16  12   0   12.89   17.96
 -16  12   0    7.95    8.69
  17 -12   0   67.85   17.97
  17 -12   0   51.45   13.55
  17 -12   0   55.81   11.11
 -17 -12   0   26.39    8.77
 -17 -12   0   86.43   18.47
 -17  12   0   96.66   29.90
  17  12   0   28.33   11.96
 -17  12   0   62.13   16.20
  17  12   0   73.14   19.00
 -17  12   0   64.74   17.88
  17  12   0   55.09   17.40
  18 -12   0   32.89   15.66
  18 -12   0   40.66   10.30
 -18 -12   0   63.80   18.06
 -18  12   0   84.10   27.79
 -18  12   0   42.27   13.59
  18  12   0    8.63    8.88
 -18  12   0   48.31   13.09
  18  12   0   45.30   16.79
  18  12   0   27.95   15.10
  19 -12   0    6.51    9.46
 -19 -12   0   36.44   13.72
  19 -12   0   27.56   14.99
 -19 -12   0    5.62    5.08
  19 -12   0   20.78    8.91
  19  12   0   55.75   19.36
 -19  12   0   45.33   13.51
  19  12   0   18.29   11.35
  19  12   0   23.89   13.47
 -19  12   0   51.34   16.16
 -19  12   0   71.89   26.98
  20 -12   0   45.72   17.40
 -20 -12   0   47.54   16.17
  20 -12   0    5.65    6.56
 -20  12   0   32.48   21.64
 -20  12   0   18.79   15.74
 -20  12   0    2.45    4.06
 -20  12   0   28.93   11.94
  20  12   0   15.86   15.56
  20  12   0   13.29   13.69
  20  12   0    2.56   13.87
 -21 -12   0   64.80   20.18
  21 -12   0   16.40   10.97
  21 -12   0   70.48   21.53
  21  12   0   63.11   20.53
 -21  12   0   35.92   13.37
  21  12   0   40.19   18.25
 -21  12   0   67.41   20.33
  21  12   0   58.76   21.14
 -21  12   0   -2.83   17.88
  22 -12   0    8.63   13.10
 -22 -12   0    1.15    6.85
  22 -12   0    2.30    7.81
  22  12   0   26.48   17.08
 -22  12   0   26.51   17.52
 -22  12   0   37.41   21.15
 -22  12   0   13.71   10.41
  22  12   0   28.32   18.75
 -23 -12   0   -1.28    7.44
  23 -12   0   35.11   17.29
  23 -12   0   -0.91    7.70
  23  12   0   18.59   16.43
 -23  12   0  -29.34   12.89
  23  12   0    5.86   13.67
 -23  12   0   12.24   13.18
 -23  12   0   23.65   12.25
  24 -12   0    7.14    7.62
  24 -12   0   87.01   23.47
 -24  12   0   22.77   19.39
  24  12   0   40.27   17.00
 -24  12   0   28.01   12.66
  24  12   0   30.72   21.88
 -24  12   0   47.89   17.48
  25 -12   0   29.32   16.28
  25 -12   0   -3.56    7.82
 -25  12   0   15.91   21.49
 -25  12   0   -5.79   14.56
  25  12   0   -0.14   13.37
 -25  12   0   14.39   10.73
   0 -13   0   10.58    5.43
   0  13   0    3.94    4.08
   0  13   0   -4.41    3.98
   0  13   0    6.37    6.34
  -1 -13   0  335.97   19.02
   1 -13   0  356.71   18.73
   1 -13   0  351.50   20.82
   1  13   0  334.66   17.34
  -1  13   0  333.24   18.74
   1  13   0  324.88   21.57
  -1  13   0  358.12   21.14
   1  13   0  319.51   19.03
  -1  13   0  266.28   30.56
   2 -13   0  246.76   18.15
  -2 -13   0  248.51   15.68
   2 -13   0  260.63   16.78
   2  13   0  259.11   16.25
  -2  13   0  256.17   17.55
  -2  13   0  273.84   13.22
   2  13   0  268.84   14.84
   2  13   0  277.91   19.33
  -3 -13   0  109.98   10.05
   3 -13   0  118.50   13.26
  -3 -13   0  111.02   12.87
   3 -13   0   96.07   11.81
   3  13   0   78.97   12.56
  -3  13   0  106.34   14.64
   3  13   0   94.15    9.86
  -3  13   0  104.10   12.75
   3  13   0   98.41   12.57
   4 -13   0   82.77   12.44
  -4 -13   0   69.01    7.91
   4 -13   0   77.57   13.55
  -4 -13   0   73.92   11.57
   4  13   0   49.17   17.38
   4  13   0   58.87   11.86
  -4  13   0   43.57    9.79
  -4  13   0   50.08   10.31
   4  13   0   44.28    7.03
  -5 -13   0  233.66   18.64
   5 -13   0  268.05   19.91
   5 -13   0  241.81   19.99
  -5 -13   0  244.86   13.12
   5  13   0  264.42   20.34
   5  13   0  273.59   20.08
   5  13   0  227.29   13.29
  -5  13   0  256.42   20.50
  -5  13   0  261.59   20.42
   6 -13   0  664.83   34.84
  -6 -13   0  687.13   34.02
  -6  13   0  688.69   37.29
  -6  13   0  701.07   36.14
   6  13   0  683.70   35.50
   6  13   0  731.09   35.04
  -6  13   0  635.90   33.33
   7 -13   0  177.91   19.03
  -7 -13   0  212.76   18.70
  -7  13   0  200.76   17.54
  -7  13   0  201.41   21.19
   7  13   0  187.49   17.65
  -7  13   0  178.70   18.41
   7  13   0  206.67   19.32
   7  13   0  200.84   18.54
  -8 -13   0   43.79   10.76
   8 -13   0   31.19   10.53
  -8  13   0   31.55    9.72
   8  13   0   36.88    9.84
  -8  13   0   47.98   14.83
   8  13   0   59.96   12.26
  -8  13   0   50.38   12.22
   8  13   0   53.60   12.42
  -9 -13   0  105.33   16.77
   9 -13   0  110.09   19.69
  -9  13   0   63.88   13.22
  -9  13   0   93.29   19.54
  -9  13   0   77.86   13.86
   9  13   0   93.12   15.63
   9  13   0   87.71   16.05
   9  13   0   99.85   15.92
 -10 -13   0  173.32   18.81
  10 -13   0  142.56   20.49
  10  13   0  140.77   19.24
 -10  13   0  131.10   16.90
  10  13   0   77.46   14.08
 -10  13   0  126.59   21.87
  10  13   0  137.06   19.16
 -10  13   0  107.05   16.43
 -11 -13   0   40.39   10.65
  11 -13   0   48.01   11.90
  11  13   0   48.43   13.28
  11  13   0   39.80   11.30
 -11  13   0   45.98   11.62
  11  13   0   41.22   12.27
 -11  13   0   57.41   17.22
 -11  13   0   47.59   13.34
  12 -13   0   70.20   17.53
 -12 -13   0   35.95   11.22
  12  13   0   41.93   12.00
  12  13   0   53.00   13.69
 -12  13   0   53.83   14.69
 -12  13   0   64.37   12.82
 -12  13   0   41.70   15.13
  12  13   0   38.92   12.80
  13 -13   0   86.94   15.19
 -13  13   0  153.97   24.30
  13  13   0  108.68   18.32
 -13  13   0  144.29   19.36
  13  13   0  157.29   22.72
 -13  13   0  170.58   29.26
  13  13   0  130.25   22.34
  14 -13   0   61.35   13.34
  14 -13   0  113.17   12.00
  14  13   0  142.16   24.93
 -14  13   0   91.37   22.12
  14  13   0   85.64   15.75
 -14  13   0   84.85   16.69
  14  13   0  107.77   21.21
 -14  13   0  112.51   17.48
  15 -13   0   43.42   14.37
 -15 -13   0   24.19    9.96
  15 -13   0   39.30   13.47
  15 -13   0   44.68    8.79
 -15  13   0   22.43   10.01
 -15  13   0   21.62   12.59
  15  13   0    6.64   10.78
 -15  13   0   31.54   17.93
  15  13   0   13.08   10.46
 -16 -13   0   17.30    9.69
  16 -13   0   49.95   10.08
 -16 -13   0   69.71   15.13
  16 -13   0   61.68   17.40
  16  13   0   71.86   17.86
  16  13   0   26.07   10.56
 -16  13   0   42.15   13.33
  16  13   0   42.14   14.49
 -16  13   0   48.89   19.04
 -16  13   0   82.84   24.02
 -17 -13   0   47.35   14.25
  17 -13   0   46.12   10.53
  17 -13   0   31.80   13.70
  17 -13   0   64.19   17.25
 -17  13   0   87.48   20.19
 -17  13   0   34.97   18.32
  17  13   0   58.55   18.25
  17  13   0   36.63   12.34
  17  13   0   55.72   16.50
 -17  13   0   53.91   19.22
  18 -13   0   34.32    9.12
  18 -13   0   37.72   14.89
 -18 -13   0   29.39   12.99
 -18  13   0   36.85   12.92
 -18  13   0   39.58   17.10
  18  13   0   56.52   16.81
  18  13   0   44.21   15.89
 -18  13   0   48.35   22.29
 -19 -13   0  104.73   22.76
  19 -13   0  101.80   22.64
  19  13   0   73.15   20.30
 -19  13   0   82.97   28.10
  19  13   0   66.34   20.87
 -19  13   0   78.44   17.87
 -19  13   0  104.49   20.50
  20 -13   0   36.11   15.47
 -20 -13   0    6.61   12.27
  20 -13   0   12.27    7.60
  20  13   0   11.79   13.26
  20  13   0   31.76   19.80
 -20  13   0   29.06   12.87
 -20  13   0   10.00   18.75
  20  13   0   25.75   16.97
 -20  13   0    3.20    6.31
 -20  13   0   49.37   17.68
 -21 -13   0   52.59   18.90
  21 -13   0   23.57   13.46
  21 -13   0   38.18   16.68
  21  13   0   60.30   21.20
 -21  13   0   70.94   25.42
 -21  13   0    2.41    9.11
  21  13   0   64.54   20.44
  21  13   0   41.97   19.35
 -21  13   0   70.50   16.77
 -21  13   0   21.11   15.92
 -22 -13   0    9.61    7.40
  22 -13   0    9.62   13.73
  22 -13   0  -10.73    4.81
 -22  13   0   -3.34   11.80
 -22  13   0    9.27   17.83
  22  13   0  -19.18   13.22
 -22  13   0   16.06   11.56
  22  13   0   -3.03   14.31
  23 -13   0  -12.26   14.28
  23 -13   0    6.86    9.74
 -23 -13   0   14.70    9.02
 -23  13   0   32.85   21.10
 -23  13   0    2.49   10.69
  23  13   0   17.45   16.28
 -23  13   0   -6.18   11.36
  23  13   0   15.97   18.30
  23  13   0    8.27   15.90
  24 -13   0   -9.18   13.34
  24 -13   0    9.53    7.53
 -24  13   0    4.87   10.80
  24  13   0   20.23   15.73
 -24  13   0    4.24   14.22
 -24  13   0    0.79   18.17
  24  13   0   15.32   19.89
   0 -14   0 1801.24   62.78
   0  14   0 1775.21   62.86
   0  14   0 1709.50   64.53
   0  14   0 1744.29   59.31
  -1 -14   0 1977.92   69.06
   1 -14   0 1976.79   67.37
   1 -14   0 2032.78   71.41
   1  14   0 2026.30   72.98
  -1  14   0 2085.16   65.38
   1  14   0 2060.16   66.44
  -1  14   0 2031.38   68.86
   1  14   0 2067.44   69.93
  -1  14   0 2130.33   74.05
   2 -14   0  160.88   13.86
   2 -14   0  182.23   15.91
  -2 -14   0  181.63   14.03
   2  14   0  171.18   12.29
   2  14   0  179.67   16.51
  -2  14   0  201.80   11.47
   2  14   0  208.85   14.93
  -2  14   0  182.83   16.74
  -2  14   0  171.93   15.11
   3 -14   0 1219.99   50.20
  -3 -14   0 1241.85   50.19
   3 -14   0 1336.57   48.65
  -3 -14   0 1249.30   44.78
   3  14   0 1238.01   50.16
  -3  14   0 1221.71   49.09
   3  14   0 1227.31   45.08
   3  14   0 1267.73   50.73
   3  14   0 1227.23   43.44
  -3  14   0 1234.36   40.07
  -3  14   0 1205.80   50.59
  -4 -14   0  105.15   13.31
   4 -14   0  124.64   14.82
  -4 -14   0   96.20    9.83
   4 -14   0  119.17   14.06
   4  14   0  111.27   14.22
   4  14   0  110.59   15.43
   4  14   0  121.88   10.95
  -4  14   0  132.86   15.49
  -4  14   0  115.54   14.35
   5 -14   0  229.48   19.76
   5 -14   0  212.42   18.34
  -5 -14   0  214.98   18.34
  -5  14   0  228.78   19.94
   5  14   0  237.85   19.35
  -5  14   0  210.35   23.27
   5  14   0  226.38   13.71
   5  14   0  223.86   19.52
  -6 -14   0  288.65   21.18
   6 -14   0  276.32   21.50
  -6  14   0  266.29   22.82
  -6  14   0  228.84   20.91
   6  14   0  273.25   22.09
   6  14   0  265.98   20.83
  -6  14   0  271.88   20.71
  -7 -14   0  162.73   17.10
   7 -14   0  144.27   17.80
  -7  14   0  166.99   18.33
  -7  14   0  149.42   18.49
   7  14   0  187.68   18.31
   7  14   0  141.60   16.07
  -7  14   0  170.73   20.26
   7  14   0  166.83   18.06
  -8 -14   0  335.80   24.20
   8 -14   0  260.50   23.72
   8  14   0  308.29   23.27
  -8  14   0  307.58   27.10
  -8  14   0  303.70   22.33
   8  14   0  265.34   21.98
   8  14   0  303.05   24.58
  -8  14   0  300.52   24.59
   9 -14   0  211.16   22.17
  -9 -14   0  221.01   20.47
  -9  14   0  176.14   22.70
  -9  14   0  180.41   20.44
   9  14   0  234.10   21.57
   9  14   0  206.56   21.60
   9  14   0  192.36   19.69
  -9  14   0  165.79   17.74
 -10 -14   0  627.11   35.85
  10 -14   0  569.17   37.68
  10  14   0  635.64   36.78
  10  14   0  614.66   35.78
 -10  14   0  614.08   37.80
  10  14   0  587.77   37.17
 -10  14   0  624.66   42.31
 -10  14   0  597.91   33.18
 -11 -14   0   34.91   12.31
 -11  14   0   50.93   11.51
  11  14   0   29.77   11.60
 -11  14   0   42.05   16.53
  11  14   0   36.84   12.38
  11  14   0   14.77    9.56
 -11  14   0   48.16   12.73
 -12 -14   0   47.82   10.61
  12 -14   0   70.64   14.32
 -12  14   0   54.99   15.10
 -12  14   0   98.02   15.60
  12  14   0   85.46   16.78
 -12  14   0   74.58   19.29
  12  14   0   87.30   16.95
  12  14   0   54.82   13.67
  13 -14   0   47.72   12.16
 -13 -14   0   38.30    9.76
  13  14   0   97.38   19.87
  13  14   0   92.14   21.04
  13  14   0   67.92   14.76
 -13  14   0   73.12   19.31
 -13  14   0   76.70   16.77
 -13  14   0   94.73   15.76
  14 -14   0  139.91   24.16
 -14 -14   0  170.98   19.79
  14  14   0  120.06   19.20
  14  14   0  148.10   23.67
 -14  14   0  165.40   29.13
 -14  14   0  168.68   23.50
 -14  14   0  151.58   19.22
  14  14   0  162.98   26.35
 -15 -14   0    8.27    5.75
  15 -14   0   15.72   10.24
  15  14   0   11.12   12.63
 -15  14   0    5.76   18.91
 -15  14   0   36.94   19.77
 -15  14   0   30.87   11.11
  15  14   0   17.31   12.95
  15  14   0    8.76    9.89
  16 -14   0  103.69   12.74
 -16  14   0  113.52   18.55
 -16  14   0  142.33   29.99
  16  14   0   76.15   15.33
  16  14   0  137.01   23.87
 -16  14   0  138.35   21.76
  16  14   0  138.35   24.45
  17 -14   0   -4.99    8.93
  17 -14   0   24.88    6.86
 -17  14   0   21.30   11.42
  17  14   0   37.55   15.97
  17  14   0   13.25    9.21
 -17  14   0    5.30   13.74
  17  14   0   36.75   18.94
  18 -14   0    6.72    3.99
 -18  14   0   21.94   11.02
  18  14   0    6.50    7.61
  18  14   0    9.38   13.84
 -18  14   0    9.22   11.01
  18  14   0   -4.70   10.97
 -18  14   0  -10.40   12.71
 -19 -14   0   35.79   12.79
  19 -14   0   48.31   17.24
 -19  14   0   90.85   27.12
  19  14   0   52.30   18.28
 -19  14   0   57.57   15.20
  19  14   0   36.67   15.45
 -19  14   0   69.92   19.50
  20 -14   0    1.29    4.62
  20 -14   0    2.50   11.62
  20 -14   0   -1.05   10.76
 -20  14   0    9.92   11.99
 -20  14   0   -4.37    3.93
  20  14   0   -8.96   13.60
 -20  14   0   -3.49    7.78
  20  14   0   16.60   14.16
  20  14   0   24.77   13.94
 -20  14   0    7.32   16.57
 -21 -14   0   -4.08    5.52
  21 -14   0   15.17   11.97
 -21  14   0   11.13   11.24
 -21  14   0   14.87   16.90
  21  14   0  -10.70   13.94
  21  14   0   -0.60   12.33
  21  14   0   17.68   15.81
 -21  14   0   14.45    9.81
 -22 -14   0   20.69   11.38
  22 -14   0   80.31   22.56
 -22  14   0   54.88   17.82
  22  14   0   15.63   15.33
 -22  14   0   44.10   13.64
 -22  14   0   37.78   24.23
  22  14   0   77.50   24.41
  23 -14   0   17.51    7.94
  23 -14   0    6.14   13.29
 -23  14   0   18.36   13.75
 -23  14   0   21.14   22.27
 -23  14   0   17.08   12.02
  23  14   0   35.44   18.25
  23  14   0   21.23   16.87
  23  14   0   16.78   13.06
  24 -14   0    2.63   15.11
  24 -14   0   10.38    8.05
  24 -14   0   -6.44    6.65
 -24  14   0  -19.30   11.04
  24  14   0   22.51   15.62
 -24  14   0  -32.30   14.77
  24  14   0   -6.00   18.19
 -24  14   0    1.68   11.33
   0 -15   0    2.32    4.60
   0  15   0   -0.70    4.39
   0  15   0    5.03    6.16
   0  15   0    3.77    6.71
  -1 -15   0    7.03    5.44
   1 -15   0    8.83    5.73
  -1  15   0   22.24    8.46
  -1  15   0   18.07    5.40
   1  15   0   20.06    7.79
   1  15   0   14.72    6.07
   1  15   0   14.83    5.81
  -1  15   0   17.12    8.76
  -1  15   0   19.81    6.73
   2 -15   0   73.68   12.42
  -2 -15   0   86.12   11.11
   2 -15   0   83.19   11.92
   2  15   0   93.77   13.18
   2  15   0   80.22   13.19
  -2  15   0   87.70   13.57
  -2  15   0   63.86    7.77
   2  15   0   73.41    9.06
  -2  15   0   63.20   10.84
  -2  15   0   73.80   13.81
   3 -15   0  148.37   15.82
  -3 -15   0  169.46   13.35
  -3 -15   0  163.28   16.18
   3 -15   0  160.49   14.79
   3  15   0  167.79   13.78
  -3  15   0  168.66   16.22
   3  15   0  169.28   12.47
  -3  15   0  159.18   16.82
  -3  15   0  140.73    9.64
   3  15   0  147.92   16.08
   3  15   0  167.01   16.77
  -4 -15   0  451.47   21.93
  -4 -15   0  474.48   27.42
   4 -15   0  476.17   28.50
   4 -15   0  493.16   27.04
  -4  15   0  428.15   27.69
   4  15   0  457.22   28.10
  -4  15   0  438.41   27.48
   4  15   0  425.04   26.86
   4  15   0  460.32   22.52
   5 -15   0   31.29   10.12
  -5 -15   0   33.23    9.88
   5  15   0   34.92    9.16
   5  15   0   30.83    6.41
  -5  15   0   30.86   10.93
  -5  15   0   21.95    8.50
   5  15   0   33.94   10.07
   6 -15   0   34.85   10.21
  -6 -15   0   22.93    8.44
  -6  15   0   15.45    7.99
  -6  15   0   27.06   10.04
   6  15   0   17.41    5.27
   6  15   0   20.02    8.62
   6  15   0   20.30    8.34
  -6  15   0    8.83    6.97
   7 -15   0  221.30   20.95
  -7 -15   0  216.19   19.61
  -7  15   0  239.70   22.00
  -7  15   0  228.59   20.15
   7  15   0  232.05   21.83
   7  15   0  199.84   18.42
   7  15   0  205.54   19.30
  -7  15   0  196.17   21.66
  -8 -15   0   36.75   11.46
   8 -15   0   21.36   10.72
  -8  15   0   33.31   11.82
  -8  15   0   24.76   11.53
   8  15   0   23.25    8.65
  -8  15   0   35.75   11.10
   8  15   0   30.10   10.19
   8  15   0   37.45    9.70
   9 -15   0   77.08   14.69
  -9 -15   0  120.77   19.33
  -9  15   0  113.33   21.33
  -9  15   0   95.82   16.53
   9  15   0   98.80   16.38
   9  15   0   96.21   17.03
  -9  15   0  130.71   17.38
   9  15   0  145.97   17.42
 -10 -15   0   49.67   12.91
  10 -15   0   27.11   10.26
  10  15   0   19.54   10.17
 -10  15   0   33.30   13.99
 -10  15   0   40.34   10.71
  10  15   0   32.40   11.57
  10  15   0   19.96    9.76
 -10  15   0   16.10   11.02
  11 -15   0  267.82   26.01
 -11 -15   0  312.66   25.80
 -11  15   0  270.84   29.74
 -11  15   0  260.60   25.72
  11  15   0  242.95   25.65
  11  15   0  272.23   25.60
 -11  15   0  271.84   22.88
  11  15   0  264.60   24.70
  12 -15   0   38.46   11.20
 -12  15   0   86.62   15.61
  12  15   0   53.06   13.98
 -12  15   0   61.95   15.84
  12  15   0   65.11   16.23
  12  15   0   52.37   15.13
 -12  15   0   41.26   15.52
  13 -15   0   59.51   13.31
 -13 -15   0  123.41   21.64
 -13  15   0   86.06   22.43
 -13  15   0  119.38   18.04
  13  15   0   89.80   16.95
 -13  15   0   98.72   17.95
  13  15   0   84.32   17.54
  13  15   0   82.46   16.57
 -14 -15   0   16.98    6.83
  14 -15   0   39.73   13.29
  14  15   0   42.60   17.96
  14  15   0   36.15   12.17
 -14  15   0   63.07   18.27
 -14  15   0   58.26   14.56
 -14  15   0   69.48   14.12
  14  15   0   69.22   18.42
 -15  15   0   83.98   34.55
 -15  15   0   76.57   19.71
 -15  15   0   38.54   12.06
  15  15   0   36.16   11.18
  15  15   0   52.34   16.17
  15  15   0   34.55   14.85
  16 -15   0   15.12    9.84
 -16  15   0   46.29   13.28
 -16  15   0   55.95   21.29
  16  15   0   32.73   10.43
 -16  15   0   45.09   13.69
  16  15   0   54.92   16.95
  16  15   0   42.93   17.37
 -17  15   0   62.79   18.84
  17  15   0   57.27   25.38
  17  15   0   36.61   11.99
 -17  15   0   60.90   18.95
  17  15   0   67.28   18.61
 -17  15   0   48.97   21.26
 -18  15   0   65.71   20.40
  18  15   0   81.97   22.09
 -18  15   0   59.49   23.29
 -18  15   0   65.51   15.26
  18  15   0   48.18   18.12
 -19  15   0   66.66   15.68
 -19  15   0   77.68   25.99
 -19  15   0   72.30   19.81
  19  15   0   65.83   20.80
  19  15   0  109.20   25.45
 -20 -15   0   -3.17    5.03
  20 -15   0   -4.51    8.28
 -20  15   0    5.77   10.04
  20  15   0   17.67   15.35
 -20  15   0   -2.32   15.61
  20  15   0   18.55   16.11
 -20  15   0    3.53    6.52
 -20  15   0    6.96   11.95
  20  15   0   -4.31   12.62
  21 -15   0    1.51    4.50
 -21 -15   0    9.62    7.88
  21  15   0   14.71   17.20
  21  15   0   22.39   16.67
 -21  15   0    3.76   15.34
 -21  15   0   -2.49   11.13
 -21  15   0    6.32    9.92
  21  15   0   13.03   16.03
 -22  15   0   37.78   13.54
 -22  15   0   50.51   25.32
  22  15   0   38.74   18.20
  22  15   0   29.80   18.27
 -22  15   0   41.22   17.09
  23 -15   0   -3.07    5.55
 -23  15   0   16.25   13.30
  23  15   0  -10.82   13.29
  23  15   0   12.92   15.19
 -23  15   0    1.20    9.86
[truncated: 9,500,399 more chars]
